# Supplementary material for: DArTseq genotyping facilitates identification of Aegilops biuncialis chromatin introgressed into bread wheat Mv9kr1
Source: Plant Mol Biol. 2024 Nov 7;114(6):122. doi: 10.1007/s11103-024-01520-2 (PMC11543725; doi:10.1007/s11103-024-01520-2)
Supplement: Supplementary file 1 — Supplementary Material 1 [file 11103_2024_1520_MOESM1_ESM.xlsx]

## Sheet: Metadata
Journal name: Plant Molecular Biology
Supplementary Data S1 for the manuscript entitled 'DArTseq genotyping facilitate identification of Aegilops biuncialis chromatin introgressed into bread wheat Mv9kr1' written by Eszter Gaál1*, András Farkas1*, Edina Türkösi1, Klaudia Kruppa1, Éva Szakács1, Kitti Szőke-Pázsi1, Éva Szakács1, Péter Kovács1, Éva Darkó1, Mahmoud Said2,3, Adam Lampar2, Miroslav Valárik2, Jaroslav Doležel2, László Ivani…
1Department of Biological Resources, Centre for Agricultural Research, Hungarian Research Network, Martonvásár 2462, Hungary
2Institute of Experimental Botany of the Czech Academy of Sciences, Centre of Plant Structural and Functional Genomics, Olomouc 77900, Czech Republic
3Field Crops Research Institute, Agricultural Research Centre, 9 Gamma Street, Giza, 12619 Cairo, Egypt
*These authors contributed equally to this work
†corresponding author: ivanizs.laszlo@atk.hun-ren.hu
The file contains the generated Silico-DArT markers specific to wheat chromosomes. In order to obtain the chromosomal location of the selected markers in wheat, the marker sequences were used as queries for the BLASTn search against the reference pseudomolecules of A, B and D genomes of hexaploid wheat. The markers assigned to wheat chromosomes ordered by the start position of the best hits.

## Sheet: 1A
*	*	*	*	*	Wheat lines					Ae. umbellulata	Ae. comosa	Ae. biuncialis		Wheat x Ae. geniculata addition lines							Wheat x Ae. umbellulata addition lines							Mv9kr1 x MvGB382 BC3
CloneID	AlleleSequence	Chrom_Wheat_ChineseSpring20	ChromPos_Wheat_ChineseSpring20	AlnEvalue_Wheat_ChineseSpring20	Mv9kr1	Chinese Spring	Hombar#1	Hombar#	Menrot	Ae. umbellulata	Ae. comosa	MvGB382	MvGB642	CS-Gen1M	CS-Gen2M	CS-Gen3M	CS-Gen4M	CS-Gen5M	CS-Gen6M	CS-Gen7M	CS-Umb1U	CS-Umb2U	Mv-Biu3U	CS-Umb4U	CS-Umb5U	CS-Umb6U	CS-Umb7U	201345_BC3	201347_BC3	201349_BC3	201351_BC3	201353_BC3	201354_BC3	201357_BC3	201358_BC3	201359_BC3	201360_BC3	201362_BC3	201366_BC3	201368_BC3	201370_BC3	201373_BC3	201375_BC3	201376_BC3	201378_BC3	201380_BC3	201381_BC3	201383_BC3	201384_BC3
62819448	TGCAGCTCAGTGGAAGGCAGAACGACACCTTGCTCGTCTTGGCTTTGGTGCTCTCCAGGGACGAATGGA	Chr1A	1631930	1.21E-27	1	1	1	1	1	0	0	0	0	1	1	1	1	1	1	1	1	1	1	1	1	1	1	1	1	1	1	1	1	1	1	1	1	1	1	1	1	1	1	1	1	1	1	1	1
32728451	TGCAGTACTAGTATAAATGAAGAACAAGGCCCGAGATCGGAAGAGCGGTTCAGCAGGAATGCCGAGACC	Chr1A	1632026	2.12E-08	1	1	1	1	1	0	0	0	0	1	1	1	1	1	1	1	1	1	1	1	1	1	1	1	1	1	1	1	1	1	1	1	1	1	1	1	1	1	1	1	1	1	1	1	1
62836450	TGCAGTCTATAGTCATATAATAAAAAACACATGATACCCCCGAGATCGGAAGAGCGGTTCAGCAGGAAT	Chr1A	8542955	4.52E-13	1	1	1	1	1	0	0	0	0	1	1	1	1	1	1	1	1	1	1	1	1	1	1	1	1	1	1	1	1	1	1	1	1	1	1	1	1	1	1	1	1	1	1	1	1
62815814	TGCAGCAACGACATGAAGCTCGCCGTCGACGTTGCCGCCGCCACCGCCGCCTCGTCGCCGAAGGCGTCC	Chr1A	8671768	1.21E-27	1	1	1	1	1	0	0	0	0	1	1	1	1	1	1	1	1	1	1	1	1	1	1	1	1	1	1	1	1	1	1	1	1	1	1	1	1	1	1	1	1	1	1	1	1
4306696	TGCAGCTCAAAGGTGGACACACGTCCGACGTGCCAGATCTGGCAGAAGAAGAGCGCGCCCTTGGCGTGC	Chr1A	9634745	1.21E-27	1	1	1	1	1	0	0	0	0	1	1	1	1	1	1	1	1	1	1	1	1	1	1	1	1	1	1	1	1	1	1	1	1	1	1	1	1	1	1	1	1	0	0	1	0
4310997	TGCAGGTGTTGCTGGATTCGGTTCTCAGGATTTGCGTGCTAAAATTTTGCTTCTGCTCTAGCGATGCTG	Chr1A	10497935	1.21E-27	1	1	1	1	1	0	0	0	0	1	1	1	1	1	1	1	1	1	1	1	1	1	1	0	1	0	1	1	1	1	1	1	1	1	1	1	1	1	1	1	1	1	1	1	1
62939014	TGCAGTGGCGAACCCATGGCCGTCCTGCGGCAACTGCGACTCGTGCACCAAGTCCAACCCACCGAGATC	Chr1A	11583119	6.39E-25	1	1	1	1	1	0	0	0	0	1	1	1	1	1	1	1	1	1	1	1	1	1	1	1	1	1	1	1	1	1	1	1	1	1	1	1	1	1	1	1	1	1	1	1	1
4266704	TGCAGGTACAACACAGAAATCCTAGCGTAGGGACTGCCGAGATCGGAAGAGCGGTTCAGCAGGAATGCC	Chr1A	12628201	1.68E-11	1	1	1	1	1	0	0	0	0	1	1	1	1	1	1	1	1	1	1	1	1	1	1	0	1	0	0	1	0	1	1	1	1	1	1	1	1	1	1	0	0	0	0	0	0
62833335	TGCAGGAGGTCGCCGACGTTGACGACGAGCGCGCCGAGATCGGAAGAGCGGTTCAGCAGGAATGCCGAG	Chr1A	13796378	5.87E-10	1	1	1	1	1	0	0	0	0	1	1	1	1	1	1	1	1	1	1	1	1	1	1	1	1	1	1	1	1	1	1	1	1	1	1	1	1	1	1	1	1	1	1	1	1
62824721	TGCAGTCGCCGCGGCCACCTTCTCGGTTCAACTGTAGCCGCCGCCGCCGCCGCCAGACCGTCGCCGAGA	Chr1A	13940838	5.62E-26	1	1	1	1	1	0	0	0	0	1	0	1	1	1	1	1	1	1	1	1	1	1	1	1	1	1	1	1	1	1	1	1	1	1	1	1	1	1	1	1	1	0	1	1	1
62929890	TGCAGTTCTGAACCGAGCTCCGTCGGAGTCCGCCCGCGGTCTGCCTCCCGAGATCGGAAGAGCGGTTCA	Chr1A	13940940	2.37E-17	1	1	1	1	1	0	0	0	0	1	1	1	1	1	1	1	0	1	1	1	1	1	1	1	1	1	1	1	1	1	1	1	1	1	1	1	1	1	1	1	1	1	1	1	1
62883631	TGCAGCCCATTGCTTCCACCAGCCCACATAGTTTACCGTCCCCGAGATCGGAAGAGCGGTTCAGCAGGA	Chr1A	16519830	3.96E-14	1	1	1	1	1	0	0	0	0	1	1	1	1	1	1	1	1	1	1	1	1	1	1	1	1	1	1	1	1	1	1	1	1	1	1	1	1	1	1	1	1	1	1	1	1
62814116	TGCAGACTCCCCTGATGCTCGCCGCGATGCACGGCAAGATCGGCTGCGTGGTGAAGCTCCTCCAGGCCG	Chr1A	18810897	1.21E-27	1	1	1	1	1	0	0	0	0	1	1	1	1	1	1	1	1	1	1	1	1	1	1	1	1	1	1	1	1	1	1	1	1	1	1	1	1	1	1	1	1	1	1	1	1
62814183	TGCAGACTTGGCAAGTGGATGCGTGTATGTATCGAGTAGTTGAGTGAAAATAGGATCAAGCCGAGATCG	Chr1A	19725951	2.23E-24	1	1	1	1	1	0	0	0	0	1	1	1	1	1	1	1	1	1	1	1	1	1	1	1	1	1	1	1	1	1	1	1	1	1	1	1	1	1	1	1	1	1	1	1	1
4290144	TGCAGTTGGTGACGAGTATGTCGATAGCTCCAGGACTTATGCCGAGATCGGAAGAGCGGTTCAGCAGGA	Chr1A	22804305	3.96E-14	1	1	1	1	1	0	0	0	0	1	1	1	1	1	1	1	1	1	1	1	1	1	1	1	1	1	1	1	1	1	1	1	1	1	1	1	1	1	1	1	1	1	1	1	1
4280697	TGCAGCTACTCACTTTCCGCGTGAAAAAACGGCCTACCACACTTGAGATGCCGAGATCGGAAGAGCGGT	Chr1A	24425914	5.78E-19	1	1	1	1	1	0	0	0	0	1	1	1	1	1	1	0	1	1	1	1	1	1	1	1	1	0	0	1	1	1	1	1	1	1	1	1	1	1	1	0	0	0	1	0	0
62927933	TGCAGGGGAACCTGCTCTCCCTTCGACGGCGTGTCCGAGATCGGAAGAGCGGTTCAGCAGGAATGCCGA	Chr1A	24550319	1.81E-10	1	1	1	1	1	0	0	0	0	1	1	1	1	1	1	1	1	1	1	1	1	1	1	1	1	0	0	1	1	1	1	1	1	1	1	1	1	1	1	0	0	0	1	0	0
62818247	TGCAGCGACCTCCTTCGTCGGGTCTCTCCCTCGGGGATTATAAATAACTAATTTACAAATGCAAATCAA	Chr1A	25475635	1.21E-27	1	1	1	1	1	0	0	0	0	1	1	0	1	1	1	1	1	1	1	1	1	1	1	1	1	1	0	1	1	1	1	1	1	1	1	1	1	1	1	1	1	1	1	1	1
4276286	TGCAGTAGCTCGTTGCCGCCGCCGCCTTGAATCGCCTCTCCACCCTGCCGAGATCGGAAGAGCGGTTCA	Chr1A	25481493	2.37E-17	1	1	1	1	1	0	0	0	0	1	1	1	1	1	1	1	1	1	1	1	1	1	1	1	1	1	1	1	1	1	1	1	1	1	1	1	1	1	1	1	1	1	1	1	1
62905426	TGCAGAACGCAGCCGCGCCTGCGCCGTATTGCTTCGCACTGCTGGCGCTGTCGTTTATGGAGCAGCAGG	Chr1A	26454539	1.21E-27	1	1	1	1	1	0	0	0	0	1	1	1	1	1	1	1	1	1	1	1	1	1	1	1	1	1	1	1	1	1	1	1	1	1	1	1	1	1	1	1	1	1	1	1	1
62921372	TGCAGAGTTGGGGAGGAGTTGTCGACGGCGTCAGCCGCAACCGAGATCGGAAGAGCGGTTCAGCAGGAA	Chr1A	27004465	1.34E-13	1	1	1	1	1	0	0	0	0	1	1	1	1	1	1	1	1	1	1	1	1	1	1	1	1	1	1	1	1	1	1	0	1	1	1	1	1	1	1	1	1	1	1	1	1
62835775	TGCAGTAAATAGTTGGATTCACGCACAGGAGCGTCTCCGACTGGCCCGAGATCGGAAGAGCGGTTCAGC	Chr1A	29192227	2.78E-16	1	1	1	1	1	0	0	0	0	1	1	1	1	1	1	1	1	1	0	1	1	1	1	1	1	1	0	1	1	1	1	1	1	1	1	1	1	1	1	1	1	1	1	1	1
4328912	TGCAGGCAAAGGATGGAAGAAACCATGTCTAATTTGCTACTCCCGAGATCGGAAGAGCGGTTCAGCAGG	Chr1A	29413064	1.17E-14	1	1	1	1	1	0	0	0	0	1	1	1	1	1	1	1	1	1	1	1	1	1	1	1	1	1	1	1	1	1	1	1	1	1	1	1	1	1	1	1	1	1	1	1	1
4286916	TGCAGCAAAGTGTGGCGTGCCATATAAAAGTATCGTTAAGAAATGACCCGAGATCGGAAGAGCGGTTCA	Chr1A	31387254	2.37E-17	1	1	1	1	1	0	0	0	0	1	1	1	1	1	1	1	1	1	1	1	1	1	1	1	1	1	1	1	1	1	1	1	1	1	1	1	1	1	1	1	1	1	1	1	1
62925786	TGCAGCCTCCTCACCACGGCGCACCCCTTCTTCTTCCTCCTCCGCTTCCTCCTCCCGTTGCTGCCGCCG	Chr1A	32425825	1.21E-27	1	1	1	1	1	0	0	0	0	1	1	1	1	1	1	1	1	1	1	1	1	1	1	1	1	1	1	1	1	1	1	1	1	1	1	1	1	1	1	1	1	1	1	1	1
62824113	TGCAGTACTGCTACTGCGGTTACTACGACCACCAGCAGATCCCCAAGTTGCTCGCAGTCGCAGGTCCTT	Chr1A	33935688	1.21E-27	1	1	1	1	1	0	0	0	0	1	1	1	1	1	1	1	1	1	1	1	1	1	1	1	1	1	1	1	1	1	1	1	1	1	1	1	1	1	1	1	1	1	1	1	1
62832779	TGCAGCTTTAGTCCGAGGCAGCTTCTCCATCTGCTCCGAGATCGGAAGAGCGGTTCAGCAGGAATGCCG	Chr1A	34032038	5.54E-11	1	1	1	1	1	0	0	0	0	1	1	1	1	1	1	1	1	1	1	1	1	1	1	1	1	1	1	1	1	1	1	1	1	1	1	1	1	1	1	1	1	1	1	1	1
62868442	TGCAGTTAGTCAGTTAGTTGTCAACAAATTAATTGATTGAGATGAACGAAGGAGCCGAGATCGGAAGAG	Chr1A	36514836	4.01E-21	1	1	1	1	1	0	0	0	0	1	1	1	1	1	1	1	1	1	1	1	1	1	1	1	1	1	1	1	1	1	1	1	1	1	1	1	1	1	1	1	1	1	1	1	1
62813260	TGCAGAACTGGGTTCTCTTGATAAGGGACTAGAGATTGGACTGTTGAGTGGAGTTGGGGATGGAGAAGA	Chr1A	38225516	1.21E-27	1	1	1	1	1	0	0	0	0	1	1	1	1	1	1	1	1	1	1	1	1	1	1	1	1	1	1	1	1	1	1	1	1	1	1	1	1	1	1	1	1	1	1	1	1
62853059	TGCAGAATGTACTGGATCGATTACCCAAGGGAAAAGCTGTGGTCAAATTCTGCGTGCTTGCCAACAATA	Chr1A	38834032	1.21E-27	1	1	1	1	1	0	0	0	0	1	1	1	1	1	0	1	1	1	1	1	1	1	1	1	1	0	0	1	1	1	1	1	1	1	1	1	1	1	1	1	1	1	1	1	1
62916636	TGCAGGGCGGAGGTCGTCGGTGGGAGGTTGTTCCCCACCCGAGATCGGAAGAGCGGTTCAGCAGGAATG	Chr1A	38900206	1.52E-12	1	1	1	1	1	0	0	0	0	1	1	1	1	1	1	1	1	1	1	1	1	1	1	1	1	1	1	1	1	1	1	1	1	1	1	1	1	1	1	1	1	1	1	1	1
62834952	TGCAGGGTAGTGCTGCTGCCCGTAGAAGACGTTCACCGAGATCGGAAGAGCGGTTCAGCAGGAATGCCG	Chr1A	39101898	5.54E-11	1	1	1	1	1	0	0	0	0	1	1	1	1	1	1	1	1	1	1	1	1	1	1	1	1	1	1	1	1	1	1	1	1	1	1	1	1	1	1	1	1	1	1	1	1
62899303	TGCAGGCAGGGAGCCAATCCAACAGAGAAGATAACAATAGAAAACCTACGACATCACATGCACGCACAA	Chr1A	41121625	1.21E-27	1	1	1	1	1	0	0	0	0	1	1	1	1	1	1	1	1	1	1	1	1	1	1	1	1	1	1	1	1	1	1	1	1	1	1	1	1	1	1	1	1	1	1	1	1
62816317	TGCAGCACTGTCGCCCCTTGGAAATGTCAAGGGCCAGAGACAGGGACAGGGGGGCCGCATCCGAGATCG	Chr1A	41121740	2.23E-24	1	1	1	1	1	0	0	0	0	1	1	1	1	1	1	1	1	1	1	1	1	1	1	1	1	1	0	1	1	1	1	1	1	1	1	1	1	1	1	1	1	1	1	1	1
4301022	TGCAGCTTGCACAAAAAAGGCACTTACAATGCATTGGTCATCCGAGATCGGAAGAGCGGTTCAGCAGGA	Chr1A	41904586	3.96E-14	1	1	1	1	1	0	0	0	0	1	1	1	1	1	1	1	1	1	1	1	1	1	1	1	1	1	1	1	1	1	1	1	1	1	1	1	1	1	1	1	1	1	1	1	1
4310116	TGCAGCGGCCGTTGTGCCCGCTGGGGTGGGCTGCTGTGCAGCACCACGCCGAGATCGGAAGAGCGGTTC	Chr1A	41906301	3.20E-16	1	1	1	1	1	0	0	0	0	1	1	1	1	1	1	1	1	1	1	1	1	1	1	1	1	1	1	1	1	1	1	1	1	1	1	1	1	1	1	1	1	1	1	1	1
62853604	TGCAGATACAGAGGAACGACATGTATCTACGATCGCTGTAGAGGGACATAGAGACGTGCATGCTACAAT	Chr1A	42079306	5.62E-26	1	1	1	1	1	0	0	0	0	1	1	1	1	1	1	1	1	1	1	1	1	1	1	1	1	0	1	1	1	1	1	1	1	1	1	1	1	1	1	1	1	1	1	1	1
4287411	TGCAGATTGAATCAAGCGCCGCCGCCGTCGCCCTTTGCTTGTAGGTTGCTGCTGCCGCCGAGATCGGAA	Chr1A	44767334	9.50E-23	1	1	1	1	1	0	0	0	0	1	1	1	1	1	1	1	1	1	1	1	1	1	1	1	1	1	1	1	1	1	1	1	1	1	1	1	1	1	1	1	1	1	1	1	1
62883547	TGCAGCATCAGCATCGAGGTGGCTCCGAGAGCCGCCGAGATCGGAAGAGCGGTTCAGCAGGAATGCCGA	Chr1A	47350306	1.81E-10	1	1	1	1	1	0	0	0	0	1	1	1	1	1	1	1	1	1	1	1	1	1	1	1	1	1	1	1	1	1	1	1	1	1	1	1	1	1	1	1	1	1	1	1	1
62812925	TGCAGAAAAATCAGGAGAAAGAGAACATGAAGGAGAGGACATATAGCATCTTAGGCTTATACAGAGCGG	Chr1A	48015462	1.21E-27	1	1	1	1	1	0	0	0	0	1	1	1	1	1	1	1	1	1	1	1	1	1	1	1	1	1	0	1	1	1	1	1	1	1	1	1	1	1	1	1	1	1	1	1	1
62867386	TGCAGGCTCAGCAGCAGCTGGTGGTTGGCGCTGAAGCTCATGGACGGCCTCGCCGCCGAGATCGGAAGA	Chr1A	51336207	1.15E-21	1	1	1	1	1	0	0	0	0	1	1	1	1	1	1	1	1	1	1	1	1	1	1	1	1	1	1	1	1	1	1	1	1	1	1	1	1	1	1	1	1	1	1	1	1
62818083	TGCAGCCTGACCCGACACTGACAAGACACCGACACGATGGCCATACCACGGACAAGACGGTTGTATCCG	Chr1A	51547831	1.21E-27	1	1	1	1	1	0	0	0	0	1	1	1	1	1	1	0	1	1	1	1	1	1	1	1	1	1	1	1	1	1	1	1	1	1	1	1	1	1	1	1	1	1	1	1	1
62831557	TGCAGCGGTGATGGATTCTCCAGCTGTTTGCACTTGCGCTCTGCCGAGATCGGAAGAGCGGTTCAGCAG	Chr1A	52050520	3.42E-15	1	1	1	1	1	0	0	0	0	1	0	1	1	1	1	1	1	1	1	1	1	1	1	0	1	1	1	1	1	1	1	1	1	1	1	1	1	0	1	1	1	1	1	1	1
62901232	TGCAGATGGCATGACTAGCTAGGTTCAAAACAGTTGCCCATGTCTTCCAAATCCCCTGTAGATGGCATG	Chr1A	53364360	5.62E-26	1	1	1	1	1	0	0	0	0	1	1	1	1	1	1	1	1	1	1	1	1	1	1	1	1	0	1	1	1	1	1	1	1	1	1	1	0	1	1	1	1	1	1	1	1
62813567	TGCAGAATCTGTTTCGCCTACTGAGTCCCTCGTACGATGCCTTTTCTCTACTATTTGTTGATCTTCCAA	Chr1A	53462122	1.21E-27	1	1	1	1	1	0	0	0	0	1	1	1	1	1	1	1	1	1	1	1	1	1	1	1	1	1	1	1	1	1	1	1	1	1	1	1	1	1	1	1	1	1	1	1	1
62866827	TGCAGCTTCTGCCTGTGAGCGATGGCGATCTTGTACGAAGCTCGTGTGGCCCGAGATCGGAAGAGCGGT	Chr1A	53872999	5.78E-19	1	1	1	1	1	0	0	0	0	1	1	1	1	1	1	1	1	1	1	1	1	1	1	1	1	1	1	1	1	1	1	1	1	1	1	1	1	1	1	1	1	1	1	1	1
62938444	TGCAGGTACTTCCGCGTCGTCTCGTCGTCCATCACGTGGGCGACGCCGTTGGTATGGATCTTCTCCCGA	Chr1A	55051128	4.35E-27	1	1	1	1	1	0	0	0	0	1	1	1	1	1	1	1	1	1	1	1	1	1	1	1	1	1	1	1	1	1	1	1	1	1	1	1	1	1	1	1	1	1	1	1	1
62826362	TGCAGTTTGCTTTCTCATACGTGTTGTTAGATTAATTTGAAGATTGTGTGTTTGATTGGTTGTCAGGAA	Chr1A	55703757	1.21E-27	1	1	1	1	1	0	0	0	0	1	1	1	1	1	1	0	1	1	1	1	1	1	0	1	1	1	1	1	1	1	1	1	1	1	1	1	1	1	1	1	1	1	1	1	1
62835914	TGCAGTACTGCTGTGATGGTCGTCGCCGCCAGAGAGCGCCGAGATCGGAAGAGCGGTTCAGCAGGAATG	Chr1A	56409939	1.52E-12	1	1	1	1	1	0	0	0	0	1	1	1	1	1	1	1	1	1	1	1	1	1	1	1	1	1	1	1	1	1	1	1	1	1	1	1	1	1	1	1	1	1	1	1	1
32725247	TGCAGCCATGCTTGTGTTTCCTCCTCCTCCGAGATCGGAAGAGCGGTTCAGCAGGAATGCCGAGACCGA	Chr1A	59362045	1.96E-07	1	1	1	1	1	0	0	0	0	1	1	1	1	1	1	1	1	1	1	1	1	1	1	1	1	1	1	1	1	1	1	1	1	1	1	1	1	1	1	1	1	1	1	1	1
62817068	TGCAGCATGTGGGAGTCCAGACGACGCACGAGGGGGCCGAGGTCCCAGCGGTGATGGAGCAGGCGAGCC	Chr1A	59477290	1.21E-27	1	1	1	1	1	0	0	0	0	1	1	1	1	1	1	1	1	1	1	1	1	1	1	1	1	1	1	1	1	1	1	1	1	1	1	1	1	1	1	1	1	1	1	1	1
4303740	TGCAGCAAGGTCAGGTCACTGGCAAAGCTAGTGAGCTGACAGCAAGGTTCTTCTACCGAGATCGGAAGA	Chr1A	60676447	1.15E-21	1	1	1	1	1	0	0	0	0	1	1	1	1	1	1	1	1	1	1	1	1	1	1	1	1	1	1	1	1	1	1	1	1	1	1	1	1	1	1	1	1	1	1	1	1
62832489	TGCAGCTGGCGAAGTTCGCATTGGATGGATGTCCCCAGCCGAGATCGGAAGAGCGGTTCAGCAGGAATG	Chr1A	60676502	1.52E-12	1	1	1	1	1	0	0	0	0	1	1	1	1	1	1	1	1	1	1	1	1	1	1	1	1	1	1	1	1	1	1	1	1	1	1	1	1	1	1	1	1	1	1	1	1
62927803	TGCAGTGGACTCGTAGTCACGTGGACTCGGTCAGGATAGCAGCCGAGATCGGAAGAGCGGTTCAGCAGG	Chr1A	60678032	1.17E-14	1	1	1	1	1	0	0	0	0	1	1	1	1	1	1	1	1	1	1	1	1	1	1	1	1	1	1	1	1	1	1	1	1	1	1	1	1	1	1	1	1	1	1	1	1
62813481	TGCAGAAGTTAACGACAGTTGCTCCTCCTCCAGGTTCTCGAGCTCCTCGCCCTCTTAGCTCCACCGAGA	Chr1A	60828692	5.62E-26	1	1	1	1	1	0	0	0	0	1	1	1	1	1	1	1	1	1	1	1	1	1	1	1	1	1	1	1	1	1	1	1	1	1	1	1	1	1	1	1	1	1	1	1	1
4293408	TGCAGTGGCACAATCCTTAACCTCTATGCATATGCCCTCTACCGAGATCGGAAGAGCGGTTCAGCAGGA	Chr1A	60843783	3.96E-14	1	1	1	1	1	0	0	0	0	1	1	1	1	1	1	1	1	1	1	1	1	1	1	1	1	1	1	1	1	1	1	1	1	1	1	1	1	1	1	1	1	1	1	1	1
62835150	TGCAGGTATAAGCAGTTAATGCAACAAAATGATTTCCCCGAGATCGGAAGAGCGGTTCAGCAGGAATGC	Chr1A	61592271	5.06E-12	1	1	1	1	1	0	0	0	0	1	1	1	1	1	1	1	1	1	1	1	1	1	1	1	1	1	1	1	1	1	1	1	1	1	1	1	1	1	1	1	1	1	1	1	1
62867143	TGCAGGCAATTCTTGCTGAAGCGTTTCGAGTAATCGGGCCGAGATCGGAAGAGCGGTTCAGCAGGAATG	Chr1A	62195097	1.52E-12	1	1	1	1	1	0	0	0	0	1	1	1	1	1	1	1	1	1	1	1	1	1	1	1	1	1	1	1	1	1	1	1	1	1	1	1	1	1	1	1	1	1	1	1	1
62827506	TGCAGAGCAAGGAAAAAGGATTTGTCTTTGCTGGGACCGAGATCGGAAGAGCGGTTCAGCAGGAATGCC	Chr1A	62315611	1.68E-11	1	1	1	1	1	0	0	0	0	1	1	1	1	1	1	1	1	1	1	1	1	1	1	1	1	1	1	1	1	1	1	1	1	1	1	1	1	1	1	1	1	1	1	1	1
62865782	TGCAGCATGCCGTAGTTGCCGCTTGTCGTCCCCCCCACCGAGATCGGAAGAGCGGTTCAGCAGGAATGC	Chr1A	62460935	5.06E-12	1	1	1	1	1	0	0	0	0	1	1	1	1	1	1	1	1	1	1	1	1	1	1	1	1	1	1	1	1	1	1	1	1	1	1	1	1	1	1	1	1	1	1	1	1
62868385	TGCAGTGGTCCGTCGCGAAAGAAATCCAACCAGGGGGAGGCGGGGGAGCACTTGCTCCCGAGATCGGAA	Chr1A	66284070	9.50E-23	1	1	1	1	1	0	0	0	0	1	1	1	1	1	1	1	1	1	1	1	1	1	1	1	1	1	1	1	1	1	1	1	1	1	1	1	1	1	1	1	1	1	1	1	1
62865619	TGCAGCAGCAGCTCGGTTGCTTCCTGTATTCGTAATCCCGAGATCGGAAGAGCGGTTCAGCAGGAATGC	Chr1A	67118902	5.06E-12	1	1	1	1	1	0	0	0	0	1	1	1	1	1	1	1	1	1	1	1	1	1	1	1	1	1	1	1	1	1	1	1	1	1	1	1	1	1	1	1	1	1	1	1	1
62925044	TGCAGCGGTTGGGGCGGCGGCCGAGTCACGGGAACCGAGATCGGAAGAGCGGTTCAGCAGGAATGCCGA	Chr1A	67233106	1.81E-10	1	1	1	1	1	0	0	0	0	1	1	1	1	1	1	1	1	1	1	1	1	1	1	1	1	1	1	1	1	1	1	1	1	1	1	1	1	1	1	1	1	1	1	1	1
62909173	TGCAGCTCCACGCCAGCATTGTCGCCGTCGACGGCGAGCCGCTCGTAGTCTCCGACGTAGTTGAGGTGG	Chr1A	67252056	1.21E-27	1	1	1	1	1	0	0	0	0	1	1	1	1	1	1	1	1	1	1	1	1	1	0	1	1	1	1	1	1	1	1	1	1	1	1	1	1	1	1	1	1	1	1	1	1
62831308	TGCAGCGGCAGCATGATCTTGTTCTTGTCCGAGATCGGAAGAGCGGTTCAGCAGGAATGCCGAGACCGA	Chr1A	67310434	1.96E-07	1	1	1	1	1	0	0	0	0	1	1	1	1	1	1	1	1	1	1	1	1	1	1	1	1	1	1	1	1	1	1	1	1	1	1	1	1	1	1	1	1	1	1	1	1
62927514	TGCAGCTGCTGGGATGGGCTGCGTGCCTCGCCGAGATCGGAAGAGCGGTTCAGCAGGAATGCCGAGACC	Chr1A	67310462	2.12E-08	1	1	1	1	1	0	0	0	0	1	0	1	1	1	1	0	1	1	1	1	1	1	1	1	1	1	1	1	1	1	1	1	1	1	1	1	1	1	1	1	1	1	1	1	1
62825591	TGCAGTGGTTACCACTTACCACCAATGCGGCATCAGTCGATCACGGAAATGTTTTCCCCGCGTGAAATC	Chr1A	69301787	1.21E-27	1	1	1	1	1	0	0	0	0	1	1	1	1	1	1	1	1	1	1	1	1	1	1	1	1	1	1	1	1	1	1	1	1	1	1	1	1	1	1	1	1	1	1	1	1
62814679	TGCAGAGGCCGATTTGACCCAGCAGGACTCGGCAGAAGCGACGATTTGACAATGACGGTTTGAAACCAT	Chr1A	73036200	1.21E-27	1	1	1	1	1	0	0	0	0	1	1	1	1	1	1	1	1	1	1	1	0	1	1	1	1	1	1	1	1	1	1	1	1	1	1	1	1	1	1	1	1	1	1	1	1
62887834	TGCAGTAGGCGAGACTTTTGACAGAGGGACCACGCGCTGACATTGAAGCCCATGGACCATCCCAGAACC	Chr1A	77611614	1.21E-27	1	1	1	1	1	0	0	0	0	1	1	1	1	1	1	1	0	1	1	1	1	1	1	1	1	1	1	1	1	1	1	1	1	1	1	1	1	1	1	1	1	1	1	1	1
62827049	TGCAGACCATCCACTGCCCACCCGCAGCGCCGAGATCGGAAGAGCGGTTCAGCAGGAATGCCGAGACCG	Chr1A	79423654	6.54E-08	1	1	1	1	1	0	0	0	0	1	1	1	1	1	1	1	1	1	1	1	1	1	1	1	1	1	1	1	1	1	1	1	1	1	1	1	1	1	1	1	1	1	1	1	1
62818725	TGCAGCGGACGCCGTCGGAGACGCCCCAGGACTCGAGCGTCTTGGCGTAGATGGAGAGCACGAGGGCCG	Chr1A	79424877	1.21E-27	1	1	1	1	1	0	0	0	0	1	1	1	1	1	0	1	1	1	1	1	1	1	1	1	1	1	1	1	1	1	1	1	1	1	1	1	1	1	1	1	1	1	1	1	1
62823143	TGCAGGTATGAAAAGTGTGAAAAACTCTATCTGTGATCCCGCCAGCGGAATTGGCTGGCCACGTGGTTG	Chr1A	81429782	1.21E-27	1	1	1	1	1	0	0	0	0	1	1	1	1	1	1	1	1	1	1	1	1	1	1	1	1	1	1	1	1	1	1	1	1	1	1	1	1	1	1	1	1	1	1	1	1
62854231	TGCAGCAGCAGCAGCGGAAGAGATCACCAGCAACAGCACGGCTGAGACGAGAGCTACTTTGTTGATCGC	Chr1A	84384818	1.21E-27	1	1	1	1	1	0	0	0	0	1	1	1	1	1	1	1	1	1	1	1	1	1	1	1	1	1	1	1	1	1	1	1	1	1	1	1	1	1	1	1	1	1	1	1	1
62854949	TGCAGCCTTCCCATGCCTCCGCGCAACTGACCAAGACCAACTCCTCTCTGTCCTTCAATCGGATGACCG	Chr1A	86736179	1.21E-27	1	1	1	1	1	0	0	0	0	1	1	1	1	1	1	1	1	1	1	1	1	1	1	1	1	1	1	1	1	1	1	1	1	1	1	1	1	1	1	1	1	1	1	1	1
62833668	TGCAGGCATAGCTGCACTCTTTGGGTTGAGCTGCCGAGATCGGAAGAGCGGTTCAGCAGGAATGCCGAG	Chr1A	88110785	5.87E-10	1	1	1	1	1	0	0	0	0	1	1	1	1	1	1	1	1	1	1	1	1	1	1	1	1	1	1	1	1	1	1	1	1	1	1	1	1	1	1	1	1	1	1	1	1
62901603	TGCAGGCGAGCTGCTGGCGGAGGGGCGGTTGGAGATCGGGCCTCGGGCGGAGTCGGCGACTTGGAGCGG	Chr1A	88417717	1.21E-27	1	1	1	1	1	0	0	0	0	1	1	1	1	1	1	1	1	1	1	1	1	1	1	1	1	1	1	1	1	1	1	1	1	1	1	1	1	1	1	1	1	1	1	1	1
62889951	TGCAGTGCGGCCACGAGTTCCACCTCGGTAAGGGGCTATTGCCCGATCTGTTGATGCGTTATTGCACTG	Chr1A	93303786	1.21E-27	1	1	1	1	1	0	0	0	0	1	1	1	1	1	1	1	1	1	1	1	1	1	1	1	1	1	1	1	1	1	1	1	1	1	1	1	1	1	1	1	1	1	1	1	1
62886269	TGCAGAGCAATAAAGGATCCAGTCGCCAACCATGCGTTGACGGTGCTGCCCGAAGCGACCGCCGCCGAG	Chr1A	93435563	1.56E-26	1	1	1	1	1	0	0	0	0	1	1	1	1	1	1	1	1	1	1	1	1	1	1	1	1	1	1	1	1	1	1	1	1	1	1	1	1	1	1	1	1	1	1	1	1
62924550	TGCAGCTGGCGGCGGAGTTCGCCGCGTCCTGGGTCCCCTTCTGCCGAGATCGGAAGAGCGGTTCAGCAG	Chr1A	97550463	3.42E-15	1	1	1	1	1	0	0	0	0	1	1	1	1	1	1	1	1	1	1	1	1	1	1	1	1	1	1	1	1	1	1	1	1	1	1	1	1	1	1	1	1	1	1	1	1
62901213	TGCAGCTACTGCATGAAATCCTCGAGCAAAAACATAAACATCAATTCACCACATTTAAACAGAATTCCC	Chr1A	98093232	1.21E-27	1	1	1	1	1	0	0	0	0	1	1	1	1	1	1	0	1	1	1	1	1	1	1	1	1	1	1	1	1	1	1	1	1	1	1	1	1	1	1	1	1	1	1	1	1
62910713	TGCAGGAGCTCCGCATCTGTCTTCTTCCTCCTAGGCCGCACCATTGTCCAGGAATCCCCGAGATCGGAA	Chr1A	100711502	9.50E-23	1	1	1	1	1	0	0	0	0	1	1	1	1	1	0	1	1	1	1	1	1	1	1	1	1	1	1	1	1	1	1	1	1	1	1	1	1	1	1	1	1	1	1	1	1
4326191	TGCAGAAAGGAGTAAAAGGCTCTGGCCCCTCGCCTCGCCGAGATCGGAAGAGCGGTTCAGCAGGAATGC	Chr1A	100809195	5.06E-12	1	1	1	1	1	0	0	0	0	1	1	1	1	1	1	1	1	1	1	1	1	1	1	1	1	1	1	1	1	1	1	1	1	1	1	1	1	1	1	1	1	1	1	1	1
62895516	TGCAGCACTACCGACCTCGACCTCCCCGTCTTCCCGAGATCGGAAGAGCGGTTCAGCAGGAATGCCGAG	Chr1A	101152930	5.87E-10	1	1	1	1	1	0	0	0	0	1	1	1	1	1	1	1	1	1	1	1	1	1	1	1	1	1	1	1	1	1	1	1	1	1	1	1	1	1	1	1	1	1	1	1	1
62815485	TGCAGATGTCTGCCTTGAGATATAAGAACGTCAATTCTACACTTTGTTAGCGATTTTGAAGAAGTGTTG	Chr1A	101240256	1.21E-27	1	1	1	1	1	0	0	0	0	1	1	1	1	1	1	1	1	1	1	1	1	1	1	1	1	1	1	1	1	1	1	1	1	1	1	1	1	1	1	1	1	1	1	1	1
62910239	TGCAGCCGCTCCTCGGCGGCTCTGGCGGCGACGAGCCCGCGCGTGGGACTGGACCGAGATCGGAAGAGC	Chr1A	101540527	1.39E-20	1	1	1	1	1	0	0	0	0	1	1	1	1	1	1	1	1	1	1	1	1	1	1	1	1	1	1	1	1	1	1	1	1	1	1	1	1	1	1	1	1	1	1	1	1
62877766	TGCAGCTGCGAAACCAGCTCCTTCATCTCCGCCATGAGCTGCTCAAAGCCTCGGCACCTCGCCGCCATC	Chr1A	102141495	1.21E-27	1	1	1	1	1	0	0	0	0	1	1	1	1	1	0	1	1	1	1	1	1	1	1	1	1	1	1	1	1	1	1	1	1	1	1	1	1	1	1	1	1	1	1	1	1
62914649	TGCAGTGAAGTGTGATGAACTGAGGTGGCTAGGAGCGCTCGCGTATATGTACTGGTCCGTCGAGCACCG	Chr1A	108046562	1.21E-27	1	1	1	1	1	0	0	0	0	1	1	1	1	1	1	1	1	1	1	1	1	1	1	1	1	1	1	1	1	1	1	1	1	1	1	1	1	1	1	1	1	1	1	1	1
62933920	TGCAGACCGGCAACCTGTCGTGGCGCCGCCGTGATCCGAGATCGGAAGAGCGGTTCAGCAGGAATGCCG	Chr1A	108363938	5.54E-11	1	1	1	1	1	0	0	0	0	1	1	0	1	1	1	1	1	0	0	1	1	1	1	1	1	1	1	1	1	1	1	1	1	1	1	1	1	1	1	1	1	1	1	1	1
62830069	TGCAGCCCCTGCCAAATGTCGGCGACCTCGAGCGCCGTGCCTCCCCGCGCCACCACCGAGATCGGAAGA	Chr1A	108843118	1.15E-21	1	1	1	1	1	0	0	0	0	1	1	1	1	1	1	1	1	1	1	1	1	1	1	1	1	1	1	1	1	1	1	1	1	1	1	1	1	1	1	1	1	1	1	1	1
62918415	TGCAGCGGCGACGGAAGATACCCGAGGAGGGAAAACCAACTCGCACGCAATCGAGCTAGGGTTGGTTGG	Chr1A	110886921	1.21E-27	1	1	1	1	1	0	0	0	0	1	1	1	1	1	0	1	1	1	1	1	1	1	1	1	1	1	1	1	1	1	1	1	1	1	1	1	1	1	1	1	1	1	1	1	1
4269780	TGCAGCACACGACAAGATGTTTGCCGCTCCTAGACCTGTAAATTCTACTCTAATAAAAGAGCATTGTGC	Chr1A	111108136	1.21E-27	1	1	1	1	1	0	0	0	0	1	1	1	1	1	1	1	1	1	1	1	1	1	1	1	1	1	1	1	1	1	1	1	1	1	1	1	1	1	1	1	1	1	1	1	1
62830314	TGCAGCCGCCGTGTGCTTTCACACCCGCACGCACTTTGCGGCCTTCACACAGGCCCCGAGATCGGAAGA	Chr1A	112280053	1.15E-21	1	1	1	1	1	0	0	0	0	1	1	1	1	1	1	1	1	1	1	1	1	1	1	1	1	1	1	1	1	1	1	1	1	1	1	1	1	1	1	1	1	1	1	1	1
62873651	TGCAGGAAGAAATTCATCATTCGTGATCTCACTGAGTTGGAGGCAGATGCTGAAGCCAGACCCGAGATC	Chr1A	116059109	6.39E-25	1	1	1	1	1	0	0	0	0	1	1	1	1	1	1	1	1	1	1	1	1	1	1	1	1	1	1	1	1	1	1	1	1	1	1	1	1	1	1	0	1	1	1	1	1
62940244	TGCAGCTCCCTGCTGCCTCCCGTGCGCTAGCCCCGCGCCTACCGAGATCGGAAGAGCGGTTCAGCAGGA	Chr1A	120686073	3.96E-14	1	1	1	1	1	0	0	0	0	1	1	1	1	1	0	1	1	1	1	1	1	1	1	1	1	1	1	1	1	1	1	1	1	1	1	1	1	1	1	1	1	1	1	1	1
62821842	TGCAGGCGAGCGCCGTTGCCTCTCCCTCCTAGCGCCACCCATCCCGTTCCCACACCCCGCCGAGATCGG	Chr1A	120924710	7.80E-24	1	1	1	1	1	0	0	0	0	1	1	1	1	1	1	1	1	1	1	1	1	1	1	1	1	1	1	1	1	1	1	1	1	1	1	1	1	1	1	1	1	1	1	1	1
62866796	TGCAGCTTAGACTGGACGGGAAGTTATAAGCTCAATCCTTAGCGAAGTATTATTTTCCGAGATCGGAAG	Chr1A	122173443	3.31E-22	1	1	1	1	1	0	0	0	0	1	1	1	1	1	1	1	1	1	1	1	1	1	1	1	1	1	0	1	1	1	1	1	1	1	1	1	1	1	1	1	1	1	1	1	1
62833254	TGCAGGAGCTGCTCCGTCCGCCGCACGCTTCCCTCTGTCCCGAGATCGGAAGAGCGGTTCAGCAGGAAT	Chr1A	123339066	4.52E-13	1	1	1	1	1	0	0	0	0	1	1	1	1	1	0	1	1	1	1	1	1	1	1	1	1	1	1	1	1	1	1	1	1	1	1	1	1	1	1	1	1	1	1	1	1
62913568	TGCAGCTGGCAGTGCTCACCTATCATAGATAAATAATAATCACAGCTAGGACAAGTGAATAATATACGG	Chr1A	125693813	1.21E-27	1	1	1	1	1	0	0	0	0	1	1	1	1	1	0	1	1	1	1	1	1	1	1	1	1	1	1	1	1	1	1	1	1	1	1	1	1	1	1	1	1	1	1	1	1
62821880	TGCAGGCGCAGGATTTGCTCGATTCTTGAAGCTTGACATCCCAACCTAGCGAGGCTGGTGGATGAAGCG	Chr1A	126150873	1.21E-27	1	1	1	1	1	0	0	0	0	1	1	1	1	1	1	1	1	1	1	1	1	1	1	1	1	1	1	1	1	1	1	1	1	1	1	1	1	1	1	1	1	1	1	1	1
4328401	TGCAGTCGAGAGACAAAGCTGGGAACATAGGATGTCCGAGATCGGAAGAGCGGTTCAGCAGGAATGCCG	Chr1A	128671829	5.54E-11	1	1	1	1	1	0	0	0	0	1	1	1	1	1	1	1	1	1	1	0	1	1	1	1	1	1	1	1	1	1	1	1	1	1	1	1	1	1	1	1	1	1	1	1	1
62906443	TGCAGCCGATCCGCCCGACGCAGACGATGCAGATGCGCGGCAGTGTAAGTCATACGTACACAACTGTAG	Chr1A	129202259	1.21E-27	1	1	1	1	1	0	0	0	0	1	1	0	1	1	1	1	1	1	1	1	1	1	1	1	1	1	1	1	1	1	1	1	1	1	1	1	1	1	1	1	1	1	1	1	1
62830427	TGCAGCCGTACCTGAAGTAATATACACACCGAGATCGGAAGAGCGGTTCAGCAGGAATGCCGAGACCGA	Chr1A	132463089	1.96E-07	1	1	1	1	1	0	0	0	0	1	1	1	1	1	0	1	1	1	1	1	1	1	1	1	1	1	1	1	1	1	1	1	1	1	1	1	1	1	1	1	1	1	1	1	1
4269840	TGCAGAACTTGGCGCGGTGAAAGAGAAGGCTCATTGCTCCGAGATCGGAAGAGCGGTTCAGCAGGAATG	Chr1A	137537847	1.52E-12	1	1	1	1	1	0	0	0	0	1	1	1	1	1	1	1	1	1	1	1	1	1	1	1	1	1	1	1	1	1	1	1	1	1	1	1	1	1	1	1	1	1	1	1	1
4274806	TGCAGAGCACCGCTGAGGAGCTTGTCAGCAGGACGAGCTGCTCCCGCTGCTGCTTGACAACCCAGCCGA	Chr1A	139879643	4.35E-27	1	1	1	1	1	0	0	0	0	1	1	0	1	1	0	1	1	1	1	1	1	1	1	1	1	1	1	1	1	1	1	1	1	1	1	1	1	1	1	1	1	1	1	1	1
62866397	TGCAGCGGCGAGACCACTCACGACCACAAGCTTTCCCACTCCGACTCCTTCTGGACGCCGAGATCGGAA	Chr1A	150817061	9.50E-23	1	1	1	1	1	0	0	0	0	1	1	1	1	1	1	1	1	1	1	1	1	1	1	1	1	1	1	1	1	1	1	1	1	1	1	1	1	1	1	1	1	1	1	1	1
62831096	TGCAGCGCGAGCCCCTGGCCAAACCCAACCTGCCGCCGCTGGCCGTCCCAAGCGCATCCGAGATCGGAA	Chr1A	151698523	9.50E-23	1	1	1	1	1	0	0	0	0	1	1	1	1	1	1	1	1	1	1	1	1	1	1	1	1	1	1	1	1	1	1	1	1	1	1	1	1	1	1	1	1	1	1	1	1
62940025	TGCAGCGACGACGCCGCGACTGATCAAGACGACGTACCGCCGAGATCGGAAGAGCGGTTCAGCAGGAAT	Chr1A	152920276	4.52E-13	1	1	1	1	1	0	0	0	0	1	1	1	1	1	1	1	1	1	1	1	1	1	1	1	1	1	1	1	1	1	1	1	1	1	1	1	1	1	1	1	1	1	1	1	1
62837247	TGCAGTTAGCGAGCCGTTGAGGAATGAAAGGCCGAGATCGGAAGAGCGGTTCAGCAGGAATGCCGAGAC	Chr1A	152962416	6.75E-09	1	1	1	1	1	0	0	0	0	1	1	1	1	1	1	1	1	1	1	1	1	1	1	1	1	1	1	1	1	1	1	1	1	1	1	1	1	1	1	1	1	1	1	1	1
4327936	TGCAGCATGTACAAGTGATTGGGATGTGGGCTCTGTAGAAAGCGTCCGAGATCGGAAGAGCGGTTCAGC	Chr1A	152962447	2.78E-16	1	1	1	1	1	0	0	0	0	1	1	1	1	1	1	1	1	1	1	1	1	1	1	1	1	1	1	1	1	1	1	1	1	1	1	1	1	1	1	1	1	1	1	1	1
62834537	TGCAGGGATGATCCGTGGTTGTGTCCGCGGAAAGGGTCGGAATTTCCCGAGATCGGAAGAGCGGTTCAG	Chr1A	173448592	8.12E-17	1	1	1	1	1	0	0	0	0	1	1	1	1	1	1	1	1	1	1	1	1	1	1	1	1	1	1	1	1	1	1	1	1	1	1	1	1	1	1	1	1	1	1	1	1
62868331	TGCAGTGGAGCGAGGGAGGAGTGGGGGTGTGCCGAGATCGGAAGAGCGGTTCAGCAGGAATGCCGAGAC	Chr1A	188799319	6.75E-09	1	1	1	1	1	0	0	0	0	1	1	1	1	1	1	1	1	1	1	1	1	1	1	1	1	1	1	1	1	1	1	1	1	1	1	1	1	1	1	1	1	1	1	1	1
62909336	TGCAGTCACGCCATGGCCTTCCTCCTCCCACGCCCTGCTTCTCGTTGGTGACCACGACCAGCCCCGACC	Chr1A	204160833	1.21E-27	1	1	1	1	1	0	0	0	0	1	1	1	1	1	1	1	1	1	1	1	1	1	1	1	1	1	1	1	1	1	1	1	1	1	1	1	1	1	1	1	1	1	1	1	1
62831035	TGCAGCGCCGCCCCGCCTCTGGCGAGATTGGAACCCCCGCCCGAGATCGGAAGAGCGGTTCAGCAGGAA	Chr1A	221670971	1.34E-13	1	1	1	1	1	0	0	0	0	1	1	1	1	1	1	1	1	1	1	1	1	1	1	1	1	1	0	1	1	1	1	1	1	1	1	1	1	1	1	1	1	1	1	1	1
32772326	TGCAGCTGCCGACGTTCTTGCTACCGCCTGCACCCGAGATCGGAAGAGCGGTTCAGCAGGAATGCCGAG	Chr1A	228480238	5.87E-10	1	1	1	1	1	0	0	0	0	1	1	0	1	1	0	1	1	1	1	1	1	1	1	1	1	1	1	1	1	1	1	1	1	1	1	1	1	1	1	1	1	1	1	1	1
62908652	TGCAGACGTCGCATCCACTGCCTCCCTAGCCAGATCCACAGCACACGCACGCGGATCCAGCGCCTTCGT	Chr1A	234233879	1.21E-27	1	1	1	1	1	0	0	0	0	1	1	1	1	1	1	1	1	1	1	1	1	1	1	1	1	1	1	1	1	1	1	1	1	1	1	1	1	1	1	1	1	1	1	1	1
62834825	TGCAGGGGCGGTGGCGCGGGAGGCCGAGGCGGGCGGGCGCCACCGAGATCGGAAGAGCGGTTCAGCAGG	Chr1A	234234085	1.17E-14	1	1	1	1	1	0	0	0	0	1	1	1	1	1	1	1	1	1	1	1	1	1	1	1	1	1	1	1	1	1	1	1	1	1	1	1	1	1	1	1	1	1	1	1	1
62938598	TGCAGGCGCTGGCTAGCGATACTGGCGCTCGCATGCCTCGCGTAGTGGGCCGAGATCGGAAGAGCGGTT	Chr1A	240057073	2.00E-18	1	1	1	1	1	0	0	0	0	1	1	1	1	1	1	1	1	1	1	1	1	1	1	1	1	1	1	1	1	1	1	1	1	1	1	1	1	1	1	1	1	1	1	1	1
62908067	TGCAGGTTCGGCCACGACGGATGCCAGGCCGTTCACGTCAACGCCGACGTGGTTGCTGCTGATGTCCCG	Chr1A	240510900	1.21E-27	1	1	1	1	1	0	0	0	0	1	1	1	1	1	1	1	1	1	1	1	1	1	1	1	1	1	1	1	1	1	1	1	1	1	1	1	1	1	1	1	1	1	1	1	1
62834222	TGCAGGCTACTACGACGACGACACTGGCGATTTCAAGAACCTGACTCTCATCGCCGAGATCGGAAGAGC	Chr1A	240510966	1.39E-20	1	1	1	1	1	0	0	0	0	1	1	1	1	1	1	1	1	1	1	1	1	1	1	1	1	1	1	1	1	1	1	1	1	1	1	1	1	1	1	1	1	1	1	1	1
62904689	TGCAGCGCCAGAGCCCTACTTCGCGGCGCCGCCGAGATCGGAAGAGCGGTTCAGCAGGAATGCCGAGAC	Chr1A	243148067	6.75E-09	1	1	1	1	1	0	0	0	0	1	1	0	1	1	1	1	1	1	1	1	1	1	1	1	1	1	1	1	1	1	1	1	1	1	1	1	1	1	1	1	1	1	1	1	1
62815157	TGCAGATCCCGGACGATGAGCTCACGGAAGCGGGCGCCCCCGCCTTGTTCGACACCGTGCTCGCCGCCT	Chr1A	244596714	1.21E-27	1	1	1	1	1	0	0	0	0	1	1	1	1	1	1	1	1	1	1	1	1	1	1	1	1	1	1	1	1	1	1	1	1	1	1	1	1	1	1	1	1	1	1	1	1
62909728	TGCAGAAGTTCGATTTCAGTCATGTGCTTTTATGGTTACTCCAAAGTCGATACAGACCGAGATCGGAAG	Chr1A	245436393	3.31E-22	1	1	1	1	1	0	0	0	0	1	1	1	1	1	1	1	1	1	1	1	1	1	1	1	1	1	1	1	1	1	1	1	1	1	1	1	1	1	1	1	1	1	1	1	1
4294886	TGCAGTATGCCTCGCTGAACAGGGGTGTGAGAATCACCGAACCGAGATCGGAAGAGCGGTTCAGCAGGA	Chr1A	249147138	3.96E-14	1	1	1	1	1	0	0	0	0	1	1	1	1	1	1	1	1	1	1	1	1	1	1	1	1	1	1	1	1	1	1	1	1	1	1	1	1	1	1	1	1	1	1	1	1
62834269	TGCAGGCTCCTGGACTGGCCTATGTCCTCCGAGATCGGAAGAGCGGTTCAGCAGGAATGCCGAGACCGA	Chr1A	251864650	1.96E-07	1	1	1	1	1	0	0	0	0	1	1	1	1	1	1	1	1	1	1	1	1	1	1	1	1	1	1	1	1	1	1	1	1	1	1	1	1	1	1	1	1	1	1	1	1
62819377	TGCAGCTATAACTAGCTGCCCGCTCGCTGCTTTGTGGAGCCAAGGCTCTTCTTTTCATGCTCTCGCGCC	Chr1A	252413076	1.21E-27	1	1	1	1	1	0	0	0	0	1	1	1	1	1	1	1	1	1	1	1	1	1	1	1	1	1	1	1	1	1	1	1	1	1	1	1	1	1	1	1	1	1	1	1	1
62858318	TGCAGTTTGGCCATAAGAACCGATGTAGTAATTGACAATACGGCCGCGGCAGAGGCGGCTCGGAAGCAG	Chr1A	253988328	1.21E-27	1	1	1	1	1	0	0	0	0	1	1	1	1	1	1	1	1	1	1	1	1	1	1	1	1	1	1	1	1	1	1	1	1	1	1	1	1	1	1	1	1	1	1	1	1
62825340	TGCAGTGCTAGGCTCCAATGCTACCGTCGCCTGGTTCGACAGGGAGGTGACGGCCACGAAGGATGTAGT	Chr1A	254681501	1.21E-27	1	1	1	1	1	0	0	0	0	1	1	1	1	1	1	1	1	1	1	1	1	1	1	1	1	1	1	1	1	1	1	1	1	1	1	1	1	1	1	1	1	1	1	1	1
62858330	TGCAGTTTTCCGATCGGATATGTCAGCGGCGTCGAGGACCATGCATGGATCGTTTAAAGGTGATTGATT	Chr1A	257745128	1.21E-27	1	1	1	1	1	0	0	0	0	1	1	1	1	1	1	1	1	1	1	1	1	1	1	1	1	1	1	1	1	1	1	1	1	1	1	1	1	1	1	1	1	1	1	1	1
62857562	TGCAGTCATCGCGGGCATTGCCTGTGGTCCGAGCTCTTCTACAGAGAGTGGACATTTGATATGAGAGCG	Chr1A	258794830	1.21E-27	1	1	1	1	1	0	0	0	0	1	1	1	1	1	1	1	1	1	1	1	1	1	1	1	1	1	1	1	1	1	1	1	1	1	1	1	1	1	1	1	1	1	1	1	1
62924446	TGCAGCGCGGAGGCGCGCGGGCAGGCGGCGCCGTCGCACGCCGAGATCGGAAGAGCGGTTCAGCAGGAA	Chr1A	259850520	1.34E-13	1	1	1	1	1	0	0	0	0	1	0	1	1	1	1	1	1	1	1	1	1	1	0	1	1	1	1	1	1	1	1	1	1	1	1	1	1	1	1	1	1	1	1	1	1
62898830	TGCAGCTGGGCGTCTACTTCGGCGGGCTGTACACCATCGCTCTGGGCCACGGCGGTACCAAGCCCAACA	Chr1A	259850560	1.21E-27	1	1	1	1	1	0	0	0	0	1	1	1	1	1	1	1	1	1	1	1	1	1	1	1	1	1	1	1	1	1	1	1	1	1	1	1	1	1	1	1	1	1	1	1	1
62817421	TGCAGCCATGTGCCTCGGCCTGGAAGCCGACCTCTTCGTTCGCACAACGCTCTCAAGTTCCATAGAACC	Chr1A	264800779	1.21E-27	1	1	1	1	1	0	0	0	0	1	1	1	1	1	1	0	1	1	1	1	1	1	1	1	1	1	1	1	1	1	1	1	1	1	1	1	1	1	1	1	1	1	1	1	1
62834529	TGCAGGGATAGGTCCTTGACAGCGTCCTCGCGGCGGCCGAGATCGGAAGAGCGGTTCAGCAGGAATGCC	Chr1A	266095609	1.68E-11	1	1	1	1	1	0	0	0	0	1	1	1	1	1	1	1	1	1	1	1	1	1	1	1	1	1	1	1	1	1	1	1	1	1	1	1	1	1	1	1	1	1	1	1	1
62822908	TGCAGGGTCGGGGCCTCACCCACGATGAAACCAGGCTGAAGCTGTGCATCACTGGAGACAAATCCTGCC	Chr1A	266095656	1.21E-27	1	1	1	1	1	0	0	0	0	1	1	1	1	1	1	1	1	1	1	1	1	1	1	1	1	1	1	1	1	1	1	1	1	1	1	1	1	1	1	1	1	1	1	1	1
62825511	TGCAGTGGCGTTTGGAGCTCCGATGTCGGTGTGGCTATGGCGTTTCTCGGTGTGGCCTCTCCGAGATCG	Chr1A	270227303	2.23E-24	1	1	1	1	1	0	0	0	0	1	1	1	1	1	1	1	1	1	1	1	1	1	1	1	1	1	1	1	1	1	1	1	1	1	1	1	1	1	1	1	1	1	1	1	1
62903132	TGCAGCGCACTGCCTCCCGCGGCCTCTTTGCCGAGATCGGAAGAGCGGTTCAGCAGGAATGCCGAGACC	Chr1A	286082111	2.12E-08	1	1	1	1	1	0	0	0	0	1	0	1	1	1	1	0	1	1	1	1	1	1	1	1	1	1	1	1	1	1	1	1	1	1	1	1	1	1	1	1	1	1	1	1	1
62836136	TGCAGTATTTCTTCTCTCTCTCCCCCGCCACCACAAATCTGGAATAGATCCTCACCGAGATCGGAAGAG	Chr1A	287119672	4.01E-21	1	1	1	1	1	0	0	0	0	1	1	1	1	1	1	1	1	1	1	1	1	1	1	1	1	1	1	1	1	1	1	1	1	1	1	1	1	1	1	1	1	1	1	1	1
62834472	TGCAGGGAGCACCCACACGTCCTCCATGTCGCCGAGATCGGAAGAGCGGTTCAGCAGGAATGCCGAGAC	Chr1A	287119726	6.75E-09	1	1	1	1	1	0	0	0	0	1	0	1	1	1	1	1	1	1	1	1	1	1	1	1	1	1	1	1	1	1	1	1	1	1	1	1	1	1	1	1	1	1	1	1	1
62928704	TGCAGGCACTGCGCGCATCCCCCCGCCCCGACCGTCTCCACACACTGCGCCATCGCGTACACGCCGAGA	Chr1A	287777555	5.62E-26	1	1	1	1	1	0	0	0	0	1	1	1	1	1	1	1	1	1	1	1	1	1	1	1	1	1	1	1	1	1	1	1	1	1	1	1	1	1	1	1	1	1	1	1	1
62877535	TGCAGCGCCAAATAGGAAATGCCTGCCCAACTAGGCTACAGAAATTGCTCCTGTCAGGCGCCTGTTAGG	Chr1A	292149930	1.21E-27	1	1	1	1	1	0	0	0	0	1	1	0	1	1	1	1	1	1	1	1	1	1	1	1	1	1	1	1	1	1	1	1	1	1	1	1	1	1	1	1	1	1	1	1	1
62824001	TGCAGTACAGGCATAGCTGCGTGCGGGCGGCAGTGGCGACGAGCGAGCGCTGACGCAGGCGGCTGTTCA	Chr1A	292368104	1.21E-27	1	1	1	1	1	0	0	0	0	1	1	1	1	1	1	1	1	1	1	1	1	1	1	1	1	1	1	1	1	1	1	1	1	1	1	1	1	1	1	1	1	1	1	1	1
62877925	TGCAGGACGCGGTGCATGACCAGACCAGTACTGCTTCAGTGTGCTACGTAGCTAGACAGCCATGGCCGA	Chr1A	294511464	4.35E-27	1	1	1	1	1	0	0	0	0	1	1	1	1	1	1	1	1	1	1	1	1	1	1	1	1	1	1	1	1	1	1	1	1	1	1	1	1	1	1	1	1	1	1	1	1
62903018	TGCAGCCTCTGCCGTCGCCAGGAGTGAACGCCAACCCGAGATCGGAAGAGCGGTTCAGCAGGAATGCCG	Chr1A	299479084	2.58E-09	1	1	1	1	1	0	0	0	0	1	1	1	1	1	1	1	1	1	1	1	1	1	1	1	1	1	1	1	1	1	1	1	1	1	1	1	1	1	1	1	1	1	1	1	1
62937942	TGCAGAAGCGTTGAATCGATTCCTTGGTGCGCGGTGATTGCGGAGGGGAGCGAGATGGTAAAGAAGCGC	Chr1A	299479392	1.21E-27	1	1	1	1	1	0	0	0	0	1	1	1	1	1	1	1	1	1	1	1	1	1	1	1	1	1	1	1	1	1	1	1	1	1	1	1	1	1	1	1	1	1	1	1	1
62815346	TGCAGATGATTGCTGGGCAGAACCCGAACGTGATGCGAAGGTTTGTACAAAATCTGCCCTCCCGAGATC	Chr1A	299614723	6.39E-25	1	1	1	1	1	0	0	0	0	1	1	1	1	1	1	1	1	1	1	1	1	1	1	1	1	1	1	1	1	1	1	1	1	1	1	1	1	1	1	1	1	1	1	1	1
62833831	TGCAGGCCGAGCTATAGACAAACACTGCGCACCCCGAGATCGGAAGAGCGGTTCAGCAGGAATGCCGAG	Chr1A	307036351	5.87E-10	1	1	1	1	1	0	0	0	0	1	1	1	1	1	1	1	1	1	1	1	1	1	1	1	1	1	1	1	1	1	1	1	1	1	1	1	1	1	1	1	1	1	1	1	1
62884521	TGCAGTCGCCGGCGCCCACAGCTCCTTACCAGACCCGAGATCGGAAGAGCGGTTCAGCAGGAATGCCGA	Chr1A	313105300	1.81E-10	1	1	1	1	1	0	0	0	0	1	1	1	1	1	0	1	1	1	0	1	1	1	1	1	1	1	1	1	1	1	1	1	1	1	1	1	1	1	1	1	1	1	1	1	1
62813803	TGCAGACCAAATGTTCTCTGACGATGTAAAGCGATCTGTTTAGTTTGCGGTACATCTTGGAAATTCCCG	Chr1A	314273251	1.21E-27	1	1	1	1	1	0	0	0	0	1	1	1	1	1	1	1	1	1	1	1	1	1	1	1	1	1	1	1	1	1	1	1	1	1	1	1	1	1	1	1	1	1	1	1	1
62828176	TGCAGATCTGCCGCGAGTGGAACCACCGTCACGCAGGATCAGATTCAGATCGACCCCGAGATCGGAAGA	Chr1A	314275587	1.15E-21	1	1	1	1	1	0	0	0	0	1	1	1	1	1	1	1	1	1	1	1	1	1	1	1	1	1	1	1	1	1	1	1	1	1	1	1	1	1	1	1	1	1	1	1	1
62824447	TGCAGTCACACACGTATGCCATTTGCAAGTAAATCAACAACGAACTCGTAACGGATATATGAATGGCGA	Chr1A	315148920	1.21E-27	1	1	1	1	1	0	0	0	0	1	1	1	1	1	1	1	1	1	1	1	1	1	1	1	1	1	1	1	1	1	1	1	1	1	1	1	1	1	1	1	1	1	1	1	1
62895272	TGCAGCGCCACAACTCGGCAGCAGCGGCGCCTCCGAGATCGGAAGAGCGGTTCAGCAGGAATGCCGAGA	Chr1A	315253950	2.11E-09	1	1	1	1	1	0	0	0	0	1	1	0	1	1	1	0	1	1	1	1	1	1	1	1	1	1	1	1	1	1	1	1	1	1	1	1	1	1	1	1	1	1	1	1	1
62915041	TGCAGCTACTGGAGCAGCACGGCCTCGGCGGCCTGATCGCGGCTGCGGGTGGCAGGAACGCCGCGGCAC	Chr1A	316279424	1.21E-27	1	1	1	1	1	0	0	0	0	1	1	1	1	1	1	1	1	1	1	1	1	1	1	1	1	1	1	1	1	1	1	1	1	1	1	1	1	1	1	1	1	1	1	1	1
4277933	TGCAGAAACTAGTGCGATTGTTCGAGCCAAGCTAGGAGACGTGTTTCTCTGCTAGTACTCAATAATAAT	Chr1A	318590972	1.21E-27	1	1	1	1	1	0	0	0	0	1	1	1	1	1	1	1	1	1	1	1	1	1	1	1	1	1	1	1	1	1	1	1	1	1	1	1	1	1	1	1	1	1	1	1	1
62866536	TGCAGCTACCTGCATCATCATCATTTCCCCTGTTGAACCTGCCCTGCCGCCGAGATCGGAAGAGCGGTT	Chr1A	321954417	2.00E-18	1	1	1	1	1	0	0	0	0	1	1	1	1	1	1	1	1	1	1	1	1	1	1	1	1	1	1	1	1	1	1	1	1	1	1	1	1	1	1	1	1	1	1	1	1
62865175	TGCAGAGGCAGAGAGCGAGAGGGAGGAGATAAGCAATTAATCAGAACTCCTGGCCCGAGATCGGAAGAG	Chr1A	322512413	4.01E-21	1	1	1	1	1	0	0	0	0	1	1	1	1	1	1	1	1	1	1	1	1	1	1	1	1	1	1	1	1	1	1	1	1	1	1	1	1	1	1	1	1	1	1	1	1
32739509	TGCAGCCTCCATCGCTGTATGATGCGGATCCTCTGAATCGCAGCCAGGCCGAGAAGCTTGTGTCTTAGG	Chr1A	323015818	2.05E-15	1	1	1	1	1	0	0	0	0	1	1	1	1	1	1	1	1	1	1	1	1	1	1	1	1	1	1	1	1	1	1	1	1	1	1	1	1	1	1	1	1	1	1	1	1
62896016	TGCAGGTCGCCACTTGTGGCTAGGGATCCAACCGAGATCGGAAGAGCGGTTCAGCAGGAATGCCGAGAC	Chr1A	324782699	6.75E-09	1	1	1	1	1	0	0	0	0	1	1	1	1	1	1	1	1	1	1	0	1	1	1	1	1	1	1	1	1	1	1	1	1	1	1	1	1	1	1	1	1	1	1	1	1
62836384	TGCAGTCGCGCGCAGGCCACGAAAGGACGGGGCCCGAGATCGGAAGAGCGGTTCAGCAGGAATGCCGAG	Chr1A	325971997	5.87E-10	1	1	1	1	1	0	0	0	0	1	1	1	1	1	1	1	1	1	1	1	1	1	1	1	1	1	1	1	1	1	1	1	1	1	1	1	1	1	1	1	1	1	1	1	1
62863543	TGCAGGTAAACCAAACACCTAGCTGTCCCTTCCCCGAGATCGGAAGAGCGGTTCAGCAGGAATGCCGAG	Chr1A	326090448	5.87E-10	1	1	1	1	1	0	0	0	0	1	1	1	1	1	1	1	1	1	1	1	1	1	1	1	1	1	1	1	1	1	1	1	1	1	1	1	1	1	1	1	1	1	1	1	1
62887923	TGCAGCGTGGGACTATCAGGCTATTGTGGGCTCCTTGCGACGGTTCGATCTGTTAAGACTCCCGCTACG	Chr1A	329833230	1.21E-27	1	1	1	1	1	0	0	0	0	1	1	1	1	1	1	1	1	1	1	1	1	1	1	1	1	1	1	1	1	1	1	1	1	1	1	1	1	1	1	1	1	1	1	1	1
62876941	TGCAGAGGCTCAAGGCCAAGCTCTACACCATGATCGAAGAGGTTTGCATAGCTCCATAGCTAATTAACA	Chr1A	334693595	1.21E-27	1	1	1	1	1	0	0	0	0	1	1	1	1	1	1	1	1	1	1	1	1	1	1	1	1	1	1	1	1	1	1	1	1	1	1	1	1	1	1	1	1	1	1	1	1
62828033	TGCAGATCAAGCCACTGCCCTGGAGCCTCTCAACCGACGCCGCCGAGATCGGAAGAGCGGTTCAGCAGG	Chr1A	336340737	1.17E-14	1	1	1	1	1	0	0	0	0	1	1	1	1	1	1	1	1	1	1	1	1	1	1	1	1	1	1	1	1	1	1	1	1	1	1	1	1	1	1	1	1	1	1	1	1
62824870	TGCAGTCTCTGGAAATTAGCTAAAACCGCAGACACTGAAAAAAACACGGCATGGCCCGAATATGAAGCA	Chr1A	336341139	1.21E-27	1	1	1	1	1	0	0	0	0	1	1	1	1	1	1	1	1	1	1	1	1	1	1	1	1	1	1	1	1	1	1	1	1	1	1	1	1	1	1	1	1	1	1	1	1
62856259	TGCAGGAGGCTTGGGTGAAGCCTTTCTTCGGCCCTCTCCTGGCGGCGTGGGTGGAGCGCTTTGGCGCGC	Chr1A	339211625	1.21E-27	1	1	1	1	1	0	0	0	0	1	1	1	1	1	0	0	1	1	1	1	1	1	1	1	1	1	1	1	1	1	1	1	1	1	1	1	1	1	1	1	1	1	1	1	1
62827907	TGCAGAGTGCAGATCGATCCAATGGCGGTCCAGCCGAGATCGGAAGAGCGGTTCAGCAGGAATGCCGAG	Chr1A	339517049	5.87E-10	1	1	1	1	1	0	0	0	0	1	1	1	1	1	1	1	1	1	1	1	1	1	1	1	1	1	1	1	1	1	1	1	1	1	1	1	1	1	1	1	1	1	1	1	1
62899000	TGCAGGTAGAGTGATTTCAGAACACACGCCAATGCGTCGCTCATTGCGTCAAGCAGAAATGGCGACCAT	Chr1A	343423343	4.35E-27	1	1	1	1	1	0	0	0	0	1	1	1	1	1	1	1	1	1	1	1	1	1	1	1	1	1	1	1	1	1	1	1	1	1	1	1	1	1	1	1	1	1	1	1	1
62829920	TGCAGCCATGGACTACGAGCCGCAGCTCGCCGAGATCGGAAGAGCGGTTCAGCAGGAATGCCGAGACCG	Chr1A	348728194	6.54E-08	1	1	1	1	1	0	0	0	0	1	1	1	1	1	1	1	1	1	1	1	1	1	1	1	1	1	1	1	1	1	1	1	1	1	1	1	1	1	1	1	1	1	1	1	1
62813754	TGCAGACAGCTGCCGATTCTGTTGCAGCCGTCGATGTGTGCAGCATATCAGCCACTGCTATCCTCCGAG	Chr1A	349451304	1.56E-26	1	1	1	1	1	0	0	0	0	1	1	1	1	1	1	1	1	1	1	1	1	1	1	1	1	1	1	1	1	1	1	1	1	1	1	1	1	1	1	1	1	1	1	1	1
62889232	TGCAGGTACCATTTGCCTTCTCCTACGTGTTTTTGATTCCACAGTAGATCGACCCATAGATCACCTTCT	Chr1A	350387877	1.21E-27	1	1	1	1	1	0	0	0	0	1	1	1	1	1	0	1	1	1	1	1	1	1	1	1	1	1	1	1	1	1	1	1	1	1	1	1	0	1	1	1	1	1	1	1	1
62830435	TGCAGCCGTCAGGCAAAGCCTGGTGTTCATAGCCGAGATCGGAAGAGCGGTTCAGCAGGAATGCCGAGA	Chr1A	356443063	2.11E-09	1	1	1	1	1	0	0	0	0	1	1	1	1	1	1	1	1	1	1	1	1	1	1	1	1	1	1	1	1	1	1	1	1	1	1	1	1	1	1	1	1	1	1	1	1
4298516	TGCAGAAGATGGCATGGGGCGAGTGGATTTATAGTGTGCACTAATGTACGTCGGATTGGATCAATCAGT	Chr1A	359639788	1.21E-27	1	1	1	1	1	0	0	0	0	1	1	1	1	1	1	1	1	1	1	1	1	1	1	1	1	1	1	1	1	1	1	1	1	1	1	1	1	1	1	1	1	1	1	1	1
62832747	TGCAGCTTGCTGTTCCGCCCTGGCCGCCGAAGCCCTAGCCGCTGCTCCGAGATCGGAAGAGCGGTTCAG	Chr1A	359672086	8.12E-17	1	1	1	1	1	0	0	0	0	1	1	0	1	1	1	1	1	1	1	1	1	1	1	1	1	1	1	1	1	1	1	1	1	1	1	1	1	1	1	1	1	1	1	1	1
62817602	TGCAGCCCGATGAATATGCTTGCTGGCGTTCAATTGTGTGCCTCCTGTTTGGGTATACGACCACGTCCC	Chr1A	360409904	1.21E-27	1	1	1	1	1	0	0	0	0	1	1	0	1	1	1	1	1	1	1	1	1	1	1	1	1	1	1	1	1	1	1	1	1	1	1	1	1	1	1	1	1	1	1	1	1
62877285	TGCAGCATGCCATTTGCCATGGAGTCGCCATGCATGCACCGATCGCCTTTTTTCCTTGTTCCGAGATCG	Chr1A	365097708	2.23E-24	1	1	1	1	1	0	0	0	0	1	1	1	1	1	1	1	1	1	1	1	1	1	1	1	1	1	1	1	1	1	1	1	1	1	1	1	1	1	1	1	1	1	1	1	1
4283760	TGCAGGAGGCAGTTCGAGACGAAGGATGTCGGGAGGAACCCGAGATCGGAAGAGCGGTTCAGCAGGAAT	Chr1A	366067864	4.52E-13	1	1	1	1	1	0	0	0	0	1	1	1	1	1	1	1	1	1	1	1	1	1	1	1	1	1	1	1	1	1	1	1	1	1	1	1	1	1	1	1	1	1	1	1	1
62919394	TGCAGTAGCGCATGTAGTAGCCGATGCGATCGACGTTGGCATCGTTCTGGCCAATGCCACACTCGAGCC	Chr1A	366925144	1.21E-27	1	1	1	1	1	0	0	0	0	1	1	1	1	1	1	0	1	1	1	1	1	1	1	1	1	1	1	1	1	1	1	1	1	1	1	1	1	1	1	1	1	1	1	1	1
62829688	TGCAGCCAACTCCCCCTCCTACGCTCTGATCTCCTCCGAGATCGGAAGAGCGGTTCAGCAGGAATGCCG	Chr1A	367036227	5.54E-11	1	1	1	1	1	0	0	0	0	1	1	1	1	1	1	1	1	1	1	1	1	1	1	1	1	1	1	1	1	1	1	1	1	1	1	1	1	1	1	1	1	1	1	1	1
62836655	TGCAGTGATTGTGTCTGACACTCTGACCGCCGAGATCGGAAGAGCGGTTCAGCAGGAATGCCGAGACCG	Chr1A	367968549	6.54E-08	1	1	1	1	1	0	0	0	0	1	1	1	1	1	1	1	1	1	1	1	1	1	1	1	1	1	1	1	1	1	1	1	1	1	1	1	1	1	1	1	1	1	1	1	1
62909930	TGCAGATTGGTTGCATCTCGCATTATTCAGTTAGAGACAGCGATCACAGGCTCGCCGAGATCGGAAGAG	Chr1A	375951148	4.01E-21	1	1	1	1	1	0	0	0	0	1	1	1	1	1	1	1	1	1	1	1	1	1	1	1	1	1	1	1	1	1	1	1	1	1	1	1	1	1	1	1	1	1	1	1	1
62878552	TGCAGTGAAAAGGAAACCAGAGAACGATGCCCTCCTAGAACACACTCCAAGGATCCCCACCAAGATGTA	Chr1A	377850851	5.62E-26	1	1	1	1	1	0	0	0	0	1	1	1	1	1	1	1	1	1	1	1	1	1	1	1	1	1	1	1	1	1	1	1	1	1	1	1	1	1	1	1	1	1	1	1	1
62854109	TGCAGCACCGATCGCAGATTCTGACGCAGTCAAACCCTAATTCCAACGACAGCAACTGAACTCTCAACA	Chr1A	378048273	1.21E-27	1	1	1	1	1	0	0	0	0	1	1	1	1	1	1	1	1	1	1	1	1	1	1	1	1	1	1	1	1	1	1	1	1	1	1	1	1	1	1	1	1	1	1	1	1
62894675	TGCAGGTCAATTAGATGGGCCACACACCGTTTCAATGAACTTGATCTCCTGTTGCCGAGATCGGAAGAG	Chr1A	379002429	4.01E-21	1	1	1	1	1	0	0	0	0	1	1	1	1	1	1	1	1	1	1	1	1	1	1	1	1	1	1	1	1	1	1	1	1	1	1	1	1	1	1	1	1	1	1	1	1
62878345	TGCAGGTGGGAAATACACACCACCAGCCAGCAAGCAACCAATGGGAACAAACAAATAAACAAAGTAAAT	Chr1A	379006083	1.21E-27	1	1	1	1	1	0	0	0	0	1	1	1	1	1	1	1	1	1	1	1	1	1	1	1	1	1	1	1	0	1	1	1	1	1	1	1	1	1	1	1	1	1	1	1	1
62857548	TGCAGTCACGTCGCTTCGCTGTTTGTCGAAGCGGTGCGTCTCTCCCATATGCATGCATGCATGCATCCA	Chr1A	379112680	1.21E-27	1	1	1	1	1	0	0	0	0	1	1	1	1	1	1	1	1	1	1	1	1	1	0	1	1	1	1	1	1	1	1	1	1	1	1	1	1	1	1	1	1	1	1	1	1
62856361	TGCAGGCACCATGGATGATGAAAGAACAAAATCGCAGACGAGTGGCGAACCGTCGAGAGTTTTGACCGA	Chr1A	386966680	4.35E-27	1	1	1	1	1	0	0	0	0	1	1	1	1	1	1	1	1	1	1	1	1	1	1	1	1	1	1	1	1	1	1	1	1	1	1	1	1	1	1	1	1	1	1	1	1
62873871	TGCAGGATCACAGCACAAGAGGCAGAGGAGACCACGACCATTACTCGCAGCAGAGTTCGCAGAGCTTCA	Chr1A	389417588	1.21E-27	1	1	1	1	1	0	0	0	0	1	1	1	1	1	1	1	1	1	1	1	0	1	1	1	1	1	1	1	1	1	1	1	1	1	1	1	1	1	1	1	1	1	1	1	1
62822438	TGCAGGGAGGATCACGTACGCATGTCGGGTATAAAGCTAGCGTGCAAGCCGCAAGTTTAGTGAATCGAT	Chr1A	389540185	1.21E-27	1	1	1	1	1	0	0	0	0	1	1	1	1	1	1	1	1	1	1	1	1	1	1	1	1	1	1	1	1	1	1	1	1	1	1	1	1	1	1	1	1	1	1	1	1
62816786	TGCAGCAGGTTCAGAAACCAGAATCTCCGAGGCTCGGGCAGGCAGTCGTGATGCTGGCGTCAGCCGAGA	Chr1A	390453973	5.62E-26	1	1	1	1	1	0	0	0	0	1	1	1	1	1	1	1	1	1	1	1	1	1	1	1	1	1	1	1	1	1	1	1	1	1	1	1	1	1	1	1	1	1	1	1	1
62921119	TGCAGGCGTGGTTTACGGCGTATACAGTGAGCTTCCGACGTGGGTGATCGAGCCGAGATCGGAAGAGCG	Chr1A	391415994	4.82E-20	1	1	1	1	1	0	0	0	0	1	1	1	1	1	1	1	1	1	1	1	1	1	1	1	1	1	1	1	1	1	1	1	1	1	1	1	1	1	1	1	1	1	1	1	1
62922421	TGCAGCCCTTGCACGTCGTTCGCGTGGAGGAGGAGCGTCATGCCGACGCCGTCGGTGTGCGGCGAGAGG	Chr1A	391693972	1.21E-27	1	1	1	1	1	0	0	0	0	1	1	1	1	1	1	1	1	1	1	1	1	1	1	1	1	1	1	1	1	1	1	1	1	1	1	1	1	1	1	1	1	1	1	1	1
62902583	TGCAGATCAGGAAGGATGGGGAGTGGTTCTCCGTGCACGCCCTGCCCGAGATCGGAAGAGCGGTTCAGC	Chr1A	391694038	2.78E-16	1	1	1	1	1	0	0	0	0	1	1	1	1	1	0	1	1	1	1	1	1	1	1	1	1	1	1	1	1	1	1	1	1	1	1	1	1	1	1	1	1	1	1	1	1
62820819	TGCAGGACGAGGAGCCATCGCTGTTCAGGAACATGCCAGGGATCTAGGCGTCGTGAAGCTCGTAATGGA	Chr1A	393363111	1.21E-27	1	1	1	1	1	0	0	0	0	1	1	1	1	1	1	1	1	1	1	1	1	1	1	1	1	1	1	1	1	1	1	1	1	1	1	1	1	1	1	1	1	1	1	1	1
62826595	TGCAGAACAACAACATCACGGGCGGCTGCCGCCGAGATCGGAAGAGCGGTTCAGCAGGAATGCCGAGAC	Chr1A	395699305	6.75E-09	1	1	1	1	1	0	0	0	0	1	1	1	1	1	1	1	1	1	1	1	1	1	1	1	1	1	1	1	1	1	1	1	1	1	1	1	1	1	1	1	1	1	1	1	1
62829744	TGCAGCCACCACGTTCACTCGCCGTCCTCGAGGTACCGAGATCGGAAGAGCGGTTCAGCAGGAATGCCG	Chr1A	396245055	5.54E-11	1	1	1	1	1	0	0	0	0	1	1	1	1	1	0	1	1	1	1	1	1	1	1	1	1	1	1	1	1	1	1	1	1	1	1	1	1	1	1	1	1	1	1	1	1
62916572	TGCAGGCCGACAACCTGTCGTGGCGCCGCCGAGATCGGAAGAGCGGTTCAGCAGGAATGCCGAGACCGA	Chr1A	401554900	1.96E-07	1	1	1	1	1	0	0	0	0	1	1	1	1	1	1	1	1	1	1	1	1	1	1	1	1	1	1	1	1	1	1	1	1	1	1	1	1	1	1	1	1	1	1	1	1
62867034	TGCAGGAGGAGCGTGGAAGCCTCCAAGCAAAGCCGCGAAGGGGCCGAGATCGGAAGAGCGGTTCAGCAG	Chr1A	403297128	3.42E-15	1	1	1	1	1	0	0	0	0	1	1	1	1	1	1	0	1	1	1	1	1	1	1	1	1	1	1	1	1	1	1	1	1	1	1	1	1	1	1	1	1	1	1	1	1
62835708	TGCAGGTTGTGGCTTAAGATAATCGGAAAGGGGAGGATTCAAAAGCCCGAGATCGGAAGAGCGGTTCAG	Chr1A	403919303	8.12E-17	1	1	1	1	1	0	0	0	0	1	1	1	1	1	1	1	1	1	1	1	1	1	1	1	1	1	1	1	1	1	1	1	1	1	1	1	1	1	1	1	1	1	1	1	1
62884106	TGCAGGATGATCTTGGGCGGCGGCGGCTCCGAGATCGGAAGAGCGGTTCAGCAGGAATGCCGAGACCGA	Chr1A	405268559	1.96E-07	1	1	1	1	1	0	0	0	0	1	1	1	1	1	1	1	1	1	1	1	1	1	1	1	1	1	1	1	1	1	1	1	1	1	1	1	1	1	1	0	1	1	1	1	1
62826459	TGCAGAAAACGAAAATTATGTGGTGGTTCGTGTGTCTAGAGCAGATCTCCGAGATCGGAAGAGCGGTTC	Chr1A	405291202	6.88E-18	1	1	1	1	1	0	0	0	0	1	1	1	1	1	1	1	1	1	1	1	1	1	1	1	1	1	1	1	1	1	1	1	1	1	1	1	1	1	1	1	1	1	1	1	1
62826175	TGCAGTTGGATTGAGTATATTAATATGGAATTGAATGCAAGCAATGATTCAGCTACTAGGTTATAGACA	Chr1A	420791841	1.21E-27	1	1	1	1	1	0	0	0	0	1	1	1	1	1	1	1	1	1	1	1	1	1	1	1	1	1	1	0	1	1	1	1	1	1	1	1	1	1	1	1	1	1	1	1	1
62911393	TGCAGCACTATAATGAAAGACCAATCGCCCCGAGATCGGAAGAGCGGTTCAGCAGGAATGCCGAGACCG	Chr1A	428358059	6.54E-08	1	1	1	1	1	0	0	0	0	1	1	1	1	1	1	1	1	1	1	1	1	1	1	1	1	1	1	1	1	1	1	1	1	1	1	1	1	1	1	1	1	1	1	1	1
62824767	TGCAGTCGGCGGAGTACGTACGCTCTCGCTCCTACTGGAGTTGTGGGTTTCTGGCAGTGGCATGAATGG	Chr1A	432423478	1.21E-27	1	1	1	1	1	0	0	0	0	1	1	1	1	1	1	1	1	1	1	1	1	1	0	1	1	1	1	1	1	1	1	1	1	1	1	1	1	1	1	1	1	1	1	1	1
62918780	TGCAGGACGAGCGGAAGAACCTACCCGTGTACAAGTTCAAGGACGATCTGCTCAAGGCCATCGAGAAGT	Chr1A	433607597	1.21E-27	1	1	1	1	1	0	0	0	0	1	1	1	1	1	1	1	1	1	1	1	1	0	1	1	1	1	1	1	1	1	1	1	1	1	1	1	1	1	1	1	1	1	1	1	1
62939361	TGCAGTGCCCGATCTGTGCACGACCAGCAAATCCAGCGGTCAGTGCCCTTCCAATCCAAGGCATGTCCG	Chr1A	434046425	5.62E-26	1	1	1	1	1	0	0	0	0	1	1	0	1	1	1	1	1	1	0	1	1	1	0	1	1	1	1	1	1	1	1	1	1	1	1	1	1	1	1	1	1	1	1	1	1
62836234	TGCAGTCCAGATGGATAATGTGTACTATTAAGAGCATCTAGAACCGAGATCGGAAGAGCGGTTCAGCAG	Chr1A	437573008	3.42E-15	1	1	1	1	1	0	0	0	0	1	1	1	1	1	1	1	1	1	1	1	1	1	1	1	1	1	1	1	1	1	1	1	1	1	1	1	1	1	1	1	1	1	1	1	1
62934521	TGCAGCGTGATTGCATGTAACAAGTGCGTGGAATGATGTCTCCACCTCCAGGGTACACATCGGACATGA	Chr1A	441997937	1.21E-27	1	1	1	1	1	0	0	0	0	1	1	1	1	1	1	1	1	1	1	1	1	1	1	1	1	1	1	1	1	1	1	1	1	1	1	1	1	1	1	1	1	1	1	1	1
62828644	TGCAGCAAGCTGCTGCCCACGCGACCGCGCGCCCCGAGATCGGAAGAGCGGTTCAGCAGGAATGCCGAG	Chr1A	447672077	5.87E-10	1	1	1	1	1	0	0	0	0	1	1	1	1	1	1	1	1	1	1	1	1	1	1	1	1	1	1	1	1	1	1	1	1	1	1	1	1	1	1	1	1	1	1	1	1
62865364	TGCAGATGGCGTGATAACCAAAGACTTTGGACGCATACACTGATAACAGACGAGGCGGCCGAGATCGGA	Chr1A	451438463	2.72E-23	1	1	1	1	1	0	0	0	0	1	1	1	1	1	1	1	1	1	1	1	1	1	1	1	1	1	1	1	1	1	1	1	1	1	1	1	1	1	1	1	1	1	1	1	1
62835937	TGCAGTACTTTTTGTAGATTGCTTGTTTGATGGGTGCCACTTCCGAGATCGGAAGAGCGGTTCAGCAGG	Chr1A	451610405	1.17E-14	1	1	1	1	1	0	0	0	0	1	1	1	1	1	1	1	1	1	1	1	1	1	1	1	1	1	1	1	1	1	1	1	1	1	1	1	1	1	1	1	1	1	1	1	1
62818148	TGCAGCCTGTAGTGTCCACAATGCAATTACCAACTTATTCCAACTGGATTGATGCCATGTTGGAAGCTG	Chr1A	453783491	1.21E-27	1	1	1	1	1	0	0	0	0	1	1	1	1	1	1	1	1	1	1	1	1	1	1	1	1	1	1	1	1	1	1	1	1	1	1	1	1	1	1	1	1	0	1	1	1
62865683	TGCAGCAGGAAATCTGTAGTGCCGTCGAGTAGATTCGAGTGGCCAGTGACTCCGAGATCGGAAGAGCGG	Chr1A	454509359	1.67E-19	1	1	1	1	1	0	0	0	0	1	1	1	1	1	1	1	1	1	1	1	1	1	1	1	1	1	1	1	1	1	1	1	1	1	1	1	1	1	1	1	1	1	1	1	1
4278425	TGCAGGGCGAGGCAGACGCTGGCGCAGCAGTGCGGAGCGGACCCGAGATCGGAAGAGCGGTTCAGCAGG	Chr1A	456417139	1.17E-14	1	1	1	1	1	0	0	0	0	1	1	1	1	1	1	1	1	1	1	1	1	1	1	1	1	1	1	1	1	1	1	1	1	1	1	1	1	1	1	1	1	1	1	1	1
62900237	TGCAGTCGTACTTGGTAGTCTTTTTAGTCCTGAATGGCACTTTGTCGGGTAATCTCATCGGGGAGGAAA	Chr1A	459106583	1.21E-27	1	1	1	1	1	0	0	0	0	1	1	1	1	1	1	1	1	1	1	1	1	1	0	1	1	1	1	1	1	1	1	1	1	1	1	1	1	1	1	1	1	1	1	1	1
4288788	TGCAGGGATCGATCCATGTGGTCGCCTTTGCCTCTGCCACCGAGATCGGAAGAGCGGTTCAGCAGGAAT	Chr1A	459555981	4.52E-13	1	1	1	1	1	0	0	0	0	1	1	1	1	1	1	1	1	1	1	1	1	1	1	1	1	1	1	1	1	1	1	1	1	1	1	1	1	1	1	1	1	1	1	1	1
62905763	TGCAGAGTCAGGCGGTAGGAAAAGGAGCGAAGGGGAACGGGGCACTCAGATCTGACGGGCAAAGCCGTC	Chr1A	459677019	1.21E-27	1	1	1	1	1	0	0	0	0	1	1	1	1	1	1	1	1	1	1	1	1	1	1	1	1	1	1	1	1	1	1	1	1	1	1	1	1	1	1	1	1	1	1	1	1
62864746	TGCAGAAATTAGGGCAATCCCTATTAAACGCTCGCGAGCGTCGAAACGACGCCGAGATCGGAAGAGCGG	Chr1A	462555723	1.67E-19	1	1	1	1	1	0	0	0	0	1	1	1	1	1	1	1	1	1	1	1	1	1	1	1	1	1	1	1	1	1	1	1	1	1	1	1	1	1	1	1	1	1	1	1	1
62817215	TGCAGCCACCAACACCCACACCCATGGCGAGAGATCAGCGAATGGCATGGCAAAACGATCAATCTATTC	Chr1A	464097265	1.21E-27	1	1	1	1	1	0	0	0	0	1	1	1	1	1	1	1	1	1	1	1	1	1	1	1	1	1	1	1	1	1	1	1	1	1	1	1	1	1	1	1	1	1	1	1	1
62936666	TGCAGGCGCTGGTTAAAAGGCAATGTTCCTAACCGAGATCGGAAGAGCGGTTCAGCAGGAATGCCGAGA	Chr1A	465097648	2.11E-09	1	1	1	1	1	0	0	0	0	1	1	0	1	1	1	0	1	1	1	1	1	1	1	1	1	1	1	1	1	1	1	1	1	1	1	1	1	1	1	1	1	1	1	1	1
62825830	TGCAGTTAGCTCACATGATGTACGTCGCAAAACATGCACCAAGCTGCACGGCCACGAGATGGTATATCC	Chr1A	465144285	1.21E-27	1	1	1	1	1	0	0	0	0	1	1	1	1	1	1	1	1	1	1	1	1	1	1	1	1	1	1	1	1	1	1	1	1	1	1	1	1	1	1	1	1	1	1	1	1
62931812	TGCAGACGGCCTTCTTCTACGTCTCGCTGTACCTGGTAGCCATTGCGCAGAGCGGCCACAAGCCCTGCG	Chr1A	465611756	5.62E-26	1	1	1	1	1	0	0	0	0	1	1	1	1	1	1	1	1	1	1	1	1	1	1	1	1	1	1	1	1	1	1	1	1	1	1	1	1	1	1	1	1	1	1	1	1
62915855	TGCAGATGGTTCGAGAAGATGATATAATGTTATCCCGAGATCGGAAGAGCGGTTCAGCAGGAATGCCGA	Chr1A	466522442	1.81E-10	1	1	1	1	1	0	0	0	0	1	1	1	1	1	1	1	1	1	1	1	1	1	1	1	1	1	1	1	1	1	1	1	1	1	1	1	1	1	1	1	1	1	1	1	1
62868455	TGCAGTTCATATCTACACGCTGCCGACGCGGCCGAGATCGGAAGAGCGGTTCAGCAGGAATGCCGAGAC	Chr1A	466537383	6.75E-09	1	1	1	1	1	0	0	0	0	1	1	1	1	1	1	1	1	1	1	1	1	1	1	1	1	1	1	1	1	1	1	1	1	1	1	1	1	1	1	1	1	1	1	1	1
62913052	TGCAGCCGTTCGGCTCGGTGTCCAAGCTCGTCATGCTGCGTGGCAAGAATCAGGTGGGTTCTGTTCTTC	Chr1A	467187246	1.21E-27	1	1	1	1	1	0	0	0	0	1	1	0	1	1	1	1	1	1	1	1	1	1	1	1	1	1	1	1	1	1	1	1	1	1	1	1	1	1	1	1	1	1	1	1	1
62915990	TGCAGCAGCTGGAGCAGATCGGCCTGCGGCGAACAACGGTGAGGGGAGGCACACGCCGAGATCGGAAGA	Chr1A	467187312	1.15E-21	1	1	1	1	1	0	0	0	0	1	1	1	1	1	1	1	1	1	1	1	1	1	1	1	1	1	1	1	1	1	1	1	1	1	1	1	1	1	1	1	1	1	1	1	1
62892950	TGCAGAGCTCAAGTGCAGATTCCAGTTCATCTCCGAGATCGGAAGAGCGGTTCAGCAGGAATGCCGAGA	Chr1A	468930193	2.11E-09	1	1	1	1	1	0	0	0	0	1	1	1	1	1	1	1	1	1	1	1	1	1	1	1	1	1	1	1	1	1	1	1	1	1	1	1	1	1	1	1	1	1	1	1	1
62865323	TGCAGATCTGTCACGGGGCTAAGTGGCATCCCGAGATCGGAAGAGCGGTTCAGCAGGAATGCCGAGACC	Chr1A	470483903	2.12E-08	1	1	1	1	1	0	0	0	0	1	1	1	1	1	1	1	1	1	1	1	1	1	1	1	1	1	1	1	1	1	1	1	1	1	1	1	1	1	1	1	1	1	1	1	1
62868427	TGCAGTGTTGGTCTTGGGTGCAACACTTCCTCCGAGATCGGAAGAGCGGTTCAGCAGGAATGCCGAGAC	Chr1A	473098359	6.75E-09	1	1	1	1	1	0	0	0	0	1	1	1	1	1	1	1	1	1	1	1	1	1	1	1	1	1	1	1	1	1	1	1	1	1	1	1	1	1	1	1	1	1	1	1	1
4297880	TGCAGAACCGACGGAGGGTCCGCTTTTTCTCTACGGTCAAGGCACAGCCCGTCAGCTAGCCGAGATCGG	Chr1A	473506791	3.63E-22	1	1	1	1	1	0	0	0	0	1	1	1	1	1	1	1	1	1	1	1	1	1	1	1	1	1	1	1	1	1	1	1	1	1	1	1	1	1	1	1	1	1	1	1	1
62824857	TGCAGTCTCGCAATCGGGTCAAACAAACAGCTATTCAGCCTAGCTAGCAGCTAATCAGCTAGTATCACA	Chr1A	473598583	1.21E-27	1	1	1	1	1	0	0	0	0	1	1	1	1	1	1	1	1	1	1	1	1	1	1	1	1	1	1	0	1	1	1	1	1	1	1	1	1	1	1	1	1	1	1	1	1
62815357	TGCAGATGCAGACTAGCTAGCCGATTATATGCTGTGCACATAGACGCAGAAGGAGTTTTGTCCCGAGAT	Chr1A	473793791	2.02E-25	1	1	1	1	1	0	0	0	0	1	1	1	1	1	0	0	1	1	1	1	1	1	1	1	1	1	1	1	1	1	1	1	1	1	1	1	1	1	1	1	1	1	1	1	1
62866425	TGCAGCGGGAGGTAGCGGTGGCAGGGCTCCGAGATCGGAAGAGCGGTTCAGCAGGAATGCCGAGACCGA	Chr1A	475252096	1.96E-07	1	1	1	1	1	0	0	0	0	1	1	1	1	1	1	1	1	1	1	1	1	1	1	1	1	1	1	1	1	1	1	1	1	1	1	1	1	1	1	1	1	1	1	1	1
62831217	TGCAGCGCTGCTTTGCGTCGATGGCGCTCACCTGCCTGCTTCTTGGGCCGAGATCGGAAGAGCGGTTCA	Chr1A	476061200	2.37E-17	1	1	1	1	1	0	0	0	0	1	1	0	1	1	1	1	1	1	1	1	1	1	1	1	1	1	1	1	1	1	1	1	1	1	1	1	1	1	1	1	1	1	1	1	1
62916524	TGCAGGATTGGTGGGTATCTTAGCTGTTGTTATCTCATGGACCGAGATCGGAAGAGCGGTTCAGCAGGA	Chr1A	478520371	3.96E-14	1	1	1	1	1	0	0	0	0	1	1	1	1	1	1	1	1	1	1	1	1	1	1	1	1	1	1	1	1	1	1	1	1	1	1	1	1	1	1	1	1	1	1	1	1
62832060	TGCAGCTCCTCAACCAAGTACTTGCACACCTCCAGCCGCTCTCTGCCGAGATCGGAAGAGCGGTTCAGC	Chr1A	479026955	2.78E-16	1	1	1	1	1	0	0	0	0	1	1	1	1	1	1	1	1	1	1	1	1	1	1	1	1	1	1	1	1	1	1	1	1	1	1	1	1	1	1	1	1	1	1	1	1
62823561	TGCAGGTGGGAGTGGGTTTAAGTGGGATTCACTATCCCATCCCACTTAAACCGCTCCAGCGGGAGCCCA	Chr1A	479305636	1.21E-27	1	1	1	1	1	0	0	0	0	1	1	1	1	0	1	1	1	1	1	1	1	1	1	1	1	1	1	1	1	1	1	1	1	1	1	1	1	1	1	1	1	1	1	1	1
62827156	TGCAGACGATATTTGTTAACCAGAACGTTCCGAGATCGGAAGAGCGGTTCAGCAGGAATGCCGAGACCG	Chr1A	482345796	6.54E-08	1	1	1	1	1	0	0	0	0	1	1	1	1	1	1	1	1	1	1	1	1	1	1	1	1	1	1	1	1	1	1	1	1	1	1	1	1	1	1	1	1	1	1	1	1
62824826	TGCAGTCTACCTGATTCATTTCATCTCTGGAACGACAAGGAAGTTACAAACAGTATGGCTTTGACCATA	Chr1A	482396754	1.21E-27	1	1	1	1	1	0	0	0	0	1	1	1	1	1	1	1	1	1	1	1	1	1	1	1	1	1	1	1	1	1	1	1	1	1	1	1	1	1	1	1	1	1	1	1	1
62888509	TGCAGGAGCTGCAAGGGAGATGGATCGCTAGCTCGCTGGCTAGAGAGTGGATGGAGGTGCTGAGTGACA	Chr1A	482526186	1.21E-27	1	1	1	1	1	0	0	0	0	1	1	1	1	1	0	1	1	1	1	1	1	1	1	1	1	1	1	1	1	1	1	1	1	1	1	1	1	1	1	1	1	1	1	1	1
100543734	TGCAGTGCAGGTAGATCGATACCAGCAGGAGATATTCACGTTGGTTACGATGTGACAAAAAAACATCTG	Chr1A	482527991	5.62E-26	1	1	1	1	1	0	0	0	0	1	1	1	1	1	1	1	1	1	1	1	1	1	1	1	1	1	1	1	1	1	1	1	1	1	1	1	1	1	1	1	1	1	1	1	1
62813071	TGCAGAAAGGTGTATGCGAGACGGGGCCGATGTAAGGGACACCGCCAAGGGAGAAGTGTACCGAGATCG	Chr1A	482832138	2.23E-24	1	1	1	1	1	0	0	0	0	1	1	0	1	1	0	1	1	1	1	1	1	1	1	1	1	1	0	1	1	1	1	1	1	1	1	1	1	1	1	1	1	1	1	1	1
62818888	TGCAGCGGCTCTAAGAAGAGTGAGTGCCGTCGCGCCTTGTTTTTGGGTCAGTCTGGGTCTCGTGTCTCC	Chr1A	483238034	1.21E-27	1	1	1	1	1	0	0	0	0	1	1	0	1	1	1	0	1	1	1	1	1	1	1	1	1	1	1	1	1	1	1	1	1	1	1	1	1	1	1	1	1	1	1	1	1
62819749	TGCAGCTCTGCACAGCAGACCTCACTGCCTCGTGCGAGCTGAGGCCGCCCGTGCTGCACGACGTGTGGA	Chr1A	490716033	1.21E-27	1	1	1	1	1	0	0	0	0	1	1	1	1	1	0	1	1	1	1	1	1	1	1	1	1	1	1	1	1	1	1	1	1	1	1	1	1	1	1	1	1	1	1	1	1
62827200	TGCAGACGCTCCAGCAACTCGCTCGTCCGCCCACGTCCGAGATCGGAAGAGCGGTTCAGCAGGAATGCC	Chr1A	490944365	1.68E-11	1	1	1	1	1	0	0	0	0	1	1	1	1	1	1	1	1	1	1	1	1	1	1	1	1	1	1	1	1	1	1	1	1	1	1	1	1	1	1	1	1	1	1	1	1
62814890	TGCAGAGTGTGAGAGCCTCCTGTGTAGATTGCTGATGTCATGTTGGCTGTTGCGACATAGTAATATTAT	Chr1A	491954707	1.21E-27	1	1	1	1	1	0	0	0	0	1	1	1	1	1	1	1	1	1	1	1	1	1	1	1	1	1	1	1	1	1	1	1	1	1	1	1	1	1	1	1	1	1	1	1	1
62834663	TGCAGGGCGCGCCCCTGACCTGTCATCTCTAGTCGCAGGCCGAGATCGGAAGAGCGGTTCAGCAGGAAT	Chr1A	492332169	4.52E-13	1	1	1	1	1	0	0	0	0	1	1	1	1	1	1	1	1	1	1	1	1	1	1	1	1	1	1	1	1	1	1	1	1	1	1	1	1	1	1	1	1	1	1	1	1
62830515	TGCAGCCTCAGCAGTGAGTATGTTGACGCTGCCTGTGCCCGCCCGCGTGCCCTCGCCGAGATCGGAAGA	Chr1A	492666622	1.15E-21	1	1	1	1	1	0	0	0	0	1	0	1	1	1	1	1	1	1	1	1	1	1	1	1	1	1	1	1	1	1	1	1	1	1	1	1	1	1	1	1	1	1	1	1	1
62813609	TGCAGAATTAAGGTACAAACGTATCTTTGCATATAAGACATTCTGGAGGAAAGTAAATCTATGACTGGT	Chr1A	493722681	1.21E-27	1	1	1	1	1	0	0	0	0	1	1	1	0	1	1	1	1	1	1	1	1	1	1	1	1	0	1	1	1	1	1	1	1	0	1	1	1	1	1	1	1	1	1	1	1
62910150	TGCAGCCATCGGGACGCAACGAAGAGGATCTCTTTTCATGGTCCCGAGATCGGAAGAGCGGTTCAGCAG	Chr1A	494155156	3.42E-15	1	1	1	1	1	0	0	0	0	1	1	1	1	1	1	1	1	1	1	1	1	1	1	1	1	1	1	1	1	1	1	1	1	1	1	1	1	1	1	1	1	1	1	1	1
62866294	TGCAGCGCCGCGCTGGCCGCGAGGCCGCGGCGGGGCGGGAGCGTGCGGTGTGGGATGGCCGAGATCGGA	Chr1A	495340230	2.72E-23	1	1	1	1	1	0	0	0	0	1	1	0	1	1	0	1	1	1	1	1	1	1	1	1	1	1	1	1	1	1	1	1	1	1	1	1	1	1	1	1	1	1	1	1	1
62831331	TGCAGCGGCCACCGACTGGACCACGTGTGGGCCCCACGGATCGATTCATGGGCCGAGATCGGAAGAGCG	Chr1A	495952523	4.82E-20	1	1	1	1	1	0	0	0	0	1	1	0	1	1	1	1	1	1	1	1	1	1	1	1	1	1	1	1	1	1	1	1	1	1	1	1	1	1	1	1	1	1	1	1	1
62836871	TGCAGTGCTGCACACGGGTTCTGGGAACAAAATACACTAGCCCGAGATCGGAAGAGCGGTTCAGCAGGA	Chr1A	497155620	3.96E-14	1	1	1	1	1	0	0	0	0	1	1	1	1	1	1	1	1	1	1	1	1	1	1	1	1	1	1	1	1	1	1	1	1	1	1	1	1	1	1	1	1	1	1	1	1
62878076	TGCAGGCGCATGTTGCCGGCATTTGACTACACGATTTGTCAGAAGAGGGACTTTGACAGGCTGCCGAGA	Chr1A	497583309	5.62E-26	1	1	1	1	1	0	0	0	0	1	1	1	1	1	1	1	1	1	0	1	1	1	1	1	1	1	1	1	1	1	1	1	1	1	1	1	1	1	1	1	1	1	1	1	1
62868400	TGCAGTGTATAAACAGCCAGAAAGCAGACTTTTACACTCATCATAGCTTCGGAGCCGAGATCGGAAGAG	Chr1A	498700921	4.01E-21	1	1	1	1	1	0	0	0	0	1	1	1	1	1	1	1	1	1	1	1	1	1	1	1	1	1	1	1	1	1	1	1	1	1	1	1	1	1	1	1	1	1	1	1	1
62853368	TGCAGAGCATAGTTTTAAATAGTGAGCTGTGCTAATTAGCGGCACACTGCTCAAACTGGTATAACACAG	Chr1A	498701059	1.21E-27	1	1	1	1	1	0	0	0	0	1	1	1	1	1	1	1	1	1	1	1	1	1	1	1	1	1	1	1	1	1	1	1	1	1	1	1	1	1	1	1	1	1	1	1	1
62895415	TGCAGACCCTGAAGGCCTGCTCCGATTGGCAGGAGACAACAATCTCCGAGATCGGAAGAGCGGTTCAGC	Chr1A	498773519	2.78E-16	1	1	1	1	1	0	0	0	0	1	1	1	1	1	1	1	1	1	1	1	1	1	1	1	1	1	1	1	1	1	1	1	1	1	1	1	1	1	1	1	1	1	1	1	1
62818716	TGCAGCGGAAGGGCTCGAGTTAGTTTATTACTACCTGCGCAGGTGCTGAGCGGCGGGGTGGCGACGCGG	Chr1A	499667312	1.21E-27	1	1	1	1	1	0	0	0	0	1	1	1	1	1	1	1	1	1	1	1	1	1	1	1	1	1	1	1	1	1	1	1	1	1	1	1	1	1	1	1	1	1	1	1	1
62918380	TGCAGCGCAATTCCTCCAGGCAGCTCGAGATATGGCGCGTATTTCAGCTTCATGTTGCAGGCCGAGATC	Chr1A	500679601	6.39E-25	1	1	1	1	1	0	0	0	0	1	1	1	1	1	1	1	1	1	1	1	1	1	1	1	1	1	1	1	1	1	1	1	1	1	1	1	1	1	1	1	1	1	1	1	0
62868554	TGCAGTTTGCGTGTCTGCTTGGTTTGTGTTCAGCTCCAAAATGCTGGCCGAGATCGGAAGAGCGGTTCA	Chr1A	501266126	2.37E-17	1	1	1	1	1	0	0	0	0	1	1	1	1	1	1	1	1	1	1	1	1	1	1	1	1	1	1	1	1	1	1	1	1	1	1	1	1	1	1	1	1	1	1	1	1
4270356	TGCAGCTCCTGAGCGCTGCAACTCTCTTCTACAGAAACCGAGATCGGAAGAGCGGTTCAGCAGGAATGC	Chr1A	501282798	5.06E-12	1	1	1	1	1	0	0	0	0	1	1	1	1	1	1	1	1	1	1	1	1	1	1	1	1	1	1	1	1	1	1	1	1	1	1	1	1	1	1	1	1	1	1	1	1
4274127	TGCAGCTTGCACGTACGGACGGACGCATGTTGTTGCGCCAAACAATGTGTTGGATTTGGCCGAGATCGG	Chr1A	501282955	7.80E-24	1	1	1	1	1	0	0	0	0	1	1	1	1	1	1	1	1	1	1	1	1	1	1	1	1	1	1	1	1	1	1	1	1	1	1	1	1	1	1	1	1	1	1	1	1
4328968	TGCAGCTGACTGACCTGTTGAATTTCGTGCCGACACTCTTGTAATCATGCATGCCTGCACTTCCATGTA	Chr1A	502451475	1.21E-27	1	1	1	1	1	0	0	0	0	1	1	1	1	1	1	1	1	1	1	1	1	1	1	1	0	1	1	1	1	1	1	1	1	1	1	1	1	1	1	1	1	1	1	1	1
62821306	TGCAGGATTCGAACCTAGGTCCTTCACAATAAGCACAGCCGCAATAACCAGCTAGGCAACCGAGATCGG	Chr1A	502502017	7.80E-24	1	1	1	1	1	0	0	0	0	1	1	1	1	1	1	1	1	1	1	1	1	1	1	1	1	1	1	1	1	1	1	1	1	1	1	1	1	1	1	1	1	1	1	1	1
62817891	TGCAGCCGGCCATTTTCAGCCCACCCTGTGCGGATGTGCCATCGCCCACGCCCAGCTCATCCGAGATCG	Chr1A	504278682	2.23E-24	1	1	1	1	1	0	0	0	0	1	1	1	1	1	1	1	1	1	1	1	1	1	1	1	1	1	1	1	1	1	1	1	1	1	1	1	1	1	1	1	1	1	1	1	1
62852764	TGCAGATCGATACCGTGTTGCTCCTGCTTGTTAGATGGCGCAGCGAACTTGATTCGGTATCCCATTCCC	Chr1A	506114709	5.62E-26	1	1	1	1	1	0	0	0	0	1	1	1	1	1	1	1	1	1	1	1	1	1	1	1	1	1	1	1	1	1	1	1	1	1	1	1	1	1	1	1	1	1	1	1	1
62814138	TGCAGACTGAAAAATGAAAACCAAAGAAAATACAGGCGAGCTGATGACTGACTCTGACTGGATTCGCCG	Chr1A	506116955	1.21E-27	1	1	1	1	1	0	0	0	0	1	1	1	1	1	1	1	1	1	1	1	1	1	1	1	1	1	1	1	1	1	1	1	1	1	1	1	1	1	1	1	1	1	1	1	1
62822542	TGCAGGGCCCCGCGCGGCGTCAAATCGCACGGTGGCTGGGGTGGAGGCGGAGCCACCGAACGAGGCCCG	Chr1A	507230484	1.21E-27	1	1	1	1	1	0	0	0	0	1	1	1	1	1	1	1	1	1	1	1	1	1	1	1	1	1	1	1	1	1	1	1	1	1	1	1	1	1	1	1	1	1	1	1	1
62868202	TGCAGTGAAGAGTGAAGACTTCACCTGTCACCCGAGATCGGAAGAGCGGTTCAGCAGGAATGCCGAGAC	Chr1A	507753229	6.75E-09	1	1	1	1	1	0	0	0	0	1	1	1	1	1	1	1	1	1	1	1	1	1	1	1	1	1	1	1	1	1	1	1	1	1	1	1	1	1	1	1	1	1	1	1	1
4279561	TGCAGGGTTGGGTTGCACGTTCCTGCGCATTCAGATTCCGTTGGAAGGCGTGTCCGAGATCGGAAGAGC	Chr1A	507764691	1.39E-20	1	1	1	1	1	0	0	0	0	1	1	1	1	1	1	1	1	1	1	1	1	1	1	1	1	1	1	1	1	1	1	1	1	1	1	1	1	1	1	1	1	1	1	1	1
62818887	TGCAGCGGCTCGGTGCTCGACGGTGAGGGTGGCTCAAAACAAACCACGCTACAGCGAATGCCTCGACAG	Chr1A	508161435	1.21E-27	1	1	1	1	1	0	0	0	0	1	1	1	1	1	1	1	1	1	1	1	1	1	1	1	1	1	1	1	1	1	1	1	1	1	1	1	1	1	1	1	1	1	1	1	1
62868213	TGCAGTGACGGCGCGTCCAGTTCTTCCGCCTCGCAGTGTTCGTGCATGCGGTGGCCGAGATCGGAAGAG	Chr1A	508162846	1.86E-19	1	1	1	1	1	0	0	0	0	1	1	1	1	1	1	1	1	1	1	1	1	1	1	1	1	1	1	1	1	1	1	1	1	1	1	1	1	1	1	1	1	1	1	1	1
62827552	TGCAGAGCCAAAGGAGTAAACATACCACTACCCTTTGTATCCGAGATCGGAAGAGCGGTTCAGCAGGAA	Chr1A	510412445	1.34E-13	1	1	1	1	1	0	0	0	0	1	1	1	1	1	1	1	1	1	1	1	1	1	1	1	1	1	1	1	1	1	1	1	1	1	1	1	1	1	1	1	1	1	1	1	1
62853708	TGCAGATCTATCGGCCTAGGCTCGAGACTTTTGAGTTTTGAGTTTTGCTCAGGGAATAATAGCACGCGC	Chr1A	512308990	1.21E-27	1	1	1	1	1	0	0	0	0	1	1	1	1	1	1	1	1	1	1	1	1	1	1	1	1	1	1	1	1	1	1	1	1	1	1	1	1	1	1	1	1	1	1	1	1
62819258	TGCAGCTACCTACATCGACTTCCATCGCCCGTGCGCATGTAGATCTCGGACGAGACGCTCGCCGCCGAG	Chr1A	513071947	1.56E-26	1	1	1	1	1	0	0	0	0	1	1	1	1	1	0	1	1	1	1	1	0	1	1	1	1	1	1	1	1	1	1	1	1	1	1	1	1	1	1	1	1	1	1	1	1
62857151	TGCAGGTGAGTTTGCTGTAGACTCTGTCGATGATTTGGTGCAACTGCAACGGATCATGGCTTCCGAGAT	Chr1A	513090185	2.02E-25	1	1	1	1	1	0	0	0	0	1	1	1	1	1	1	1	1	1	1	1	1	1	1	1	1	1	1	1	1	1	1	1	1	1	1	1	1	1	1	1	1	1	1	1	1
62920356	TGCAGAAGAGCAAGAAGCCTCCCAAAGAGGAAATGAAGCATATCCGAGATCGGAAGAGCGGTTCAGCAG	Chr1A	517389966	3.42E-15	1	1	1	1	1	0	0	0	0	1	1	1	1	1	0	0	1	1	1	1	0	1	1	1	1	1	1	1	1	1	1	1	1	1	1	1	1	1	1	1	1	1	1	1	1
62857019	TGCAGGTAGGCTTCCAATCCTGAAGTTACATTTGCTCTGCTCAGTACTCGTGCATTTCTGCTCTGTCAC	Chr1A	518256726	1.21E-27	1	1	1	1	1	0	0	0	0	1	1	1	1	1	1	1	1	1	1	1	1	1	1	1	1	1	1	0	1	1	1	1	1	1	1	1	1	1	1	1	1	1	1	1	1
62821729	TGCAGGCCGCCGTCTGCGCCGACGAGGCGGCGGGGAGGGTCCCTCTCTTCCTGTGCGCGACTGTGGGGA	Chr1A	520204070	1.21E-27	1	1	1	1	1	0	0	0	0	1	1	0	1	1	1	1	1	1	1	1	1	1	0	1	1	1	1	1	1	1	1	1	1	1	1	1	1	1	1	1	1	1	1	1	1
62831003	TGCAGCGCCCCACTGTTAGTTAGCAACTTGTAACATGTCTGGCTGGCATTTTTTCCGAGATCGGAAGAG	Chr1A	520501893	4.01E-21	1	1	1	1	1	0	0	0	0	1	1	1	1	1	1	1	1	1	1	1	1	1	1	1	1	1	1	1	1	1	1	1	1	1	1	1	1	1	1	1	1	1	1	1	1
62927025	TGCAGGGCTGCCTCAGCTGAGAGTGGCCAGGGCCGCGAGGCTGAGGTGCAGCTCCTCCAAGGACCACAA	Chr1A	520586713	1.21E-27	1	1	1	1	1	0	0	0	0	1	1	1	1	1	1	1	1	1	1	1	1	1	1	1	1	1	1	1	1	1	1	1	1	1	1	1	1	1	1	1	1	1	1	1	1
62814424	TGCAGAGCAGCCCGCTGTTCATCGTCGCCGAGTCGTACGGCGGCAAGTACGCCGCCACGCTCGGCGTCT	Chr1A	521841670	1.21E-27	1	1	1	1	1	0	0	0	0	1	0	1	1	1	1	1	1	1	1	1	1	1	1	1	1	1	1	1	1	1	1	1	1	1	1	1	1	1	1	1	1	1	1	1	1
62819142	TGCAGCGTGGTTTTGTAGCAGCGGTGCTCTCGTTGTAGTCCATGCAGCGCAAGTCAGCTTGAGCGAGGG	Chr1A	522070129	1.21E-27	1	1	1	1	1	0	0	0	0	1	1	0	1	1	0	1	1	1	1	1	1	1	1	1	1	1	1	1	1	1	1	1	1	1	1	1	1	1	1	1	1	1	1	1	1
62939965	TGCAGGCCGGGGGTGTCGTCCACGTGCAGCAGGAGCGCCAGGCCGAGGCCATCGTGGTGCGGCGTGATG	Chr1A	522118582	5.62E-26	1	1	1	1	1	0	0	0	0	1	1	1	1	1	1	0	1	0	1	1	1	1	1	1	1	1	1	1	1	1	1	1	1	1	1	0	1	1	1	1	1	1	1	1	1
62837224	TGCAGTTAAGGATAGCTGAAATTCAGGTTTTGTCGTGGCGGGTTCCTGAAGCCGAGATCGGAAGAGCGG	Chr1A	522128733	1.67E-19	1	1	1	1	1	0	0	0	0	1	1	1	1	1	1	1	1	1	1	1	1	1	1	1	1	1	1	1	1	1	1	1	1	1	1	1	1	1	1	1	1	1	1	1	1
62813149	TGCAGAACACGCTTTCTGATTCAAACAATATCTATCTAGTTAAAGATGCACGATCCACGTGTAAAATGG	Chr1A	522938844	1.21E-27	1	1	1	1	1	0	0	0	0	1	1	1	1	1	1	1	1	1	1	1	1	1	1	1	1	1	1	1	1	1	1	1	1	1	1	1	1	1	1	1	1	1	1	1	1
62939769	TGCAGGTGGACGAGTCGAGCATGACGGGCGAGCCCCACCCGATCGAGATAGATGCCGAGAAGAGCCCCT	Chr1A	522968293	1.21E-27	1	1	1	1	1	0	0	0	0	1	1	1	1	1	1	1	1	1	1	1	1	1	1	1	1	1	1	1	1	1	1	1	1	1	1	1	1	1	1	1	1	1	1	1	1
62868050	TGCAGTCAAACACAAACGCAAATTAAGCACCGAGATCGGAAGAGCGGTTCAGCAGGAATGCCGAGACCG	Chr1A	523050302	6.54E-08	1	1	1	1	1	0	0	0	0	1	1	1	1	1	1	1	1	1	1	1	1	1	1	1	1	1	1	1	1	1	1	1	1	1	1	1	1	1	1	1	1	1	1	1	1
62816999	TGCAGCATGACTCAGACATCTGTTTTGATACATGTTAGCTTCATTGTGTCTTTTTCGAATTAACCCTGT	Chr1A	523930827	1.21E-27	1	1	1	1	1	0	0	0	0	1	1	1	1	1	1	1	1	1	1	1	1	1	1	1	1	1	1	1	1	1	1	1	1	1	1	1	1	1	1	1	1	1	1	1	1
62834686	TGCAGGGCGGCACGTAGTACTCCATGGCGCTCACCGAGATCGGAAGAGCGGTTCAGCAGGAATGCCGAG	Chr1A	524196709	5.87E-10	1	1	1	1	1	0	0	0	0	1	1	1	1	1	1	1	1	1	1	1	1	1	1	1	1	1	1	1	1	1	1	1	1	1	1	1	1	1	1	1	1	1	1	1	1
62825369	TGCAGTGCTGCACTGCATGCACGAGCTTGCTAGAGATCGGTTTACAAGTACGTGTGGAAGGGCCGAGAT	Chr1A	524796864	2.02E-25	1	1	1	1	1	0	0	0	0	1	1	1	1	1	1	1	1	1	1	1	1	1	1	1	1	1	1	1	1	1	1	1	1	1	1	1	1	1	1	1	1	1	1	1	1
62857886	TGCAGTGCCTAGACGATGTTGACCTGGTGGCCGCCCAAGGCGGAGGCGAGCATCATGTACAACATGTCG	Chr1A	526859225	1.21E-27	1	1	1	1	1	0	0	0	0	1	1	1	1	1	0	1	1	1	1	1	1	1	1	1	1	1	1	1	0	1	1	1	1	1	1	1	1	1	1	1	1	1	1	1	1
62833869	TGCAGGCCGGGGCACGGCCATGGCCTGCAAGCAGCGTGAGGAGCGGCACAGTACCGAGATCGGAAGAGC	Chr1A	527276248	1.39E-20	1	1	1	1	1	0	0	0	0	1	1	1	1	1	1	1	1	1	1	1	1	1	1	1	1	1	1	1	1	1	1	1	1	1	1	1	1	1	1	1	1	1	1	1	1
62867727	TGCAGGTCCAAATGACACTGCCATAATCTGGGTGGGCCGAGATCGGAAGAGCGGTTCAGCAGGAATGCC	Chr1A	529557374	7.82E-10	1	1	1	1	1	0	0	0	0	1	1	1	1	1	1	1	1	1	1	1	1	1	1	1	1	1	1	1	1	1	1	1	1	1	1	1	1	1	1	1	1	1	1	1	1
62932271	TGCAGGCGAGCGACCTTCCTCAGCTGCTCGTGGGACAGCGGGTCGAAGATCACCATCTCGTCCAGCCGA	Chr1A	531905011	4.35E-27	1	1	1	1	1	0	0	0	0	1	1	1	1	1	0	1	1	1	1	1	1	1	1	1	1	1	1	1	1	1	1	1	1	1	1	1	1	1	1	1	1	1	1	1	1
62817134	TGCAGCCAAACCAAGTTACTCTGCTGCTAGTCATTACTCATTAACTTGCGGTTGCCCCTGCCTGGATCC	Chr1A	532881954	1.21E-27	1	1	1	1	1	0	0	0	0	1	1	1	1	1	1	1	1	1	1	1	1	1	1	1	1	1	1	1	1	1	1	1	1	1	1	1	1	1	1	1	1	1	1	1	1
4297239	TGCAGACAAGAAGAATGAGAACAAGGAGGTTGCTGTCAACGACTTCTTGCCACCGAGATCGGAAGAGCG	Chr1A	533298532	4.82E-20	1	1	1	1	1	0	0	0	0	1	1	1	1	1	1	1	1	1	1	1	1	1	1	1	1	1	1	1	1	1	1	1	1	1	1	1	1	1	1	1	1	1	1	1	1
62926420	TGCAGGGCGCCATCGACCGCGAGATCGACAAGCCCAAGTACCGCTGCGGCTGCGCTTGCGTCGACGCGG	Chr1A	533372332	1.21E-27	1	1	1	1	1	0	0	0	0	1	1	1	1	1	1	1	1	1	1	1	1	1	1	1	1	1	1	1	1	1	1	1	1	1	1	1	1	1	1	1	1	1	1	1	1
4276061	TGCAGCCCAGCAGGATTTATCTTGTGATGAAAGCGGAGTGCGAGGAGCAGAAGAGAAATTATTTTCAGG	Chr1A	533532776	1.21E-27	1	1	1	1	1	0	0	0	0	1	1	1	1	1	1	1	1	1	1	1	1	1	1	1	1	1	1	1	1	1	1	1	1	1	1	1	1	1	1	1	1	1	1	1	1
62904820	TGCAGGATTCATAAGCATAGACTGCGGGCTGCCGAGATCGGAAGAGCGGTTCAGCAGGAATGCCGAGAC	Chr1A	534456488	6.75E-09	1	1	1	1	1	0	0	0	0	1	1	1	1	1	1	1	1	1	1	1	1	1	1	1	1	1	1	1	1	1	1	1	1	1	1	1	1	1	1	1	1	1	1	1	1
62855302	TGCAGCGGGCGGCATGCATCGACGACGTGGTGCTTGGCGGCTCCATGGTGGAGCTGTGAGGTCTAACGG	Chr1A	535435842	5.62E-26	1	1	1	1	1	0	0	0	0	1	1	1	1	1	0	1	1	1	1	1	1	1	1	1	1	1	1	1	1	1	1	1	1	1	1	1	1	1	1	1	1	1	1	1	1
62813624	TGCAGAATTCGGACCTTTTAGTTGGTGTTGGACCAACCCAAAGGCTAGCTTCAACGCCAGAGCTAACCT	Chr1A	535450221	1.21E-27	1	1	1	1	1	0	0	0	0	1	1	0	1	1	1	1	1	1	1	1	1	1	1	1	1	1	1	1	1	1	1	1	1	1	1	1	1	1	1	1	1	1	1	1	1
62836080	TGCAGTATCAAGATAATTTAAGGTGAATATCTACTCCGAGATCGGAAGAGCGGTTCAGCAGGAATGCCG	Chr1A	536075636	5.54E-11	1	1	1	1	1	0	0	0	0	1	1	1	1	1	0	1	1	1	1	1	1	1	1	1	1	1	1	1	1	1	1	1	1	1	1	1	1	1	1	1	1	1	1	1	1
62832231	TGCAGCTCTGCCTCTTCCGCATCCTGTTCTGGCGCCCTCCCCTCTCTCAGCCGAGATCGGAAGAGCGGT	Chr1A	536207133	5.78E-19	1	1	1	1	1	0	0	0	0	1	1	1	1	1	1	1	1	1	1	1	1	1	1	1	1	1	1	1	1	1	1	1	1	1	1	1	1	1	1	1	1	1	1	1	1
62837659	TGCAGTTTGTTAATCCCCTCGGATCAACACACCGAGATCGGAAGAGCGGTTCAGCAGGAATGCCGAGAC	Chr1A	536493412	6.75E-09	1	1	1	1	1	0	0	0	0	1	1	1	1	1	1	1	1	1	1	1	1	1	1	1	1	1	1	1	1	1	1	1	1	1	1	1	1	1	1	1	1	1	1	1	1
62821497	TGCAGGCAGGGCAGGCGTTGACCTTCAACCGAAAGCCCAGCAAGAAGGAAGGGGAGCACCATCGACCAA	Chr1A	538291834	1.21E-27	1	1	1	1	1	0	0	0	0	1	1	1	1	1	0	1	1	1	1	1	1	1	1	1	1	1	1	1	1	1	1	1	1	1	1	1	1	1	1	1	1	1	1	1	1
62819795	TGCAGCTGAACCAGCAGTTTCTCTTGAAGGGTTGGCATGCCGAAAAGATGAAAAAGATTAATAGAAAAA	Chr1A	539480309	1.21E-27	1	1	1	1	1	0	0	0	0	1	1	1	1	1	1	1	1	1	1	1	1	1	1	1	1	1	1	1	1	1	1	1	1	1	1	1	1	1	1	1	1	1	1	1	1
62927354	TGCAGCATCGGTAGGACACACGCTGGGCGCCGAGATCGGAAGAGCGGTTCAGCAGGAATGCCGAGACCG	Chr1A	541352853	6.54E-08	1	1	1	1	1	0	0	0	0	1	1	1	1	1	1	1	1	1	1	1	1	1	1	1	1	1	1	1	1	1	1	1	1	1	1	1	1	1	1	1	1	1	1	1	1
62916141	TGCAGCCTCATCGAGATCGACGGCGTAGTGCACGAATTCCAAGCAGTTCCGAGATCGGAAGAGCGGTTC	Chr1A	541486822	6.88E-18	1	1	1	1	1	0	0	0	0	1	1	1	1	1	1	1	1	1	1	1	1	1	1	1	1	1	1	1	1	1	1	1	1	1	1	1	1	1	1	1	1	1	1	1	1
62826377	TGCAGTTTGTTGGGGTCAGCTCCGTCCCTGCTGGACTGGACGGTGTGTGTCACGACACGGACGTGCTCG	Chr1A	541871536	1.21E-27	1	1	1	1	1	0	0	0	0	1	1	1	1	1	1	1	1	1	1	1	1	1	1	1	1	1	1	1	1	1	1	1	1	1	1	1	1	1	1	1	1	1	1	1	1
62883853	TGCAGCGGGGCTACCGCACCTCGGCGGCGAACGCGAACCGAGATCGGAAGAGCGGTTCAGCAGGAATGC	Chr1A	542091324	2.36E-10	1	1	1	1	1	0	0	0	0	1	1	1	1	1	1	1	1	1	1	1	1	1	1	1	1	1	1	1	1	1	1	1	1	1	1	1	1	1	1	1	1	1	1	1	1
62816950	TGCAGCATCGACGCCTTGAAGAACATGGAGGTGAACAAGAATGGTGGTCAATTGTACGTGAAGAACGAG	Chr1A	542135360	1.21E-27	1	1	1	1	1	0	0	0	0	1	1	1	1	1	1	1	1	1	1	1	1	1	1	1	1	1	1	1	1	1	1	1	1	1	1	1	1	1	1	1	1	1	1	1	1
62836097	TGCAGTATGAAAACGCCAGTTTTTCTCGACCATAAAAAAAGGGAAACCATTGCCACTGCCGAGATCGGA	Chr1A	543458341	2.72E-23	1	1	1	1	1	0	0	0	0	1	1	1	1	1	1	1	1	1	0	1	1	1	1	1	1	1	1	1	1	1	1	1	1	1	1	1	1	1	1	1	1	1	1	1	1
62831816	TGCAGCTACTGCTGCTCGTCGTAGCTCCCCGCCATTGCGGCTGCCCCCGAGATCGGAAGAGCGGTTCAG	Chr1A	543620429	8.12E-17	1	1	1	1	1	0	0	0	0	1	1	1	1	1	1	1	1	1	1	1	1	1	1	1	1	1	1	1	1	1	1	1	1	1	1	1	1	1	1	1	1	1	1	1	1
62894897	TGCAGTCGATGGGTCCAAGACGTGGCCACGTCGTCGGTCGCCGAGATCGGAAGAGCGGTTCAGCAGGAA	Chr1A	544550124	1.34E-13	1	1	1	1	1	0	0	0	0	1	0	1	1	1	1	1	1	1	1	1	1	1	1	1	1	1	1	1	1	1	1	1	1	1	1	1	1	1	1	1	1	1	1	1	1
62926982	TGCAGCTGAAAGGGCCCTCTCCGACTGCCGCCGATGTCCTCCAGCCTTGCTTTGGCAGCCTTGGTCAGG	Chr1A	544787019	1.21E-27	1	1	1	1	1	0	0	0	0	1	1	1	1	0	1	1	1	1	1	1	1	1	1	1	1	1	1	1	1	1	1	1	1	1	1	1	1	1	1	1	1	1	1	1	1
62897333	TGCAGATACAGGGGAACAAGAATGCCGCACTACTCCTGCCGAGCAGCAATATTATGCCCATCAATGTAA	Chr1A	546151027	1.21E-27	1	1	1	1	1	0	0	0	0	1	1	1	1	1	0	1	1	1	1	1	1	1	1	1	1	1	1	1	1	1	1	1	1	1	1	1	1	1	1	1	1	1	1	1	1
62815383	TGCAGATGCGTCCACATGTGATTAAGGGGCTGGATTTGCCATGTTCAACAGTAGACGCTTTTAGCTAGC	Chr1A	546720807	1.21E-27	1	1	1	1	1	0	0	0	0	1	1	1	1	1	1	1	1	1	1	1	1	0	1	1	1	1	1	1	1	1	1	1	1	1	1	1	1	0	1	1	1	1	1	1	1
62857831	TGCAGTGCAGACCGAGTAAAGCACAAAGCACCTGGTCCTTGGACATGAAGGGAAAATGAGGTCTCTATA	Chr1A	546741949	1.21E-27	1	1	1	1	1	0	0	0	0	1	1	1	1	1	1	1	1	1	1	1	1	1	1	1	1	1	1	1	1	1	1	1	1	1	1	1	1	1	1	1	1	1	1	1	1
62827511	TGCAGAGCACACACGTAGGTGCCTCTGCTCTGCCCGAGATCGGAAGAGCGGTTCAGCAGGAATGCCGAG	Chr1A	547350449	5.87E-10	1	1	1	1	1	0	0	0	0	1	1	1	1	1	1	1	1	1	1	1	1	1	1	1	1	1	1	1	1	1	1	1	1	1	1	1	1	1	1	1	1	1	1	1	1
62816898	TGCAGCATAGTTTTATAACTAGACCAGTGAATGAAACAACTAGGCTGCTGGGTTCGCCGATTCATCAGG	Chr1A	547592308	1.21E-27	1	1	1	1	1	0	0	0	0	1	1	1	1	1	1	1	1	1	1	1	1	1	1	1	1	1	1	1	1	1	1	1	1	1	1	1	1	1	1	1	1	1	1	1	1
62940038	TGCAGGTCCAGCGACTGGAGCGCGCCCATCAGCCGCGCCGAGATCGGAAGAGCGGTTCAGCAGGAATGC	Chr1A	548694597	5.06E-12	1	1	1	1	1	0	0	0	0	1	1	1	1	1	1	1	1	1	1	1	1	1	1	1	1	1	1	1	1	1	1	1	1	1	1	1	1	1	1	1	1	1	1	1	1
62855842	TGCAGCTGGTAGCCAGTCGATCAGCTGTATTTATGCCCAGCAGCGTGTACTGATCTAGCCGTCCGAGAT	Chr1A	549066925	2.02E-25	1	1	1	1	1	0	0	0	0	1	1	1	1	1	1	1	1	1	1	1	1	1	1	1	1	1	1	1	1	1	1	1	1	1	1	1	1	1	1	1	1	1	1	1	1
62836135	TGCAGTATTTCTTCAAGCCTGTTAGGCTGTTACCCGAGATCGGAAGAGCGGTTCAGCAGGAATGCCGAG	Chr1A	549078427	5.87E-10	1	1	1	1	1	0	0	0	0	1	1	1	1	1	1	1	1	1	1	1	1	1	1	1	1	1	1	1	1	1	1	1	1	1	1	1	1	1	1	1	1	1	1	1	1
32754597	TGCAGGGGACAAATCGCCTCCGTAGCAGATAGAGCCCGCCCAGCACCGAGATCGGAAGAGCGGTTCAGC	Chr1A	549462992	1.29E-14	1	1	1	1	1	0	0	0	0	1	1	1	1	1	1	1	1	1	1	1	1	1	1	1	1	1	1	1	1	1	1	1	1	1	1	1	1	1	1	1	1	1	1	1	1
4286699	TGCAGCATCCGCATCGAGATGGCCTCCTTGGTGGCAGCCACAACTCCGAGATCGGAAGAGCGGTTCAGC	Chr1A	550193789	2.78E-16	1	1	1	1	1	0	0	0	0	1	1	1	1	1	1	1	1	1	1	1	1	1	1	1	1	1	1	1	1	1	1	1	1	1	1	1	1	1	1	1	1	1	1	1	1
62938887	TGCAGCGCATCGGCAGCGGGGCCAGCGCGGTCATGGACGCGCCGAGATCGGAAGAGCGGTTCAGCAGGA	Chr1A	550502023	3.96E-14	1	1	1	1	1	0	0	0	0	1	1	1	1	1	1	1	1	1	1	1	1	1	1	1	1	1	1	1	1	1	1	1	1	1	1	1	1	1	1	1	1	1	1	1	1
4287439	TGCAGGTGTCCAAGGGCATCTCTACCCTCAAACTGTTCGTATACATCCGAGATCGGAAGAGCGGTTCAG	Chr1A	550809233	3.78E-15	1	1	1	1	1	0	0	0	0	1	1	1	1	1	0	1	1	1	1	1	1	1	1	1	1	1	1	1	1	1	1	1	1	1	1	1	1	1	1	1	1	1	1	1	1
62883436	TGCAGCAACATGCTAGTTTTGGAATGGGATTCTATTTCCGAGATCGGAAGAGCGGTTCAGCAGGAATGC	Chr1A	551144233	5.06E-12	1	1	1	1	1	0	0	0	0	1	1	1	1	1	1	1	1	1	1	1	1	1	1	1	1	1	1	1	1	1	1	1	1	1	1	1	1	1	1	1	1	1	1	1	1
62829197	TGCAGCAGCGCCAGATCGTCGCTGCCACTGGTGTACGACGCCTTCGCCTGCGTCGCCGAGATCGGAAGA	Chr1A	551583911	1.15E-21	1	1	1	1	1	0	0	0	0	1	1	1	1	1	0	1	1	1	1	1	1	1	1	1	1	1	1	1	1	1	1	1	1	1	1	1	1	1	1	1	1	1	1	1	1
62853467	TGCAGAGGCACTTCTTCATCAACCAAACAAAGTATCAACCCAATGGTGTATGTCTACCGCTCGGCAGCC	Chr1A	551723862	5.62E-26	1	1	1	1	1	0	0	0	0	1	1	1	1	1	1	1	1	1	1	1	1	1	1	1	1	1	1	1	1	1	1	1	1	1	1	1	1	1	1	1	1	1	1	1	1
4291383	TGCAGCTCCAATCCAAGGAGCGAGAAAGAATCTCTTAATTAAACACCGAGATCGGAAGAGCGGTTCAGC	Chr1A	551990094	2.78E-16	1	1	1	1	1	0	0	0	0	1	1	1	1	1	1	1	1	1	1	1	1	1	1	1	1	1	1	1	1	1	1	1	1	1	1	1	1	1	1	1	1	1	1	1	1
4315511	TGCAGCCTACAGCAGGAAAAACGGGCCGAGCCAAGCCAAGAATGTTGGCCCGTTCCTTTCTCGATCCGA	Chr1A	552176540	4.35E-27	1	1	1	1	1	0	0	0	0	1	1	1	1	1	1	1	1	1	1	1	1	1	1	1	1	1	1	1	1	1	1	1	1	1	1	1	1	1	1	1	1	1	0	1	1
62825316	TGCAGTGCGGCAACTACGGGCACCACTGCCGTGACTACGTGCTGGCGCCGCCGCCCCTGCCCGTGGCAG	Chr1A	552312169	1.21E-27	1	1	1	1	1	0	0	0	0	1	1	1	1	1	1	0	1	1	1	1	1	1	1	1	1	1	1	1	1	1	1	1	1	1	1	1	1	1	1	1	1	1	1	1	1
62827263	TGCAGACGTGGATCTAACTTATCATAACTCCACAACAGAGCTCTCCCGAGATCGGAAGAGCGGTTCAGC	Chr1A	553331982	2.78E-16	1	1	1	1	1	0	0	0	0	1	1	1	1	1	1	1	1	1	1	1	1	1	1	1	1	1	1	1	1	1	1	1	1	1	1	1	1	1	1	1	1	1	1	1	1
62875588	TGCAGTGTTGCCAGCTGGTAAGCAAACAAGATCACGGAACTCCTTGCCTTTTGCCAGAATGGCCTTCAG	Chr1A	553332818	1.21E-27	1	1	1	1	1	0	0	0	0	1	1	1	1	1	1	1	1	1	1	1	1	0	1	0	1	1	1	1	1	1	1	1	1	1	1	1	1	1	1	1	1	1	1	1	1
62816932	TGCAGCATCATGTTGAGCAGGGTGAAACGGCAGTCTATGGTCTGCCAAATTAAAAAGCGTCAGAAATTA	Chr1A	553403662	1.21E-27	1	1	1	1	1	0	0	0	0	1	1	1	1	1	0	1	1	1	1	1	1	1	1	1	0	0	1	1	1	1	1	1	1	1	1	1	1	1	1	1	1	1	1	1	1
62837177	TGCAGTGTGTGGCAAAATCCAAGGCATGCCCCCAACATCTCTGATGTGTGTCGTGCCGAGATCGGAAGA	Chr1A	553800652	1.15E-21	1	1	1	1	1	0	0	0	0	1	1	1	1	1	1	1	1	1	1	1	1	1	1	1	1	1	1	1	1	1	1	1	1	1	1	1	1	1	1	1	1	1	1	1	1
62827827	TGCAGAGGTGCAGACTTCACGATCCTCGTCTCCGAGATCGGAAGAGCGGTTCAGCAGGAATGCCGAGAC	Chr1A	554049891	6.75E-09	1	1	1	1	1	0	0	0	0	1	1	1	1	1	1	1	1	1	1	1	1	1	1	1	1	1	1	1	1	1	1	1	1	1	1	1	1	1	1	1	1	1	1	1	1
4278548	TGCAGGTGAGATCGTGGATCCTTGCCTCCTTTGGTTGTCGTTCCGAGATCGGAAGAGCGGTTCAGCAGG	Chr1A	554127434	1.17E-14	1	1	1	1	1	0	0	0	0	1	1	1	1	1	1	1	1	1	1	1	1	1	1	1	1	1	1	1	1	1	1	1	1	1	1	1	1	1	1	1	1	1	1	1	1
62891056	TGCAGAGACCCTTGTTAGCTAGCTAGACGGATCGATCACTACCTAGAACGTGCATGAACAGTGCCCCGA	Chr1A	554942221	4.35E-27	1	1	1	1	1	0	0	0	0	1	1	1	1	1	1	1	1	1	1	1	1	1	1	1	1	1	1	1	1	1	1	1	1	1	1	1	1	1	1	1	1	1	1	1	1
32764878	TGCAGGTGGCACCACGCGGGGTCGAACATCGGCTCGTCCTCGTCGCCCTCGCCGCCGCCGCCGAGATCG	Chr1A	555693551	2.23E-24	1	1	1	1	1	0	0	0	0	1	1	1	1	1	1	1	1	1	1	1	1	1	1	1	1	1	1	1	1	1	1	1	1	1	1	1	1	1	1	1	1	1	1	1	1
62939353	TGCAGGTAGACTGCCGCGGCCTCCAGCACGGCCGCGGCGACGTTGGCCCCCACCAGGTACACGAAGGCG	Chr1A	556079642	1.21E-27	1	1	1	1	1	0	0	0	0	1	1	1	1	1	1	1	1	1	1	1	1	1	1	1	1	1	1	1	1	1	1	1	1	1	1	1	1	1	1	1	1	1	1	1	1
62823742	TGCAGGTTGCCGCATCTTGCCGTTGCCTGAGTTTGCCGTCGAACCGCCCAGTTCAAATCCATATTTCCT	Chr1A	556086522	1.21E-27	1	1	1	1	1	0	0	0	0	1	1	1	1	1	1	0	1	1	1	1	1	1	1	1	1	1	1	1	1	1	1	1	1	1	1	1	1	1	1	1	1	1	1	1	1
62883770	TGCAGCGCACACATCCTCAGTTGATCTCACCTTGTCTCCGAGATCGGAAGAGCGGTTCAGCAGGAATGC	Chr1A	556271949	2.36E-10	1	1	1	1	1	0	0	0	0	1	1	1	1	1	1	1	1	1	1	1	1	1	1	1	1	0	1	1	1	1	1	1	1	1	1	1	1	1	1	1	1	1	1	1	1
62819507	TGCAGCTCCAGTACCTGCAATAGCATGCAGCCGCTCCGCCATCAAATGGCTAGAAAGAAGAACGCGACG	Chr1A	556524593	1.21E-27	1	1	1	1	1	0	0	0	0	1	1	1	1	1	1	1	1	1	1	1	1	1	1	1	1	1	1	1	1	1	1	1	1	1	1	1	1	1	1	1	1	1	1	1	1
62819524	TGCAGCTCCCATAATAAAAGCAGACATATATTGCCGTCAGATCGGCGTCGTCAACTTTGACTCTAAGCC	Chr1A	557112285	1.21E-27	1	1	1	1	1	0	0	0	0	1	1	1	1	1	1	1	1	1	1	1	1	0	1	1	1	1	1	1	1	1	1	1	1	1	1	1	1	1	1	1	1	1	1	1	1
62929554	TGCAGCCACTGTGAAACGGCGGTGCGGGAACCATTTAACTCCGAGATCGGAAGAGCGGTTCAGCAGGAA	Chr1A	557526999	1.34E-13	1	1	1	1	1	0	0	0	0	1	1	1	1	1	1	1	1	1	1	1	1	1	1	1	1	1	1	1	1	1	1	1	1	1	1	1	1	1	1	1	1	1	1	1	1
62823794	TGCAGGTTTACGGTGGAGGAGGAGTGGTGCATATAGAGGAGGAGCGTGCTCGTTCCTCCCAAGCACTTC	Chr1A	557527318	1.21E-27	1	1	1	1	1	0	0	0	0	1	1	1	1	1	1	1	1	1	1	1	1	1	1	1	0	1	1	1	1	1	1	1	1	1	1	1	0	1	1	1	0	0	1	0	1
62883564	TGCAGCATTTGGTTCAGCCAGACACCAGCACGATCCGACCAAGTGCTCAATCCCCGAGATCGGAAGAGC	Chr1A	557789387	1.39E-20	1	1	1	1	1	0	0	0	0	1	1	1	1	1	1	1	1	1	1	1	1	1	0	1	1	1	1	1	1	1	1	1	1	1	1	1	1	1	1	1	1	1	1	1	1
62918211	TGCAGCCGATCCTGGAAGTAGAAACAATACCACTGTTTAGTGCGGTTCAGAGCAGCTGGATTACCCAGC	Chr1A	559821671	1.21E-27	1	1	1	1	1	0	0	0	0	1	1	0	1	1	1	1	1	1	1	1	1	1	1	1	1	1	1	1	1	1	1	1	1	1	1	1	1	1	1	1	1	1	1	1	1
62827468	TGCAGAGAGTGTTAGAGATCTCAAGGGGCAATGGGTGAGGCCATTACCGAGATCGGAAGAGCGGTTCAG	Chr1A	559909912	8.12E-17	1	1	1	1	1	0	0	0	0	1	1	1	1	1	1	1	1	1	1	1	1	1	1	1	1	1	1	1	1	1	1	1	1	1	1	1	1	1	1	1	1	1	1	1	1
4271273	TGCAGGCCGTACAGTTGGATTTATGCTCTTGTTGTTTGTTGGTGTTAGACTCTTGGAAATGAACTTGCC	Chr1A	560185924	1.21E-27	1	1	1	1	1	0	0	0	0	1	1	1	1	1	1	1	1	1	1	1	1	1	1	1	1	1	1	1	1	1	1	1	1	1	1	1	1	1	1	1	1	1	1	1	1
62929246	TGCAGCGCCGTCGCCGCGTGCGTTGCCATGGCTGTGCTGGGCTGGCAGGTGAAGCTCCGCCGAGATCGG	Chr1A	560562112	7.80E-24	1	1	1	1	1	0	0	0	0	1	1	1	1	1	1	1	1	1	1	1	1	1	1	1	1	1	1	1	1	1	1	1	1	1	1	1	1	1	1	1	1	1	1	1	1
62829854	TGCAGCCAGCTCGATCCATCTCGGAAGCAACCCGAGATCGGAAGAGCGGTTCAGCAGGAATGCCGAGAC	Chr1A	560600775	6.75E-09	1	1	1	1	1	0	0	0	0	1	1	0	1	1	1	1	1	1	1	1	1	1	1	1	1	1	1	1	1	1	1	1	1	1	1	1	1	1	1	1	1	1	1	1	1
62836057	TGCAGTAGTGTGCAAGGGAGAAACTTTGGCCATATATAACCTGTCCAGGTTTTCCATCGAGATCGGAAG	Chr1A	561657568	1.54E-20	1	1	1	1	1	0	0	0	0	1	1	1	1	1	1	1	1	1	1	1	1	1	1	1	1	1	1	1	1	1	1	1	1	1	1	1	1	1	1	1	1	1	1	1	1
62855187	TGCAGCGCGGGGCTCATCTCCGTGGAGCTCGCCAGGAACCTGCTCCAGGTCGCGCCTGGGGGCTCCAAC	Chr1A	561760234	1.21E-27	1	1	1	1	1	0	0	0	0	1	1	1	1	1	1	1	1	1	1	1	1	1	1	1	1	1	1	1	1	1	1	1	1	1	1	1	1	1	1	1	1	1	1	1	1
62824245	TGCAGTAGTACGAGCAAAGATCAAAAGACCGTTTAACACAGTGAGATGGCACTCACACCAGCAGCACTG	Chr1A	562982037	1.21E-27	1	1	1	1	1	0	0	0	0	1	1	1	1	1	0	1	1	1	1	1	1	1	1	1	1	1	1	1	1	1	1	1	1	1	1	1	1	1	1	1	1	1	1	1	1
62915945	TGCAGTACTGGTCTGTACAGTCAATTAGCCGAGATCGGAAGAGCGGTTCAGCAGGAATGCCGAGACCGA	Chr1A	564315463	1.96E-07	1	1	1	1	1	0	0	0	0	1	1	1	1	1	1	1	1	1	1	1	1	1	1	1	1	1	1	1	1	1	1	1	1	1	1	1	1	1	1	1	1	1	1	1	1
62819828	TGCAGCTGAGCTGAGCTGAGCTGAGGCCTCTGGTTAATTAATCTCAGGATCGCACGGCCAAGTTGGCCT	Chr1A	564958892	1.21E-27	1	1	1	1	1	0	0	0	0	1	1	1	1	1	1	1	1	1	1	1	1	1	1	1	1	1	1	1	1	1	1	1	1	1	1	1	1	1	1	1	1	1	1	1	1
62932305	TGCAGGGGCTCGGGGTGAACCCCGCCGTCCACGAGGTCGCCGACGAGGCCGAGCTCGCCGCGGCGGTGG	Chr1A	565077219	1.21E-27	1	1	1	1	1	0	0	0	0	1	1	1	1	1	1	1	1	1	1	1	1	1	1	1	1	1	1	1	1	1	1	1	1	1	1	1	1	1	1	1	1	1	1	1	1
62924257	TGCAGCAGCTTGCCATCGGCAACGACGGATACGCCGAGATCGGAAGAGCGGTTCAGCAGGAATGCCGAG	Chr1A	566322010	5.87E-10	1	1	1	1	1	0	0	0	0	1	1	1	1	1	1	1	1	1	1	1	1	1	1	1	1	1	1	1	1	1	1	1	1	1	1	1	1	1	1	1	1	1	1	1	1
62823126	TGCAGGTAGTCGGCGAAGAACCACGGCGTCTGCGGCTGCATCAGCATCATGGGCGACGGCGAGGCGGCG	Chr1A	567463012	1.21E-27	1	1	1	1	1	0	0	0	0	1	1	1	1	1	1	1	1	1	1	1	1	1	1	1	1	1	1	1	1	1	1	1	1	1	1	1	1	1	1	1	1	1	1	1	1
62932367	TGCAGGTGGTAGCTCCATCGCCATGTCCAACTTTCGGGTGGTCGCCGTGACCTACGAAAGCGATGTCTT	Chr1A	567570184	1.21E-27	1	1	1	1	1	0	0	0	0	1	1	1	1	1	1	1	1	1	1	1	1	1	1	1	1	1	1	1	1	1	1	1	1	1	1	1	1	1	1	1	1	1	1	1	1
62877420	TGCAGCCACTGTATGATAAGCAATTACTGATCTAAGAAACTGAAAGCCGATCGATTGCAAGATCAGCTA	Chr1A	569723355	1.21E-27	1	1	1	1	1	0	0	0	0	1	1	1	1	1	1	1	1	1	1	1	1	1	1	1	1	1	1	1	1	1	1	1	1	1	1	1	1	1	1	1	1	1	1	1	1
62813942	TGCAGACGAGGCGTTCGGGCTGAGAATCTAAAAAACAGCACGTTCGGCACTTATTGATTCCGAGATCGG	Chr1A	570682610	7.80E-24	1	1	1	1	1	0	0	0	0	1	1	1	1	1	1	1	1	1	1	1	1	1	1	1	1	1	1	1	1	1	1	1	1	1	1	1	1	1	1	1	1	1	1	1	1
62837210	TGCAGTGTTTTCGGTTTTCCACCTCGATTACCGTACTACTAACAGACCGAGATCGGAAGAGCGGTTCAG	Chr1A	571991123	8.12E-17	1	1	1	1	1	0	0	0	0	1	1	1	1	1	0	1	1	1	1	1	1	1	1	1	1	1	1	1	1	1	1	1	1	1	1	1	1	1	1	1	1	1	1	1	1
62831860	TGCAGCTAGGAGGTCGGGTGCGAATATGTCTCGCTATGAATGCCTCGCCTGAAGCCGAGATCGGAAGAG	Chr1A	572843447	4.01E-21	1	1	1	1	1	0	0	0	0	1	1	1	1	1	1	1	1	1	1	1	1	1	1	1	1	1	1	1	1	1	1	1	1	1	1	1	1	1	1	1	1	1	1	1	1
62930779	TGCAGGGAGGCAGCGAGCCCAGGTCAGGCTTTGACCAGTTTGTGACTGGCCTGAAGAGCTACCGAGATC	Chr1A	572857684	6.39E-25	1	1	1	1	1	0	0	0	0	1	1	1	1	1	1	1	1	1	1	1	1	1	0	1	1	1	1	1	1	1	1	1	1	1	1	1	1	1	1	1	1	1	1	1	1
62834140	TGCAGGCGGCGAGTGGACCAAGCGGCAGATCATGCACTGGATCCGAGATCGGAAGAGCGGTTCAGCAGG	Chr1A	572929494	1.17E-14	1	1	1	1	1	0	0	0	0	1	1	1	1	1	1	1	1	1	1	1	1	1	1	1	1	1	1	1	1	1	1	1	1	1	1	1	1	1	1	1	1	1	1	1	1
62828996	TGCAGCAGACTGAGTAGGCATGGTAGGTTGTCACGGACAGCAGGATGGTAGCCCGAGATCGGAAGAGCG	Chr1A	573162115	4.82E-20	1	1	1	1	1	0	0	0	0	1	1	1	1	1	1	1	1	1	1	1	1	1	1	1	1	1	1	1	1	1	1	1	1	1	1	1	1	1	1	1	1	1	1	1	1
4279063	TGCAGATATCTTGGACTTGCAGTCGACTGGAGTGGGAGCCCGAGATCGGAAGAGCGGTTCAGCAGGAAT	Chr1A	573388134	4.52E-13	1	1	1	1	1	0	0	0	0	1	1	1	1	1	1	1	1	1	1	1	1	1	1	1	1	1	1	1	1	1	1	1	1	1	1	1	1	1	1	0	1	1	1	1	1
62884347	TGCAGGTAGCCCGCGCGGGGCCGTGGTCCCACCTCTGCGGCGGGATTCGTGGCCGAGATCGGAAGAGCG	Chr1A	575341619	4.82E-20	1	1	1	1	1	0	0	0	0	1	1	1	1	1	1	1	1	1	1	1	1	1	1	1	1	1	1	1	1	1	1	1	1	1	1	1	1	1	1	1	1	1	1	1	1
62854586	TGCAGCCAGCATATACCGTTGTGACGGCTCGGTCGGATGCCGCAACCAGCCGCGTGGGACGCGCACCGA	Chr1A	575474340	4.35E-27	1	1	1	1	1	0	0	0	0	1	1	1	1	1	1	1	1	1	1	1	1	1	1	1	1	1	1	1	1	1	1	1	1	1	1	1	1	1	1	1	1	1	1	1	1
4268088	TGCAGCGAGCACTCGAAGTCCGCCGAAGACAGCACCCCCTCCGAGATCGGAAGAGCGGTTCAGCAGGAA	Chr1A	575647082	1.34E-13	1	1	1	1	1	0	0	0	0	1	1	1	1	1	1	1	1	1	1	1	1	1	1	1	1	1	1	1	1	1	1	1	1	1	1	1	1	1	1	1	1	1	1	1	1
62830239	TGCAGCCGCACACGGAACAAATCGTAAGAATCCAGAGCAAAAAAGCAAGCCCGAGATCGGAAGAGCGGT	Chr1A	576101254	5.78E-19	1	1	1	1	1	0	0	0	0	1	1	1	1	1	1	1	1	1	1	1	1	1	1	1	1	1	1	1	1	1	1	1	1	1	1	1	1	1	1	1	1	1	1	1	1
62817070	TGCAGCATGTTGATGTTTTGATGTTTATAGCCTTTGGGTGCTGGTTTGTTTAATCATATGGCCGAGATC	Chr1A	576724392	6.39E-25	1	1	1	1	1	0	0	0	0	1	1	0	1	1	1	1	1	1	1	1	1	1	1	1	1	1	1	1	1	1	1	1	1	1	1	1	1	1	1	1	1	1	1	1	1
62826005	TGCAGTTCGGTGGAGGCGACATAGTTTGATTTGGTTGCTAAATGCGGTAACCATACGTTTTGCTGCCTG	Chr1A	576807948	1.21E-27	1	1	1	1	1	0	0	0	0	1	1	1	1	1	1	1	1	1	1	1	1	1	1	1	1	1	1	1	1	1	1	1	1	1	1	1	1	1	1	1	1	1	1	1	1
62895725	TGCAGCACGTCCATTGTTGCAGGTCACGCGGTGCCGAGATCGGAAGAGCGGTTCAGCAGGAATGCCGAG	Chr1A	577964913	5.87E-10	1	1	1	1	1	0	0	0	0	1	1	1	1	1	1	1	1	1	1	1	1	1	1	1	1	1	1	1	1	1	1	1	1	1	1	1	1	1	1	1	1	1	1	0	1
4292467	TGCAGGAACCTCAACACCATCATTATCAAGTCGGCGTCTGCGCAACTTGGATAACCAGCTAGACACCAA	Chr1A	578962896	1.21E-27	1	1	1	1	1	0	0	0	0	1	1	1	1	1	0	1	1	1	1	1	1	1	1	1	1	0	1	1	0	1	1	1	1	1	1	1	0	1	1	1	1	1	1	1	1
62895730	TGCAGCGCGCTCCAGTGGCTCCTCGACCACCGCGCCGCCGAGATCGGAAGAGCGGTTCAGCAGGAATGC	Chr1A	580269482	5.06E-12	1	1	1	1	1	0	0	0	0	1	1	1	1	1	0	1	1	1	1	1	1	1	1	1	1	1	1	1	1	1	1	1	1	1	1	1	1	1	1	1	1	1	1	1	1
62865431	TGCAGCAAAGGATTTCCGTGGAGGCGACGACAAGGCGGCTCATGAACCGAGATCGGAAGAGCGGTTCAG	Chr1A	580351873	8.12E-17	1	1	1	1	1	0	0	0	0	1	1	1	1	1	1	1	1	1	1	1	1	1	1	1	1	1	1	1	1	1	1	1	1	1	1	1	1	1	1	1	1	1	1	1	1
62855423	TGCAGCTACGAACCTCGTCCATGAGTCCATCTAATTCCAACACATATCAGCGACAGAGAGTCGATCGAT	Chr1A	580995940	1.21E-27	1	1	1	1	1	0	0	0	0	1	1	1	1	1	1	1	1	1	1	1	1	1	1	1	1	1	1	1	1	1	1	1	1	1	1	1	1	1	1	1	1	1	1	1	1
62928846	TGCAGGAAGTCCAACATGTGGTCGAGGCATCTCGACGCCGTCTTGAGGGGTGTCGGCATCACGAATGCC	Chr1A	582016568	1.21E-27	1	1	1	1	1	0	0	0	0	1	1	1	1	1	0	1	1	1	1	1	1	1	1	1	1	1	1	1	1	1	1	1	1	1	1	1	1	1	1	1	1	1	1	1	1
62855790	TGCAGCTGCTCGTGCTCCAGGTCCATGTACCCCAGCATGTCGTACAAGGAAGACGGCGTGGACGCCGCC	Chr1A	582023869	1.21E-27	1	1	1	1	1	0	0	0	0	1	1	1	1	1	1	1	1	1	1	1	1	1	1	1	1	1	1	1	1	1	1	1	1	1	1	1	1	1	1	1	1	1	1	1	1
62827278	TGCAGACTAGCTAGCTCTACTCCCATGATCGGTGCATATGCACGCATGTCACCGCCCGAGATCGGAAGA	Chr1A	582201949	1.15E-21	1	1	1	1	1	0	0	0	0	1	1	1	1	1	1	1	1	1	1	1	1	1	1	1	1	1	1	1	1	1	1	1	1	1	1	1	1	1	1	1	1	1	1	1	1
62934922	TGCAGACGGAGCCTTCCACCAAGTTTCTTCACGTGCACCCGAGATCGGAAGAGCGGTTCAGCAGGAATG	Chr1A	582959772	1.52E-12	1	1	1	1	1	0	0	0	0	1	1	1	1	1	1	1	1	1	1	1	1	1	1	1	1	1	1	1	1	1	1	1	1	1	1	1	1	1	1	1	1	1	1	1	1
62819607	TGCAGCTCCTGTTCACCAAGATACGCTGAGGTCCAGGGCACGACGGCGATTAAGCACGACGCATGTGGG	Chr1A	584388186	1.21E-27	1	1	1	1	1	0	0	0	0	1	1	1	1	1	1	1	1	1	1	1	1	1	1	1	1	1	1	1	1	1	1	1	1	1	1	1	1	1	1	1	1	1	1	1	1
62866531	TGCAGCTACATATGTCGTCTATGCGTCTTCCATCCTTACCAGCGGGCTCCTCCGAGATCGGAAGAGCGG	Chr1A	584747662	1.67E-19	1	1	1	1	1	0	0	0	0	1	1	1	1	1	1	1	1	1	1	1	1	1	1	1	1	1	1	1	1	1	1	1	1	1	1	1	1	1	1	1	1	1	1	1	1
62822957	TGCAGGGTGGGGTAAAACGCTATGCCATATATAATGAGACGAGGGGAAATTGGTCTCTTCATCGATGGA	Chr1A	586578769	1.21E-27	1	1	1	1	1	0	0	0	0	1	1	1	1	1	1	1	1	1	1	1	1	1	1	1	1	1	1	1	1	1	1	1	1	1	1	1	1	1	1	1	1	1	1	1	1
4301108	TGCAGTATCTGCAACACCTCGACCTTGGTGGGAACTACGATCTCACCGAGATCGGAAGAGCGGTTCAGC	Chr1A	587851501	1.29E-14	1	1	1	1	1	0	0	0	0	1	1	1	1	1	1	1	1	1	1	1	1	1	1	1	1	1	1	1	1	1	1	1	1	1	1	1	1	1	1	1	1	1	1	1	1
62916052	TGCAGCCAGTAGGCGTCGTCACCGTTGCCCAACCAGAAGTCATCGCCGAGATCGGAAGAGCGGTTCAGC	Chr1A	589921675	2.78E-16	1	1	1	1	1	0	0	0	0	1	0	1	1	1	1	1	1	1	1	1	1	1	1	1	1	1	1	1	1	1	1	1	1	1	1	1	1	1	1	1	1	1	1	1	1
62828667	TGCAGCAAGTACATCATCGAGCCGAACGACTACACCGACCGAGATCGGAAGAGCGGTTCAGCAGGAATG	Chr1A	590672131	1.52E-12	1	1	1	1	1	0	0	0	0	1	1	1	1	1	1	1	1	1	0	1	1	1	1	1	1	1	1	1	1	1	1	1	1	1	1	1	1	1	1	1	1	1	1	1	1
62823734	TGCAGGTTGCAATCTATCTCGAGAATGGATGCACAAATGCAACATGCTGGTCGAGTTGAGAAAGGAAAG	Chr1A	590716784	1.21E-27	1	1	1	1	1	0	0	0	0	1	1	1	1	1	1	1	1	1	0	1	1	1	1	1	1	1	1	1	1	1	1	1	1	1	1	1	1	1	1	1	1	1	1	1	1
62825984	TGCAGTTCGACACAAGAAATCAACTAATATCAAGGGCGGACATAAGGGTGGTTTGGGTGCGCTGATAAA	Chr1A	590722632	1.21E-27	1	1	1	1	1	0	0	0	0	1	1	1	1	1	1	1	1	1	0	1	1	1	1	1	1	0	1	1	1	1	1	1	1	1	1	1	1	1	1	1	1	1	1	1	1
62830588	TGCAGCCTGAACCTGAACCTGAAGAAGAATGCAGACTACGACGCACCGTCATCCGAGATCGGAAGAGCG	Chr1A	590798450	4.82E-20	1	1	1	1	1	0	0	0	0	1	1	1	1	1	1	1	1	1	0	1	1	1	1	1	1	1	1	1	1	1	1	1	1	1	1	1	1	1	1	1	1	1	1	1	1
62824168	TGCAGTAGCAAGCAACACGCACACACAGCGCCTCCAGTGGTCTCGGAGGAAGCGTGCGCCGCCATGCCT	Chr1A	594880261	1.21E-27	1	1	1	1	1	0	0	0	0	1	1	1	1	1	1	1	1	1	1	1	1	1	1	1	1	1	1	1	0	1	1	1	1	1	1	1	1	1	1	1	1	1	1	1	1
62866130	TGCAGCCTGCCAATTCTATGTGCACAAGGAATCGATCCCGAGATCGGAAGAGCGGTTCAGCAGGAATGC	Chr1A	594880327	5.06E-12	1	1	1	1	1	0	0	0	0	1	1	1	1	1	0	1	1	1	1	1	1	1	1	1	1	1	1	1	1	1	1	1	1	1	1	1	1	1	1	1	1	1	1	1	1
62914439	TGCAGGTTTGTGTTTGGTGACAGTGGTGGAATTTGGCGACTTGATGGGGGTCCCTGATTTGATCTGCTG	Chr1A	597290903	1.21E-27	1	1	1	1	1	0	0	0	0	1	1	1	1	1	1	1	1	1	1	1	1	1	1	1	1	1	1	1	1	1	1	1	1	1	1	1	1	1	1	1	1	1	1	1	1
[truncated: 57 more columns]

## Sheet: 1B
*	*	*	*	*	Wheat lines					Ae. umbellulata	Ae. comosa	Ae. biuncialis		Wheat x Ae. geniculata addition lines							Wheat x Ae. umbellulata addition lines							Mv9kr1 x MvGB382 BC3
CloneID	AlleleSequence	Chrom_Wheat_ChineseSpring20	ChromPos_Wheat_ChineseSpring20	AlnEvalue_Wheat_ChineseSpring20	Mv9kr1	Chinese Spring	Hombar#1	Hombar#	Menrot	Ae. umbellulata	Ae. comosa	MvGB382	MvGB642	CS-Gen1M	CS-Gen2M	CS-Gen3M	CS-Gen4M	CS-Gen5M	CS-Gen6M	CS-Gen7M	CS-Umb1U	CS-Umb2U	Mv-Biu3U	CS-Umb4U	CS-Umb5U	CS-Umb6U	CS-Umb7U	201345_BC3	201347_BC3	201349_BC3	201351_BC3	201353_BC3	201354_BC3	201357_BC3	201358_BC3	201359_BC3	201360_BC3	201362_BC3	201366_BC3	201368_BC3	201370_BC3	201373_BC3	201375_BC3	201376_BC3	201378_BC3	201380_BC3	201381_BC3	201383_BC3	201384_BC3
62929652	TGCAGCGTCGCCCTTCGGCACGCGTGTGGCAACGAAACCGACGGCCGAGATCGGAAGAGCGGTTCAGCA	Chr1B	25242461	4.66E-14	1	1	1	1	1	0	0	0	0	1	1	1	1	1	1	1	1	1	1	1	1	1	1	1	1	1	1	1	1	1	1	1	1	1	1	1	1	1	1	1	1	1	1	1	1
62903986	TGCAGGTGTCTTCCCCAGGAATGGCTTGTTCCCCGATACGCACCACGTCCGAGATCGGAAGAGCGGTTC	Chr1B	30444300	6.88E-18	1	1	1	1	1	0	0	0	0	1	1	1	1	1	1	1	1	1	1	1	1	1	1	1	1	1	1	1	1	1	1	1	1	1	1	1	1	1	1	1	1	1	1	1	1
62857957	TGCAGTGGAGGACAATGGATCAATCTCCATCACTTGTACGCAAGAGTCTGGTGTATTCTGCATGGCCGA	Chr1B	30969536	4.35E-27	1	1	1	1	1	0	0	0	0	1	1	1	1	1	1	1	1	1	1	1	1	1	1	1	1	1	1	1	1	1	1	1	1	1	1	1	1	1	1	1	1	1	1	1	1
62937366	TGCAGCTCCCAAAGGGGGAGCTGCTTATTTGGTCGCCTCTGCTCAAGCACCGAGATCGGAAGAGCGGTT	Chr1B	98588643	2.00E-18	1	1	1	1	1	0	0	0	0	1	1	1	1	1	1	1	1	1	1	1	1	1	1	1	1	1	1	1	1	1	1	1	1	1	1	1	1	1	1	1	1	1	1	1	1
62866082	TGCAGCCTCACTTTTACTATCTAGAAATACACAATCTGATCTCACTGCCGAGATCGGAAGAGCGGTTCA	Chr1B	182189357	2.37E-17	1	1	1	1	1	0	0	0	0	1	1	1	1	1	0	1	1	1	1	1	1	1	1	1	1	1	1	1	1	1	1	1	1	1	1	1	1	1	1	1	1	1	1	0	1
62878600	TGCAGTGCCGATGAAGCGCTGCTTGTCACCGAAGCAGACGATGGCAGGGGTCTCCCGTTTGGATTCCTC	Chr1B	189948299	1.21E-27	1	1	1	1	1	0	0	0	0	1	1	1	1	1	1	1	1	1	1	1	1	1	1	1	1	0	1	1	1	1	1	1	1	1	1	1	1	1	1	1	1	1	1	1	1
4289242	TGCAGAGCAAGTCTTCTTGCCACTACTTAACGAGGCCTCACCGAGATCGGAAGAGCGGTTCAGCAGGAA	Chr1B	217717518	1.34E-13	1	1	1	1	1	0	0	0	0	1	1	1	1	1	1	1	1	1	1	1	1	1	1	1	1	1	1	1	1	1	1	1	1	1	1	1	1	1	1	1	1	1	1	1	1
62932097	TGCAGCGTCGTCGCTGGCGGTGGTCTTGAAACAGCAGGACCGCGCGTCCTCGGTGTCGACCTCTTCATC	Chr1B	262257367	1.21E-27	1	1	1	1	1	0	0	0	0	1	1	1	1	1	1	1	1	1	1	1	1	1	1	1	1	1	1	1	1	1	1	1	1	1	1	1	1	1	1	1	1	1	1	1	1
62902696	TGCAGCAATCCTTGAGTACCTTACTGCTGAGGTCCTTGAGCTGGCCGAGATCGGAAGAGCGGTTCAGCA	Chr1B	263605085	1.00E-15	1	1	1	1	1	0	0	0	0	1	1	1	1	1	1	1	1	1	1	1	1	1	1	1	1	1	1	1	1	1	1	1	1	1	1	1	1	1	1	1	1	1	1	1	1
62905511	TGCAGAATTCAGCTGCTAATTCCACAATACAATCGACGCGAAATTGAAGCTAGAGCAGCGAGATCGAGA	Chr1B	270417391	1.21E-27	1	1	1	1	1	0	0	0	0	1	1	1	1	1	1	1	1	1	1	1	1	1	1	1	1	1	1	1	1	1	1	1	1	1	1	1	1	1	1	1	1	1	1	1	1
62924158	TGCAGACCAGGTGTTTGTTGTCGGCGATGCCGTCAATGACAGCATGCCGAGATCGGAAGAGCGGTTCAG	Chr1B	275763435	8.12E-17	1	1	1	1	1	0	0	0	0	1	1	1	1	1	1	1	1	1	1	1	1	1	1	1	1	1	1	1	1	1	1	1	1	1	1	1	1	1	1	1	1	1	1	1	1
62824286	TGCAGTATAAGAGAGATTCAAGGATAAACTACTTGCATTGACTAAGCGGCAACATTGGGAAAGAAAGAG	Chr1B	277318785	1.21E-27	1	1	1	1	1	0	0	0	0	1	1	1	1	1	1	1	1	1	1	1	1	1	1	1	1	1	1	1	1	1	1	1	1	1	1	1	1	1	1	1	1	1	1	1	1
4271825	TGCAGCAGATGCCGAGGGAGGGCAAAGAGCCAGGAGACGAGGCGAGAGGCCGAGATCGGAAGAGCGGTT	Chr1B	286246343	2.00E-18	1	1	1	1	1	0	0	0	0	1	1	1	1	1	1	1	1	1	1	1	1	1	1	1	1	1	1	1	1	1	1	1	1	1	1	1	1	1	1	1	1	1	1	1	1
62823256	TGCAGGTCCTGGGGGCGGGAGGCGGGAGGCGGGTGCGCGAGGGTGGAGAGGCCCATCAATCGGCGCCGA	Chr1B	289582213	4.35E-27	1	1	1	1	1	0	0	0	0	1	1	1	1	1	1	1	1	1	1	1	1	1	1	1	1	1	1	1	1	1	1	1	1	0	1	0	0	0	1	1	1	0	1	1	1
4272375	TGCAGGGAAGAATAGTTGCGCTCATATTGTGTGTGGAGGCATGCGATCACCGAGATCGGAAGAGCGGTT	Chr1B	291765565	2.00E-18	1	1	1	1	1	0	0	0	0	1	1	1	1	1	1	1	1	1	1	1	1	1	1	1	1	1	1	1	1	1	1	1	1	1	1	1	1	1	1	1	1	1	1	1	1
62878487	TGCAGTCCCCAACACCACCGTCTCGATGTGCCGTCATGCTGTTTTACATGGGAGGTATTGGCCTCCTTC	Chr1B	298449934	1.21E-27	1	1	1	1	1	0	0	0	0	1	1	1	1	1	1	1	1	1	1	1	1	1	1	1	1	1	1	1	1	1	1	1	1	1	1	1	1	1	1	1	1	1	1	1	1
62883127	TGCAGTACACATGCTGGTCAGTTCCAACTAGCCCCTCTCGTTTCATGTCCCGAGATCGGAAGAGCGGTT	Chr1B	332268993	2.00E-18	1	1	1	1	1	0	0	0	0	1	1	1	1	1	1	1	1	1	1	1	1	1	1	1	1	1	1	1	1	1	1	1	1	1	1	1	1	1	1	1	1	1	1	1	1
62823294	TGCAGGTCGGCCAACACCAAGTTCTGCTACTACAACAACTACAGCCGCAAGCAGCCGCGCTACTTCTGC	Chr1B	339034685	1.21E-27	1	1	1	1	1	0	0	0	0	1	1	1	1	1	1	1	1	1	1	1	1	1	1	1	1	1	1	1	1	1	1	1	1	1	1	1	1	1	1	1	1	1	1	1	1
62814380	TGCAGAGATTTTCCCAACTTTTATGATTTCTGCATAGATCTGCAATACATCAATTACTACTCTCAGTAT	Chr1B	341965068	1.21E-27	1	1	1	1	1	0	0	0	0	1	1	1	1	1	1	1	1	1	1	1	1	1	1	1	1	1	1	1	1	1	1	1	1	1	1	1	1	1	1	1	1	1	1	1	1
4328091	TGCAGTGTGGACTATGGACGACGCGGCGACACTGTCTCGATCCTTCCGAGATCGGAAGAGCGGTTCAGC	Chr1B	342873936	2.78E-16	1	1	1	1	1	0	0	0	0	1	1	1	1	1	1	1	1	1	1	1	1	1	1	1	1	1	1	1	1	1	1	1	1	1	1	1	1	1	1	1	1	1	1	1	1
62853782	TGCAGATGGATGAAGGCTTGTCGCAGTCCCATAGCTTCGACATCGTCGCCGCCCACCGCGCCGCGGTGC	Chr1B	345091898	1.21E-27	1	1	1	1	1	0	0	0	0	1	1	1	1	1	1	1	1	1	1	1	1	1	1	1	1	1	1	1	1	1	1	1	1	1	1	1	1	1	1	1	1	1	1	1	1
62903531	TGCAGGAGCTGCTGCGTCGGCAGCAGGAACCGAGATCGGAAGAGCGGTTCAGCAGGAATGCCGAGACCG	Chr1B	349178064	6.54E-08	1	1	1	1	1	0	0	0	0	1	1	1	1	1	1	1	1	1	1	1	1	1	1	1	1	1	1	1	1	1	1	1	1	1	1	1	1	1	1	1	1	1	1	1	1
62813418	TGCAGAAGGACATGCATATGCATTGAGAACTCGCGCGAATGGCGACGGAGGATTCAAGAATTGATCGAG	Chr1B	350201399	1.21E-27	1	1	1	1	1	0	0	0	0	1	1	1	1	1	1	1	1	1	1	1	1	1	1	1	1	1	1	1	1	1	1	1	1	1	1	1	1	1	1	1	1	1	1	1	1
62853659	TGCAGATCAGTGTAGCCAGATTATTAGAGGCGGGACCAGCTAATCGTACTTTGAGCAAACTAGTAGGCT	Chr1B	350524430	1.21E-27	1	1	1	1	1	0	0	0	0	1	1	1	1	1	1	1	1	1	1	1	1	1	1	1	1	1	1	1	1	1	1	1	1	1	1	1	1	1	1	1	1	1	1	1	1
62864859	TGCAGAATCCCACGACGGAATGATGGGCCACCACCTGGACGAAAAAGGGAAGGCCTCTCCGAGATCGGA	Chr1B	355035214	2.72E-23	1	1	1	1	1	0	0	0	0	1	1	1	1	1	1	1	1	1	1	1	1	1	1	1	1	1	1	1	1	1	1	1	1	1	1	1	1	1	1	1	1	1	1	1	1
62918372	TGCAGCGCTTCGAACCAGAGCAACTGCGAGCCGACGACGAGGTCGAGGTACCCGACGGAATCGCCGAGA	Chr1B	355679489	5.62E-26	1	1	1	1	1	0	0	0	0	1	1	1	1	1	1	1	1	1	1	1	1	1	1	1	1	1	1	1	1	1	1	1	1	1	1	1	1	1	1	1	1	1	1	1	1
62917422	TGCAGAAACACCACACGATCTGAAAAAATCGACAAAACATGTCGTCGGAGAAACAGGAGACGGCGTCGG	Chr1B	355998158	1.21E-27	1	1	1	1	1	0	0	0	0	1	1	1	1	1	1	1	1	1	1	1	0	1	1	1	1	1	1	1	1	1	1	1	1	1	1	1	1	1	1	1	1	1	1	1	1
62837486	TGCAGTTGGACGAACAGTCCCCAGCTTGCCACCGAGATCGGAAGAGCGGTTCAGCAGGAATGCCGAGAC	Chr1B	358274940	6.75E-09	1	1	1	1	1	0	0	0	0	1	1	1	1	1	1	1	1	1	1	1	1	1	1	1	1	1	1	1	1	1	1	1	1	1	1	1	1	1	1	1	1	1	1	1	1
32736413	TGCAGAGAGAGGGACATGTGCATATGCTTTTGCTAATCAGGACGAGCGTCACCCACCGCACTAGCTGCA	Chr1B	358668812	1.21E-27	1	1	1	1	1	0	0	0	0	1	1	1	1	1	1	1	1	1	1	1	1	1	1	1	1	1	1	1	1	1	1	1	1	1	1	1	1	1	1	1	1	1	1	1	1
62823947	TGCAGTAATTACTCTTAGTATGCATGTCTCTGTCAAAATTGTAGTTTCTGACCGAGTGTCAAGAAAAAG	Chr1B	359550218	1.21E-27	1	1	1	1	1	0	0	0	0	1	1	1	1	1	1	1	1	1	1	1	1	1	1	1	1	1	1	1	1	1	1	1	1	1	1	1	1	1	1	1	1	1	1	1	1
62823966	TGCAGTACAAAAGGTGCCCACGATAGAATGCGGTAGACTTGTGACGGTTCCGAAAGTGCCTGAGCTGAT	Chr1B	359914245	1.21E-27	1	1	1	1	1	0	0	0	0	1	1	1	1	1	1	1	1	1	1	1	1	1	1	1	1	1	1	1	1	1	1	1	1	1	1	1	1	1	1	1	1	1	1	1	1
62816919	TGCAGCATCAGCAATACCCGAAGAACAATGCTTATAGAGTGCCATCAATTTCCTCCACTCCGAGATCGG	Chr1B	360676610	7.80E-24	1	1	1	1	1	0	0	0	0	1	1	1	1	1	0	1	1	1	1	1	1	1	1	1	1	1	1	1	1	1	1	1	1	1	1	1	1	1	1	1	1	1	1	1	1
62915973	TGCAGCAGCGCGAGGAGCGCGCGGGCGCCCTCGCCGTGATCGCCCTCGCCGAGATCGGAAGAGCGGTTC	Chr1B	361809576	6.88E-18	1	1	1	1	1	0	0	0	0	1	0	1	1	1	1	1	1	1	1	1	1	1	1	1	1	1	1	1	1	1	1	1	1	1	1	1	1	1	1	1	1	1	1	1	1
4304893	TGCAGCGTGCACAGCGTGAATACAAGCTTCTCTTCGTGTACCTCCACTCCCCTGACCACCCGAGATCGG	Chr1B	362345835	7.80E-24	1	1	1	1	1	0	0	0	0	1	1	1	1	1	1	1	1	1	1	1	1	1	1	1	1	1	1	1	1	1	1	1	1	1	1	1	1	1	1	1	1	1	1	1	1
62920764	TGCAGCACCAGGAGGCCCCTCGGTGGCGCCGAGATCGGAAGAGCGGTTCAGCAGGAATGCCGAGACCGA	Chr1B	370422604	1.96E-07	1	1	1	1	1	0	0	0	0	1	1	1	1	1	1	1	1	1	1	1	1	1	1	1	1	1	1	1	1	1	1	1	1	1	1	1	1	1	1	1	1	1	1	1	1
62924882	TGCAGTGGATCATGGCCGAGCTGGTGAAGAACCCGAGATCGGAAGAGCGGTTCAGCAGGAATGCCGAGA	Chr1B	370618914	2.11E-09	1	1	1	1	1	0	0	0	0	1	1	1	1	1	1	1	1	1	1	1	1	1	1	1	1	1	1	1	1	1	1	1	1	1	1	1	1	1	1	1	1	1	1	1	1
4264923	TGCAGCAACAAGGCCAAAAACATACCCTAGTCTCGCACGTGGGGACAGGCGGAGCATACTCCGAGATCG	Chr1B	373528775	2.23E-24	1	1	1	1	1	0	0	0	0	1	1	1	1	1	1	1	1	1	1	1	1	1	1	1	1	1	1	1	1	1	1	1	1	1	1	1	1	1	1	1	1	1	1	1	1
62872056	TGCAGTAGCCTGCTCACCGTCGACATGAGGGGCCTTCTCTTCCCGACCACGACCACCACTGTCGCCGCC	Chr1B	373925473	1.21E-27	1	1	1	1	1	0	0	0	0	1	1	1	1	1	1	1	1	0	1	1	1	1	0	1	1	1	1	1	1	1	1	1	1	1	1	1	1	1	1	1	1	1	1	1	1
62864997	TGCAGACTCAGTGTGTCTTGGCTCTAGCTAATGGGCGCCACTCTGCGCCGAGATCGGAAGAGCGGTTCA	Chr1B	374160844	2.37E-17	1	1	1	1	1	0	0	0	0	1	1	1	1	1	1	1	1	1	1	1	1	1	1	1	1	1	1	1	1	1	1	1	1	1	1	1	1	1	1	1	1	1	1	1	1
62820752	TGCAGGACAGACGGATCAACATCGGCCTTCCGCGGTTGGGTTGGGTTGGCATTGTGCAGGCGGCATCTG	Chr1B	377204366	1.21E-27	1	1	1	1	1	0	0	0	0	1	1	1	1	1	1	1	1	1	1	1	1	1	1	1	1	1	1	1	1	1	1	1	1	1	1	1	1	1	1	1	1	1	1	1	1
62812975	TGCAGAAAATGTGGCATCTCCCCTCTTGGGTGCCAACAATTCTCGTTCCGCGTCGGCTTCAGCAATAAT	Chr1B	381343300	1.21E-27	1	1	1	1	1	0	0	0	0	1	1	1	1	1	1	1	1	1	1	1	1	1	1	1	1	1	1	1	1	1	1	1	1	1	1	1	1	1	1	1	1	1	1	1	1
62891598	TGCAGCTGGAGTCCGTCCACGGCCAGGGCTTCCCGAGCCAGAGCACGCTGGAGCTAGAGGCCGCCGAGG	Chr1B	383986532	5.62E-26	1	1	1	1	1	0	0	0	0	1	1	1	1	1	1	1	1	1	1	1	1	1	1	1	1	1	1	1	1	1	1	1	1	1	1	1	1	1	1	1	1	1	1	1	1
62865011	TGCAGACTGTTTTCACCAATAAGACGCAACAACTGATTTCTGTATCCGAGATCGGAAGAGCGGTTCAGC	Chr1B	384119633	1.29E-14	1	1	1	1	1	0	0	0	0	1	1	1	1	1	1	1	1	1	1	1	1	1	1	1	1	1	1	1	1	1	1	1	1	1	1	1	1	1	1	1	1	1	1	1	1
62828791	TGCAGCACCATGCTATTATATGTCTGCTTCCGAGATCGGAAGAGCGGTTCAGCAGGAATGCCGAGACCG	Chr1B	385432645	6.54E-08	1	1	1	1	1	0	0	0	0	1	1	1	1	1	1	1	1	1	1	1	1	1	1	1	1	1	1	1	1	1	1	1	1	1	1	1	1	1	1	1	1	1	1	1	1
62868033	TGCAGTATGATGCTCATTTCGATCTGTGACTGCCCGAGATCGGAAGAGCGGTTCAGCAGGAATGCCGAG	Chr1B	390349104	5.87E-10	1	1	1	1	1	0	0	0	0	1	1	1	1	1	1	1	1	1	1	1	1	1	1	1	1	1	1	1	1	1	1	1	1	1	1	1	1	1	1	1	1	1	1	1	1
62819057	TGCAGCGTCGCCATGGCTGTGGCCTCCTAGGGTGGACGGACGGGCTGCTCGGCGCTGGGCTGTCGTCTG	Chr1B	390550129	1.21E-27	1	1	1	1	1	0	0	0	0	1	1	1	1	1	1	1	1	1	1	1	1	1	1	1	1	1	1	1	1	1	1	1	1	1	1	1	1	1	1	1	1	1	1	1	1
62820039	TGCAGCTGCTTCCCTATTTGTGTACTTTGCAACGACACCATCAGCATTCAGTTTAACACAGCCGAGATC	Chr1B	391260432	6.39E-25	1	1	1	1	1	0	0	0	0	1	1	1	1	1	1	1	1	1	1	1	1	1	1	1	1	1	1	1	1	1	1	1	1	1	1	1	1	1	1	1	1	1	1	1	1
62854222	TGCAGCAGCAGCACGGCCTGAAAGTGCAACAGCAAACCTTGATGCAGCCACGATGGCCGCGCAAGAGCT	Chr1B	398506371	1.21E-27	1	1	1	1	1	0	0	0	0	1	1	1	1	1	1	1	1	1	1	1	1	1	1	1	1	1	0	1	1	1	1	1	1	1	1	1	1	1	1	1	1	1	1	1	1
62916791	TGCAGTAGCGCGTGTAGTAACCGATACGGTCGACGTTGGCGTCGTTCCGAGATCGGAAGAGCGGTTCAG	Chr1B	400661622	8.12E-17	1	1	1	1	1	0	0	0	0	1	1	1	1	1	1	1	1	1	1	1	1	1	1	1	1	1	1	1	1	1	1	1	1	1	1	1	1	1	1	1	1	1	1	1	1
62871206	TGCAGAGCACAAACAGATGAAGAAACAACCTATGTGGCGGATGCAAACGCACGAGGCGCACGTAAAACA	Chr1B	401270453	1.21E-27	1	1	1	1	1	0	0	0	0	1	1	0	1	1	1	1	1	1	1	1	1	1	1	1	1	1	1	1	1	1	1	1	1	1	1	1	1	1	1	1	1	1	1	1	1
62932792	TGCAGCAATTTTTATACAGGTGAGAATGAATTGCCACCGAGATCGGAAGAGCGGTTCAGCAGGAATGCC	Chr1B	401271095	1.68E-11	1	1	1	1	1	0	0	0	0	1	1	1	1	1	1	1	1	1	1	1	1	1	1	1	1	1	1	1	1	1	1	1	1	1	1	1	1	1	1	1	1	1	1	1	1
62908746	TGCAGCCTGGGCATGTCCTTCCTCGCGAGCTCAGACGCGGTGTCCTCCTCCTTCTTCTTCGTCTTCCTA	Chr1B	402006049	1.21E-27	1	1	1	1	1	0	0	0	0	1	1	1	1	1	1	1	1	1	1	1	1	1	1	1	1	1	1	1	1	1	1	1	1	1	1	1	1	1	1	1	1	1	1	1	1
62815134	TGCAGATCCACCAGCCAGGCAAGGAGCGCTCGAAGGGGAGCAGAGCGGCGACTCTTCTCGCCTTCTCGG	Chr1B	403479906	1.21E-27	1	1	1	1	1	0	0	0	0	1	1	1	1	1	1	1	1	1	1	1	1	1	1	1	1	1	1	1	1	1	1	1	1	1	1	1	1	1	1	1	1	1	1	1	1
4273718	TGCAGGAGATCGCGACCCTTGAAAGCTAATCAGTCGATCCGATTAGTGTATTTAGTTTCCGAGATCGGA	Chr1B	408104915	2.72E-23	1	1	1	1	1	0	0	0	0	1	1	1	1	1	1	1	1	1	1	1	1	1	1	1	1	1	1	1	1	1	1	1	1	1	1	1	1	1	1	1	1	1	1	1	1
4291593	TGCAGTGTGAGCTGCCTCAACAAGAGACACCGCAACATGCCATACCAATAACTCAGGCCCTTATCCCCC	Chr1B	409173547	1.21E-27	1	1	1	1	1	0	0	0	0	1	1	1	1	1	1	1	1	1	1	1	1	1	1	1	1	1	1	1	1	1	1	1	1	1	1	1	1	1	1	1	1	1	1	1	1
62827889	TGCAGAGTCTAGTCTAGCTTGTAGACATTGCCGAGATCGGAAGAGCGGTTCAGCAGGAATGCCGAGACC	Chr1B	411942628	2.12E-08	1	1	1	1	1	0	0	0	0	1	1	1	1	1	1	1	1	1	1	1	1	1	1	1	1	1	1	1	1	1	1	1	1	1	1	1	1	1	1	1	1	1	1	1	1
4294436	TGCAGATTCCTTGCCTAAGCAGCAGTAGCACATGATTGGTTGCCGAGATCGGAAGAGCGGTTCAGCAGG	Chr1B	412002269	1.17E-14	1	1	1	1	1	0	0	0	0	1	1	1	1	1	1	1	1	1	1	1	1	1	1	1	1	1	1	1	1	1	1	1	1	1	1	1	1	1	1	1	1	1	1	1	1
62827343	TGCAGAGAAAAACAACCGAAGAAAGAAAAAAGCAACACAGAATGTTCCTAAAACCGAGATCGGAAGAGC	Chr1B	414588424	1.39E-20	1	1	1	1	1	0	0	0	0	1	1	1	1	1	1	0	1	1	1	1	1	1	1	1	1	1	1	1	1	1	1	1	1	1	1	1	1	1	1	1	1	1	1	1	1
62837565	TGCAGTTTACTTAATTACCTCTCTTGTTTCCGAGATCGGAAGAGCGGTTCAGCAGGAATGCCGAGACCG	Chr1B	423230954	6.54E-08	1	1	1	1	1	0	0	0	0	1	1	1	1	1	1	1	1	1	1	1	1	1	1	1	1	1	1	1	1	1	1	1	1	1	1	1	1	1	1	1	1	1	1	1	1
62853453	TGCAGAGGATCGAGTCGATCAAGAAGTCCGCGGGACCCCGCGGCCTCAAGCACGGCAAGTAGCTCGCTC	Chr1B	424001060	5.62E-26	1	1	1	1	1	0	0	0	0	1	1	1	1	1	1	0	1	1	1	1	1	1	1	1	1	1	1	1	1	1	1	1	1	1	1	1	1	1	1	1	1	1	1	1	1
4295160	TGCAGGATCACAGCACAAGAGGCAGAGGAGATCACGATCATTACTCGCAGCAGAGTTTCAACAGTTCTT	Chr1B	424001567	1.21E-27	1	1	1	1	1	0	0	0	0	1	0	1	1	1	1	1	1	1	1	1	1	1	1	1	1	1	1	1	1	1	1	1	1	1	1	1	1	1	1	1	1	1	1	1	1
4279207	TGCAGCTCCCTTGCGTTATCCTCTCCCTTAATCTCTCCCGATTCTAATCGCAGCAGCACCGAGATCGGA	Chr1B	426783589	2.72E-23	1	1	1	1	1	0	0	0	0	1	1	1	1	1	1	1	1	1	1	1	1	1	1	1	1	1	1	1	1	1	1	1	1	1	1	1	1	1	1	1	1	1	1	1	1
62823447	TGCAGGTGCCAAGACTGAAACTGAGGCAAGCGAGCAGCAGCGCAGCCGCCGCGCAGCTCGGCCTCCCCA	Chr1B	429103110	1.21E-27	1	1	1	1	1	0	0	0	0	1	1	1	1	1	1	1	1	1	1	1	1	1	1	1	1	1	1	1	1	1	1	1	1	1	1	1	1	1	1	1	1	1	1	1	1
62856085	TGCAGGAATATTTGATAAGATAAGAGTGCTACGTTTTATTACTTTTTGCAAGGGGTTAAGCGCACTAAG	Chr1B	432339385	1.21E-27	1	1	1	1	1	0	0	0	0	1	1	1	1	1	1	1	1	1	1	1	1	1	1	1	1	1	1	1	1	1	1	1	1	1	1	1	1	1	1	1	1	1	1	1	1
4290924	TGCAGTTTGCGGTTCTGTACGCATGCAGTGTAGTAGGCGCATCTCCATGGCACTTCAGCCACGCCGTGA	Chr1B	434534645	1.21E-27	1	1	1	1	1	0	0	0	0	1	1	1	1	1	1	1	1	1	1	1	1	1	1	1	1	1	1	1	1	1	1	1	1	1	1	1	1	1	1	1	1	1	1	1	1
62915657	TGCAGAAATAAGTTCATGGGGTCACCTATTTAGTTATGTACGATGGGTCTTGCTAACGCCGAGATCGGA	Chr1B	435688859	2.72E-23	1	1	1	1	1	0	0	0	0	1	0	1	1	1	1	1	1	1	1	1	1	1	1	1	1	0	1	0	1	1	1	1	1	1	1	1	1	1	1	1	1	1	1	1	1
62866924	TGCAGGACAGAGAAGATGACACAGGTGGAGGGCCAATGAACAACGAACACCCGAGATCGGAAGAGCGGT	Chr1B	443443629	5.78E-19	1	1	1	1	1	0	0	0	0	1	1	1	1	1	1	1	1	1	1	1	1	1	1	1	1	0	0	1	1	1	1	1	1	1	1	1	1	1	1	1	1	1	1	1	1
62813438	TGCAGAAGGGAATGTGGCATCAAATCGGTGGTGGTGGTTATGAGTTGACCGTGCTTGCTATGGCTAGCT	Chr1B	444527725	1.21E-27	1	1	1	1	1	0	0	0	0	1	1	1	1	1	1	1	1	1	1	1	1	1	1	1	1	1	1	1	1	1	1	1	1	1	1	1	1	1	1	1	1	1	1	1	1
62836958	TGCAGTGGCCGCCGCGCCTTCGGGGCGTTTCCAAGCCGTCTCCACCGAGATCGGAAGAGCGGTTCAGCA	Chr1B	445107940	1.00E-15	1	1	1	1	1	0	0	0	0	1	1	1	1	1	1	1	1	1	1	1	1	1	1	1	1	1	1	1	1	1	1	1	1	1	1	1	1	1	1	1	1	1	1	1	1
62894187	TGCAGTTCTATGTCAAATTATATCTTCAACACCCGAGATCGGAAGAGCGGTTCAGCAGGAATGCCGAGA	Chr1B	448961459	2.11E-09	1	1	1	1	1	0	0	0	0	1	1	1	1	1	1	1	1	1	1	1	1	1	1	1	1	1	1	1	1	1	1	1	1	1	1	1	1	1	1	1	1	1	1	1	1
62829667	TGCAGCCAAACTGTGTAGCGTGTGTGTGGAGTCGTCTGGAACAGCCGAGATCGGAAGAGCGGTTCAGCA	Chr1B	449983882	1.00E-15	1	1	1	1	1	0	0	0	0	1	1	1	1	1	1	1	1	1	1	1	1	1	1	1	1	1	1	1	1	1	1	1	1	1	1	1	1	1	1	1	1	1	1	1	1
62926772	TGCAGTTTCGAAGAGCGGTGGTGCGGCCGCGAGCATTCGCGCGCTGGCGTCGCACTCGTGGCAGATGAC	Chr1B	451158729	1.21E-27	1	1	1	1	1	0	0	0	0	1	1	1	1	1	0	1	1	1	1	1	1	1	1	1	1	1	1	1	1	1	1	1	1	1	1	1	1	1	1	1	1	1	1	1	1
62874410	TGCAGGGCGACTCGCTGCGCGTCATGTTCGAGGAATTCCTCGAGGAGTTCGACGAGTGGCACGAGCCAA	Chr1B	452599935	1.21E-27	1	1	1	1	1	0	0	0	0	1	1	1	1	1	1	1	1	1	1	1	1	1	1	1	1	1	1	1	1	1	1	1	1	1	1	1	1	1	1	1	1	1	1	1	1
62866299	TGCAGCGCCGTGGATAGGGGGAGAAAAACAGAGTTCACAAGGCGGAGTCTGACCCGAGATCGGAAGAGC	Chr1B	454714610	1.39E-20	1	1	1	1	1	0	0	0	0	1	1	1	1	1	1	1	1	1	1	1	1	1	1	1	1	1	1	1	1	1	1	1	1	1	1	1	1	1	1	1	1	1	1	1	1
4268450	TGCAGGTGCTGGCTGTGTGTTGTGGGGAAGAACAGAGCCGAGATCGGAAGAGCGGTTCAGCAGGAATGC	Chr1B	455808193	5.06E-12	1	1	1	1	1	0	0	0	0	1	1	1	1	1	1	1	1	1	1	1	1	1	1	1	1	1	1	1	1	1	1	1	1	1	1	1	1	1	1	1	1	1	1	1	1
62821324	TGCAGGATTGTCCCATACTGACATGCTGGTAGTTCCACGAGCAGTGGCTAAATGTGCACGACACTGTCC	Chr1B	457680241	1.21E-27	1	1	1	1	1	0	0	0	0	1	1	1	1	1	1	1	1	1	1	1	1	1	1	1	1	1	1	1	1	1	1	1	1	1	1	1	1	1	1	1	1	1	1	1	1
62858327	TGCAGTTTTCAAAAAAAAATTGCATATGCGAAAGGATGTTCCTGTCTACAATTGTTTTCAGATATTCAA	Chr1B	458705790	5.62E-26	1	1	1	1	1	0	0	0	0	1	1	1	1	1	1	1	1	1	1	1	1	1	1	1	1	1	1	1	1	1	1	1	1	1	1	1	1	1	1	1	1	1	1	1	1
62829093	TGCAGCAGCAGCAGCAGGGCGCTGGGCGGAGGAGAGACCGAGAGGGCCGAGATCGGAAGAGCGGTTCAG	Chr1B	469447485	8.12E-17	1	1	1	1	1	0	0	0	0	1	1	1	1	1	1	1	1	1	1	1	1	1	1	1	1	1	1	1	1	1	1	1	1	1	1	1	1	1	1	1	1	1	1	1	1
62825796	TGCAGTTACAAGAAAAGAAAAATATTTTCATAACTGACGAATTAATCTCTTTAATGACAAGGATGTAAA	Chr1B	470041277	1.21E-27	1	1	1	1	1	0	0	0	0	1	1	1	1	1	1	1	1	1	1	1	1	1	1	1	1	1	1	1	1	1	1	1	1	1	1	1	1	1	1	1	1	1	1	1	1
62833373	TGCAGGAGTGTGCAAGCATGATTAGCAGGCCGAGTGGGCGATTAGCAACCGAGATCGGAAGAGCGGTTC	Chr1B	476579930	6.88E-18	1	1	1	1	1	0	0	0	0	1	1	1	1	1	1	1	1	1	1	1	1	1	1	1	1	1	1	1	1	1	1	1	1	1	1	1	1	1	1	1	1	1	1	1	1
62816218	TGCAGCACGCCGTCCTCGCCGCCCACAACCCGAGAGACCCCTTTGTGGGATGGCCACCAGACGGCCTCC	Chr1B	477129259	1.21E-27	1	1	1	1	1	0	0	0	0	1	1	1	1	1	0	0	1	1	1	1	1	1	1	1	1	0	1	1	1	1	1	1	1	1	1	1	1	1	1	1	1	1	1	1	1
62854363	TGCAGCAGTAAGAAGGGACTGCGTACAGAAGGGTGAAATCCATCCAACAATGGCAGGTGCAGCGCCGAG	Chr1B	477254955	1.56E-26	1	1	1	1	1	0	0	0	0	1	1	1	1	1	1	1	1	1	1	1	1	1	1	1	1	1	1	1	1	1	1	1	1	1	1	1	1	1	1	1	1	1	1	1	1
4289603	TGCAGCTGCGCCGCCGCACCAGCGTCAACGTTCTCCGCTGCCTTCTCCATGGCCGAGATCGGAAGAGCG	Chr1B	479504732	4.82E-20	1	1	1	1	1	0	0	0	0	1	1	1	1	1	1	1	1	1	1	1	1	1	1	1	1	1	1	1	1	1	1	1	1	1	1	1	1	1	1	1	1	1	1	1	1
4306393	TGCAGCACCGCCGCAGCTCAACAAACAACACATGGCATACATACCTCGTCGTCCGAGATCGGAAGAGCG	Chr1B	480896589	4.82E-20	1	1	1	1	1	0	0	0	0	1	1	1	1	1	1	1	1	1	1	1	1	1	1	1	1	1	1	1	1	1	1	1	1	1	1	1	1	1	1	1	1	1	1	1	1
62919702	TGCAGTTTACCTTCCGATTCAGCCACGCCCCAGCGTCCCCACCTCCACATCACTACAGGCTGCCTCCCC	Chr1B	483599527	1.21E-27	1	1	1	1	1	0	0	0	0	1	1	0	1	1	0	1	1	1	1	1	0	1	1	1	1	0	1	1	1	1	1	1	1	1	1	1	1	1	1	1	1	1	1	1	1
62836314	TGCAGTCCTCGCGAGTGACGTACGACGCCCGTGGCCGCATGGTTCCGAGATCGGAAGAGCGGTTCAGCA	Chr1B	486945951	1.00E-15	1	1	1	1	1	0	0	0	0	1	1	1	1	1	1	1	1	1	1	1	1	1	1	1	1	1	1	1	1	1	1	1	1	1	1	1	1	1	1	1	1	1	1	1	1
62921898	TGCAGACAAGCAGTGGAAAGCAGTAGACTTTCGGCACGAAAGCTGGCGATGGCATGGCCAGTTGGTCAG	Chr1B	486947473	1.21E-27	1	1	1	1	1	0	0	0	0	1	1	1	1	1	1	1	1	1	1	1	1	1	1	1	1	1	1	1	1	1	1	1	1	1	1	1	1	1	1	1	1	1	1	1	1
4281822	TGCAGATCGATCATGCGATGCGATCGGTTGCCCAGTTTGGCCGAGATCGGAAGAGCGGTTCAGCAGGAA	Chr1B	487783688	1.34E-13	1	1	1	1	1	0	0	0	0	1	1	1	1	1	1	1	1	1	1	1	1	1	1	1	1	1	1	1	1	1	1	1	1	1	1	1	1	1	1	1	1	1	1	1	1
32786790	TGCAGCATGGATAGCAATTATTCACTCGTAAGATACGACCTCACCGAGATCGGAAGAGCGGTTCAGCAG	Chr1B	490183028	3.42E-15	1	1	1	1	1	0	0	0	0	1	1	1	1	1	1	1	1	1	1	1	1	1	1	1	1	1	1	1	1	1	1	1	1	1	1	1	1	1	1	1	1	1	1	1	1
62919138	TGCAGGGCGCTCACGGAAGAATGAATGTCTTGCATCTGGAGAAGGGCCTGCACCGCAACACAAGAATTT	Chr1B	497389549	1.21E-27	1	1	1	1	1	0	0	0	0	1	1	1	1	1	1	1	1	1	1	1	1	1	1	1	1	1	1	1	1	1	1	1	1	1	1	1	1	1	1	1	1	1	1	1	1
62829695	TGCAGCCAAGCGGCCTTACCATCAGTACGCGCGTGATGCCGAGATCGGAAGAGCGGTTCAGCAGGAATG	Chr1B	499789267	1.52E-12	1	1	1	1	1	0	0	0	0	1	1	1	1	1	1	1	1	1	1	1	1	1	1	1	1	1	1	1	1	1	1	1	1	1	1	1	1	1	1	1	1	1	1	1	1
62828511	TGCAGCAAAGCAAACGCGTATGTACCCCTGCCCCCGAGATCGGAAGAGCGGTTCAGCAGGAATGCCGAG	Chr1B	500721622	5.87E-10	1	1	1	1	1	0	0	0	0	1	1	1	1	1	1	1	1	1	1	1	1	1	1	1	1	1	1	1	1	1	1	1	1	1	1	1	1	1	1	1	1	1	1	1	1
62825481	TGCAGTGGCCGGCCCGAAACAGCGTCTCAGCTGCTTGCAGCCTCTTCTCACGATCAGCTCGTTCTCGCC	Chr1B	503954771	1.21E-27	1	1	1	1	1	0	0	0	0	1	1	1	1	1	1	1	1	1	1	1	1	1	1	1	1	1	1	1	1	1	1	1	1	1	1	1	1	1	1	1	1	1	1	1	1
62903815	TGCAGGGCGATGCGGCGACCACCATAGGCTGGCAAAATCATGCTGGACCCGAGATCGGAAGAGCGGTTC	Chr1B	504971448	6.88E-18	1	1	1	1	1	0	0	0	0	1	1	1	1	1	1	1	1	1	1	1	1	1	1	1	1	1	1	1	1	1	1	1	1	1	1	1	1	1	1	1	1	1	1	1	1
4302367	TGCAGCGATCTGCTACGCGTGTGGTTGGCATCAAATTATCCGAGATCGGAAGAGCGGTTCAGCAGGAAT	Chr1B	505292601	4.52E-13	1	1	1	1	1	0	0	0	0	1	1	1	1	1	1	1	1	1	1	1	1	1	1	1	1	1	1	1	1	1	1	1	1	1	1	1	1	1	1	1	1	1	1	1	1
4279956	TGCAGCCGCCTCCCTCCCTCCCTCACTGGCTCCTAATCCGAGATCGGAAGAGCGGTTCAGCAGGAATGC	Chr1B	506325535	5.06E-12	1	1	1	1	1	0	0	0	0	1	1	1	1	1	1	1	1	1	1	1	1	1	1	1	1	1	1	1	1	1	1	1	1	1	1	1	1	1	1	1	1	1	1	1	1
62852998	TGCAGAAGGGATGGGGATGCGAACATATGAAGCAAGACATGAGGGCGAGGAGTTCTGAGGCGGCCAGAT	Chr1B	506842219	5.62E-26	1	1	1	1	1	0	0	0	0	1	1	1	1	1	0	1	1	1	1	1	1	1	1	1	1	1	1	1	1	1	1	1	1	1	1	1	1	1	1	1	1	1	1	1	1
62826117	TGCAGTTGCAGTGAGTGATGCGGAATGGACTTCAGCTACAAGTTAGGCCATCTCCATCGCGCGACCCCA	Chr1B	506996384	1.21E-27	1	1	1	1	1	0	0	0	0	1	1	1	1	1	1	1	1	1	1	1	1	1	1	1	1	1	0	1	1	1	1	1	1	0	1	1	1	1	1	1	1	1	1	1	1
62834130	TGCAGGCGGCAGCGCGCGTGGTCGGTTCGGTGGCGGCGCTGCGGCAGGAGGGCCCGAGATCGGAAGAGC	Chr1B	508383513	1.39E-20	1	1	1	1	1	0	0	0	0	1	1	1	1	1	1	1	1	1	1	1	1	1	1	1	1	1	1	1	1	1	1	1	1	1	1	1	1	1	1	1	1	1	1	1	1
62877469	TGCAGCCTGTGGTACAACATACGCAGGTTCCCCGTCCCGACATCCATTCCCCTTTTCCCCGTCCCGAAA	Chr1B	508876003	1.21E-27	1	1	1	1	1	0	0	0	0	1	1	1	1	1	1	1	1	1	1	1	1	1	1	1	1	1	1	1	1	1	1	1	1	1	1	1	1	1	1	1	1	1	1	1	1
62819009	TGCAGCGTAGCTAGCTACAGAGGATCAGACGAAGAGCGGACGCTGGTGTACACGGGTTGGACACACACA	Chr1B	508993091	1.21E-27	1	1	1	1	1	0	0	0	0	1	1	1	1	1	1	1	1	1	1	1	1	1	0	1	1	1	1	1	1	1	1	1	1	1	1	1	1	1	1	1	1	1	1	1	1
62901549	TGCAGGAGAGAAAGAATTCCTTTTGAAAAGGGTAACCAATCTCATCAGCAGAGACCAGGTGCGTAGGGC	Chr1B	511120099	5.62E-26	1	1	1	1	1	0	0	0	0	1	1	1	1	1	1	1	1	1	1	1	1	1	1	1	1	1	1	1	1	1	1	1	1	1	1	1	1	1	1	1	1	1	1	1	1
4264450	TGCAGGTCCTGGAGCGTGCCATCCAGCGCCACCGGGACGTCCTCCGAGATCGGAAGAGCGGTTCAGCAG	Chr1B	514755986	3.42E-15	1	1	1	1	1	0	0	0	0	1	1	1	1	1	1	1	1	1	1	1	1	1	1	1	1	1	1	1	1	1	1	1	1	1	1	1	1	1	1	1	1	1	1	1	1
62877261	TGCAGCAGTCAACACAAGTCAACAGTTGAGCCAGCGAGTGGAGTGGTGGTTAGTTTGACCTACCGAGAT	Chr1B	515942199	2.02E-25	1	1	1	1	1	0	0	0	0	1	1	1	1	1	1	1	1	1	1	1	1	1	1	1	1	1	1	1	1	1	1	1	1	1	1	1	1	1	1	1	1	1	1	1	1
62899036	TGCAGGACACCAGCATCCAGGGCGCCGAGAGCCACCCGCTGCACCTGCACGGCTACGACTTCCACGTAG	Chr1B	515942396	1.21E-27	1	1	1	1	1	0	0	0	0	1	1	1	1	1	0	1	1	1	1	1	1	1	1	1	1	1	1	1	1	1	1	1	1	1	1	1	1	1	1	1	1	1	1	1	1
62933919	TGCAGGCCGTCAACCTATCGTGGCGCCGCCGCGATCCGAGATCGGAAGAGCGGTTCAGCAGGAATGCCG	Chr1B	516244297	5.54E-11	1	1	1	1	1	0	0	0	0	1	1	1	1	1	1	1	1	1	1	1	1	1	1	1	1	1	1	1	1	1	1	1	1	1	1	1	1	1	1	1	1	1	1	1	1
62868028	TGCAGTATCGAACAAGAAGGCAGTTCATCACCCGAGATCGGAAGAGCGGTTCAGCAGGAATGCCGAGAC	Chr1B	516829581	6.75E-09	1	1	1	1	1	0	0	0	0	1	1	1	1	1	1	1	1	1	1	1	1	1	1	1	1	1	1	1	1	1	1	1	1	1	1	1	1	1	1	1	1	1	1	1	1
62877333	TGCAGCCACTTCTGGTATCCTAGGACAAACCCTCTCTGTTCCAACACGAAGCGTCTCGCCGCTTCGGGA	Chr1B	518718671	5.62E-26	1	1	1	1	1	0	0	0	0	1	1	1	1	1	1	1	1	1	1	1	1	1	1	1	1	1	1	1	1	1	1	1	1	1	1	1	1	1	1	1	1	1	1	1	1
62827286	TGCAGACTCATCATGGTTGCCCTCGAGAGCCACACTCGTGCTTACCGCGCCCGCCGAGATCGGAAGAGC	Chr1B	518938173	1.39E-20	1	1	1	1	1	0	0	0	0	1	1	1	1	1	1	1	1	1	1	1	1	1	1	1	1	1	1	1	1	1	1	1	1	1	1	1	1	1	1	1	1	1	1	1	1
4283406	TGCAGCCTCCCGAAGGTGCTGATCGACGGGCCGTACGGGGCGCCGAGATCGGAAGAGCGGTTCAGCAGG	Chr1B	519052575	1.17E-14	1	1	1	1	1	0	0	0	0	1	1	1	1	1	1	1	1	1	1	1	1	1	1	1	1	1	1	1	1	1	1	1	1	1	1	1	1	1	1	1	1	1	1	1	1
62823762	TGCAGGTTGGCACCAATCATCGGTTAGTATCAGCCACCAGCCCAGCAACGTGGAAAGCACTGACATGAC	Chr1B	519590794	1.21E-27	1	1	1	1	1	0	0	0	0	1	1	1	1	1	1	1	1	1	1	1	1	1	1	1	1	1	0	1	1	1	1	1	1	1	1	1	1	1	1	1	1	1	1	1	1
62903440	TGCAGCTTACCGAAAGGCAGGGGGATCGGCACGGGGCTGGCATCAGTGAACCACCTCCGAGATCGGAAG	Chr1B	520123721	3.31E-22	1	1	1	1	1	0	0	0	0	1	1	1	1	1	1	1	1	1	1	1	1	1	1	1	1	1	1	1	1	1	1	1	1	1	1	1	1	1	1	1	1	1	1	1	1
62867380	TGCAGGCTAGAAGCCAAGGAGGAAACGGTGAAGTTTCAGCGCCATAGCCGAGATCGGAAGAGCGGTTCA	Chr1B	521485545	2.37E-17	1	1	1	1	1	0	0	0	0	1	1	1	1	1	1	1	1	1	1	1	1	1	1	1	1	1	1	1	1	1	1	1	1	1	1	1	1	1	1	1	1	1	1	1	1
4293080	TGCAGACGCGAGAAAACTGTCATATCTTTCGTTCAGTAGCTGTAGCCGAGATCGGAAGAGCGGTTCAGC	Chr1B	522984850	2.78E-16	1	1	1	1	1	0	0	0	0	1	1	1	1	1	1	1	1	1	1	1	1	1	1	1	1	1	0	1	1	1	1	1	1	1	1	1	1	1	1	1	1	1	1	1	1
4267411	TGCAGCCGCTCCTTCCCTTCCCTTGTCACATCTCGGTTTGTCATGCCGAGATCGGAAGAGCGGTTCAGC	Chr1B	523370663	2.78E-16	1	1	1	1	1	0	0	0	0	1	1	1	1	1	1	1	1	1	1	1	1	1	1	1	1	1	1	1	1	1	1	1	1	1	1	1	1	1	1	1	1	1	1	1	1
62878391	TGCAGTACAAATCAGTGAGCCGTTACGGTCACATGCATCTCTCGGACAAAATAGTCAAGGGGCAGCACT	Chr1B	526910192	1.21E-27	1	1	1	1	1	0	0	0	0	1	1	1	1	1	1	1	1	1	1	1	1	1	1	1	1	1	1	1	1	1	1	1	1	1	1	1	1	1	1	1	1	1	1	1	1
62817293	TGCAGCCAGATTTGTAGTCTTGGGGAATGACTCATGGCAATGTATGCGTGTGTGCGAGGTGGAGTGCAC	Chr1B	527521738	1.21E-27	1	1	1	1	1	0	0	0	0	1	1	1	1	1	0	1	1	1	1	1	1	1	1	1	1	1	1	1	1	1	1	1	1	1	1	1	1	1	1	1	1	1	1	1	1
62916415	TGCAGCTTCAGCTGCTCGATTTCCAACCGAACCTCTCGGCCGAGATCGGAAGAGCGGTTCAGCAGGAAT	Chr1B	527741039	4.52E-13	1	1	1	1	1	0	0	0	0	1	1	1	1	1	1	1	1	1	1	1	1	1	1	1	1	1	1	1	1	1	1	1	1	1	1	1	1	1	1	1	1	1	1	1	1
62864774	TGCAGAACGGAGGTGGCGTGACCGAGGGACCGAGATCGGAAGAGCGGTTCAGCAGGAATGCCGAGACCG	Chr1B	529268806	6.54E-08	1	1	1	1	1	0	0	0	0	1	1	1	1	1	1	1	1	1	1	1	1	1	1	1	1	1	1	1	1	1	1	1	1	1	1	1	1	1	1	1	1	1	1	1	1
62916297	TGCAGCGCTTAGACAGGTGCTTGATCACCCGAGATCGGAAGAGCGGTTCAGCAGGAATGCCGAGACCGA	Chr1B	529557085	1.96E-07	1	1	1	1	1	0	0	0	0	1	1	1	1	1	1	1	1	1	1	1	1	1	1	1	1	1	1	1	1	1	1	1	1	1	1	1	1	1	1	1	1	1	1	1	1
62817900	TGCAGCCGTAACATCAACTTTGATCACAGCCCAAGTCTTTTAACAGTCTTGCAATGTTATACAACCTAA	Chr1B	529849199	1.21E-27	1	1	1	1	1	0	0	0	0	1	1	0	1	1	1	1	1	1	1	1	1	1	1	1	0	0	1	1	1	1	1	1	1	1	1	1	1	1	1	1	1	1	1	1	1
62902734	TGCAGCACGAGCACGATGTCAGCCAAGGCAGTTGCAACGACCGAGATCGGAAGAGCGGTTCAGCAGGAA	Chr1B	532818505	1.34E-13	1	1	1	1	1	0	0	0	0	1	0	0	0	1	0	0	1	1	1	1	1	1	1	1	1	1	1	1	1	1	1	1	1	1	1	1	1	1	1	1	1	1	1	1	1
62817916	TGCAGCCGTCCGCGGCACAGAGCACCGAGGTGGAGCTGCTCGTCCCCGACATTTCGGGGCGGCGCAGCA	Chr1B	532849337	1.21E-27	1	1	1	1	1	0	0	0	0	1	1	1	1	1	0	1	1	1	1	1	1	1	1	1	1	1	0	1	1	1	1	1	1	1	1	1	1	1	1	1	1	1	1	1	1
62878492	TGCAGTCCGCCACCACCGATGCCGCTCGGTTACCGTCCAGAACTTGCCACTTGCGATGATCCGAGGCCG	Chr1B	536273729	1.21E-27	1	1	1	1	1	0	0	0	0	1	1	1	1	1	1	1	1	1	1	1	1	1	1	1	1	1	1	1	1	1	1	1	1	1	1	1	1	1	1	1	1	1	1	1	1
4325922	TGCAGCAGATCGATTGAGAAGATGGTGCAGGTCTGGGCCAGTGACATTCCGAGATCGGAAGAGCGGTTC	Chr1B	536499395	6.88E-18	1	1	1	1	1	0	0	0	0	1	1	1	1	1	1	1	1	1	1	1	1	1	1	1	1	1	1	1	1	1	1	1	1	1	1	1	1	1	1	1	1	1	1	1	1
62907677	TGCAGGCTGGATACAGGCATGTGGACACAGCTGCTGAATACGGAGTAGAAAAGGAGGTATACACGTACA	Chr1B	537121447	5.62E-26	1	1	1	1	1	0	0	0	0	1	1	1	1	1	1	1	1	1	1	1	1	1	1	1	1	1	1	1	1	1	1	1	1	1	1	1	1	1	1	1	1	1	1	1	1
62891995	TGCAGTCGTCCATGCCCATGGCTCAACTGGTAAGACTCAATGATCAACTGCATGCAAAGTCACTCGTTA	Chr1B	537417596	1.21E-27	1	1	1	1	1	0	0	0	0	1	1	1	1	1	1	1	1	1	1	1	1	1	1	1	1	1	1	1	1	1	1	1	1	1	1	1	1	1	1	1	1	1	1	1	1
62825355	TGCAGTGCTCGTTCTCGTGGGATGGCGCGAGATCATGGTGGACACGGCGCCAGAGGCAACGTTGGAGTG	Chr1B	537741855	1.21E-27	1	1	1	1	1	0	0	0	0	1	1	1	1	1	1	1	1	1	1	1	1	1	1	1	1	1	1	1	1	1	1	1	1	1	1	1	1	1	1	1	1	1	1	1	1
62878150	TGCAGGCTGTAGAACGGGATTCACCGATCCACGAAGTAATTAAGATCCACACATACCACGCATGGGGAA	Chr1B	538357365	1.21E-27	1	1	1	1	1	0	0	0	0	1	1	1	1	1	1	1	1	1	1	1	1	1	1	1	1	1	1	1	1	1	1	1	1	1	1	1	1	1	1	1	1	1	1	1	1
62818444	TGCAGCGCATCGTTAACTGGCCTGTAACGCGTCGCGTTGGCATCACAGGTAGAACTACTACTGTTTTAC	Chr1B	538788001	1.21E-27	1	1	1	1	1	0	0	0	0	1	1	1	1	1	1	1	1	1	1	1	1	1	1	1	1	1	1	1	1	1	1	1	1	1	1	1	1	1	1	1	1	1	1	1	1
4323338	TGCAGCGCGGCGTCCTCAGAGTTGAGCAGTGGCACGAGGAGCGGGACTGCGCCGAGATCGGAAGAGCGG	Chr1B	539320006	1.67E-19	1	1	1	1	1	0	0	0	0	1	1	1	1	1	1	1	1	1	1	1	1	1	1	1	1	1	1	1	1	1	1	1	1	1	1	1	1	1	1	1	1	1	1	1	1
62832232	TGCAGCTCTGCGGCGTTGAGAGGCTCAGCCTCCGCAGGGCCAACGTCAGCGATGTGCTCCGAGATCGGA	Chr1B	540917990	2.72E-23	1	1	1	1	1	0	0	0	0	1	1	1	1	1	1	1	1	1	1	1	1	1	1	1	1	1	1	1	1	1	1	1	1	1	1	1	1	1	1	1	1	1	1	1	1
62883210	TGCAGAACAAAAACAGGGGAATATGAGGTGGGAGGGAGCACGAACTGAAACAATGGCCGAGATCGGAAG	Chr1B	540932604	3.31E-22	1	1	1	1	1	0	0	0	0	1	1	1	1	1	1	1	1	1	1	1	1	1	1	1	1	1	1	1	1	1	1	1	1	1	1	1	1	1	1	1	1	1	1	1	1
62816931	TGCAGCATCATGTTCTGTCATAATTTTTCGTTTTCCTTTTAGCAAAAAAAATAAATCATCCGAGATCGG	Chr1B	544795905	7.80E-24	1	1	1	1	1	0	0	0	0	1	1	1	1	1	1	1	1	1	1	1	1	1	1	1	1	1	0	1	1	1	1	1	1	1	1	1	1	1	1	1	1	1	1	1	1
62901468	TGCAGCTCTAACGCGTCTGAGTTTACGTGTCTCGGATTAGAAAGCATCTCCTCCACCGTGCCGTGCGTA	Chr1B	547052579	1.21E-27	1	1	1	1	1	0	0	0	0	1	1	1	1	1	1	1	1	1	1	1	1	1	1	0	1	1	1	1	1	1	1	1	1	1	1	1	1	1	1	1	1	1	1	1	1
62822249	TGCAGGCTGGCTCCATCCGTCAAACGAGTGGACTCCAGCATACGTGTTTGTGAAGTGGCAGATATGTTT	Chr1B	547052805	1.21E-27	1	1	1	1	1	0	0	0	0	1	1	1	1	1	1	1	1	1	1	1	1	1	1	1	1	1	1	1	1	1	1	1	1	1	1	1	1	1	1	1	1	1	1	1	1
62866821	TGCAGCTTCGGTGCAAGCTCTGGTAACTTTCGGCGCCGAGATCGGAAGAGCGGTTCAGCAGGAATGCCG	Chr1B	548827714	5.54E-11	1	1	1	1	1	0	0	0	0	1	1	1	1	1	1	1	1	1	1	1	1	1	1	1	1	1	1	1	1	1	1	1	1	1	1	1	1	1	1	1	1	1	1	1	1
62910793	TGCAGGCAGAGCGCCGCGCGTTTGGCTGGACCGAGATCGGAAGAGCGGTTCAGCAGGAATGCCGAGACC	Chr1B	551205043	2.12E-08	1	1	1	1	1	0	0	0	0	1	1	1	1	1	1	1	1	1	1	1	1	1	1	1	1	1	1	1	1	1	1	1	1	1	1	1	1	1	1	1	1	1	1	1	1
62833332	TGCAGGAGGTATCACGACCCTGTGGTAGGAATCGCTGCGGACAGCACATAACCGAGATCGGAAGAGCGG	Chr1B	552257255	1.67E-19	1	1	1	1	1	0	0	0	0	1	1	1	1	1	1	1	1	1	1	1	1	1	0	1	1	1	1	1	1	1	1	1	1	1	1	1	0	1	1	1	1	1	1	1	1
62837554	TGCAGTTTAAACTGTGGCACCAACTTGGACTCCGAGATCGGAAGAGCGGTTCAGCAGGAATGCCGAGAC	Chr1B	552397267	6.75E-09	1	1	1	1	1	0	0	0	0	1	1	1	1	1	1	1	1	1	1	1	1	1	1	1	1	1	1	1	1	1	1	1	1	1	1	1	1	1	1	1	1	1	1	1	1
4275942	TGCAGCAACATCTACAGTAGTGCGCAAAGCTTGACTGCCGAGATCGGAAGAGCGGTTCAGCAGGAATGC	Chr1B	555691926	5.06E-12	1	1	1	1	1	0	0	0	0	1	1	1	1	1	1	1	1	1	1	1	1	1	1	1	1	1	1	1	1	1	1	1	1	1	1	1	1	1	1	1	1	1	1	1	1
62816726	TGCAGCAGGCGCCGAGTTGGACGCGGTTGCGGGCAGTTCGACCCCATCATGCGTGAGCGGCAATCACAC	Chr1B	556434174	1.21E-27	1	1	1	1	1	0	0	0	0	1	1	1	1	1	0	1	1	1	1	1	1	1	1	1	1	1	1	1	1	1	1	1	1	1	1	1	1	1	1	1	1	1	1	1	1
4291360	TGCAGACTGAAATCAGAAGAAAATACAGGCGATCGAGCTGATGACTGACTCTGACTGGATTCACCCGAG	Chr1B	556515116	1.56E-26	1	1	1	1	1	0	0	0	0	1	1	1	1	1	1	1	1	1	1	1	1	1	1	1	1	1	1	1	1	1	1	1	1	1	1	1	1	1	1	1	1	1	1	1	1
62829894	TGCAGCCATCACAGGCTGTCATGGTCTCTACCGACGGCTCGTCCCCGAGATCGGAAGAGCGGTTCAGCA	Chr1B	556736823	1.00E-15	1	1	1	1	1	0	0	0	0	1	1	1	1	1	1	1	1	1	1	1	1	1	1	1	1	1	1	1	1	1	1	1	1	1	1	1	1	1	1	1	1	1	1	1	1
62826688	TGCAGAACTCGACCTACCGCAAATCAACACAACTCTGTGACCGAGATCGGAAGAGCGGTTCAGCAGGAA	Chr1B	557114367	1.34E-13	1	1	1	1	1	0	0	0	0	1	1	1	1	1	1	1	1	1	1	1	1	1	1	1	1	1	1	1	1	1	1	1	1	1	1	1	1	1	1	1	1	1	1	1	1
4272815	TGCAGAGCATGCAGTTAGCTAGCTACGTGAAGAGACCGAGATCGGAAGAGCGGTTCAGCAGGAATGCCG	Chr1B	557833345	5.54E-11	1	1	1	1	1	0	0	0	0	1	1	1	1	1	1	1	1	1	1	1	1	1	1	1	1	1	1	1	1	1	1	1	1	1	1	1	1	1	1	1	1	1	1	1	1
4266566	TGCAGCTAGTTCATTGCGAGACTATGACTTCTCTTCCACAGAAGTTAAGTCACCGAGATCGGAAGAGCG	Chr1B	557833380	4.82E-20	1	1	1	1	1	0	0	0	0	1	1	1	1	1	1	1	1	1	1	1	1	1	1	1	1	1	1	1	1	1	1	1	1	1	1	1	1	1	1	1	1	1	1	1	1
62923411	TGCAGTAGCGTGGCGACGCGTTGGGAAGAGGCGCACATTCAACACGTTACGCGTTCAGTGCACTGTTGA	Chr1B	558587796	5.62E-26	1	1	1	1	1	0	0	0	0	1	1	1	0	1	1	1	1	1	1	1	1	1	1	1	1	1	1	1	1	1	1	1	1	1	1	0	1	1	1	1	1	1	1	1	1
62818131	TGCAGCCTGGATGGAAAGTAGACGAAGTTCCTGGGGGACGGGTGGACGACGTCGAGGCGGCCGAGATCG	Chr1B	558992696	2.23E-24	1	1	1	1	1	0	0	0	0	1	1	1	1	1	1	1	1	1	1	1	1	1	1	1	1	1	1	1	1	1	1	1	1	1	1	1	1	1	1	1	1	1	1	1	1
62832138	TGCAGCTCGCGGATGGAGACCGCAACAGCATAAGGTGGCCCGAGATCGGAAGAGCGGTTCAGCAGGAAT	Chr1B	559665111	4.52E-13	1	1	1	1	1	0	0	0	0	1	1	1	1	1	1	1	1	1	1	1	1	1	0	1	1	1	1	1	1	1	1	1	1	1	1	1	1	1	1	1	1	1	1	1	1
62858097	TGCAGTTAATTTACTGGTCCGAACGGTGCAGCACCGTCTTCATTATCTAGACGAAAACGGAACGATTTA	Chr1B	560834875	1.21E-27	1	1	1	1	1	0	0	0	0	1	1	1	1	1	1	1	1	1	1	1	1	1	1	1	1	1	1	1	1	1	1	1	1	1	1	1	1	1	1	1	1	1	1	1	1
62923734	TGCAGGGATCTTAGTGTAAAGAGACGAAGAGATAATGTTCTCTATCGTGATTCCCTACGTGGGCACAAA	Chr1B	561706453	5.62E-26	1	1	1	1	1	0	0	0	0	1	1	1	1	1	1	1	1	1	1	1	1	1	1	1	1	1	1	1	1	1	1	1	1	1	1	1	1	1	1	1	1	1	1	1	1
62876810	TGCAGACAGTTAAATTCTAGTCAGTGTACCAACATCAGGCAGAGAATTGAGAAGCAATTGAAGCACGGC	Chr1B	561996564	1.21E-27	1	1	1	1	1	0	0	0	0	1	1	1	1	1	1	1	1	1	1	1	1	1	1	1	1	1	1	1	1	1	1	1	1	1	1	1	1	1	1	1	1	1	1	1	1
4294566	TGCAGGCCCCGAACTCATCCCCGAATTCCCGCTGATCTCTGACCCGAGATCGGAAGAGCGGTTCAGCAG	Chr1B	565688749	3.42E-15	1	1	1	1	1	0	0	0	0	1	1	1	1	1	1	1	1	1	1	1	1	1	1	1	1	1	1	1	1	1	1	1	1	1	1	1	1	1	1	1	1	1	1	1	1
62813303	TGCAGAAGACGATGCCAAAATTGAACATGCTCACACAAGGAGAAGCCGAATGTGTAGAAAACTACTCTC	Chr1B	567930372	1.21E-27	1	1	1	1	1	0	0	0	0	1	1	1	1	1	1	1	1	1	1	1	1	1	1	1	1	1	1	1	1	1	1	1	1	1	1	1	1	1	1	1	1	1	1	1	1
62825637	TGCAGTGTATGCTCTTGGCAAGGCCGTAGGCGATGATGATAGCTGGTAGTAGGATCCATGGCAAAGTGT	Chr1B	568029976	1.21E-27	1	1	1	1	1	0	0	0	0	1	1	1	1	1	0	1	1	1	1	1	1	1	1	1	1	1	1	1	1	1	1	1	1	1	1	1	1	1	1	1	1	1	1	1	1
62823868	TGCAGTAAATATGAGACCGAAATGTGGATGCAGGTAGTAAGATAGCATGCGGCGTGGCAGTTGGGCCGC	Chr1B	568031111	1.21E-27	1	1	1	1	1	0	0	0	0	1	1	0	1	1	0	1	1	1	1	1	1	1	1	1	1	1	1	0	1	1	1	1	1	1	1	1	1	1	1	1	1	1	1	1	1
62857746	TGCAGTGAAGGTTGGTACGTCAAAGTCGTTGTAGTATAGTGGTAAGTATTCCCGCCTGTCACGCGGGTG	Chr1B	568212373	1.21E-27	1	1	1	1	1	0	0	0	0	1	1	1	1	1	1	1	1	1	1	1	0	1	1	1	1	1	1	1	1	1	1	1	1	1	1	1	1	1	1	1	1	1	1	1	1
62826049	TGCAGTTCTGTGGCTTATAGTACATCCTGCCAACATGGAACTCTACAAGTGGCAACACTCATGCACCGA	Chr1B	569743838	4.35E-27	1	1	1	1	1	0	0	0	0	1	1	1	1	1	1	1	1	1	1	1	1	1	1	1	1	1	1	1	1	1	1	1	1	1	1	1	1	1	1	1	1	1	1	1	1
4270854	TGCAGATTTATTTGAGCAAGTAGTGCAGGGAATGTGGGGTCAATGTGCAACATAGTTCTTCCTGTCCGA	Chr1B	570350049	4.35E-27	1	1	1	1	1	0	0	0	0	1	1	1	1	1	1	1	1	1	1	1	1	1	1	1	1	1	1	1	1	1	1	1	1	1	1	1	1	1	1	1	1	1	1	1	1
62904869	TGCAGGGGACTTGCCGGAGTGGAGCGCTGCGAGGGACGGCGGTGGAAGGCCGAGATCGGAAGAGCGGTT	Chr1B	570351657	2.00E-18	1	1	1	1	1	0	0	0	0	1	1	1	1	1	1	1	1	1	1	1	1	1	1	1	1	1	1	1	1	1	1	1	1	1	1	0	1	1	1	1	1	1	1	1	1
4315782	TGCAGCCCATAAAAACAATACTCTTTTGTGTGAACTCCGAGATCGGAAGAGCGGTTCAGCAGGAATGCC	Chr1B	570732431	1.68E-11	1	1	1	1	1	0	0	0	0	1	1	1	1	1	1	1	1	1	1	1	1	1	1	1	1	1	1	1	1	1	1	1	1	1	1	1	1	1	1	1	1	1	1	1	1
62865528	TGCAGCACCGCTTGCCAATGCCACAGATGCCCCTCGCCTCATCCCCCGAGATCGGAAGAGCGGTTCAGC	Chr1B	570759883	2.78E-16	1	1	1	1	1	0	0	0	0	1	1	1	1	1	1	1	1	1	1	1	1	1	1	1	1	1	1	1	1	1	1	1	1	1	1	1	1	1	1	1	1	1	1	1	1
62867032	TGCAGGAGGAGAGCGGCATGGGCTTCCAAGGCAGCGGAGGTCGCGGCCAAGCCGAGATCGGAAGAGCGG	Chr1B	572985684	1.67E-19	1	1	1	1	1	0	0	0	0	1	1	1	1	1	1	1	1	1	1	1	1	1	1	1	1	1	1	1	1	1	1	1	1	1	1	1	1	1	1	1	1	1	1	1	1
62836934	TGCAGTGGATACGGCACACATTGCACAGTTTGCGCCGTCCGCCGAGATCGGAAGAGCGGTTCAGCAGGA	Chr1B	573516654	3.96E-14	1	1	1	1	1	0	0	0	0	1	1	1	1	1	1	1	1	1	1	1	1	1	1	1	1	1	1	1	1	1	1	1	1	1	1	1	1	1	1	1	1	1	1	1	1
62905525	TGCAGACACGGTCCAGAATGGCGACGAAGTCCCTCGCCACAATGAATATCCTCAGAGGGCGCGCCTCCT	Chr1B	575583085	1.21E-27	1	1	1	1	1	0	0	0	0	1	1	1	1	1	1	1	1	1	1	1	1	1	1	1	1	1	0	1	1	1	1	1	1	1	1	1	1	1	1	1	1	1	1	1	1
62856853	TGCAGGGCTGCCTCAGCTGAGAATGGTCAGGGCCGAGGGGCTGAGGTGCAGATGCAGCAACAAGTCGTC	Chr1B	577550236	1.21E-27	1	1	1	1	1	0	0	0	0	1	1	1	1	1	1	1	1	1	1	1	1	1	0	1	1	1	1	1	1	1	1	1	1	1	1	1	1	1	1	1	1	1	1	1	1
4328214	TGCAGCAATGGCTACGACCAGCGCCACCGCCGTGGTCTTCGCCGAGATCGGAAGAGCGGTTCAGCAGGA	Chr1B	577662667	3.96E-14	1	1	1	1	1	0	0	0	0	1	1	1	1	1	1	1	1	1	1	1	1	1	1	1	1	1	1	1	1	1	1	1	1	1	1	1	1	1	1	1	1	1	1	1	1
62878531	TGCAGTCGTTGTTGTTCGTGACTCGTGAGACGACCAAAGGTTATAGGCACTATGTGCCCATGCTTATGT	Chr1B	579824077	1.21E-27	1	1	1	1	1	0	0	0	0	1	0	1	1	1	1	1	1	1	1	1	1	1	1	1	1	1	0	1	1	1	1	1	1	1	1	1	1	1	1	1	1	1	1	1	1
62853316	TGCAGAGAGAAACCTGGCATGATTCACACCCGATCAAGGTTGACACGGGCGGAGCCGACGGTGGTGACA	Chr1B	580580239	1.21E-27	1	1	1	1	1	0	0	0	0	1	1	1	1	1	1	1	1	1	1	1	1	1	1	1	1	0	1	1	1	1	1	1	1	1	1	1	1	1	1	1	1	1	1	1	1
4272554	TGCAGCTATCAGCACATGCGTAGGAGGAGGATTAAAGCTATAGCCGAGATCGGAAGAGCGGTTCAGCAG	Chr1B	582232391	3.42E-15	1	1	1	1	1	0	0	0	0	1	1	1	1	1	1	1	1	1	1	1	1	1	1	1	1	1	1	1	1	1	1	1	1	1	1	1	1	1	1	1	1	1	1	1	1
62895932	TGCAGGCGGAACGCTCTCGAACATGTCGCCGACGACGTACTTCATGTTGGTGCCAGCCGAGATCGGAAG	Chr1B	584693135	3.31E-22	1	1	1	1	1	0	0	0	0	1	1	1	1	1	1	1	1	1	1	1	1	1	1	1	1	1	1	1	1	1	1	1	1	1	1	1	1	1	1	1	1	1	1	1	1
62878509	TGCAGTCGCAAGCTCGGGGGAGAGCGAGTGTGGCGGCGACGGACGCGGGGTTTGTGGCGCAGATTGTTG	Chr1B	586822770	1.21E-27	1	1	1	1	1	0	0	0	0	1	1	1	1	1	1	1	1	1	1	1	1	1	1	1	1	1	1	1	1	1	1	1	1	1	1	1	1	1	1	1	1	1	1	1	1
4318749	TGCAGCAAAGGTGTCAATAACAGTGCGGTACACCAGTGGAGTAACACTTTTTCCAGAGCCAAATTCAAC	Chr1B	588738225	1.21E-27	1	1	1	1	1	0	0	0	0	1	1	1	1	1	1	1	1	1	1	1	1	1	1	1	1	1	1	1	1	1	1	1	1	1	1	1	1	1	1	1	1	1	1	1	1
62818389	TGCAGCGCAAATAAGAAATGCCTTTCTCTCCTTTCCCTTCTCCATTTTGTTTTAACTGAGTGTGAATGG	Chr1B	589385484	1.21E-27	1	1	1	1	1	0	0	0	0	1	1	1	1	1	1	1	1	1	1	1	1	1	1	1	1	1	1	1	1	1	1	1	1	0	1	1	1	1	1	1	1	1	1	1	1
62831017	TGCAGCGCCCTATAGGAACTCCCTCTTGGTACGGGCAACGCACAACCCCGAGATCGGAAGAGCGGTTCA	Chr1B	589388032	2.37E-17	1	1	1	1	1	0	0	0	0	1	1	1	1	1	1	1	1	1	1	1	1	1	1	1	1	1	1	1	1	1	1	1	1	1	1	1	1	1	1	1	1	1	1	1	1
62891929	TGCAGGTGTCTGATATGGACATGTATTACCATTTACGTGACCCTGTTTTTGTTGATGTCATGATGACAT	Chr1B	589488153	1.21E-27	1	1	1	1	1	0	0	0	0	1	1	1	1	1	1	1	1	1	1	1	1	1	1	1	1	1	0	1	1	1	1	1	1	1	1	1	1	1	1	1	1	1	1	1	1
4304564	TGCAGATCTGTTGGTCCGTTGCGCTGCGTGCATCTCTAGAGGTTCAGATTACAGCGCCGAGATCGGAAG	Chr1B	591353333	3.31E-22	1	1	1	1	1	0	0	0	0	1	1	1	1	1	1	1	1	1	1	1	1	1	1	1	1	1	1	1	1	1	1	1	1	1	1	1	1	1	1	1	1	1	1	1	1
62855732	TGCAGCTGCATACCATAAATCCTCTCTCAAATTTGACGCATTTTTCTATGTGGATAGGTTCACTTTACT	Chr1B	591829923	1.21E-27	1	1	1	1	1	0	0	0	0	1	1	1	1	1	1	1	1	1	1	1	1	1	1	0	1	1	0	1	1	1	1	1	1	1	1	1	1	1	1	1	1	1	1	1	1
62827562	TGCAGAGCCCACGCGCGACGCGAGGATTACCGAGATCGGAAGAGCGGTTCAGCAGGAATGCCGAGACCG	Chr1B	592095546	6.54E-08	1	1	1	1	1	0	0	0	0	1	1	1	1	1	1	1	1	1	1	1	1	1	1	1	1	1	1	1	1	1	1	1	1	1	1	1	1	1	1	1	1	1	1	1	1
62828388	TGCAGATTATATCAAGGAATACTTGAATCTTCCGAGATCGGAAGAGCGGTTCAGCAGGAATGCCGAGAC	Chr1B	592573758	6.75E-09	1	1	1	1	1	0	0	0	0	1	1	1	1	1	1	1	1	1	1	1	0	1	1	1	1	1	1	1	1	1	1	1	1	1	1	1	1	1	1	1	1	1	1	1	1
62855510	TGCAGCTCAGAGAAGTGCATGATGGCGACGTACCCTGGCGACGGGTCATTGGGCTGGGGCCTCCGAGAT	Chr1B	594134668	2.02E-25	1	1	1	1	1	0	0	0	0	1	1	1	1	1	1	1	1	1	1	1	1	1	1	1	1	1	1	1	1	1	1	1	1	1	1	1	1	1	1	1	1	1	1	1	1
62823934	TGCAGTAATCATGGCAATCAAGGTGAAGTGTCAAGTGCATAAAAACTGGTTTGGTGACCCATGCGGTCC	Chr1B	594986346	1.21E-27	1	1	1	1	1	0	0	0	0	1	1	1	1	1	1	1	1	1	0	1	1	1	1	1	1	1	0	1	1	1	1	1	1	1	1	1	1	1	1	1	1	1	1	1	1
62832065	TGCAGCTCCTCCACATTCTCACATCCGTGCTTGGGACCGAGATCGGAAGAGCGGTTCAGCAGGAATGCC	Chr1B	596502932	1.68E-11	1	1	1	1	1	0	0	0	0	1	1	1	1	1	1	1	1	1	1	1	1	1	0	0	1	1	1	1	1	1	1	1	1	1	1	1	1	1	1	1	1	1	1	1	1
62909803	TGCAGAGAAGAAGGCTCCAGAGCCAGAACCGAGATCGGAAGAGCGGTTCAGCAGGAATGCCGAGACCGA	Chr1B	598405879	1.96E-07	1	1	1	1	1	0	0	0	0	1	1	1	1	1	1	1	1	1	1	1	1	1	1	1	1	1	1	1	1	1	1	1	1	1	1	1	1	1	1	1	1	1	1	1	1
62895881	TGCAGGAGAGGACGCAGAGGCCGTAGCCAAGTGCGCCGCGCCCGACGCCGAGATCGGAAGAGCGGTTCA	Chr1B	600112658	2.37E-17	1	1	1	1	1	0	0	0	0	1	1	1	1	1	1	1	1	1	1	1	1	1	1	1	1	1	1	1	1	1	1	1	1	1	1	1	1	1	1	1	1	1	1	1	1
4269137	TGCAGCGGTGTAATGTGCAGGTTTCACAATTTGTTCGGCTGAAGAAGAACTCCTAGCTTGTACTCCGAG	Chr1B	600115014	1.56E-26	1	1	1	1	1	0	0	0	0	1	1	0	1	1	1	1	1	1	1	1	1	1	1	1	1	0	1	1	1	1	1	1	1	1	1	1	1	1	1	1	1	1	1	1	1
62836818	TGCAGTGCGGGGTTTGGTTCGCACTTTCCAGTGAGCCACTCTCCGTCGTGCTCCCGAGATCGGAAGAGC	Chr1B	601007083	1.39E-20	1	1	1	1	1	0	0	0	0	1	1	1	1	1	1	1	1	1	1	1	1	1	1	1	1	1	1	1	1	1	1	1	1	1	1	1	1	1	1	1	1	1	1	1	1
62829501	TGCAGCATCCATGTGGGGCAGTTGAAAAGATGGTACACAAGTACACCACCGAGATCGGAAGAGCGGTTC	Chr1B	601739002	6.88E-18	1	1	1	1	1	0	0	0	0	1	1	1	1	1	0	1	1	1	1	1	1	1	1	1	1	1	1	1	1	1	1	1	1	1	1	1	1	1	1	1	1	1	1	1	1
62836776	TGCAGTGCCTCGTCGGTGATGAAAGTCCCCTCCGAGATCGGAAGAGCGGTTCAGCAGGAATGCCGAGAC	Chr1B	603442058	6.75E-09	1	1	1	1	1	0	0	0	0	1	1	1	1	1	1	1	1	1	1	1	1	1	1	0	1	1	0	1	1	0	0	1	1	1	1	0	0	1	1	1	1	1	1	1	1
62826162	TGCAGTTGCTTGCTCCTGGCATTTCCAAGCATGATGCTGGTAACAGTTTTCTTGTAGATGACAGCATGG	Chr1B	605833764	1.21E-27	1	1	1	1	1	0	0	0	0	1	1	1	1	1	1	1	1	1	1	1	1	1	1	1	1	1	1	1	1	1	1	1	1	1	1	1	1	1	1	1	1	1	1	1	1
62817557	TGCAGCCCCCTCCTGGAGCTTTGACCCCACCTAGATGAGCTTGAAAAACCTTTCACCATGGAGGAGCTA	Chr1B	605996448	1.21E-27	1	1	1	1	1	0	0	0	0	1	1	1	1	1	1	1	1	1	1	1	1	1	1	1	1	1	1	1	1	1	1	1	1	1	1	1	1	1	1	1	1	1	1	1	1
62827326	TGCAGACTTGACCTCCATCGTCGTGAAGAGCGGCGGGGCGTCGGGCTGCACCGAGATCGGAAGAGCGGT	Chr1B	605998052	5.78E-19	1	1	1	1	1	0	0	0	0	1	1	1	1	1	1	1	1	1	1	1	1	1	1	1	1	1	1	1	1	1	1	1	1	1	1	1	1	1	1	1	1	1	1	1	1
4296724	TGCAGGTGCACGGTCCACGCCGTACATGACTCCTGTAGCGCTGACAATGCCCAAAATAATGCACTCTTT	Chr1B	607159182	1.21E-27	1	1	1	1	1	0	0	0	0	1	1	1	1	1	1	1	1	1	1	1	1	1	1	1	1	1	1	1	1	1	1	1	1	1	1	1	1	1	1	1	1	1	1	1	1
62836087	TGCAGTATCCACACGCCCGCCTCGATCGCCACGTCCACCGAGATCGGAAGAGCGGTTCAGCAGGAATGC	Chr1B	607159248	5.06E-12	1	1	1	1	1	0	0	0	0	1	1	1	1	1	1	1	1	1	1	1	1	1	1	1	1	1	1	1	1	1	1	1	1	1	1	1	1	1	1	1	1	1	1	1	1
62813769	TGCAGACATAATATAAGCAAACTGTTACTCGCTTTGCTAGGTTCAAGTAAGTAAACTGCAAACAGATCA	Chr1B	612701449	1.21E-27	1	1	1	1	1	0	0	0	0	1	1	1	1	1	1	1	1	1	1	1	1	1	1	1	1	1	1	1	1	1	1	1	1	1	1	1	1	1	1	1	1	1	1	1	1
62831514	TGCAGCGGGGCTTACCTCGGCGGCGAACACGAACCGAGATCGGAAGAGCGGTTCAGCAGGAATGCCGAG	Chr1B	613119924	5.87E-10	1	1	1	1	1	0	0	0	0	1	1	1	1	1	1	1	1	1	1	1	1	1	1	1	1	1	1	1	1	1	1	1	1	1	1	1	1	1	1	1	1	1	1	1	1
62926937	TGCAGATCATACCTATCCGCCGCGACGAGCAGTTGTGGCCACTGCCACATCGCATCTTCACCATCTTCC	Chr1B	613827501	1.21E-27	1	1	1	1	1	0	0	0	0	1	1	1	1	1	1	1	1	1	1	1	1	1	1	1	1	1	1	1	1	1	1	1	1	1	1	1	1	1	1	1	1	1	1	1	1
62868353	TGCAGTGGCCGTGCCCTCCTTCATCGGGCCCAAGAGCTCGGCCTTGAAGACTCTAGACCGAGATCGGAA	Chr1B	613829380	9.50E-23	1	1	1	1	1	0	0	0	0	1	1	1	1	1	1	1	1	1	1	1	1	1	0	1	1	1	1	1	1	1	1	1	1	1	1	1	1	1	1	1	1	0	1	1	1
62817115	TGCAGCATTTCCTTAACCTGTAACATCTGAAGACAAGACACCAAGTAACTTGTAGTTTAGAGCATGGTT	Chr1B	615487368	1.21E-27	1	1	1	1	1	0	0	0	0	1	1	1	1	1	1	1	1	1	1	1	1	1	1	1	1	1	1	1	1	1	1	1	1	1	1	1	1	0	1	1	1	1	1	1	1
62824761	TGCAGTCGGCAGAACCAGATGGAACAGTGATAACAGTGTGCGGTATGGGAGGACTGGGAAAGACCACCC	Chr1B	616554801	1.21E-27	1	1	1	1	1	0	0	0	0	1	1	1	1	1	1	1	1	1	1	1	1	1	1	0	1	1	1	1	1	1	1	1	1	1	1	1	1	1	1	1	1	1	1	1	1
62834043	TGCAGGCGCCCTCGAGCGGAAGAGACGCACTCCGAGATCGGAAGAGCGGTTCAGCAGGAATGCCGAGAC	Chr1B	620520963	6.75E-09	1	1	1	1	1	0	0	0	0	1	1	1	1	1	1	1	1	1	1	1	1	1	1	1	1	1	1	1	1	1	1	1	1	1	1	1	1	1	1	1	1	1	1	1	1
62816195	TGCAGCACGAGCTCAAATAAAAGCGATTATCTGCCTCCGATAAGATTGCTTTACGATAAAACAACACGA	Chr1B	620623425	1.21E-27	1	1	1	1	1	0	0	0	0	1	1	1	1	1	1	1	1	1	1	1	1	1	1	1	1	1	1	1	1	1	1	1	1	1	1	1	1	1	1	1	1	1	1	1	1
4289336	TGCAGGCCTCGACCCGTAGTCGCACGCCCGTCATCAAGTACCAGCAGCAAGAGGCGGCCGTCATCACCG	Chr1B	621037514	5.62E-26	1	1	1	1	1	0	0	0	0	1	1	1	1	1	1	1	1	1	1	1	1	1	1	1	1	1	1	1	1	1	1	1	1	1	1	1	1	1	1	1	1	1	1	1	1
62907715	TGCAGGGACGAGATCATGCTCTTCGTACGTTCCTTCCTTCCTTCCTTCCTGCCGCCGCGTGCGCTTCTC	Chr1B	622032536	1.21E-27	1	1	1	1	1	0	0	0	0	1	1	1	1	1	1	1	1	1	1	1	1	1	1	1	1	1	1	1	1	1	1	1	1	1	1	1	1	1	1	1	1	1	1	1	1
62826520	TGCAGAAACTTCCCCCAAATCCCCTCTCCTCCTCTTCCCCGAGATCGGAAGAGCGGTTCAGCAGGAATG	Chr1B	623699244	1.52E-12	1	1	1	1	1	0	0	0	0	1	1	1	1	1	1	1	1	1	1	1	1	1	1	1	1	1	1	1	1	1	1	1	1	1	1	1	1	1	1	1	1	1	1	1	1
4300242	TGCAGTAGATGAGCAGCACTGTTTTGGTTGGGGCCGAGGATATCTATCGACATCTCCTCTGCATAAGAG	Chr1B	625075034	1.21E-27	1	1	1	1	1	0	0	0	0	1	1	1	1	1	1	1	1	1	1	1	1	1	1	1	1	1	1	1	1	1	1	1	1	1	1	1	1	1	1	1	1	1	1	1	1
4286939	TGCAGATGAGCACGTTTGCCCGACGAGATGCGCCAGCGCCGAGATCGGAAGAGCGGTTCAGCAGGAATG	Chr1B	625080235	1.52E-12	1	1	1	1	1	0	0	0	0	1	1	1	1	1	1	1	1	1	1	1	1	1	1	1	1	1	1	1	1	1	1	1	1	1	1	1	1	1	1	1	1	1	1	1	1
62924844	TGCAGTCCCACTCGCTGTCCAAACATGCAAGAAAGTCTCCGAGATCGGAAGAGCGGTTCAGCAGGAATG	Chr1B	632154201	1.52E-12	1	1	1	1	1	0	0	0	0	1	1	1	1	1	1	1	1	1	1	1	1	1	1	1	1	1	1	1	1	1	1	1	1	1	1	1	1	1	1	1	1	1	1	1	1
4299130	TGCAGTTAAGTGGGTCACAGTACCCGCGGTTGGAACGCCGAGATCGGAAGAGCGGTTCAGCAGGAATGC	Chr1B	632537719	5.06E-12	1	1	1	1	1	0	0	0	0	1	1	1	1	1	1	1	1	1	1	1	1	1	1	1	1	1	1	1	1	1	1	1	1	1	1	1	1	1	1	1	1	1	1	1	1
62908968	TGCAGACGCTGAGGAGCGTGTGGATGTGGATCCGTCAGATGACGGTTGTGCGCAGGTCAACATGAGGCG	Chr1B	633058970	1.21E-27	1	1	1	1	1	0	0	0	0	1	1	1	1	1	1	1	1	1	1	1	1	1	1	1	1	1	1	1	1	1	1	1	1	1	1	1	1	1	1	1	1	1	1	1	1
62819021	TGCAGCGTCAAGGTGCGGTCGGTGACTGGTTCGCGGACGTCGGCGAGGGCGGCGGCGATGCCCTGGAGG	Chr1B	633099637	1.21E-27	1	1	1	1	1	0	0	0	0	1	1	1	1	1	1	1	1	1	1	1	1	1	1	1	1	1	1	1	1	1	1	1	1	1	1	1	1	1	1	1	1	1	1	1	1
62818222	TGCAGCGAAGGAGGAGGAGGAGTAGGAGGTGGTGGTGCTCGTCCCTGAAGCCGCCGTTGACTTCCGACC	Chr1B	633172546	1.21E-27	1	1	1	1	1	0	0	0	0	1	1	1	1	1	1	1	1	1	1	1	1	1	1	1	1	1	1	1	1	1	1	1	1	1	1	1	1	1	1	1	1	1	1	1	1
62935431	TGCAGCTCCCGCAGCTCCCTCTTGACGCGGTCCAGCTCGCGCATCACCTCAGCGTACGTCGCGCCGCCG	Chr1B	633295581	1.21E-27	1	1	1	1	1	0	0	0	0	1	1	1	1	1	1	1	1	1	1	1	1	1	1	1	1	1	1	1	1	1	1	1	1	1	1	1	1	1	1	1	1	1	1	1	1
4300943	TGCAGTTCAAATTGTAGTGCCAGCAACACATTCTTTTTTCACCAATGGACCGAGATCGGAAGAGCGGTT	Chr1B	633653622	2.00E-18	1	1	1	1	1	0	0	0	0	1	1	1	1	1	1	1	1	1	1	1	1	1	1	1	1	1	1	1	1	1	1	1	1	1	1	1	1	1	1	1	1	1	1	1	1
32785538	TGCAGCGCGTTGCAGGTCGCCCCCTCCGCGCCCGCCGAGATCGGAAGAGCGGTTCAGCAGGAATGCCGA	Chr1B	633658684	1.81E-10	1	1	1	1	1	0	0	0	0	1	0	1	1	1	1	1	1	1	1	1	1	1	1	1	1	1	1	1	1	1	1	1	1	1	1	1	1	1	1	1	1	1	1	1	1
62855514	TGCAGCTCAGGCCAAATTAAAACAAACAATATTCCCTTACGTGGAGCATATAATACACCTCCTGAATAG	Chr1B	633756767	1.21E-27	1	1	1	1	1	0	0	0	0	1	1	1	1	1	1	1	1	1	1	1	1	1	1	1	1	1	1	1	1	1	1	1	1	1	1	1	1	1	1	1	1	1	1	1	1
62853773	TGCAGATGCTGGAGGATAGGAAGAAGGAGCGCCAGATGCAGCAGTTGCAAGCCGCCGCCGCCGAGATCG	Chr1B	633782797	2.23E-24	1	1	1	1	1	0	0	0	0	0	1	1	0	1	1	1	1	1	1	1	1	1	1	1	1	1	1	1	1	1	1	1	1	1	1	1	1	1	1	1	1	1	1	1	1
62857575	TGCAGTCCAGCAACAAATGACTTGGTTGTATAGTCCGTAGGCACATCGGGAGTTGTTTCTTGCTGTAGT	Chr1B	635704800	1.21E-27	1	1	1	1	1	0	0	0	0	1	1	1	1	1	1	1	1	1	1	1	1	1	1	1	1	1	1	1	1	1	1	1	1	1	1	1	1	1	1	1	1	1	1	1	1
62865801	TGCAGCATGTTGTTTGTGGGATCGAGAGATAACCTCGAGCCATGGATTTACCGAGATCGGAAGAGCGGT	Chr1B	636880444	5.78E-19	1	1	1	1	1	0	0	0	0	1	1	1	1	1	1	1	1	1	1	1	1	1	1	1	1	1	1	1	1	1	1	1	1	1	1	1	1	1	1	1	1	1	1	1	1
62865988	TGCAGCCGCACGTATCTCGTATTCTCGTAGCTGAAGCTGGTCGCCAGTCGCCACGACCGAGATCGGAAG	Chr1B	637541747	3.31E-22	1	1	1	1	1	0	0	0	0	1	1	1	1	1	1	1	1	1	1	1	1	1	1	1	1	1	1	1	1	1	1	1	1	1	1	1	1	1	1	1	1	1	1	1	1
62823024	TGCAGGTAATATAGTGTACTTGCTAGGGCACAGGAGGTGCGAACTCAACTGACAGGCGCGGTGCCCCTT	Chr1B	637647916	1.21E-27	1	1	1	1	1	0	0	0	0	1	1	1	1	1	0	1	1	1	1	1	1	1	0	1	1	1	1	1	1	1	1	1	1	1	1	1	1	1	1	1	1	1	1	1	1
62867646	TGCAGGGTGGCGATGGTTTTGGCCCCATCCTCCTGCTCGGCGCCTACCGTCGCCGAGATCGGAAGAGCG	Chr1B	640031805	4.82E-20	1	1	1	1	1	0	0	0	0	1	1	1	1	1	1	1	1	1	1	1	1	1	1	1	1	1	1	1	1	1	1	1	1	1	1	1	1	1	1	1	1	1	1	1	1
4269354	TGCAGCAGAACAATCGTCTCCCGCCCAACCTCCTCCTATGCCGAGATCGGAAGAGCGGTTCAGCAGGAA	Chr1B	642361432	1.34E-13	1	1	1	1	1	0	0	0	0	1	1	1	1	1	1	1	1	1	1	1	1	1	1	1	1	1	1	1	1	1	1	1	1	1	1	1	1	1	1	1	1	1	1	1	1
62854288	TGCAGCAGCTAGCACTGCGGTGCGTAGCAAACTCCACGGTCCACGGTATACCCCAACGTTCCCCGAGAT	Chr1B	642670687	2.02E-25	1	1	1	1	1	0	0	0	0	1	1	0	1	1	1	1	1	1	1	1	0	1	1	1	1	1	1	1	1	1	1	1	1	1	1	1	1	1	1	1	1	1	1	1	1
62909019	TGCAGATATAGCCAGGAGCAACTGTTGCGTTGACACAAGAGCTGTTGCCGCTGACGCAAGCGTAGCCGA	Chr1B	643200155	4.35E-27	1	1	1	1	1	0	0	0	0	1	1	1	1	1	1	1	1	1	1	1	1	1	1	1	1	1	1	1	1	1	1	1	1	1	1	1	1	1	1	1	1	1	1	1	1
62828478	TGCAGATTTGTCATCAGTCGTATGCATGCGCGTCCGTCCGAGATCGGAAGAGCGGTTCAGCAGGAATGC	Chr1B	644132756	5.06E-12	1	1	1	1	1	0	0	0	0	1	1	1	1	1	1	1	1	1	1	1	1	1	1	1	1	1	1	1	1	1	1	1	1	1	1	1	1	1	1	1	1	1	1	1	1
62853165	TGCAGACCCCTCCGCCGCTCGTACGTTTAAAGAAGGAAATATGAGGCGTGTTACAGACGTCGATTTGTT	Chr1B	644765452	1.21E-27	1	1	1	1	1	0	0	0	0	1	1	1	1	1	1	1	1	1	1	1	1	1	1	1	1	1	1	1	1	1	1	1	1	1	1	1	1	1	1	1	1	1	1	1	1
62891367	TGCAGCCGATGGAGAGCGCAGCCACCGAGCCTCCTCGACGCATGTCCAAGGGCCGCCGCCATCGCCGAG	Chr1B	646331813	1.56E-26	1	1	1	1	1	0	0	0	0	1	1	1	1	1	1	1	1	1	1	1	1	0	1	1	0	1	1	1	1	1	1	1	1	1	1	1	1	0	1	1	1	1	1	1	1
62884503	TGCAGTCCATCTACACGGCGTCCGCCTCAACGCCGAGATCGGAAGAGCGGTTCAGCAGGAATGCCGAGA	Chr1B	646331879	2.11E-09	1	1	1	1	1	0	0	0	0	1	1	1	1	1	0	1	1	1	1	1	1	1	1	1	1	1	1	1	1	1	1	1	1	1	1	1	1	1	1	1	1	1	1	1	1
62938567	TGCAGGCGCGTGGCCGAGGAGCTGGAGACGCGCCGAGATCGGAAGAGCGGTTCAGCAGGAATGCCGAGA	Chr1B	646382823	2.11E-09	1	1	1	1	1	0	0	0	0	1	1	1	1	1	1	1	1	1	1	1	1	1	1	1	1	1	1	1	1	1	1	1	1	1	1	1	1	1	1	1	1	1	1	1	1
62931142	TGCAGTGCCACATTGGCTAGGCGAATTGACCTCTCTCAAGACACTTTGGATACATATCAGTGGAGGCTT	Chr1B	648608931	5.62E-26	1	1	1	1	1	0	0	0	0	1	1	0	1	1	1	1	1	1	1	1	1	1	1	0	1	1	1	1	1	1	1	1	1	1	1	1	1	1	1	1	1	1	1	1	1
62822388	TGCAGGGACGGCGGACCCACGAACTCTCACAGGCGCCCTCTTCAGCTGCATGCCCCGAGGCGCCCGCCT	Chr1B	650184392	1.21E-27	1	1	1	1	1	0	0	0	0	1	1	0	1	1	1	1	1	1	1	1	1	1	1	1	1	1	1	1	1	1	1	1	1	1	1	1	1	1	1	1	1	1	1	1	1
62823103	TGCAGGTAGCTAGGCAGACTCATTCCTAGACGCTACACGTGGCCTGACAGAACCTTGCAAACGCTGAGC	Chr1B	651927890	1.21E-27	1	1	1	1	1	0	0	0	0	1	1	1	1	1	1	1	1	1	1	1	1	1	1	1	1	1	1	1	1	1	1	1	1	1	1	1	1	1	1	1	1	1	1	1	1
62833509	TGCAGGCAACGTCTCGCCGCATGCCTCTGCCCGAGATCGGAAGAGCGGTTCAGCAGGAATGCCGAGACC	Chr1B	652460811	2.12E-08	1	1	1	1	1	0	0	0	0	1	1	1	1	1	1	1	1	1	1	1	1	1	1	1	1	1	1	1	1	1	1	1	1	1	1	1	1	1	1	1	1	1	1	1	1
62813404	TGCAGAAGCTTCCTCACAAGACGCTTTGTCGCCATTGTCGTTGCCGCCATCGTGGCCTTTCTCCCATGA	Chr1B	652650634	1.21E-27	1	1	1	1	1	0	0	0	0	1	1	1	1	1	1	1	1	1	1	1	1	1	1	1	1	1	1	1	1	1	1	1	1	1	1	1	1	1	1	1	1	1	1	1	1
62825776	TGCAGTTAACAATGGTTCTTCGCTTTGGGCAGAGGCAGAGGCAGAGAAGTCAGTGCAGATGTGATATGA	Chr1B	653120652	1.21E-27	1	1	1	1	1	0	0	0	0	1	1	1	1	1	1	1	1	1	1	1	1	1	1	1	1	1	1	1	1	1	1	1	1	1	1	1	1	1	1	1	1	1	1	1	1
62822225	TGCAGGCTGCTAAGAGCAAGCGGCCAGTTGATTGGCTGGGTTGGGGATCGACCTCATTATCCCGCCGAT	Chr1B	654522296	1.21E-27	1	1	1	1	1	0	0	0	0	1	1	1	1	1	1	1	1	1	1	1	1	1	1	1	1	1	1	1	1	1	1	1	1	1	1	1	1	1	1	1	1	1	1	1	1
62852995	TGCAGAAGGCCGCGGCATATGGAGGGCCGTTGTCGGGCAGCCCGTCTATTGCCCACGAAAAACGCCGAG	Chr1B	654908407	1.56E-26	1	1	1	1	1	0	0	0	0	1	1	1	1	1	1	1	1	1	1	1	1	1	1	1	1	1	1	1	1	1	1	1	1	1	1	1	1	1	1	1	1	1	1	1	1
62884224	TGCAGGCTCGCTACGTACCGAGGACCAGTCATACACTGCACCCTTTACAGTGTGCCGAGATCGGAAGAG	Chr1B	655226713	4.01E-21	1	1	1	1	1	0	0	0	0	1	1	1	1	1	1	1	1	1	1	1	1	0	1	1	1	1	1	1	1	1	1	1	1	1	1	1	1	1	1	1	1	1	1	1	1
62819120	TGCAGCGTGCTCCATGTTGCCATCTTCTACAGCGCCGCGGTGACGAAGCGGGCGCTGAGTGGTGATGGA	Chr1B	655440507	1.21E-27	1	1	1	1	1	0	0	0	0	1	1	1	1	1	1	1	1	1	1	1	1	1	1	1	1	1	1	1	1	1	1	1	1	1	1	1	1	1	1	1	1	1	1	1	1
62827968	TGCAGATAACTAGTTACTCTGGACTCTAGACACCGAGATCGGAAGAGCGGTTCAGCAGGAATGCCGAGA	Chr1B	655792012	2.11E-09	1	1	1	1	1	0	0	0	0	1	1	1	1	1	1	1	1	1	1	1	1	1	1	1	1	1	1	1	1	1	1	1	1	1	1	1	0	1	1	1	1	0	1	1	1
62857768	TGCAGTGATGTATTGATGCTCATTTGCGGCGGACATCTTTTTCAGTAGACACACTTATAAATGGGTGGA	Chr1B	656372480	1.21E-27	1	1	1	1	1	0	0	0	0	1	1	1	1	1	1	1	1	1	1	1	1	1	1	1	1	1	1	1	1	1	1	1	1	1	1	1	1	1	1	1	1	1	1	1	1
62819327	TGCAGCTAGCCATCTGCTCGTGTCCCCCCACCTCCTCCACAAGAGAAATCCCCAGCCGCAGCTAGCCCG	Chr1B	656620242	1.21E-27	1	1	1	1	1	0	0	0	0	1	1	1	1	1	1	1	1	1	1	1	1	1	1	1	1	1	0	1	1	1	1	1	1	1	1	1	1	1	1	1	1	1	1	1	1
62817485	TGCAGCCCACTTAGAAATAGTGCTGGGCCTCGTATATACAGTACATGCTATAGTCCACAGGTCCGAGAT	Chr1B	656658431	2.02E-25	1	1	1	1	1	0	0	0	0	1	1	1	1	1	1	1	1	1	1	1	1	1	1	1	1	1	1	1	1	1	1	1	1	1	1	1	1	1	1	1	1	1	1	1	1
4301908	TGCAGATGCTGGAAAGCGCCCCATCCTAAGCTACTCGGTTGGAATTCGTTTCCGAGATCGGAAGAGCGG	Chr1B	658601673	1.67E-19	1	1	1	1	1	0	0	0	0	1	1	1	1	1	1	1	1	1	1	1	1	1	1	1	1	1	1	1	1	1	1	1	1	1	1	1	1	1	1	1	1	1	1	1	1
62866034	TGCAGCCGGAGCCTGCCCCTGCTCCGCCGCCGCCGCAGCAGCAGCAACCTCCGAGATCGGAAGAGCGGT	Chr1B	660393520	5.78E-19	1	1	1	1	1	0	0	0	0	1	1	1	1	1	1	1	1	1	1	1	1	1	1	1	1	1	1	1	1	1	1	1	1	1	1	1	1	1	1	1	1	1	1	1	1
4264243	TGCAGATTGAACAGCTTTCAGTGAGAGTAGATAGAAAACAACCCTCGGTTCTGCATTTTCCCTGGCCGA	Chr1B	660571084	2.02E-25	1	1	1	1	1	0	0	0	0	1	1	1	1	1	1	1	1	1	1	1	1	1	1	1	1	1	1	1	1	1	1	1	1	1	1	1	1	1	1	1	1	1	1	1	1
62821494	TGCAGGCAGGCTTGATAGGTTAGTAGGCCGAGTCGTGCGTGTATATAACTAGCAGCAGGTCATTGAGTT	Chr1B	661016090	1.21E-27	1	1	1	1	1	0	0	0	0	1	1	1	1	1	1	1	1	1	1	1	1	1	1	1	1	1	1	1	1	1	1	1	1	1	1	1	0	1	1	1	1	1	1	1	1
62924258	TGCAGCAGCTTGCCATCAGCAACGACGGATACCCCGAGATCGGAAGAGCGGTTCAGCAGGAATGCCGAG	Chr1B	661160686	5.87E-10	1	1	1	1	1	0	0	0	0	1	1	1	1	1	1	1	1	1	1	1	1	1	1	1	1	1	1	1	1	1	1	1	1	1	1	1	1	1	1	1	1	1	1	1	1
4292318	TGCAGACAGCCAATATTTCCAAAGCAGACCGTCACTGGGTACGCCCGAGATCGGAAGAGCGGTTCAGCA	Chr1B	662630160	1.00E-15	1	1	1	1	1	0	0	0	0	1	1	1	1	1	1	1	1	1	1	1	1	1	1	1	1	1	1	1	1	1	1	1	1	1	1	1	1	1	1	1	1	1	1	1	1
62891188	TGCAGATTCGGATGAGTGTCGTCCGCGCGTCACCCACACTCGTCTCTCGTCTCCTCCCATCGCCGAGAT	Chr1B	662630309	2.02E-25	1	1	1	1	1	0	0	0	0	1	1	1	1	1	1	1	1	1	1	1	1	1	1	1	1	1	0	1	1	1	1	1	1	1	1	1	1	1	1	1	1	1	1	1	1
4329192	TGCAGTCTAGATAAAATAGCTCTGGGACAATGTTAACCGAGATCGGAAGAGCGGTTCAGCAGGAATGCC	Chr1B	663465712	1.68E-11	1	1	1	1	1	0	0	0	0	1	1	1	1	1	1	1	1	1	1	1	1	1	1	1	1	1	1	1	1	1	1	1	1	1	1	1	1	1	1	1	1	1	1	1	1
62895401	TGCAGACACAGACAGACTGGTCGGAACGGGACGGCGTCGGTTGGTCAAGATTTCGCCCCGAGATCGGAA	Chr1B	663917780	9.50E-23	1	1	1	1	1	0	0	0	0	1	1	1	1	1	0	1	1	1	1	1	1	1	1	1	1	1	1	1	1	1	1	1	1	1	1	1	1	1	1	1	1	1	1	1	1
62824886	TGCAGTCTGCACCCGCTCAGATCTATTACAGGCAGCACAAATTCTCACATACGCATATCATAGAAAAAG	Chr1B	663917837	1.21E-27	1	1	1	1	1	0	0	0	0	1	1	0	1	1	1	1	1	1	1	1	1	1	1	0	1	1	0	1	1	1	1	1	1	1	1	1	1	1	1	1	1	1	1	1	1
4283103	TGCAGACTGCATACAGACATCCTGGTCGGGATGGATGGCGTCCTCGGTTGGTCAAGATTTTGCTCCGAG	Chr1B	663921786	1.56E-26	1	1	1	1	1	0	0	0	0	1	1	1	1	1	1	1	1	1	1	1	1	1	1	1	1	1	1	1	1	1	1	1	1	1	1	1	1	1	1	1	1	1	1	1	1
4327005	TGCAGAATCTGTGTGACAGGGATCGCGCATCTCACAATCCGAGATCGGAAGAGCGGTTCAGCAGGAATG	Chr1B	664485592	1.52E-12	1	1	1	1	1	0	0	0	0	1	1	1	1	1	1	1	1	1	1	1	1	1	1	1	1	1	1	1	1	1	1	1	1	1	1	1	1	1	1	1	1	1	1	1	1
62881278	TGCAGCGCGCGAGGGGGGCGTCAATTACCAAGACCCTGAGCCAGGCCGAGATCGGAAGAGCGGTTCAGC	Chr1B	666921364	2.78E-16	1	1	1	1	1	0	0	0	0	1	1	1	1	1	1	1	1	1	1	1	1	1	1	1	1	1	1	1	1	1	1	1	1	1	1	1	1	1	1	1	1	1	1	1	1
62884144	TGCAGGCCAGGGTGCTGGACTGGTGATGGCCGAGATCGGAAGAGCGGTTCAGCAGGAATGCCGAGACCG	Chr1B	668893123	6.54E-08	1	1	1	1	1	0	0	0	0	1	1	1	1	1	1	1	1	1	1	1	1	1	1	1	1	1	1	1	1	1	1	1	1	1	1	1	1	1	1	1	1	1	1	1	1
62816872	TGCAGCAGTTGTTAACCCAGATGGAGTCGGAGTCGTGCTGTGCCGATGGTAGCTATGTGCCTGCCTGCC	Chr1B	668992236	1.21E-27	1	1	1	1	1	0	0	0	0	1	1	1	1	1	1	1	1	1	1	1	1	1	1	1	1	1	0	1	1	1	1	1	1	1	1	1	1	1	1	1	1	1	1	1	1
62862834	TGCAGCCGCTACCCTCCAGCCCGTCATCTCTGGCCGAGATCGGAAGAGCGGTTCAGCAGGAATGCCGAG	Chr1B	669198211	5.87E-10	1	1	1	1	1	0	0	0	0	1	1	1	1	1	1	1	1	1	0	1	1	1	1	1	1	1	0	1	1	1	1	1	1	1	1	1	1	1	1	1	1	1	1	1	1
62884145	TGCAGGCTAGGGTGCTCGACTGGTGATGGCCGAGATCGGAAGAGCGGTTCAGCAGGAATGCCGAGACCG	Chr1B	669318723	6.54E-08	1	1	1	1	1	0	0	0	0	1	1	1	1	1	1	1	1	1	0	1	1	1	1	1	1	1	1	1	1	1	1	1	1	1	1	1	1	1	1	1	1	1	1	1	1
62877016	TGCAGATCCTTCAGGTTGTCTGCACGAACGCGCGGCGCAGCGGAAGTCAGCGGACACCGAACGGCCGAG	Chr1B	670017877	1.56E-26	1	1	1	1	1	0	0	0	0	1	1	1	1	1	1	1	1	1	1	1	1	1	1	1	1	1	1	1	1	1	1	1	1	1	1	1	1	1	1	1	1	1	1	1	1
62830663	TGCAGCCTTGAAGATGCTTTCGACAAGGACACAAGCATCCGAGATCGGAAGAGCGGTTCAGCAGGAATG	Chr1B	670748280	1.52E-12	1	1	1	1	1	0	0	0	0	1	1	0	1	1	1	1	1	1	1	1	1	1	1	1	1	1	1	0	1	1	1	1	1	1	1	1	1	1	1	1	1	1	1	1	1
62829288	TGCAGCAGCTTTGACCAGGGAGGGGACGACCGAGATCGGAAGAGCGGTTCAGCAGGAATGCCGAGACCG	Chr1B	674786920	6.54E-08	1	1	1	1	1	0	0	0	0	1	1	1	1	1	1	1	1	1	1	1	1	1	1	1	1	1	1	1	1	1	1	1	1	1	1	1	1	1	1	1	1	1	1	1	1
4326665	TGCAGTTGTGCCTGTTCTCTTTTATTTGTTCCATTCATGGAGCGCTCTAAGTAATGAATGCCTCGAATG	Chr1B	675422892	1.21E-27	1	1	1	1	1	0	0	0	0	1	1	1	1	1	1	1	1	1	1	1	1	1	1	1	1	1	0	1	1	1	1	1	1	1	1	1	1	1	1	1	1	1	1	1	1
4275424	TGCAGCAAGCAGCTCCTTCACCGTTGAGTTCAGTACCCGAGATCGGAAGAGCGGTTCAGCAGGAATGCC	Chr1B	675710670	1.68E-11	1	1	1	1	1	0	0	0	0	1	1	1	1	1	1	1	1	1	1	1	1	1	1	1	1	1	1	1	1	1	1	1	1	1	1	1	1	1	1	1	1	1	1	1	1
62867227	TGCAGGCCCAGACCGATTTACGTGGCAATGCCAGGCCCGAGATCGGAAGAGCGGTTCAGCAGGAATGCC	Chr1B	676671855	1.68E-11	1	1	1	1	1	0	0	0	0	1	1	1	1	1	1	1	1	1	1	1	1	1	1	1	1	1	1	1	1	1	1	1	1	1	1	1	1	1	1	1	1	1	1	1	1
4297131	TGCAGCTTTGTTTGGTCTAAAACTACTACTGTAGTTAATTAGCAGCAACTGGAACTAACGGCCGAGATC	Chr1B	677617031	6.39E-25	1	1	1	1	1	0	0	0	0	1	1	1	1	1	1	1	1	1	1	1	1	1	1	1	1	1	1	1	1	1	1	1	1	1	1	1	1	1	1	1	1	1	1	1	1
62833630	TGCAGGCAGGCAATGTCTCTGCAACCTCACACCGAGATCGGAAGAGCGGTTCAGCAGGAATGCCGAGAC	Chr1B	677640800	6.75E-09	1	1	1	1	1	0	0	0	0	1	1	1	1	1	1	1	1	1	1	1	1	1	1	1	1	1	1	1	1	1	1	1	1	1	1	1	1	1	1	1	1	1	1	1	1
62857025	TGCAGGTAGTCGGTGATGGTGGAGTAGGCCGACGGCGTGGCACCAACATCGTCCCCACCGCCGCACGCC	Chr1B	678286377	1.21E-27	1	1	1	1	1	0	0	0	0	1	1	1	1	1	1	1	1	1	1	1	1	1	1	1	1	1	1	1	1	1	1	1	1	1	1	1	1	1	1	1	1	1	1	1	1
62823450	TGCAGGTGCCATGCACCAGATTATGCAGACGCCCACTGCCGCGATGAGGATAGCAACGAAGGCCATGAT	Chr1B	678355242	1.21E-27	1	1	1	1	1	0	0	0	0	1	1	1	1	1	1	1	1	1	1	1	1	1	1	1	1	1	1	1	1	1	1	1	1	1	1	1	1	1	1	1	1	1	1	1	1
62825792	TGCAGTTAATTAGTACGTGTACACCAACAAACATGGTCATTATCACGTATGAAACCTCGAAAACACAAA	Chr1B	678728152	1.21E-27	1	1	1	1	1	0	0	0	0	1	1	1	1	1	1	1	1	1	1	1	1	1	1	1	1	1	0	1	1	1	1	1	1	1	1	1	1	1	1	1	1	1	1	1	1
32778490	TGCAGAGCTCTGGCTCCTGTGCTGTCCACGAAATACTCCGAGATCGGAAGAGCGGTTCAGCAGGAATGC	Chr1B	678741861	5.06E-12	1	1	1	1	1	0	0	0	0	1	1	1	1	1	1	1	1	1	1	1	1	1	1	1	1	1	1	1	1	1	1	1	1	1	1	1	1	1	1	1	1	1	1	1	1
62817459	TGCAGCCCACAACAACATTCAGCAAACAAGAAACAAGTTCAGAATCACGGCACGAGAAACGACGACGAA	Chr1B	678952763	1.21E-27	1	1	1	1	1	0	0	0	0	1	1	1	1	1	1	1	1	1	1	1	1	1	1	0	1	1	1	1	1	1	1	1	1	1	1	1	1	1	1	1	1	1	1	1	1
62814881	TGCAGAGTGGGAGGTAGGCACTAGTGTCATCAGTCAAGTATCGGTCGTACCGACGGCGACAGGGACGGC	Chr1B	679133298	1.21E-27	1	1	1	1	1	0	0	0	0	1	1	1	1	1	1	1	1	1	1	1	1	1	1	1	1	1	1	1	1	1	1	1	1	1	1	1	1	1	1	1	1	1	1	1	1
62857098	TGCAGGTCGGTCGCTGTATTATTCCTTCCCCAGATCCCTCCCACGCACCTCTGTTCGGCGGTGGATCCG	Chr1B	679758660	1.21E-27	1	1	1	1	1	0	0	0	0	1	1	1	1	1	1	0	1	0	1	1	1	1	1	1	1	1	1	1	1	1	1	1	1	1	1	1	1	1	1	1	1	0	1	1	1
62919128	TGCAGGGCCTAGGGTCCAGCTGCCGCTGGTACAGGGGAGCCACCGCGGCGGTCGGCCCGCTGTCGACCC	Chr1B	679858715	1.21E-27	1	1	1	1	1	0	0	0	0	1	1	1	1	1	1	1	1	1	1	1	1	1	1	1	1	1	1	1	1	1	1	1	1	1	1	1	1	1	1	1	1	1	1	1	1
62909286	TGCAGGGCCAAGCGCCCGCGCCCCGCTGGTACTCGGGAGCCGCCGCGGGCGCCGATCCGCCGTCGATCC	Chr1B	680889466	1.21E-27	1	1	1	1	1	0	0	0	0	1	1	1	1	1	1	1	1	1	0	1	1	1	1	1	1	1	0	1	1	1	1	1	1	1	1	1	1	1	1	1	1	1	1	1	1
62815386	TGCAGATGCGTGCAGGCAAGCACTAGCTTCATGCTTGATGGATGGATGGATGGTGGGACGGAGCTGTCG	Chr1B	682014686	1.21E-27	1	1	1	1	1	0	0	0	0	1	1	1	1	1	1	1	1	1	1	1	1	1	1	1	1	1	1	1	1	1	1	1	1	1	1	1	1	1	1	1	1	1	1	1	1
62832562	TGCAGCTGTCATCTTCCTCGCTTTCATGCCGAGATCGGAAGAGCGGTTCAGCAGGAATGCCGAGACCGA	Chr1B	682014752	1.96E-07	1	1	1	1	1	0	0	0	0	1	1	1	1	1	1	1	1	1	1	1	1	1	1	1	1	1	1	1	1	1	1	1	1	1	1	1	1	1	1	1	1	1	1	1	1
4299760	TGCAGATTAATTTGCCCTCCCGTGTTCTTGCTGGACTGTAGGCTGGATCATGTGGCCTGCCGTTGAGCC	Chr1B	682346200	1.21E-27	1	1	1	1	1	0	0	0	0	1	1	1	1	1	1	1	1	1	1	1	1	1	1	1	1	1	1	1	1	1	1	1	1	1	1	1	1	1	1	1	1	1	1	1	1
62815879	TGCAGCAAGAGAGGCTGTTGTTCAAGTTCCTAGTACATGTCATTGTTTTGTGATCCCTGGTCGCCTGAG	Chr1B	683175240	1.21E-27	1	1	1	1	1	0	0	0	0	1	1	1	1	1	1	1	1	1	1	1	1	1	1	1	1	1	0	1	1	1	1	1	0	1	1	1	1	1	1	1	1	1	1	1	1
62815660	TGCAGATTTTACGGAAGGATTAATTGTGAGGCTAATGGATGGATGGATCAGAGAAGCTAGCTAGTGGCA	Chr1B	684799248	1.21E-27	1	1	1	1	1	0	0	0	0	1	1	1	1	1	1	1	1	1	1	1	1	1	1	1	1	1	1	1	1	1	1	1	1	1	1	1	1	1	1	1	1	1	1	1	1
62916204	TGCAGCGCCTCGGCTGCCTGCCTTATCGCCGAGATCGGAAGAGCGGTTCAGCAGGAATGCCGAGACCGA	Chr1B	685857776	1.96E-07	1	1	1	1	1	0	0	0	0	1	0	1	1	1	1	1	1	1	1	1	1	1	1	1	1	1	1	1	1	1	1	0	1	1	1	1	1	0	1	1	1	1	1	1	1
4324320	TGCAGATGCAGTTGAGTCCCAAAGAACCATCAAATACGAAGCAGAGTTGTACTGCTCTGAATCTTCCTC	Chr1B	686894669	1.21E-27	1	1	1	1	1	0	0	0	0	1	1	1	1	1	0	1	1	1	1	1	1	1	0	1	1	1	1	1	1	1	1	1	1	1	1	1	1	1	1	1	1	1	1	1	1
62819239	TGCAGCTACAGGGACATACGTCTATAAATCAAACTGGCGGAAATCAATCATGGTCGCTGGGCCTGGGCG	Chr1B	688642761	1.21E-27	1	1	1	1	1	0	0	0	0	1	1	1	0	1	1	1	1	1	1	1	1	1	1	1	1	1	1	1	1	1	1	1	1	1	1	1	1	1	1	1	1	1	1	1	1
62826368	TGCAGTTTGGCTAAGATAGCACTATGCTATTGTACGTTGTGATATTTCGTGACAGGGTACTCAGGCTGG	Chr1B	690516032	1.21E-27	1	1	1	1	1	0	0	0	0	1	1	1	1	1	1	1	1	1	1	1	1	1	1	1	1	1	0	1	1	1	1	1	1	1	1	1	1	1	1	1	1	1	1	1	1
62938976	TGCAGCTGCACAGTAGCTCGTGTGAATCGTAACGCAGCTGGACGGACAAGATAATAGGGTGCCGAGATC	Chr1B	690592380	6.39E-25	1	1	1	1	1	0	0	0	0	0	1	1	1	1	1	1	1	1	1	1	1	1	1	1	1	0	0	1	1	1	1	1	0	1	1	1	1	1	1	1	1	1	1	1	1
32783854	TGCAGGATGACTTGACGATGGACGACTGGAAACTTGTGATGAAGCTGAAGAAGATACTGAGCATTCCAT	Chr1B	690712669	1.56E-26	1	1	1	1	1	0	0	0	0	1	1	1	1	1	1	1	1	1	0	1	1	1	1	1	1	1	1	1	1	1	1	0	0	1	1	1	1	0	0	1	0	0	1	1	1
4329083	TGCAGACAGTTACTTAGGGACGAGAACGCCGCCAACAATACGATTTGTTTCCGAGATCGGAAGAGCGGT	Chr1B	692552793	5.78E-19	1	1	1	1	1	0	0	0	0	1	1	1	1	1	1	1	1	1	0	1	1	1	1	1	1	1	1	1	1	1	1	1	1	1	1	1	1	1	1	1	1	1	1	1	1
62829495	TGCAGCATCAGGCAGGCGTTCAACAAGGATGCCGAGATCGGAAGAGCGGTTCAGCAGGAATGCCGAGAC	Chr1B	692643181	6.75E-09	1	1	1	1	1	0	0	0	0	1	1	1	1	1	1	1	1	1	0	1	1	1	1	1	1	1	1	1	1	1	1	1	1	1	1	1	1	1	1	1	1	1	1	1	1
62818026	TGCAGCCTCCGCATCATAAGCAGCAGCAGAGCCCAGTTGTTCCAGGCAGGATGCATGCTCTCCAAAATC	Chr1B	692648938	1.21E-27	1	1	1	1	1	0	0	0	0	1	1	1	1	1	1	1	1	1	0	1	1	1	1	1	1	1	1	1	1	1	1	1	1	1	1	1	1	1	1	1	1	1	1	1	1
62819420	TGCAGCTCACACAACAGCTAGTTGGCACGATTCTCTTATTCCAAGTTTCCAATCAGATAGTCAACCAAC	Chr1B	693894985	1.21E-27	1	1	1	1	1	0	0	0	0	1	1	1	1	1	1	1	1	1	0	1	1	1	0	1	1	1	1	1	1	1	1	1	1	1	1	1	1	1	1	1	1	1	1	1	1
62821580	TGCAGGCCAAGGATTTGCTGACCTGTGCAACCACATTAGGCCGATAGGTGGAGGAAGATGCAGTCAACG	Chr1B	693951925	1.21E-27	1	1	1	1	1	0	0	0	0	1	1	1	1	1	1	1	1	1	0	1	1	1	1	1	1	1	1	1	1	1	1	1	1	1	1	1	1	1	1	1	1	1	1	1	1
62857375	TGCAGTACACCTCCGTCCACACCATGCCCGAGGATATCCTTCACGTCGTCGTCCTTCACGATGCCGAGA	Chr1B	694081105	5.62E-26	1	1	1	1	1	0	0	0	0	1	1	1	1	1	1	1	1	1	0	1	1	1	1	1	1	1	0	1	1	1	1	1	1	1	1	1	1	1	1	1	1	1	1	1	1
62835840	TGCAGTACATGACACACCCGCACAGCATCCCCCCGTCTCTGCTCTCCGAGATCGGAAGAGCGGTTCAGC	Chr1B	694294318	2.78E-16	1	1	1	1	1	0	0	0	0	1	1	1	1	1	1	1	1	1	0	1	1	1	1	1	1	1	1	1	1	1	1	1	1	1	1	1	1	1	1	1	1	1	1	1	1
62830845	TGCAGCGAGGCGAGCTACCGCCGTCCGCAATAATAGGCGGAACTTCCGAGATCGGAAGAGCGGTTCAGC	Chr1B	694836151	2.78E-16	1	1	1	1	1	0	0	0	0	1	1	1	1	1	1	1	1	1	0	1	1	1	1	1	1	1	1	1	1	1	1	1	1	1	1	1	1	1	1	1	1	1	1	1	1
62817208	TGCAGCCACAGGATGAGACGGGTCAAGAAATTGAATCAGGAGAAAACAAAGGCGAAGGCAAGTCGGGAT	Chr1B	694957570	1.21E-27	1	1	1	1	1	0	0	0	0	1	1	1	1	1	1	1	1	1	0	1	1	1	1	0	1	1	0	1	1	1	1	1	1	1	1	1	1	1	1	1	1	1	1	1	1
62825066	TGCAGTGAGTGAAGCTGGCGATGGAGGAGAAGAGCACCCAACAACAATGTGACAACAAACAAATGGAGA	Chr1B	696765604	1.21E-27	1	1	1	1	1	0	0	0	0	1	1	1	1	1	1	1	1	1	0	1	1	1	1	1	1	1	1	1	1	1	1	1	1	1	1	1	1	1	1	1	1	1	1	1	1
[truncated: 57 more columns]

## Sheet: 1D
*	*	*	*	*	Wheat lines					Ae. umbellulata	Ae. comosa	Ae. biuncialis		Wheat x Ae. geniculata addition lines							Wheat x Ae. umbellulata addition lines							Mv9kr1 x MvGB382 BC3
CloneID	AlleleSequence	Chrom_Wheat_ChineseSpring20	ChromPos_Wheat_ChineseSpring20	AlnEvalue_Wheat_ChineseSpring20	Mv9kr1	Chinese Spring	Hombar#1	Hombar#	Menrot	Ae. umbellulata	Ae. comosa	MvGB382	MvGB642	CS-Gen1M	CS-Gen2M	CS-Gen3M	CS-Gen4M	CS-Gen5M	CS-Gen6M	CS-Gen7M	CS-Umb1U	CS-Umb2U	Mv-Biu3U	CS-Umb4U	CS-Umb5U	CS-Umb6U	CS-Umb7U	201345_BC3	201347_BC3	201349_BC3	201351_BC3	201353_BC3	201354_BC3	201357_BC3	201358_BC3	201359_BC3	201360_BC3	201362_BC3	201366_BC3	201368_BC3	201370_BC3	201373_BC3	201375_BC3	201376_BC3	201378_BC3	201380_BC3	201381_BC3	201383_BC3	201384_BC3
33065075	TGCAGAGAAGAGAGGAGGAGAGGTGTGCTATTGAACCTTGACAAAGACGGCGGCGCTGGCTCCGAAGCC	Chr1D	33802	1.21E-27	1	1	1	1	1	0	0	0	0	1	1	1	1	1	1	1	1	1	1	1	1	1	1	1	1	1	1	1	1	1	1	1	1	1	1	1	1	1	1	1	1	1	1	1	1
32714618	TGCAGTGTGCAGATAAAAAGCAGTCGGCAGACCCCAGTGATTATTAGCTAGGCATCTTGGCTGTATCCA	Chr1D	117369	1.21E-27	1	1	1	1	1	0	0	0	0	1	1	1	1	1	1	1	1	1	1	1	1	1	1	1	1	1	1	1	1	1	1	1	1	1	1	1	1	1	1	1	1	1	1	1	1
32717281	TGCAGGTTCACAGGTCGAGGGTCCGTTCCCTGACCCGAGATCGGAAGAGCGGTTCAGCAGGAATGCCGA	Chr1D	395165	1.81E-10	1	1	1	1	1	0	0	0	0	1	1	1	1	1	1	1	1	1	1	1	1	1	1	1	1	1	1	1	1	1	1	1	1	1	1	1	1	1	1	1	1	1	1	1	1
32713905	TGCAGGTGAAACATATGCATCATCAGAATGGGTATCGAAATGATCGAATTTGTGTATAGGCCGACGAGG	Chr1D	421924	1.21E-27	1	1	1	1	1	0	0	0	0	1	1	1	1	1	1	1	1	1	1	1	1	1	1	1	1	0	1	1	1	1	1	1	1	1	1	1	1	1	1	1	1	1	1	1	1
32770701	TGCAGGCCCTCCACTCCTCCGCCGCCTCCTGCGTGGAGGTGCTCGCCGCCTCCGCCGAGATCGGAAGAG	Chr1D	422467	1.86E-19	1	1	1	1	1	0	0	0	0	1	1	1	1	1	1	1	1	1	1	1	1	1	1	1	1	1	1	1	1	1	1	1	1	1	1	1	1	1	1	1	1	1	1	1	1
32772968	TGCAGACAAGGACTTGTTGTAGAAGGCGAACCCTCGCCAATAAAGAGCGACGTGGTGATCTTTGCTACC	Chr1D	3679703	1.21E-27	1	1	1	1	1	0	0	0	0	1	1	1	1	1	1	1	1	1	1	1	1	1	1	1	1	1	1	1	1	1	1	1	1	1	0	1	0	1	1	1	1	1	1	0	1
32775326	TGCAGCTTGGTGCTCGCCATCTCGCGCAGCCTGGCGATGTCGGCCGCGTCGATGTAGTAGAGGCGGTCG	Chr1D	5688568	1.21E-27	1	1	1	1	1	0	0	0	0	1	1	1	1	1	1	1	1	1	1	1	1	1	1	1	1	1	1	1	1	1	1	1	1	1	1	1	1	1	1	1	1	1	1	1	1
4302318	TGCAGTTTGGTCATCTTGTCCAGTAAAGAGTTCCCTTTGACCCAATTTTCATCACCGAGATCGGAAGAG	Chr1D	6685907	4.01E-21	1	1	1	1	1	0	0	0	0	1	1	1	1	1	1	1	1	1	1	1	1	1	1	1	1	1	1	1	1	1	1	1	1	1	1	1	1	1	1	1	1	1	1	1	1
32722214	TGCAGGATAATAATAATCTTAATGCGATTGTGACGTGCCTGCTTGCATGAGGCTTTGATTTGCTAGTAT	Chr1D	6775932	1.21E-27	1	1	1	1	1	0	0	0	0	1	1	1	1	1	1	1	1	1	1	1	1	1	1	1	1	1	1	1	1	1	1	1	1	1	1	1	1	1	1	1	1	0	1	1	1
32724614	TGCAGGTAGGTTTGTAACAGTGGTTTTACTGTGAACACGCGGCCGAGATCGGAAGAGCGGTTCAGCAGG	Chr1D	6841872	1.17E-14	1	1	1	1	1	0	0	0	0	1	1	1	1	1	1	1	1	1	1	1	1	1	1	1	1	1	1	1	1	1	1	1	1	1	1	1	1	1	1	1	1	1	1	1	1
32752551	TGCAGCAGCCCACGCACATCAATCAATCACCCGAGATCGGAAGAGCGGTTCAGCAGGAATGCCGAGACC	Chr1D	7205769	2.12E-08	1	1	1	1	1	0	0	0	0	1	1	1	1	1	1	1	1	1	1	1	1	1	1	1	1	1	1	1	1	1	1	1	1	1	1	1	1	1	1	1	1	1	1	1	1
32747457	TGCAGGGTGGTGCTAGCGCCGCTGACAAGGCAGCGCTCCTACGGCAACGTGCCGCAGACGCATGCCGCC	Chr1D	7220749	1.21E-27	1	1	1	1	1	0	0	0	0	1	1	0	1	1	1	1	1	1	1	1	1	1	1	1	1	1	1	1	1	1	1	1	1	1	1	1	1	1	1	1	1	1	0	1	0
32718575	TGCAGGGTGGTTCTGGCGCCGCTGACGAGACAGCGCTCCTACGGCAACGTGCCGCAGTCACATGCCGCC	Chr1D	7248755	1.21E-27	1	1	1	1	1	0	0	0	0	1	1	1	1	1	1	1	1	1	1	1	1	1	1	1	1	1	1	1	1	1	1	1	1	1	1	1	1	1	1	1	1	1	1	1	1
32718898	TGCAGACATCCCGATGCGAACGGATGCGTGAGATTTCGGGTTCAGCTGTGCTCCGAGATCGGAAGAGCG	Chr1D	7620468	4.82E-20	1	1	1	1	1	0	0	0	0	1	1	1	1	1	0	1	1	1	1	1	1	1	1	1	1	1	1	1	1	1	1	1	1	1	1	1	1	1	1	1	1	1	1	1	1
32788108	TGCAGCACGTCGGCGCTCCTGGCTCAGCAGCCTCGTCGGACTCCGAGATCGGAAGAGCGGTTCAGCAGG	Chr1D	8019672	1.17E-14	1	1	1	1	1	0	0	0	0	1	1	1	1	1	1	1	1	1	1	1	1	1	1	1	1	1	1	1	1	1	1	1	1	1	1	1	1	1	1	1	1	1	1	1	1
32764971	TGCAGGTGTTGTTGGATTCGGTTCTCAGGATTTGCGTGCTAAAATTTTGCTTCTGCTCTAGCAATGCTG	Chr1D	8156165	1.21E-27	1	1	1	1	1	0	0	0	0	1	1	1	1	1	1	1	1	1	1	1	1	1	1	1	1	0	1	1	1	1	1	1	1	1	1	1	1	1	1	1	1	1	1	1	1
32713775	TGCAGGGTCCACCGTTGTGCTCCGCGGATGAGGGCTTCAACATCAAATCAACGTACACGGAGGCGCCGA	Chr1D	9636111	4.35E-27	1	1	1	1	1	0	0	0	0	1	1	1	1	1	1	1	1	1	1	1	1	1	1	1	1	1	1	1	1	1	1	1	1	1	1	1	1	1	1	1	1	1	1	1	1
4271233	TGCAGAAAATAGCATTAAAATCATTCGTGACCATCTACACCGCCGAGATCGGAAGAGCGGTTCAGCAGG	Chr1D	9637041	1.17E-14	1	1	1	1	1	0	0	0	0	1	1	1	1	1	1	1	1	1	1	1	1	1	1	1	1	1	1	1	1	1	1	1	1	1	1	1	1	1	1	1	1	1	1	1	1
32763434	TGCAGGATAAGAGATCTTTTCCAGAAAGGCCTGAGCTCATGATGGTCTTAATATGGGTAAGCCGAGATC	Chr1D	10615726	6.39E-25	1	1	1	1	1	0	0	0	0	1	1	1	1	1	1	0	1	1	1	0	1	1	0	1	1	1	1	1	1	1	1	1	1	1	1	1	1	1	1	1	1	1	1	1	1
32752467	TGCAGCACGTCCTGCGGCGGTTCGAGCTCCCGCCGAGATCGGAAGAGCGGTTCAGCAGGAATGCCGAGA	Chr1D	12039401	2.11E-09	1	1	1	1	1	0	0	0	0	1	1	1	1	1	1	1	1	1	1	1	1	1	1	1	1	1	1	1	1	1	1	1	1	1	1	1	1	1	1	1	1	1	1	1	1
32719316	TGCAGGCTTGTGAAGGCGGCGACTGGCATGGCACCGAGATCGGAAGAGCGGTTCAGCAGGAATGCCGAG	Chr1D	12710135	5.87E-10	1	1	1	1	1	0	0	0	0	1	1	1	1	1	1	1	1	1	1	1	1	1	1	1	1	1	1	1	1	1	1	1	1	1	1	1	1	1	1	1	1	1	1	1	1
4289443	TGCAGACGCACATGCACCACTCCATGCTGCCTCACTCCCTCGCCGAGATCGGAAGAGCGGTTCAGCAGG	Chr1D	12747802	1.17E-14	1	1	1	1	1	0	0	0	0	1	0	1	1	1	1	1	1	1	1	1	1	1	1	1	1	1	1	1	1	1	1	1	1	1	1	1	1	1	1	1	1	1	1	1	1
62853747	TGCAGATGCAGCCGTCGTCGCCAACCCCCTCCACGACGGCGACATCCTCAGGGAGATCCTGCTCCGCCT	Chr1D	12931029	5.62E-26	1	1	1	1	1	0	0	0	0	1	1	1	1	1	1	1	1	1	1	1	1	1	1	1	1	1	1	1	1	1	1	1	1	1	1	1	1	1	1	1	1	1	1	1	1
4265407	TGCAGGTCACAAGGCCCATGCAATAGCCATGGGGCAAATTCTGGACTGCAAACGACCGAGATCGGAAGA	Chr1D	14624669	1.15E-21	1	1	1	1	1	0	0	0	0	1	1	1	1	1	1	1	1	1	1	1	1	1	1	1	1	1	1	1	1	1	1	1	1	1	1	1	1	1	1	1	1	1	1	1	1
4308174	TGCAGCCACAACCGTGATCAAGTCAGGTTGACTGGACATCCTAAAGTTCTCATCCTTGATCTGTGCAAT	Chr1D	14636301	1.21E-27	1	1	1	1	1	0	0	0	0	1	1	1	1	1	1	1	1	1	1	1	1	1	1	1	1	1	1	1	1	1	1	1	1	1	1	1	1	1	1	1	1	1	1	1	1
32770226	TGCAGCGTCTCTCCATAGGCTTCCGTTGAGTTATTTTTCACAACACCTCCGTCCCCGAGATCGGAAGAG	Chr1D	15141499	4.01E-21	1	1	1	1	1	0	0	0	0	1	1	1	1	1	1	1	1	1	1	1	1	1	1	1	1	1	1	1	1	1	1	1	0	1	1	1	1	1	1	1	1	1	1	1	1
32740086	TGCAGCGCGTCTCCCCTCCGAGCACACTCAGCACCTCCACTAGCCTGCTTGCCGCGGGGGCTGCTGACC	Chr1D	16161569	1.21E-27	1	1	1	1	1	0	0	0	0	1	1	0	1	1	1	1	1	1	1	1	1	1	1	1	1	1	1	1	1	1	1	1	1	1	1	1	1	1	1	1	1	1	1	1	1
4281285	TGCAGTAGGGTGGCACAACCTGGTGGCTTTTTTCCTCTTGCTATTTGTGTCAGCCGAGATCGGAAGAGC	Chr1D	16188764	1.39E-20	1	1	1	1	1	0	0	0	0	1	1	1	1	1	1	1	1	1	1	1	1	1	1	1	1	1	1	1	1	1	1	1	1	1	1	1	1	1	1	1	1	1	1	1	1
32788827	TGCAGCAGGAGATCAAGCCTGGGAGGGCACGAGCAACGTCAGGAAGAGGAAGGAATGCGCCAGGGGTCA	Chr1D	18799688	1.21E-27	1	1	1	1	1	0	0	0	0	1	1	1	1	1	1	1	1	1	1	1	1	1	1	1	1	1	1	1	1	1	1	1	1	1	1	1	1	1	1	1	1	1	1	1	1
32786067	TGCAGCACTGCTCGACCGAGAAGCAGTCGTAGATCCCGCGCCAGAAACGGAGCGAAGGGTCGACCAAAG	Chr1D	19630953	1.21E-27	1	1	1	1	1	0	0	0	0	1	1	1	1	1	1	1	1	1	1	1	1	1	1	1	1	1	1	1	1	1	1	1	1	1	1	1	1	1	1	1	1	1	1	1	1
33066581	TGCAGCAACAGCGATACCACCGTCTGTATTCCCACCCACTAATCCGAGTCCATTGTCCGAGATCGGAAG	Chr1D	20404006	3.31E-22	1	1	1	1	1	0	0	0	0	1	1	1	1	1	1	1	1	1	1	1	1	1	1	1	1	1	1	1	1	1	1	1	1	1	1	1	1	1	1	1	1	1	1	1	1
32765082	TGCAGGTTTGCTGCACCGCCTCAACGAATACGACCAATAAGCGACAAAATTCTGGAATCCGACATCGTC	Chr1D	20510441	1.21E-27	1	1	1	1	1	0	0	0	0	1	1	1	1	1	1	1	1	1	1	1	1	1	1	0	0	1	1	1	1	1	1	1	0	1	1	1	0	1	1	1	1	1	1	1	1
32772266	TGCAGTTGAAAGGAAAAAAGGACTTGCCACTAGCTCCTTTCTGTAACACAGACTTCCGAGATCGGAAGA	Chr1D	21150428	1.15E-21	1	1	1	1	1	0	0	0	0	1	1	1	1	1	1	1	1	1	1	1	1	1	1	1	1	1	1	1	1	1	1	1	1	1	1	1	1	1	1	1	1	1	1	1	1
32746481	TGCAGTTTTTCGAAAGAAAATTAAGGAGATGCAGGCAAAGAAGGATGCGCCATTGCATGCTAATTAAGT	Chr1D	23400757	1.21E-27	1	1	1	1	1	0	0	0	0	1	1	1	1	1	1	1	1	1	1	1	1	1	1	1	1	1	1	1	1	1	1	1	1	1	1	1	1	1	1	1	1	1	1	1	1
32750816	TGCAGAGGATAGTTTCAGTTTTGAGATACACACATTTAAAATGGAAAAATCAAAGCCAGACGGATCCCT	Chr1D	24410063	1.21E-27	1	1	1	1	1	0	0	0	0	1	1	1	1	1	1	1	0	1	1	1	1	1	1	1	1	1	1	1	1	1	1	1	1	1	1	1	1	1	1	1	1	1	1	1	1
4300351	TGCAGTCCGAGTCGGTGACGCTCGACGTGCCCAGCGCCGAGATCGGAAGAGCGGTTCAGCAGGAATGCC	Chr1D	24655761	1.68E-11	1	1	1	1	1	0	0	0	0	1	1	1	1	1	1	1	1	1	1	1	1	1	1	1	1	1	1	1	1	1	1	1	1	1	1	1	1	1	1	1	1	1	1	1	1
32721171	TGCAGCACCTATCTCGTTCATGACCACCACCGACGCCTCCACCAAACTCTCTGCCGCGGTGGCGCCGTG	Chr1D	24783488	1.21E-27	1	1	1	1	1	0	0	0	0	1	1	1	1	1	0	1	1	1	1	1	1	1	0	1	1	1	1	1	1	1	1	1	1	1	1	1	1	1	1	1	1	1	1	1	1
32772065	TGCAGCAGGGAGGGGGAAACGGGGTCGCCGCCCGAGATCGGAAGAGCGGTTCAGCAGGAATGCCGAGAC	Chr1D	24783554	6.75E-09	1	1	1	1	1	0	0	0	0	1	1	1	1	1	0	1	1	1	1	1	1	1	1	1	1	1	1	1	1	1	1	1	1	1	1	1	1	1	1	1	1	1	1	1	1
32717793	TGCAGTTTAGAGGAACACGAGGTGATTAATCTAATAACCATGACCGAGATCGGAAGAGCGGTTCAGCAG	Chr1D	24842844	3.42E-15	1	1	1	1	1	0	0	0	0	1	1	1	1	1	1	1	1	1	1	1	1	1	1	1	1	1	1	1	1	1	1	1	1	1	1	1	1	1	1	1	1	1	1	1	1
4326131	TGCAGTTGGGGGCTTATGATGCGGTGCTGGGAATGGATTGGCTCAAATGCCATAGTCCTATGACTTGTG	Chr1D	25619165	1.21E-27	1	1	1	1	1	0	0	0	0	1	1	1	1	1	1	1	1	1	1	1	1	1	1	1	1	1	1	1	1	1	1	1	1	1	1	1	1	1	1	1	1	1	1	1	1
62931572	TGCAGCTCCCGGCTCGATGGGTCGAGTTCCCATGGTAGTATATAGTAGCAAGCCCGAGATCGGAAGAGC	Chr1D	26383082	1.39E-20	1	1	1	1	1	0	0	0	0	1	1	1	1	1	1	1	1	1	1	1	1	1	1	1	1	1	1	1	1	1	1	1	1	1	1	1	1	1	1	1	1	1	1	1	1
62877479	TGCAGCCTTCAGCCTCCCGCAAGAAGATCGAGGTAACTGCATGGTCTTTTTTCCGAGAGATCTTTGTGA	Chr1D	26387537	1.21E-27	1	1	1	1	1	0	0	0	0	1	1	1	1	1	1	1	1	1	1	1	1	1	1	1	1	1	1	1	1	1	1	1	1	1	1	1	1	1	1	1	1	1	1	1	1
32755751	TGCAGCACCACGCCGAGACGGCCCGCCACCATGGCCTCCAAAGTCACCGAGATCGGAAGAGCGGTTCAG	Chr1D	27708003	8.12E-17	1	1	1	1	1	0	0	0	0	1	1	1	1	1	1	1	1	1	1	1	1	1	1	1	1	1	1	1	1	1	1	1	1	1	1	1	1	1	1	1	1	1	1	1	1
32732270	TGCAGCCGCATGTAATGTTTCACAAACATATGCATGGGGCAACCGAGATCGGAAGAGCGGTTCAGCAGG	Chr1D	30160892	1.17E-14	1	1	1	1	1	0	0	0	0	1	1	1	1	1	1	1	1	1	1	1	1	1	1	1	1	1	1	1	1	1	1	1	1	1	1	1	1	1	1	1	1	1	1	1	1
33065767	TGCAGGAACAAGCTCCAAAGCCCACACATTACATACATGGATATGTAGTCCACTGATATCATTGATACT	Chr1D	33513297	1.21E-27	1	1	1	1	1	0	0	0	0	1	1	1	1	1	1	1	1	1	1	1	1	1	1	1	1	1	1	1	1	1	1	1	1	1	1	1	1	1	1	1	1	1	1	1	1
33071804	TGCAGCAGGGACCCATATGTCATGACTCTAGCACCTCACGCATGAATAGCGGCCCCGAGATCGGAAGAG	Chr1D	33542482	4.01E-21	1	1	1	1	1	0	0	0	0	1	1	1	1	1	0	1	1	1	1	1	1	1	1	1	1	1	1	1	1	1	1	1	1	1	1	1	1	1	1	1	1	1	1	1	1
32779077	TGCAGCTGCCAGACCGTAAACCTAACTTTCAGATCCACGGATCAGACGGCAGCCCGAGATCGGAAGAGC	Chr1D	33761773	1.39E-20	1	1	1	1	1	0	0	0	0	1	1	1	1	1	1	1	1	1	1	1	1	1	1	0	1	1	1	1	1	1	1	1	1	1	1	1	1	1	1	1	1	1	1	1	1
33074565	TGCAGGGAGGGCCGACTCCAATTCTGTCTGTGCCTCTTGGCAACCTACCGCCGAGATCGGAAGAGCGGT	Chr1D	35238975	5.78E-19	1	1	1	1	1	0	0	0	0	1	1	1	1	1	1	1	1	1	1	1	1	1	1	1	1	1	1	1	1	1	1	1	1	1	1	1	1	1	1	1	1	1	1	1	1
32747894	TGCAGCAACGGCGGGTGGTGGCTTGATCTTCAGCGCGGCAATGGAGGGCGGCAGTTGGCTCGCCGAGAT	Chr1D	36210586	2.02E-25	1	1	1	1	1	0	0	0	0	1	1	1	1	1	1	1	1	1	1	1	1	1	1	1	1	0	1	1	1	1	1	1	1	1	1	1	1	1	1	1	1	1	1	1	1
32772131	TGCAGCGTCAATGTCAGAGTACTTAGTACAGCGGCAGATCCGAGATCGGAAGAGCGGTTCAGCAGGAAT	Chr1D	36441835	4.52E-13	1	1	1	1	1	0	0	0	0	1	1	1	1	1	1	0	1	1	1	1	1	1	1	1	1	1	1	1	1	1	1	1	1	1	1	1	1	1	1	1	1	1	1	1	1
32759907	TGCAGCAAATGACTGATATGTGGTATATGATTCCGCTACTTATTAGTGGCACGGTAGGGAGGGAGGGGG	Chr1D	37394237	1.21E-27	1	1	1	1	1	0	0	0	0	1	1	1	1	1	1	1	1	1	1	1	1	1	1	1	1	1	1	1	1	1	1	1	1	1	1	1	1	1	1	1	1	1	1	1	1
32745999	TGCAGTTCAGATGTTCTCTTTCGTCTAGCTACTGGCTAGCTAGATATCATGCTCGATCAGATGAGTGGT	Chr1D	37394303	1.21E-27	1	1	1	1	1	0	0	0	0	1	1	1	1	1	1	1	1	1	1	1	1	1	1	1	1	1	1	1	1	1	1	1	1	1	1	1	1	1	1	1	1	1	1	1	1
62835986	TGCAGTAGCCCTAACAATAAATACTTTTGGAGGTTGTAGTAATATGAGCATGGCATCCCGAGATCGGAA	Chr1D	37538737	9.50E-23	1	1	1	1	1	0	0	0	0	1	1	1	1	1	1	1	1	1	1	1	1	1	1	1	1	1	1	1	1	1	1	1	1	1	1	1	1	1	1	1	1	1	1	1	1
62864844	TGCAGAATTTTTTTATTCGATGACAGCAAAGGGCCACAAACCGAGATCGGAAGAGCGGTTCAGCAGGAA	Chr1D	40255818	1.34E-13	1	1	1	1	1	0	0	0	0	1	1	1	1	1	1	1	1	1	1	1	1	1	1	1	1	1	1	1	1	1	1	1	1	1	1	1	1	1	1	1	1	1	1	1	1
32755815	TGCAGCCGCACCGCCACCCCTCTCACCTCCGAGATCGGAAGAGCGGTTCAGCAGGAATGCCGAGACCGA	Chr1D	41458243	1.96E-07	1	1	1	1	1	0	0	0	0	1	1	1	1	1	1	1	1	1	1	1	1	1	1	1	1	1	1	1	1	1	1	1	1	1	1	1	1	1	1	1	1	1	1	1	1
4312026	TGCAGTCAAGGAACTATGCCGAGCAGCCATGCTTCAGAGCAAGCCAAGACTTGTCAAACCCAGTGGCGA	Chr1D	42488072	1.21E-27	1	1	1	1	1	0	0	0	0	1	1	1	1	1	1	1	1	1	1	1	1	1	1	1	1	1	1	1	1	1	1	1	1	1	1	1	1	1	1	1	1	1	1	1	1
62837299	TGCAGTTCATGGCCATCGTTGTGCTCCTCTGCCGAGATCGGAAGAGCGGTTCAGCAGGAATGCCGAGAC	Chr1D	44206794	6.75E-09	1	1	1	1	1	0	0	0	0	1	1	1	1	1	1	1	1	1	1	1	1	1	1	1	1	1	1	1	1	1	1	1	1	1	1	1	1	1	1	1	1	1	1	1	1
62909188	TGCAGCTGCGGGAGTGCTGAGGCATGCCCTGGTTTCTTTTCTTTTCATTTCTCTTATGCTTTATTTTTG	Chr1D	44369145	1.21E-27	1	1	1	1	1	0	0	0	0	1	1	1	1	1	1	1	1	1	1	1	1	1	1	1	1	1	1	1	1	1	1	1	1	1	1	1	1	1	1	1	1	1	1	1	1
32713899	TGCAGGTCTCAGATTCTGGTTGCAATGACATTTTTTTGTTTAATTGTTCGCATGTTCAATAACACAGGG	Chr1D	44488465	1.21E-27	1	1	1	1	1	0	0	0	0	1	1	1	1	1	1	1	1	1	1	1	1	1	1	1	1	1	1	1	1	1	1	1	1	1	1	1	1	1	1	1	1	1	1	1	1
32733433	TGCAGCGTGAGGAGCTCAGTGGTCCAGAAGGTTGCGCTAAGCACGCGCAGGCGCGGGCAGCGATTGAGC	Chr1D	44500547	1.21E-27	1	1	1	1	1	0	0	0	0	1	1	1	0	1	1	1	1	1	1	1	1	1	1	1	1	1	1	1	1	1	1	1	1	1	1	1	1	1	1	1	1	1	1	1	1
62884444	TGCAGTACAAAACCCCACACACCATGTGCAGAGAGCGGAGTGATCATGCATGAGTAACCGAGATCGGAA	Chr1D	44676076	9.50E-23	1	1	1	1	1	0	0	0	0	1	1	1	1	1	1	1	1	1	1	1	1	1	1	1	1	1	1	1	1	1	1	1	1	1	1	1	1	1	1	1	1	1	1	1	1
62853824	TGCAGATGTTCTTCGTGTGAGTCAACGAGGGGAGAAGCCCAAGGGACGAGCATATGAAGACAAGATATG	Chr1D	44913470	1.21E-27	1	1	1	1	1	0	0	0	0	1	1	0	1	1	1	0	1	1	1	1	1	1	1	1	1	1	1	1	1	1	1	1	1	1	1	1	1	1	1	1	1	1	1	1	1
62904936	TGCAGTGAGCTGAGATTTAAGGGGGCGAGCAGGTTGGGTGGCCAACCGATTCTTCGCCGAGATCGGAAG	Chr1D	45002909	3.31E-22	1	1	1	1	1	0	0	0	0	1	1	1	1	1	1	1	1	1	1	1	1	1	1	1	1	1	1	1	1	1	1	1	1	1	1	1	1	1	1	1	1	1	1	1	1
33071452	TGCAGAGGCCCAACCATCAGTGTACGTGCAGAACTCAAAACGAGAACGAGCGATCCGATTAGCATGGGG	Chr1D	48296907	1.21E-27	1	1	1	1	1	0	0	0	0	1	1	1	1	1	1	1	1	1	1	1	1	1	1	1	1	1	1	1	1	1	1	1	1	1	1	1	1	1	1	1	1	1	1	1	1
32777138	TGCAGTTGGTGAGCTCCAGCACGCGGAGGGTCTCCGAGGGCAGGGAGCCGAGGCCGAGCGGGTAGATCC	Chr1D	49330941	1.21E-27	1	1	1	1	1	0	0	0	0	1	1	1	1	1	1	1	0	1	1	1	1	1	1	1	1	1	1	1	1	1	1	1	1	1	1	1	1	1	1	1	1	1	1	1	1
33068243	TGCAGTTGGTGAGCTCCAGCTCGCGGAGGGTCTCCGACGGTAGGGAGCCGAGGCTGAGCGGATAGATCC	Chr1D	49402419	1.21E-27	1	1	1	1	1	0	0	0	0	1	1	1	1	1	1	1	1	1	1	1	1	1	1	0	1	1	1	1	1	1	1	1	1	1	1	1	1	1	1	1	1	1	1	1	1
32755619	TGCAGTTGTTGGTGAGTTTGTCCCATCACATCGTGTGTTCATCAGTGTACCCGAGATCGGAAGAGCGGT	Chr1D	50880557	5.78E-19	1	1	1	1	1	0	0	0	0	1	1	1	1	1	0	1	1	1	1	1	1	1	1	1	1	1	1	1	1	1	1	1	1	1	1	1	1	1	1	1	1	1	1	1	1
32755111	TGCAGTATGAATGAATCATGACGATTTGCAGCATGTGAAGATGTCATGGACGGTGGTCCGAGATCGGAA	Chr1D	51214485	9.50E-23	1	1	1	1	1	0	0	0	0	1	1	1	1	1	1	1	1	1	1	1	1	1	1	1	1	1	1	1	1	1	1	1	1	1	1	1	1	1	1	1	1	1	1	1	1
4303527	TGCAGCCCAAACATGGGCACGGTTACTCCTAGCTAGTACTAGTAGTACATCTGCTGCCGAGATCGGAAG	Chr1D	51626036	3.31E-22	1	1	1	1	1	0	0	0	0	1	1	1	1	1	1	1	1	1	1	1	1	1	1	1	1	1	1	1	1	1	1	1	1	1	1	1	1	1	1	1	1	1	1	1	1
62877998	TGCAGGATTGGGTGTTCGCTGTGAGCCAGCAACATCCCTCTCGGCCCAACGTACGGCCGCACACATTCC	Chr1D	52631685	1.21E-27	1	1	1	1	1	0	0	0	0	1	1	1	1	1	1	0	1	1	1	1	1	1	1	1	1	1	1	1	1	1	1	1	1	1	1	1	1	1	1	1	1	1	1	1	1
32782641	TGCAGCTGCGGGAGACATGTGCATGTTGGGATTTAAGCCGTGCCGTGGTCCAGTCGTCAAGGAATCCAT	Chr1D	55613009	1.21E-27	1	1	1	1	1	0	0	0	0	1	1	1	1	1	1	1	1	1	1	1	1	1	1	1	1	1	1	1	1	1	1	1	1	1	1	1	1	1	1	1	1	1	1	1	1
62816640	TGCAGCAGCTAGCTCCTCCTCTTGTGTCTCGAAATGTTCAGACAGGAATAGGAGGGACAGGAGAGTGGT	Chr1D	55825839	1.21E-27	1	1	1	1	1	0	0	0	0	1	1	1	1	1	1	1	1	1	1	1	1	1	1	1	1	1	0	1	1	1	1	1	1	1	1	1	1	1	1	1	1	1	1	1	1
33067115	TGCAGCGGGGGGATGCCGTCGACGGTAAGATCCGAGATCGGAAGAGCGGTTCAGCAGGAATGCCGAGAC	Chr1D	55991584	6.75E-09	1	1	1	1	1	0	0	0	0	1	1	1	1	1	1	1	1	1	1	1	1	1	1	1	1	1	1	1	1	1	1	1	1	1	1	1	1	1	1	1	1	1	1	1	1
62822073	TGCAGGCGTGCCAGCGCGTGCGTGCGTGCGTGCGCGCGGGTGGACGATTGTTTTGCCTCTGGGCGCGGC	Chr1D	61743105	1.21E-27	1	1	1	1	1	0	0	0	0	1	1	1	1	1	1	1	1	1	1	1	1	1	1	1	1	1	1	1	1	1	1	1	1	1	1	1	1	1	1	1	1	1	1	1	1
32781010	TGCAGCGCCAAATAGGAAACGCCGCTAACTGCGGCAAAACGTCGAGGGAACGCACAGGCGGGTCTCCCC	Chr1D	65116197	1.21E-27	1	1	1	1	1	0	0	0	0	1	1	0	1	1	1	1	1	1	1	1	1	1	1	1	1	0	0	1	1	1	1	1	1	1	1	1	1	1	1	1	1	1	1	1	1
4303908	TGCAGCAGAGTGAACTAGTAGTAGTGCCAAGCTTGCCAAATTCAGACATCTGCACATGTGTGCCCCGAG	Chr1D	66053602	1.56E-26	1	1	1	1	1	0	0	0	0	1	1	1	1	1	1	1	1	1	1	1	1	1	1	1	1	1	1	1	1	1	1	1	1	1	1	1	1	1	1	1	1	1	1	1	1
32782994	TGCAGAGCAGCCTGTGGCCGCTGCCGAGCGCGAAGGTGTTCGGGGCCGAGATCGGAAGAGCGGTTCAGC	Chr1D	66628745	2.78E-16	1	1	1	1	1	0	0	0	0	1	1	1	1	1	1	1	1	1	1	1	1	1	1	1	1	1	1	1	1	1	1	1	1	1	1	1	1	1	1	1	1	1	1	1	1
32754347	TGCAGGCGCTCCGCGACATCAAGTCCCGCACCGAGATCGGAAGAGCGGTTCAGCAGGAATGCCGAGACC	Chr1D	72378168	2.12E-08	1	1	1	1	1	0	0	0	0	1	1	1	1	1	1	1	1	1	1	1	1	1	1	1	1	1	1	1	1	1	1	1	1	1	1	1	1	1	1	1	1	1	1	1	1
32728357	TGCAGAAGGGCAGCCACTCGCCAGTCGCTGCAAGGGGGAGGAGGGCTAACCCGTGCTGCAAGGCGGGCT	Chr1D	73655003	1.21E-27	1	1	1	1	1	0	0	0	0	1	1	1	1	1	1	1	1	1	1	1	1	1	1	0	1	1	1	1	1	1	1	1	1	1	1	1	1	1	1	1	1	1	1	1	1
32771097	TGCAGGTCGCCCACGTGTAGTCCATGGCGCCGAGATCGGAAGAGCGGTTCAGCAGGAATGCCGAGACCG	Chr1D	76250682	6.54E-08	1	1	1	1	1	0	0	0	0	1	1	1	1	1	1	1	1	1	1	1	1	1	1	1	1	1	1	1	1	1	1	1	1	1	1	1	1	1	1	1	1	1	1	1	1
32738559	TGCAGCAGTGGGCTTCAGAGCCTATTTGCTCATGAGCTTAACGTTTTGCCTCATTAAAGGTTACACCCC	Chr1D	76344949	1.21E-27	1	1	1	1	1	0	0	0	0	1	1	1	1	1	1	1	1	1	1	1	1	1	0	1	1	1	1	1	1	0	1	1	1	1	1	1	1	1	1	1	1	1	1	1	1
32744083	TGCAGGTGGACGGTGGATCGGGGGATGGCCTGCAAGCTCCGAGGAGGAAGATTCTCCTCCAAGCCGTGC	Chr1D	79635774	1.21E-27	1	1	1	1	1	0	0	0	0	1	1	1	1	1	1	1	1	1	1	1	1	1	1	1	1	1	1	1	1	1	1	1	1	1	1	1	1	1	1	1	1	1	1	1	1
62918417	TGCAGCGGCAACGGAAGATGCCCGAGGAGGAAAAACCAACTCGCACGCAATCGAGCTAGGGTTGTTGGT	Chr1D	80543853	1.21E-27	1	1	1	1	1	0	0	0	0	1	1	1	1	1	1	1	1	1	1	1	1	1	1	1	1	1	1	1	1	1	1	1	1	1	1	1	1	1	1	1	1	1	1	1	1
62902400	TGCAGACAGCCAGGAGGAAGATGTGGCTGGTTGGCTACCCTACCCGAGATCGGAAGAGCGGTTCAGCAG	Chr1D	80574939	3.42E-15	1	1	1	1	1	0	0	0	0	1	1	1	1	1	1	1	1	1	1	1	1	1	1	1	1	1	1	1	1	1	1	1	1	1	1	1	1	1	1	1	1	1	1	1	1
32753609	TGCAGCTCCAAGTTGCCTTCGGCCTCTAGGCAAAACAGCCTACCGACCGAGATCGGAAGAGCGGTTCAG	Chr1D	81297925	8.12E-17	1	1	1	1	1	0	0	0	0	1	1	1	1	1	1	1	1	1	1	1	1	1	1	1	1	1	1	1	1	1	1	1	1	1	1	1	1	1	1	1	1	1	1	1	1
32752984	TGCAGCCGCTCCTCGGCGGCTCTGGCGGCGACGAGCCCGCGCGTGGGACTGGAGTGGACCGAGATCGGA	Chr1D	84008506	2.72E-23	1	1	1	1	1	0	0	0	0	1	1	1	1	1	1	1	1	1	1	1	1	1	1	1	1	1	1	1	1	1	1	1	1	1	1	1	1	1	1	1	1	1	1	1	1
62876778	TGCAGAATCGAGATTTGAGCGGCGACGTGTATAGCCTTGTGACCGACTGGACCTAAACCTAGCCCCGAG	Chr1D	87678595	1.56E-26	1	1	1	1	1	0	0	0	0	1	1	1	1	1	1	1	1	1	1	1	1	1	1	1	1	1	1	1	1	1	1	1	1	1	1	1	1	1	1	1	1	1	1	1	1
4269385	TGCAGCCTGATTAGTATCATGCCTATCGAGCTATCAGTGGTGCTGCTTGATCCTCTTTAGCAAGCTAGC	Chr1D	91061978	5.62E-26	1	1	1	1	1	0	0	0	0	1	1	1	1	1	1	1	1	1	1	1	1	1	1	1	1	1	1	1	1	1	1	1	1	1	1	1	1	1	1	1	1	1	1	1	1
32722652	TGCAGGTGAGACTGATAATGGGCGTCCCACCATGTCACATTTAATCCCAACATGCTTTGGTGGCTGATA	Chr1D	91327857	1.21E-27	1	1	1	1	1	0	0	0	0	1	1	0	1	1	1	0	1	1	1	1	1	1	1	1	1	1	1	1	1	1	1	1	1	1	1	1	1	0	1	1	1	1	1	1	1
62904766	TGCAGCTGTAAGCGTTAGCACTTCGGGTCCAATGGGAGTGGCTTCGCCGAGATCGGAAGAGCGGTTCAG	Chr1D	91436402	8.12E-17	1	1	1	1	1	0	0	0	0	1	1	1	1	1	1	1	1	1	1	1	1	1	1	1	1	1	1	1	1	1	1	1	1	1	1	1	1	1	1	1	1	1	1	1	1
32755937	TGCAGGAGGTGGCGGTGATTGGCCTGCTGGCGGTGGCAACCGAGATCGGAAGAGCGGTTCAGCAGGAAT	Chr1D	93141218	4.52E-13	1	1	1	1	1	0	0	0	0	1	1	1	1	1	1	1	1	1	1	1	1	1	1	1	1	1	1	1	1	1	1	1	1	1	1	1	1	1	1	1	1	1	1	1	1
62894102	TGCAGCTGCCGCATGTCGCCGACAGATGCTGCTGGGGCCGAGATCGGAAGAGCGGTTCAGCAGGAATGC	Chr1D	96144128	5.06E-12	1	1	1	1	1	0	0	0	0	1	1	1	1	1	1	1	1	1	1	1	1	1	1	1	1	1	1	1	1	1	1	1	1	1	1	1	1	1	1	1	1	1	1	1	1
4266958	TGCAGCTCGTCTCCGAGTCTCCATAAGACCATAACAGACTTGATCAGCCGAGATCGGAAGAGCGGTTCA	Chr1D	96287854	2.37E-17	1	1	1	1	1	0	0	0	0	1	1	1	1	1	1	1	1	1	1	1	1	1	1	1	1	1	1	1	1	1	1	1	1	1	1	1	1	1	1	1	1	1	1	1	1
33066614	TGCAGCACCGCACCTTCCCCGCGTTGCTCTGTAGCAAGCGTCGCCGAGATCGGAAGAGCGGTTCAGCAG	Chr1D	99876707	3.42E-15	1	1	1	1	1	0	0	0	0	1	1	1	1	1	1	1	1	1	1	1	1	1	1	1	1	1	1	1	1	1	1	1	1	1	1	1	1	1	1	1	1	1	1	1	1
32758354	TGCAGAACGTGACTTTTTTTAGGTCTCCAGACTCGTGCTACAGTAGATCCACTGCTGCTTGCTAGCTTG	Chr1D	111913988	1.21E-27	1	1	1	1	1	0	0	0	0	1	1	1	1	1	1	1	1	1	1	1	1	1	1	1	1	1	1	1	1	1	1	1	1	1	1	1	1	1	1	1	1	1	1	1	1
32746429	TGCAGTTTGTGCTTAAATATTTTGCGCATCCTATCAATAACCAACAGCCTTCATTTCTAGTGACTAGCA	Chr1D	112573305	1.21E-27	1	1	1	1	1	0	0	0	0	1	1	0	1	1	1	1	1	1	1	1	1	1	0	1	1	1	1	1	1	1	1	1	1	1	1	1	1	1	1	1	1	1	1	1	1
32748447	TGCAGAGCTGGAGTGACAAGTGGATCGGCAACATTAAGCTGCAAATAGCTATCGCGCTTGAGGTCATTC	Chr1D	114145619	1.21E-27	1	1	1	1	1	0	0	0	0	1	1	1	1	1	0	1	1	1	1	1	1	1	0	1	1	1	1	1	1	1	1	1	1	1	1	1	1	1	1	1	1	1	1	1	1
4291081	TGCAGCTATCGATGTCAGATCGATCGATGGCAAGCAAATACACTGCCACTGCTCCCTCTCGTCCGAGAT	Chr1D	114631940	2.02E-25	1	1	1	1	1	0	0	0	0	1	1	1	1	1	1	1	1	1	1	1	1	1	1	1	1	1	1	1	1	1	1	1	1	1	1	1	1	1	1	1	1	1	1	1	1
62888646	TGCAGGCAGAGAAAGCGTAGGATTTGCTCGATTCTTGAAGCTTGACATCCCAACCTAGCGAGGCTGGTG	Chr1D	117094549	1.21E-27	1	1	1	1	1	0	0	0	0	1	1	1	1	1	1	1	1	1	1	1	1	1	1	1	1	1	1	1	1	1	1	1	1	1	1	1	1	1	1	1	1	1	1	1	1
62910908	TGCAGGCTGCTCCCACGCACCTCCCTCACTGGCCGAGATCGGAAGAGCGGTTCAGCAGGAATGCCGAGA	Chr1D	123594262	2.11E-09	1	1	1	1	1	0	0	0	0	1	1	1	1	1	1	1	1	1	1	1	1	1	1	1	1	1	1	1	1	1	1	1	1	1	1	1	1	1	1	1	1	1	1	1	1
32736189	TGCAGACGCTGGCGAGGTGAGTGATGATGCTTCTTCCTATTGGCTACAGAGGCAGATTTAGGGTCTGAT	Chr1D	139468834	1.21E-27	1	1	1	1	1	0	0	0	0	1	1	1	1	1	1	1	1	1	1	1	1	1	1	1	1	1	1	1	1	1	1	1	1	1	1	1	1	1	1	1	1	1	1	1	1
62809659	TGCAGCTAGTGTTGAGCTTCATTATGCTTTTCTTATCCAGAATAAACCAATCGGACCGAGATCGGAAGA	Chr1D	140397982	1.15E-21	1	1	1	1	1	0	0	0	0	1	1	1	1	1	0	1	1	1	1	1	1	1	1	1	1	1	1	1	1	1	1	1	1	1	1	1	1	1	1	1	1	1	1	1	1
33066649	TGCAGCAGCACGGCGGTGGCGGCAGGGTCACCGAGATCGGAAGAGCGGTTCAGCAGGAATGCCGAGACC	Chr1D	142110821	2.12E-08	1	1	1	1	1	0	0	0	0	1	1	1	1	1	1	1	1	1	1	1	1	1	1	1	1	1	1	1	1	1	1	1	1	1	1	1	1	1	1	1	1	1	1	1	1
4264424	TGCAGCTTCGCTAGGGGATCACCCAAGCTAACGCACCCCTGACGGCCGAGATCGGAAGAGCGGTTCAGC	Chr1D	147123120	2.78E-16	1	1	1	1	1	0	0	0	0	1	1	1	1	1	1	1	1	1	1	1	1	1	1	1	1	1	1	1	1	1	1	1	1	1	1	1	1	1	1	1	1	1	1	1	1
4294891	TGCAGGTCCAGATGGAGCAAACTTACCCAAGAGTGTCATGATGCCGAGATCGGAAGAGCGGTTCAGCAG	Chr1D	147123192	3.42E-15	1	1	1	1	1	0	0	0	0	1	1	1	1	1	1	1	1	1	1	1	1	1	1	1	1	1	1	1	1	1	1	1	1	1	1	1	1	1	1	1	1	1	1	1	1
33067489	TGCAGGCCCGCTGCTTTATATCATCTTCCCTCCTCATTCCTCAACGACTGCTTCACCGCCGAGATCGGA	Chr1D	147237619	2.72E-23	1	1	1	1	1	0	0	0	0	1	1	1	1	1	1	1	1	1	1	1	1	1	1	1	1	1	1	1	1	1	1	1	1	1	1	1	1	1	1	1	1	1	1	1	1
32729132	TGCAGCTCGAACGTGGCGTACAGGACATTGGCAACCTCATCAGCGGAGACCCCTGGCCGAGATCGGAAG	Chr1D	163527369	3.31E-22	1	1	1	1	1	0	0	0	0	1	1	1	1	1	1	1	1	1	1	1	1	1	1	1	1	1	1	1	1	1	1	1	1	1	1	1	1	1	1	1	1	1	1	1	1
4276321	TGCAGAGTCTAGGGTCGACCAAAAGACTAAACCAGCTTCTAAATTGCACAAAAGTGAGCTGACAGGTGC	Chr1D	198747662	1.21E-27	1	1	1	1	1	0	0	0	0	1	1	1	1	1	1	1	1	1	1	1	1	1	1	1	1	0	1	1	1	1	1	1	1	1	1	1	1	1	1	1	1	1	1	1	1
32741913	TGCAGGAGAAGAAGGCCAAGTAGGACAGGTGCACATGACTGGTGTACTTCCTTTCCTATCTTCAACGAT	Chr1D	201663674	1.21E-27	1	1	1	1	1	0	0	0	0	1	1	1	1	1	1	1	1	1	1	1	1	1	1	1	1	1	1	1	1	1	1	1	1	1	1	1	1	1	1	1	1	1	1	1	1
32736967	TGCAGATAAATTACTACTGTAGTATAGTTTAGAAGAATCCACCGCCGAATAAGAATTCCAATGCTGATT	Chr1D	202831864	1.21E-27	1	1	1	1	1	0	0	0	0	1	1	1	1	1	1	1	1	1	1	1	1	1	1	1	1	1	1	1	1	1	1	1	1	1	1	1	1	1	1	1	1	1	1	1	1
4263438	TGCAGCTCGAGCGCTCTTAGCCCTGAGATGGAACCGAGCACCGAGATCGGAAGAGCGGTTCAGCAGGAA	Chr1D	205704830	1.34E-13	1	1	1	1	1	0	0	0	0	1	1	1	1	1	1	1	1	1	1	1	1	1	1	1	1	1	1	1	1	1	1	1	1	1	1	1	1	1	1	1	1	1	1	1	1
32758585	TGCAGAATGGTGTTAATGAATTTTCCCACGCGGTCGTGTATGTTTCTGATGGAAGCTGTTCGGTTATTT	Chr1D	206252895	1.21E-27	1	1	1	1	1	0	0	0	0	1	1	1	1	1	1	1	1	1	1	1	1	1	1	1	1	1	1	1	1	1	1	1	1	0	1	1	1	1	1	1	1	1	1	1	1
32765437	TGCAGTTATTCAATTGAAAAATTCAAGTTTCAAGTTTGAAAAAATGAAGTCACAGTGAAAGGGCAGGGG	Chr1D	206465942	1.21E-27	1	1	1	1	1	0	0	0	0	1	1	1	1	1	1	1	1	1	1	1	1	1	1	1	0	1	1	1	1	1	1	1	1	1	1	1	1	1	1	1	1	1	1	1	1
4285101	TGCAGCTGAAGAACATGGCAAATGAGGACCAGATCCAGGGGAAGTAGGAAAAGAGGGGAGATGAATGGA	Chr1D	206734649	1.21E-27	1	1	1	1	1	0	0	0	0	1	0	1	1	1	1	1	1	1	1	1	1	1	1	1	1	1	1	1	1	1	1	1	1	1	1	1	1	1	1	1	1	1	1	1	1
32721964	TGCAGCTGCCGACACGCAGATCCGACCATGCCCGAAAGAGACCATCAACGCCCCGTGCTTGCCGAGATC	Chr1D	209977030	6.39E-25	1	1	1	1	1	0	0	0	0	1	1	1	1	1	1	1	1	1	1	1	1	1	1	1	1	1	1	1	1	1	1	1	1	1	1	1	1	1	1	1	1	1	1	1	1
32750626	TGCAGTGTTGAAGTATGACGCGGCGACACATGACATGGTGGTGGTGGGCGCAGCGGGGTACAAGGCATG	Chr1D	210940269	1.21E-27	1	1	1	1	1	0	0	0	0	1	1	1	1	1	1	1	1	1	1	1	1	1	1	1	1	1	1	1	1	1	1	1	1	1	1	1	1	1	1	1	1	1	1	1	1
62901444	TGCAGCGTGGAATCGGTAGCTGTGGCGGCTGCGCTCGGCGGGCGCCAGCAGCGGGTAAGGGGCAGCACC	Chr1D	214697223	1.21E-27	1	1	1	1	1	0	0	0	0	1	1	1	1	1	1	1	1	1	1	1	1	1	1	1	1	1	1	1	1	1	1	1	1	1	1	1	1	1	1	1	1	1	1	1	1
32751611	TGCAGAAATCAATGGCAGGTTACAGTCAAGTGGTAGATCCGAGATCGGAAGAGCGGTTCAGCAGGAATG	Chr1D	218813561	1.52E-12	1	1	1	1	1	0	0	0	0	1	1	1	1	1	1	1	1	1	1	1	1	1	1	1	1	1	1	1	1	1	1	1	1	1	1	1	1	1	1	1	1	1	1	1	1
62825494	TGCAGTGGCGCAAAAGAGGAGAGGAGGGACATGTCCCAATCGGTGTTCCGTGGGTTGGTTGCCCTGGCT	Chr1D	219817139	1.21E-27	1	1	1	1	1	0	0	0	0	1	1	1	1	1	1	1	1	1	1	1	1	1	0	1	1	1	1	1	1	1	1	1	1	1	1	1	1	1	1	1	1	1	1	1	1
32759669	TGCAGATGGCCGACTAATGGGGTGGTGGTCGAGGTGGGCGCTTACTCCCTATTCAGCGCGTAGGACGCT	Chr1D	221401602	1.21E-27	1	1	1	1	1	0	0	0	0	1	1	1	1	1	1	1	1	1	1	1	1	1	1	1	1	1	1	1	1	1	1	1	1	1	1	1	1	1	1	1	1	1	1	1	1
4274138	TGCAGCAATGAGACTTTGGGAACTCGTCGATAAAAATCTGTACCGAGATCGGAAGAGCGGTTCAGCAGG	Chr1D	223760196	1.17E-14	1	1	1	1	1	0	0	0	0	1	1	1	1	1	1	1	1	1	1	1	1	1	1	1	1	1	1	1	1	1	1	1	1	1	1	1	1	1	1	1	1	1	1	1	1
62924504	TGCAGCTACACGAACTTCTCCTCAGCCGAACAACATGGAGCTGTACGAGACTACACCGAGATCGGAAGA	Chr1D	226087091	5.36E-20	1	1	1	1	1	0	0	0	0	1	1	1	1	1	1	1	1	1	1	1	1	1	1	1	1	1	1	1	1	1	1	1	1	1	1	1	1	1	1	1	1	1	1	1	1
62837339	TGCAGTTCGCCGACAACCACAGCCGCCTGGAGGCCTACGCCTAGACAGAGCGGGACCGAGATCGGAAGA	Chr1D	226448932	1.15E-21	1	1	1	1	1	0	0	0	0	1	1	1	1	1	1	1	1	1	1	1	1	1	1	1	1	1	1	1	1	1	1	1	1	1	1	1	1	1	1	1	1	1	1	1	1
32747933	TGCAGCATATATCACAATCTCTAGCTGGGACAGATAAGAAATCCACCAAGTGCGTGGAGAAACTCAACC	Chr1D	226769617	1.21E-27	1	1	1	1	1	0	0	0	0	1	1	1	1	1	1	1	1	1	1	1	1	1	1	1	1	1	1	1	1	1	1	1	1	1	1	1	1	1	1	1	1	1	1	1	1
32736459	TGCAGAGATCCAAGGTTCCTTGAATTGAAGAAATCGGCTCGCTCCTGCACGCCCAGCAAGAGGATGGGC	Chr1D	226957088	1.21E-27	1	1	1	1	1	0	0	0	0	1	1	1	1	1	1	1	1	1	1	1	1	1	1	1	1	1	1	1	1	1	1	1	1	1	1	1	1	1	1	1	1	1	1	1	1
32752918	TGCAGCCCTGTAAAAAAAGACGAAGCTCTCTGCAACCTCCTCCATTGGCCGAGATCGGAAGAGCGGTTC	Chr1D	228503460	6.88E-18	1	1	1	1	1	0	0	0	0	1	1	1	1	1	1	1	1	1	1	1	1	1	1	1	1	1	1	1	1	1	1	1	1	1	1	1	1	1	1	1	1	1	1	1	1
4265579	TGCAGGGATACCCACTGGTGTTTTGCTTACCCAACTTCCGAGATCGGAAGAGCGGTTCAGCAGGAATGC	Chr1D	229104026	5.06E-12	1	1	1	1	1	0	0	0	0	1	1	1	1	1	1	1	1	1	1	1	1	1	1	1	1	1	1	1	1	1	1	1	1	1	1	1	1	1	1	1	1	1	1	1	1
4264232	TGCAGGTGCCTTTGGGCCACTGACAAGTGGGTCCAACAGCCGAGATCGGAAGAGCGGTTCAGCAGGAAT	Chr1D	231675441	4.52E-13	1	1	1	1	1	0	0	0	0	1	1	1	1	1	1	1	1	1	1	1	1	1	1	1	1	1	1	1	1	1	1	1	1	1	1	1	1	1	1	1	1	1	1	1	1
4289629	TGCAGCAGCATAAACAAGTGCAACAGAGGATGATCGATCACCCTCCTCCTAAGAAATATTCCGCGGAAG	Chr1D	232509247	1.21E-27	1	1	1	1	1	0	0	0	0	1	1	1	1	1	1	1	1	1	1	1	1	1	1	1	1	1	1	1	1	1	1	1	1	1	1	1	1	0	1	1	1	1	1	1	1
32741134	TGCAGCTGCCTTGCACGACGAGTGTGAATCATCATCGAAACCGACACAAGCAACGGCAAAAAGAGAGAA	Chr1D	234738980	1.21E-27	1	1	1	1	1	0	0	0	0	1	1	1	1	1	1	1	1	1	1	1	1	1	1	1	0	1	1	1	1	1	1	1	1	1	1	1	1	1	1	1	1	1	1	1	1
62888367	TGCAGAAACACGCGCGCTCCGTCCGTCACGCCTCAAATCGAACGCGAAAACCAAGAACCAAGACCAAAA	Chr1D	237348045	1.21E-27	1	1	1	1	1	0	0	0	0	1	1	1	1	1	1	1	1	1	1	1	1	1	1	1	1	1	1	1	1	1	1	1	1	1	1	1	1	1	1	1	1	1	1	1	1
32723052	TGCAGTGCGTGTGTGTGCGAGAGAGAGTTGAGCTGGGTTCCTTTCTCTCACTAGATCTGTCCACTGGTG	Chr1D	237348562	1.21E-27	1	1	1	1	1	0	0	0	0	1	1	1	1	1	0	1	1	1	1	1	1	1	1	1	1	1	1	1	1	1	1	1	1	1	1	0	1	1	1	1	1	1	1	1	1
62916905	TGCAGTGGTGGCTGGCGGTGGTATAAATGCCCGAGATCGGAAGAGCGGTTCAGCAGGAATGCCGAGACC	Chr1D	243833616	2.12E-08	1	1	1	1	1	0	0	0	0	1	1	1	1	1	1	1	1	1	1	1	1	1	1	1	1	1	1	1	1	1	1	1	1	1	1	1	1	1	1	1	1	1	1	1	1
32728055	TGCAGAACCGCAGAACAACATCTCTCCTCATGGAAACCGAGATCGGAAGAGCGGTTCAGCAGGAATGCC	Chr1D	245151320	1.68E-11	1	1	1	1	1	0	0	0	0	1	1	1	1	1	0	1	1	1	1	1	1	1	0	1	1	1	1	1	1	1	1	1	1	1	1	1	1	1	1	1	1	1	1	1	1
32749694	TGCAGTCGGTGTCGACTTGCTTCTGTCGTTATGCTCCTCCAAGGTGGCGCCCTTCTTGGAAGAGACGTA	Chr1D	245152511	1.21E-27	1	1	1	1	1	0	0	0	0	1	1	1	1	1	1	1	1	1	1	1	1	1	1	1	1	1	1	1	1	1	1	1	1	1	1	1	1	1	1	1	1	1	1	1	1
62824542	TGCAGTCCAAGCACGGGATGCGCCGTACTTAATTAGTCACACGTGTGCATGGCGGCATTTGTGTGGCTC	Chr1D	249573336	1.21E-27	1	1	1	1	1	0	0	0	0	1	1	1	1	1	1	1	1	1	1	1	1	1	1	1	1	1	1	1	1	1	1	1	1	1	1	1	1	1	1	1	1	1	1	1	1
32778608	TGCAGCACCTAGGGGCCCCTCGTTGGCGCCGAGATCGGAAGAGCGGTTCAGCAGGAATGCCGAGACCGA	Chr1D	252797342	1.96E-07	1	1	1	1	1	0	0	0	0	1	0	0	1	1	1	1	1	1	1	1	1	0	0	1	1	1	1	1	1	0	1	1	1	1	1	1	1	0	1	1	1	1	1	1	1
33067194	TGCAGCTACCTGCATCATCATTTCCCCTGTTGAACCTGCCCTGCCGCCGAGATCGGAAGAGCGGTTCAG	Chr1D	252797425	8.12E-17	1	1	1	1	1	0	0	0	0	1	0	1	1	1	1	1	1	1	1	1	1	1	1	1	1	1	1	1	1	1	1	1	1	1	1	1	1	1	1	1	0	1	1	1	1
32752136	TGCAGATACCACACACCCAAATTCAACCAATCTACTCCGACCGAGATCGGAAGAGCGGTTCAGCAGGAA	Chr1D	255649469	1.34E-13	1	1	1	1	1	0	0	0	0	1	1	1	1	1	1	1	1	1	1	1	1	1	1	1	1	1	1	0	1	1	1	1	1	1	1	1	1	1	1	1	1	1	1	1	1
62923474	TGCAGTCTGCCCCTGCTGCCACTGCCACCGCGGCGCCTCCTCCTCGTCGTCCTCGTCGCCATGCTGACC	Chr1D	257179183	1.21E-27	1	1	1	1	1	0	0	0	0	1	1	1	1	1	1	1	1	1	1	1	1	1	1	1	1	1	1	1	1	1	1	1	1	1	1	1	1	1	1	1	1	1	1	1	1
62836333	TGCAGTCCTTTTTGGATCTATGTTTGTGAAGATAAAATAATCCGAGATCGGAAGAGCGGTTCAGCAGGA	Chr1D	261765235	3.96E-14	1	1	1	1	1	0	0	0	0	1	1	1	1	1	1	1	1	1	1	1	1	1	1	1	1	1	1	1	1	1	1	1	1	1	1	1	1	1	1	1	1	1	1	1	1
4292837	TGCAGCACGTTCAAAGCAAGGGACCTAGCCCCTGCCGTCACCGAGATCGGAAGAGCGGTTCAGCAGGAA	Chr1D	262216131	1.34E-13	1	1	1	1	1	0	0	0	0	1	1	1	1	1	0	1	1	1	1	1	1	1	1	1	1	1	1	1	1	1	1	1	1	1	1	1	1	1	1	1	1	1	1	1	1
32723429	TGCAGACCTGCACCCACCGCACGGGCCCGTCGCATGGACCGCCCGAGATCGGAAGAGCGGTTCAGCAGG	Chr1D	262328788	1.17E-14	1	1	1	1	1	0	0	0	0	1	1	1	1	1	1	1	1	1	1	1	1	1	1	1	1	1	1	1	1	1	1	1	1	1	1	1	1	1	1	1	1	1	1	1	1
32765632	TGCAGTCTGCACTGCCTTCATAGAGGCTATGAACACAGGACGGCGGCTCTTTTTACAGGTTCACGGCAA	Chr1D	262880350	1.21E-27	1	1	1	1	1	0	0	0	0	1	1	1	1	1	1	1	1	1	1	1	1	1	1	1	1	1	1	1	1	1	1	1	1	1	1	1	1	1	1	1	1	1	1	1	1
4303029	TGCAGGCACGATCGATCTCCACGCCGTGTGTTGTTGTTCGCCGAGATCGGAAGAGCGGTTCAGCAGGAA	Chr1D	271900692	1.34E-13	1	1	1	1	1	0	0	0	0	1	1	1	1	1	0	1	1	1	1	1	1	1	1	1	1	1	1	1	1	1	1	1	1	1	1	1	1	1	1	1	1	1	1	1	1
4289511	TGCAGGCACCGTAGTTAAGAATCCAGTTTACTCTAAATCACCCGAGATCGGAAGAGCGGTTCAGCAGGA	Chr1D	272009781	3.96E-14	1	1	1	1	1	0	0	0	0	1	1	1	1	1	1	1	1	1	1	1	1	1	1	1	1	1	1	1	1	1	1	1	1	1	1	1	1	1	1	1	1	1	1	1	1
32737166	TGCAGATCGACGATGCCAGGCCGACCGAGGCGATCCGCACCATGCTGTCGCGCGCTGGTGGAGAACCCC	Chr1D	273134568	1.21E-27	1	1	1	1	1	0	0	0	0	1	1	1	1	1	1	1	1	1	1	1	0	1	1	1	1	1	1	1	1	1	1	1	1	1	1	1	1	1	1	1	1	1	1	1	1
32717436	TGCAGTCAGTGGTGGCCTCAATGCACCAACCGAGATCGGAAGAGCGGTTCAGCAGGAATGCCGAGACCG	Chr1D	273134704	6.54E-08	1	1	1	1	1	0	0	0	0	1	1	1	1	1	1	1	1	1	1	1	1	1	1	1	1	1	1	1	1	1	1	1	1	1	1	1	1	1	1	1	1	1	1	1	1
62888091	TGCAGCTCTTCTGCGGCGACACCCTCCTGCTCAAGGGCAAGAAGCGGAGAGACACGGTCTGCATTGCGC	Chr1D	274316140	5.62E-26	1	1	1	1	1	0	0	0	0	1	1	1	1	1	1	1	1	1	1	1	1	1	1	1	1	1	1	1	1	1	1	1	1	1	1	1	1	1	1	1	1	1	1	1	1
4283719	TGCAGCGGTTCACAGTAGAGGGGTCCATGAAGCAGCTCCGAGATCGGAAGAGCGGTTCAGCAGGAATGC	Chr1D	281954327	5.06E-12	1	1	1	1	1	0	0	0	0	1	1	1	1	1	1	1	1	1	1	1	1	1	1	1	1	1	1	1	1	1	1	1	1	1	1	1	1	1	1	1	1	1	1	1	1
62911182	TGCAGTCCCCGCGACAGGGGATTAATTGGAGCACCGAGATCGGAAGAGCGGTTCAGCAGGAATGCCGAG	Chr1D	284019714	5.87E-10	1	1	1	1	1	0	0	0	0	1	1	1	1	1	1	1	1	1	1	1	1	1	1	1	1	1	1	1	1	1	1	1	1	1	1	1	1	1	1	1	1	1	1	1	1
4274503	TGCAGCTGCTCCCCTATTTGTGTTCTTTGCAACGGCACCATCAACATTCAGTTTAACACAGCCGAGATC	Chr1D	286227398	6.39E-25	1	1	1	1	1	0	0	0	0	1	1	1	1	1	1	1	1	1	1	1	1	1	1	1	1	1	1	1	1	1	1	1	1	1	1	1	1	1	1	1	1	1	1	1	1
4293658	TGCAGGCTCACATAGCGCAGACCAGAGAGATGAACGTGCATGGCCCGAGATCGGAAGAGCGGTTCAGCA	Chr1D	286691524	1.00E-15	1	1	1	1	1	0	0	0	0	1	1	1	1	1	1	1	1	1	1	1	1	1	1	1	1	1	1	1	1	1	1	1	1	1	1	1	1	1	1	1	1	1	1	1	1
4290482	TGCAGAATGTGTTCCTAGTACATAGTAGTACCAGTACCCGAGATCGGAAGAGCGGTTCAGCAGGAATGC	Chr1D	294163394	5.06E-12	1	1	1	1	1	0	0	0	0	1	1	1	1	1	1	1	1	1	1	1	1	1	1	1	1	1	1	1	1	1	1	1	1	1	1	1	1	1	1	1	1	1	1	1	1
32721354	TGCAGCATGCCTCCTTCAAGCTGCGTCTCGTCTCCCTCATCGTTCTGCCTTACGACCCGACCCTGGCCT	Chr1D	297872150	1.21E-27	1	1	1	1	1	0	0	0	0	1	1	1	1	1	1	1	1	1	1	1	1	1	1	1	1	1	1	1	1	1	1	1	1	1	1	1	1	1	1	1	1	1	1	1	1
32721651	TGCAGCGCAGAAGACGACATGAACACGCACGCAGATCAACCATCAAGAAACGGCACCGATCGGGAGAAG	Chr1D	298012280	1.21E-27	1	1	1	1	1	0	0	0	0	1	1	1	1	1	0	1	1	1	1	1	1	1	1	1	1	1	1	1	1	1	1	1	1	1	1	1	1	1	1	1	1	1	1	1	1
32722950	TGCAGTCTTAGTAAAAGAAAAGCTGGATTTGGAGTTGTTGATTCATTCATCACTGAAGAAATATATGTG	Chr1D	298014595	1.21E-27	1	1	1	1	1	0	0	0	0	1	1	1	1	1	1	1	1	1	1	1	1	1	1	1	1	1	1	1	1	1	1	1	1	1	1	1	1	1	1	1	1	1	1	1	1
32722079	TGCAGGAAAATCTTTTCTCAGGAAACAAGGGAGGAAGAGCGACCTGGCGACGGTGACTACATCTTACAG	Chr1D	298147667	1.21E-27	1	1	1	1	1	0	0	0	0	1	1	0	1	1	1	1	1	1	1	1	1	1	1	1	1	1	1	1	1	1	1	1	1	1	1	1	1	1	1	1	1	1	1	1	1
62865695	TGCAGCAGGATCGACCTCTTCAAGAACTCCGGGATACCGAGATCGGAAGAGCGGTTCAGCAGGAATGCC	Chr1D	298149910	1.68E-11	1	1	1	1	1	0	0	0	0	1	1	1	1	1	0	1	1	1	1	1	1	1	1	1	1	1	1	0	1	1	1	1	1	1	1	1	1	1	1	1	1	1	1	1	1
62868114	TGCAGTCCTGCTTGCTGAGTGGCGTGCACCTGTGAGCGTGGCCCGAGATCGGAAGAGCGGTTCAGCAGG	Chr1D	299114103	1.17E-14	1	1	1	1	1	0	0	0	0	1	1	1	1	1	1	1	1	1	1	1	1	1	1	1	1	1	1	1	1	1	1	1	1	1	1	1	1	1	1	1	1	1	1	1	1
4285753	TGCAGGTGAGTTGATTACTAAGAGGTAAATTCAAACCGAGATCGGAAGAGCGGTTCAGCAGGAATGCCG	Chr1D	299557069	5.54E-11	1	1	1	1	1	0	0	0	0	1	1	1	1	1	1	0	1	1	1	1	1	1	1	1	1	1	1	1	1	1	1	1	1	1	1	1	1	1	1	1	1	1	1	1	1
62924661	TGCAGGCCTAAGAAGTGCAATGTTAACAGCTCTCAAACTGTTTGAAGGTGAGCCGAGATCGGAAGAGCG	Chr1D	300635005	4.82E-20	1	1	1	1	1	0	0	0	0	1	1	1	1	1	1	1	1	1	1	1	1	1	1	1	1	1	1	1	1	1	1	1	1	1	1	1	1	1	1	1	1	1	1	1	1
32755156	TGCAGTCCAAAAGGAGAGCGACGTTGTACACGAGAGCAGTGGTCAAGATCCGAGATCGGAAGAGCGGTT	Chr1D	300644599	2.00E-18	1	1	1	1	1	0	0	0	0	1	1	1	1	1	1	1	1	1	1	1	1	1	1	1	1	1	1	1	1	1	1	1	1	1	1	1	1	1	1	1	1	1	1	1	1
4292434	TGCAGAGAAGCATCAAAATGGTTGGAATTTGATTTCATCACATCCTAGGTAAGCTCATAGTTCCGAGAT	Chr1D	303477831	2.02E-25	1	1	1	1	1	0	0	0	0	1	1	1	1	1	1	1	1	1	1	1	1	1	1	1	1	1	1	1	1	1	1	1	1	1	1	1	1	1	1	1	1	1	1	1	1
32753042	TGCAGCCTCCCTCGGATTGCTACCCGCCGCCCTGATCCTGGGCCGAGATCGGAAGAGCGGTTCAGCAGG	Chr1D	305498939	1.17E-14	1	1	1	1	1	0	0	0	0	1	1	1	1	1	1	1	1	1	1	1	1	1	1	1	1	1	1	1	1	1	1	1	1	1	1	1	1	1	1	1	1	1	1	1	1
32743858	TGCAGGTCGCAGCTTCTATTTCCTCACTGACTACGTGTCCTACAACGCCTTCGCATACCCGCATCGCAT	Chr1D	309046671	1.21E-27	1	1	1	1	1	0	0	0	0	1	1	1	1	1	1	1	1	1	1	1	1	1	1	1	1	1	1	1	1	1	1	1	1	1	1	1	1	1	1	1	1	1	1	1	1
62828359	TGCAGATGTGTACGCACGTGTGGGCGTGGCGCGTTCACGTAGACACCTTATGACCGAGATCGGAAGAGC	Chr1D	309793947	1.39E-20	1	1	1	1	1	0	0	0	0	1	1	1	1	1	1	1	1	1	1	1	1	1	1	1	1	1	1	1	1	1	1	1	1	1	1	1	1	1	1	1	1	1	1	1	1
32724717	TGCAGTAAGATTTAACTTATTTCCGTCAGACCGAGATCGGAAGAGCGGTTCAGCAGGAATGCCGAGACC	Chr1D	310074730	2.12E-08	1	1	1	1	1	0	0	0	0	1	1	1	1	1	1	1	1	1	1	1	0	1	1	1	1	1	1	1	1	1	1	1	1	1	1	1	1	1	1	1	1	1	1	1	1
62896136	TGCAGTGGCGCTCACTCTGGCGCTACTTACTGACGACACGCGTGCCATCACACCGAGATCGGAAGAGCG	Chr1D	310572869	4.82E-20	1	1	1	1	1	0	0	0	0	1	1	1	1	1	1	1	1	1	1	1	1	1	1	1	1	1	1	1	1	1	1	1	1	1	1	1	1	1	1	1	1	1	1	1	1
4289086	TGCAGCACCACCCTCCCGTACACCGGCATCTGCCCCGAGATCGGAAGAGCGGTTCAGCAGGAATGCCGA	Chr1D	311437218	1.81E-10	1	1	1	1	1	0	0	0	0	1	1	1	1	1	1	1	1	1	1	1	1	1	1	1	1	1	1	1	1	1	1	1	1	1	1	1	1	1	1	1	1	1	1	1	1
62902338	TGCAGAAGAAGTAGATGCTCTGGCCTGATTAATTACCGAGATCGGAAGAGCGGTTCAGCAGGAATGCCG	Chr1D	311456746	5.54E-11	1	1	1	1	1	0	0	0	0	1	1	1	1	1	1	1	1	1	1	1	1	1	1	1	1	1	1	1	1	1	1	1	1	1	1	1	1	1	1	1	1	1	1	1	1
32739895	TGCAGCGCCAAATAGGGAATGCCAAATAGGTCGTCTGTAGGCAGCGATTTCTATGGCAATAGATCGTGG	Chr1D	315119849	1.21E-27	1	1	1	1	1	0	0	0	0	1	1	1	1	1	1	0	1	1	1	1	1	1	1	1	1	1	1	1	1	1	1	1	1	1	1	1	1	1	1	1	1	1	1	1	1
32767001	TGCAGCTGAGGGACGGCAACGCGGCGGCCTCCCTGTCCTTGGGCGGCGCCGCCCTTGCAAAATCGAAGG	Chr1D	315494114	1.21E-27	1	1	1	1	1	0	0	0	0	1	1	1	1	1	1	1	1	1	1	1	1	1	1	1	1	1	1	1	1	1	1	1	1	1	1	1	1	1	1	1	1	1	1	1	1
32720458	TGCAGACACAACGACGTGGATAAATAGATAGGTGCATAGTGCCTTCATCTCCTGGCCGATCGATGCGTC	Chr1D	320468115	1.21E-27	1	1	1	1	1	0	0	0	0	1	1	1	1	1	1	1	1	1	1	1	1	1	1	1	1	1	1	1	1	1	1	1	1	1	1	1	1	1	1	1	1	1	1	1	1
62895825	TGCAGCTGCGCCATAGCCTGTAGCTAGCTGCCGAGATCGGAAGAGCGGTTCAGCAGGAATGCCGAGACC	Chr1D	320865126	2.12E-08	1	1	1	1	1	0	0	0	0	1	1	1	1	1	1	1	1	1	1	1	1	1	1	1	1	1	1	1	1	1	1	1	1	1	1	1	1	1	1	1	1	1	1	1	1
32770228	TGCAGCGTCTGGAGAAAGAGAGCATCCATCAGGATAGTGATCTACCGAGATCGGAAGAGCGGTTCAGCA	Chr1D	320871213	1.00E-15	1	1	1	1	1	0	0	0	0	1	1	1	1	1	1	1	1	1	1	1	1	1	1	1	1	1	1	1	1	1	1	1	1	1	1	1	1	1	1	1	1	1	1	1	1
32748553	TGCAGATGGCTCTGGCGGCTGGGCGCTCCTCATGGCCGCCTCCTCGGGCCTCCTCGAGCCTGGTGGGGA	Chr1D	321667225	1.21E-27	1	1	1	1	1	0	0	0	0	1	1	1	1	1	1	1	1	1	1	1	1	1	1	1	1	1	1	0	1	1	1	1	1	1	1	1	0	1	1	1	1	1	1	1	1
4311138	TGCAGGTTGATGTCGACTGCCTTCCTCCCTTGGAGTTGGACAGAGAGCTGTGAGAGCCGAGATCGGAAG	Chr1D	321880318	3.31E-22	1	1	1	1	1	0	0	0	0	1	1	1	1	1	1	1	1	1	1	1	1	1	1	1	1	1	1	1	1	1	1	1	1	1	1	1	1	1	1	1	1	1	1	1	1
32721273	TGCAGCAGCGTCGACCAGCTCCAACTTCCAACGAAATCCTGGCTCGTGTGGGGAGAGCGTGCATGTGCC	Chr1D	321880374	1.21E-27	1	1	1	1	1	0	0	0	0	1	1	1	1	1	1	1	1	1	1	1	1	1	1	1	1	1	1	1	1	1	1	1	1	1	1	1	1	1	1	1	1	1	1	1	1
32740585	TGCAGCTACGTCATGGATGATGGCGCCCGATGAGCTCGTCGGACCTTTCGAGTGATCCCCGCTTTGCCC	Chr1D	324557829	1.21E-27	1	1	1	1	1	0	0	0	0	1	1	1	1	1	1	0	1	1	1	1	1	1	1	1	1	1	1	1	1	1	1	1	1	1	1	1	1	1	1	1	1	1	1	1	1
62902702	TGCAGCACACCTTCCCCATGCTAGCCTGAGCAGAGAGGTTGCTTCCCGAGATCGGAAGAGCGGTTCAGC	Chr1D	327893139	2.78E-16	1	1	1	1	1	0	0	0	0	1	1	1	1	1	1	1	1	1	1	1	1	1	1	1	1	1	1	1	1	1	1	1	1	1	1	1	1	1	1	1	1	1	1	1	1
4290512	TGCAGCCGACAGAACGAATGTCAGTCCATGACATTGTCTGACACTGAACAAGGACATGCTCCGAGATCG	Chr1D	330017446	2.23E-24	1	1	1	1	1	0	0	0	0	1	1	1	1	1	1	1	1	1	1	1	1	1	1	1	1	1	1	1	1	1	1	1	1	1	1	1	1	1	1	1	1	1	1	1	1
62867676	TGCAGGTACCGACGTGGTCATGTGCCCGCCGAGATCGGAAGAGCGGTTCAGCAGGAATGCCGAGACCGA	Chr1D	334673819	1.96E-07	1	1	1	1	1	0	0	0	0	1	1	1	1	1	1	1	1	1	1	1	1	1	1	1	1	1	1	1	1	1	1	1	1	1	1	1	1	1	1	1	1	1	1	1	1
4302199	TGCAGCGATCAACAGCGACAGCCGAAGCAAAGGGATCCGAGATCGGAAGAGCGGTTCAGCAGGAATGCC	Chr1D	334673847	1.68E-11	1	1	1	1	1	0	0	0	0	1	1	1	1	1	1	0	1	1	1	1	1	1	1	1	1	1	1	1	1	1	1	1	1	1	1	1	1	1	1	1	1	1	1	1	1
62819274	TGCAGCTACTACTGCTACACGCACGCATGGCCGACCACGGGCATGAGGCTAGCCGAGCTATGAGCTGCT	Chr1D	334686277	1.21E-27	1	1	1	1	1	0	0	0	0	1	1	1	1	1	1	1	1	1	1	1	1	1	1	1	1	1	1	1	1	1	1	1	1	1	1	1	1	1	1	1	1	1	1	1	1
62835834	TGCAGTACAGGCCGCACGGCTGGTGCAGCACGCGCGCTTGCCGAGATCGGAAGAGCGGTTCAGCAGGAA	Chr1D	334686343	1.34E-13	1	1	1	1	1	0	0	0	0	1	1	1	1	1	1	1	1	1	1	1	1	1	1	1	1	1	1	1	1	1	1	1	1	1	1	1	1	1	1	1	1	1	1	1	1
32779081	TGCAGCTGCGTCCCACTGCAAATCCTCCAACTCCACTTCCTTCTCGTGGCGTCTCTTTCCGAGATCGGA	Chr1D	336705501	2.72E-23	1	1	1	1	1	0	0	0	0	1	1	1	1	1	0	1	1	1	1	1	1	1	1	1	1	1	1	1	1	1	1	1	1	1	1	1	1	1	1	1	1	1	1	1	1
4293996	TGCAGTGCCTGGATGCAGCCGTCTTACTGTTACAGCACGGCGGAGGCGCCGAGATCGGAAGAGCGGTTC	Chr1D	337540396	6.88E-18	1	1	1	1	1	0	0	0	0	1	1	1	1	1	1	1	1	1	1	1	1	1	1	1	1	1	1	1	1	1	1	1	1	1	1	1	1	1	1	1	1	1	1	1	1
32742236	TGCAGGATCTTCCCAGTGCTCTGAGACGCTACTAGTTCCCCAGTCGCAGAGAAAGCTCGCATATGTGCG	Chr1D	337829228	1.21E-27	1	1	1	1	1	0	0	0	0	1	1	1	1	1	1	1	1	1	1	1	1	1	1	1	1	1	1	1	1	1	1	1	1	1	1	1	1	1	1	1	1	1	1	1	1
4293217	TGCAGGAGGAAGGCGAGAGGGAGAGGGAGACGTGGCCGCCGCCCCCGCCGCCGAGATCGGAAGAGCGGT	Chr1D	340610010	5.78E-19	1	1	1	1	1	0	0	0	0	1	1	1	1	1	1	1	1	1	1	1	1	1	1	1	1	1	1	1	1	1	1	1	1	1	1	1	1	1	1	1	1	1	1	1	1
33067503	TGCAGGCCGCTGCCGTCATCTCCAACACCTCCGAGATCGGAAGAGCGGTTCAGCAGGAATGCCGAGACC	Chr1D	344352175	2.12E-08	1	1	1	1	1	0	0	0	0	1	1	1	1	1	1	1	1	1	1	1	1	1	1	1	1	1	1	1	1	1	1	1	1	1	1	1	0	1	1	1	1	1	1	1	1
62821027	TGCAGGAGCTAGGGCATCGCCTACGCTGCGCAGCTCGACAAGGCGGCCGCAGAGGAGAAGTTCAACGGC	Chr1D	344668503	1.21E-27	1	1	1	1	1	0	0	0	0	1	1	1	1	1	1	1	0	1	1	1	1	1	0	1	1	1	1	1	1	1	1	1	1	1	1	1	1	1	1	1	1	1	0	1	1
33067636	TGCAGGGGACGGCGGCGGGGGCCGCTGGCTTCCTGGAGACCCGAGATCGGAAGAGCGGTTCAGCAGGAA	Chr1D	345094933	1.34E-13	1	1	1	1	1	0	0	0	0	1	1	1	1	1	1	1	1	1	1	1	1	1	1	1	1	1	1	1	1	1	1	1	1	1	1	1	1	1	1	1	1	1	1	1	1
32782305	TGCAGTTCGAATTCCAGGTGTGGCGATGTTTTCTTTTGACAGCATTAGTCGCCCGACTGCTCGCGCGAG	Chr1D	348669336	1.21E-27	1	1	1	1	1	0	0	0	0	1	1	1	1	1	1	1	1	1	1	1	1	1	1	1	1	1	1	1	1	1	1	1	1	1	1	1	1	1	1	1	1	1	1	1	1
32748581	TGCAGATTTTCATTATCTATCTTTCGAATACCTGCTGCTGCTGGCTTGCTGCAAGCCTGCAAGATGGTC	Chr1D	350341903	1.21E-27	1	1	1	1	1	0	0	0	0	1	1	1	1	1	1	1	1	1	1	1	1	1	1	1	1	1	1	1	1	1	1	1	1	1	1	1	1	1	1	1	1	1	1	1	1
62915852	TGCAGATGGCCTGATAACGAAAGGCTCTGGACGCATACACTGATAACACACGAGGCGACCGAGATCGGA	Chr1D	351275539	1.27E-21	1	1	1	1	1	0	0	0	0	1	1	1	1	1	1	1	1	1	1	1	1	1	1	1	1	1	1	1	1	1	1	1	1	1	1	1	1	1	1	1	1	1	1	1	1
32766022	TGCAGTGTGCGTGCATGCATGAAATCAAACAGTTGTCTATCTGCGCGAAAGGCCCCCTAGCTAGCTAGC	Chr1D	355261594	1.21E-27	1	1	1	1	1	0	0	0	0	1	1	1	1	1	1	1	1	1	1	1	1	1	1	1	1	1	0	1	1	1	1	1	1	1	1	1	0	1	1	1	1	1	1	1	1
4278053	TGCAGTTTACCGTGGTCCAACCGAACTCACCTAAGGTGCCTGATATGATGTCTCCGAGATCGGAAGAGC	Chr1D	359094828	1.39E-20	1	1	1	1	1	0	0	0	0	1	1	1	1	1	1	0	1	1	1	1	1	1	1	1	1	1	1	1	1	1	1	1	1	1	1	1	1	1	1	1	1	1	1	1	1
62834786	TGCAGGGGCAGGAGGCTCGGCGTCCTGCGGGAGGAAGAGGCCTTCTTCGCCTTCGTGCAGATCGGAAGA	Chr1D	359576411	2.62E-24	1	1	1	1	1	0	0	0	0	1	1	1	1	1	1	1	1	1	1	1	1	1	1	1	1	1	1	1	1	1	1	1	1	1	1	1	1	1	1	1	1	1	1	1	1
32740785	TGCAGCTCCCGCCCTCGAGTACCACTAGCCTCATCAAAATTCACCTTGAGGCTTGAGAGTGCCCGAGAT	Chr1D	359724783	2.02E-25	1	1	1	1	1	0	0	0	0	1	1	1	1	1	1	1	1	1	1	1	1	1	1	1	1	1	1	1	1	1	1	1	1	1	1	1	1	1	1	1	1	1	1	1	1
62884562	TGCAGTGCAAGTACAGTGGCGGCACGGCGCAAGTGCCCGCGTCCGTCCGAGATCGGAAGAGCGGTTCAG	Chr1D	361859147	8.12E-17	1	1	1	1	1	0	0	0	0	1	1	1	1	1	1	1	1	1	1	1	1	1	1	1	1	1	1	1	1	1	1	1	1	1	1	1	1	1	1	1	1	1	1	1	1
33074437	TGCAGCAGGATGGTCAGCGCCGACGGGTCGCAGTGCGGCCCCGTGCCCAGCGTCCGAGATCGGAAGAGC	Chr1D	361869081	1.39E-20	1	1	1	1	1	0	0	0	0	1	1	1	1	1	1	1	1	1	1	1	1	1	1	1	1	1	1	1	1	1	1	1	1	1	1	1	1	1	1	1	1	1	1	1	1
32769107	TGCAGAATTTCACGATCGTGGTCGCGGCGACCGCGCGCGTGCGTACCGAGATCGGAAGAGCGGTTCAGC	Chr1D	361886948	2.78E-16	1	1	1	1	1	0	0	0	0	1	1	1	1	1	1	1	1	1	1	1	1	1	1	1	1	1	1	1	1	1	1	1	1	1	1	1	1	1	1	1	1	1	1	1	1
33066289	TGCAGAACAACGCGACGAATTTCGTAGGAGTTGCCAAAGCCTGAAGAGTTCAGTTCCGAGATCGGAAGA	Chr1D	361979734	1.15E-21	1	1	1	1	1	0	0	0	0	1	1	1	1	1	1	1	1	1	1	1	1	1	1	1	1	1	1	1	1	1	1	1	1	1	1	1	1	1	1	1	1	1	1	1	1
32714921	TGCAGAACCATGCATAGCGTCCGATCTGAATCCTCCGAGATCGGAAGAGCGGTTCAGCAGGAATGCCGA	Chr1D	363650599	1.81E-10	1	1	1	1	1	0	0	0	0	1	1	1	1	1	1	1	1	1	1	1	1	1	1	1	1	1	1	1	1	1	1	1	1	1	1	1	1	1	1	1	1	1	1	1	1
32774537	TGCAGCGCATCGGCGTCGGGATGGTGCTCTCGCTCGTGTCGATGGTGGTGGCGGCGCTCGTGGAGACAC	Chr1D	367313271	1.21E-27	1	1	1	1	1	0	0	0	0	1	1	1	1	1	1	0	1	1	1	1	1	1	1	1	1	1	1	1	1	1	1	1	1	1	1	1	1	1	1	1	1	1	1	1	1
62814564	TGCAGAGCTTCATCAGCATCACCATCGTGCTCTTCATGCCCATCTACGACCGCGCCATCGTGCCGCTGG	Chr1D	367313379	1.21E-27	1	1	1	1	1	0	0	0	0	1	1	1	1	1	1	1	1	1	1	1	1	1	1	1	1	1	1	1	1	1	1	1	1	1	1	1	1	1	1	1	1	1	1	1	1
33066552	TGCAGATGGTTCGAGAACATGATCTAATGTTTTCCCGAGATCGGAAGAGCGGTTCAGCAGGAATGCCGA	Chr1D	367956125	1.81E-10	1	1	1	1	1	0	0	0	0	1	1	1	1	1	1	1	1	1	1	1	1	1	1	1	1	1	1	1	1	1	1	1	1	1	1	1	1	1	1	1	1	1	1	1	1
32718371	TGCAGCTGCTGCCGTCACACTAGCTACCGAAACCGTCGCCGTCGCCGTCCTCCTCCTCCGCTCCGCCGC	Chr1D	368484324	1.21E-27	1	1	1	1	1	0	0	0	0	1	1	1	1	1	1	1	1	1	1	1	1	1	0	1	1	1	1	1	1	1	1	1	1	1	1	1	1	1	1	1	1	1	1	1	1
62832125	TGCAGCTCGCCCTGACAGCGCATGGGTCCGATGTTCCTGGCCGAGCCCGCCTCCGAGATCGGAAGAGCG	Chr1D	370686817	4.82E-20	1	1	1	1	1	0	0	0	0	1	1	1	1	1	1	1	1	1	1	1	1	1	1	1	1	1	1	1	1	1	1	1	1	1	1	1	1	1	1	1	1	1	1	1	1
32717312	TGCAGTAAAAACATTCTGTCGAACACGTCAGGAGCACGGCACCGAGATCGGAAGAGCGGTTCAGCAGGA	Chr1D	370687209	3.96E-14	1	1	1	1	1	0	0	0	0	1	1	1	1	1	1	1	1	1	1	1	1	1	1	1	1	1	1	1	1	1	1	1	1	1	1	1	1	1	1	1	1	1	1	1	1
32773688	TGCAGCACAGCCTTACTATCAGCAGAGGGAGCCGCCTCGGGCGCAGTTTCCTTCTCCTGCGGCCGTCAA	Chr1D	372505728	1.21E-27	1	1	1	1	1	0	0	0	0	1	1	1	1	1	1	1	1	1	1	1	1	1	1	1	1	1	1	1	1	1	1	1	1	1	1	1	1	1	1	1	1	1	1	1	1
32763885	TGCAGGTGCCCGTTAACCAAATGCACGTTAACCAGCGCCAAATAGGATTTGCCCCTTTACTTCGTTTTC	Chr1D	372547764	1.21E-27	1	1	1	1	1	0	0	0	0	1	1	0	1	1	1	1	1	1	1	1	1	1	1	1	1	1	1	1	1	1	1	1	1	1	1	1	1	1	1	1	1	1	1	1	1
32789413	TGCAGCGTGCACCACCTACCGCGACCTGGACCGAGATCGGAAGAGCGGTTCAGCAGGAATGCCGAGACC	Chr1D	372547830	2.12E-08	1	1	1	1	1	0	0	0	0	1	1	1	1	1	1	1	1	1	1	1	1	1	1	1	1	1	1	1	1	1	1	1	1	1	1	1	1	1	1	1	1	1	1	1	1
62904121	TGCAGTGAAAGGCTGTGATTGTTTGCCGTTACGGGCTGGGGGCGCGTGATGGAGTCCCGAGATCGGAAG	Chr1D	372829377	3.31E-22	1	1	1	1	1	0	0	0	0	1	1	1	1	1	1	1	1	1	1	1	1	1	1	1	1	1	1	1	1	1	1	1	1	1	1	1	1	1	1	1	1	1	1	1	1
32738811	TGCAGCATTGTTCCATCGTTGCTGTTAAGATATTGGGAAAGGGGAATATCATATCACTAGCTAGGGAAA	Chr1D	374344655	1.21E-27	1	1	1	1	1	0	0	0	0	1	1	1	1	1	1	1	1	1	1	1	1	1	1	1	1	1	1	1	1	1	1	1	1	1	1	1	1	1	1	1	1	1	1	1	1
32753356	TGCAGCGGCAGCTGTCGCGCGCAGTGATCATGAAATTTACCAAGGCAGTTCTGAACCGAGATCGGAAGA	Chr1D	375066435	1.15E-21	1	1	1	1	1	0	0	0	0	1	1	1	1	1	1	1	1	1	1	1	1	1	1	1	1	1	1	1	1	1	1	1	1	1	1	1	1	1	1	1	1	1	1	1	1
32761980	TGCAGCGGGAGGTAGCGGTGGCAGGGCTCCAGTGCCACGGGAGCGCGGCAGAGGAGCTTCGGCCGAGAT	Chr1D	376216709	2.02E-25	1	1	1	1	1	0	0	0	0	1	1	1	1	0	1	1	1	1	1	1	0	1	1	1	1	1	1	1	1	1	1	1	1	1	1	1	1	1	1	1	1	1	1	1	1
32776470	TGCAGTAACACTCTAGAAGGTTTGTAGTGCTATATCGCAAGGCGACCAGTAACTAGCAACAAATTAAAG	Chr1D	376643994	1.21E-27	1	1	1	1	1	0	0	0	0	1	1	1	1	1	0	1	1	1	1	1	1	1	1	1	1	1	1	1	1	1	1	1	1	1	1	1	1	1	1	1	1	1	1	1	1
4280449	TGCAGTTTCGGCCGCGGGCGGCCTGCCAGTGCCAGATAGCAGCACAGTTAATTCCGCCGAGATCGGAAG	Chr1D	376647974	3.31E-22	1	1	1	1	1	0	0	0	0	1	1	1	1	1	1	1	1	1	1	1	1	1	1	1	1	1	1	1	1	1	1	1	1	1	1	1	1	1	1	1	1	1	1	1	1
32727030	TGCAGCGCCGTGTTGAGGGCATGGAGCCCGCAGAGCTGCCGCACCTGCAACTCGTGGTACAGCATGCCC	Chr1D	378911555	1.21E-27	1	1	1	1	1	0	0	0	0	1	1	0	1	1	1	1	1	1	1	1	1	1	1	1	1	1	1	1	1	1	1	1	1	1	1	1	1	1	1	1	1	1	1	1	1
32727152	TGCAGGCCATCGAGCGCTTCGACAACGGTCTGCCGCCGTTCCCTGCTCCCCAGCCCATGCAGCTTGACG	Chr1D	378923690	1.21E-27	1	1	1	1	1	0	0	0	0	1	1	1	1	1	1	1	1	1	1	1	1	1	1	1	1	1	1	1	1	1	1	1	1	1	1	1	1	1	1	1	1	1	1	1	1
32778676	TGCAGCAGCTACTCCTGCGTCTTAGTCAGGCCGAGATCGGAAGAGCGGTTCAGCAGGAATGCCGAGACC	Chr1D	379169619	2.12E-08	1	1	1	1	1	0	0	0	0	1	1	1	1	1	1	1	1	1	1	1	1	1	1	1	1	1	1	1	1	1	1	1	1	1	1	1	1	1	1	1	1	1	1	1	1
32753345	TGCAGCAGCAACAACCGCGTCGACGACGCACGCAGAAGCATCAGTCCTCCGAGATCGGAAGAGCGGTTC	Chr1D	379170389	6.88E-18	1	1	1	1	1	0	0	0	0	1	1	1	1	1	1	1	1	1	1	1	1	1	1	1	1	1	1	1	1	1	1	1	1	1	1	1	1	1	1	1	1	1	1	1	1
32730088	TGCAGCTCTGCCACAGAGAGAAGATCGATGCGATCCCTCGTTCCCCTAGCGCTGGGAGAAGAGAAGGTG	Chr1D	379370375	1.21E-27	1	1	1	1	1	0	0	0	0	1	1	1	1	1	0	1	1	1	1	1	1	1	1	1	1	1	1	1	1	1	1	1	1	1	1	1	1	1	1	1	1	1	1	1	1
32722407	TGCAGGCTATTCGCCGCAGCCAATCCCAAATGGTTATCCAGTGTGACACTGTTGACGGTGGGGTCGAGC	Chr1D	381340961	1.21E-27	1	1	1	1	1	0	0	0	0	1	1	1	1	1	1	1	1	1	1	1	1	1	1	1	1	1	1	1	1	1	1	1	1	1	1	1	1	1	1	1	1	1	1	1	1
32752202	TGCAGATCGGATTCGCCCTCAAGAAGGTGTTCGACGAGGGCATAACCAGCCGAGATCGGAAGAGCGGTT	Chr1D	381695815	2.00E-18	1	1	1	1	1	0	0	0	0	1	1	1	1	1	1	1	1	1	1	1	1	1	1	1	1	1	1	1	1	1	1	1	1	1	1	1	1	1	1	1	1	1	1	1	1
32785761	TGCAGCGCCGAATAAGGTTTGCCAGTCATCGATCCCCACGTGCACCCCTTTTCCGAGATCGGAAGAGCG	Chr1D	382109353	4.82E-20	1	1	1	1	1	0	0	0	0	1	0	0	1	1	1	1	1	1	1	1	1	1	1	1	1	1	1	1	1	1	1	1	1	1	1	1	1	1	1	1	1	1	1	1	1
62911489	TGCAGACCGGCGGGGGGCCTAATGTGTCCGACGCCTACACCATGAACGGACTCCCCGAGATCGGAAGAG	Chr1D	383197810	4.01E-21	1	1	1	1	1	0	0	0	0	1	1	1	1	1	1	1	1	1	1	1	1	1	1	1	1	1	1	1	1	1	1	1	1	1	1	1	1	1	1	1	1	1	1	1	1
62857459	TGCAGTAGCTTACTGAATGCACCTCCTTGTTCTGAAGAAACAGCTTGCTTGGATTATTAATCTCTGTGG	Chr1D	384411899	1.21E-27	1	1	1	1	1	0	0	0	0	1	1	1	1	1	0	1	1	1	1	1	1	1	1	1	1	1	1	1	1	1	1	1	1	1	1	1	1	1	1	1	1	1	1	1	1
32753004	TGCAGCAGGCGGGCACGCTTAGTTTAACCAGTGACCGAGATCGGAAGAGCGGTTCAGCAGGAATGCCGA	Chr1D	385069060	1.81E-10	1	1	1	1	1	0	0	0	0	1	1	1	1	1	1	1	1	1	1	1	1	1	1	1	1	1	1	1	1	1	1	1	1	1	1	1	1	1	1	1	1	1	1	1	1
33069861	TGCAGTTTGGTTACATCGTCCTGACAACCTCTGCTGGCATCATGGATCACGAGGAAGCCAGGAGGAAGA	Chr1D	385489210	1.21E-27	1	1	1	1	1	0	0	0	0	1	1	1	1	1	1	1	1	1	1	1	1	1	1	1	1	1	1	1	1	1	1	1	1	1	1	1	1	1	1	1	1	1	1	1	1
4301657	TGCAGAAGCGAGGTCATGGCCGAAAGCATTGCGTCAGGGACCGAGATCGGAAGAGCGGTTCAGCAGGAA	Chr1D	388561340	1.34E-13	1	1	1	1	1	0	0	0	0	1	1	1	1	1	1	1	1	1	1	1	1	1	1	1	1	1	1	1	1	1	1	1	1	1	1	1	1	1	1	1	0	1	1	1	1
62908517	TGCAGTTCGCTCTCACCAACAACAAAAATAATCATGGAGTAGTTCTGTGGTCAGAAAGAGAGATGAGCT	Chr1D	391162322	1.21E-27	1	1	1	1	1	0	0	0	0	1	1	1	1	1	1	1	1	1	1	1	1	1	1	1	1	1	1	1	1	1	1	1	1	1	1	1	1	1	1	1	1	1	1	1	1
4325873	TGCAGCTTCGGCTGTGCGCGTAGTAGATGATAGAGAAATTAAGAGGATTGCTACCGAGATCGGAAGAGC	Chr1D	394042862	1.39E-20	1	1	1	1	1	0	0	0	0	1	1	1	1	1	1	1	1	1	1	1	1	1	1	1	1	1	1	1	1	1	1	1	1	1	1	1	1	1	1	1	1	1	1	1	1
32727036	TGCAGCGCGGCGACGGTGGTCGCCGCAATAGAGGCGGCGGTCAAAGGCGGCGTGGACGTCCTGTGCGTG	Chr1D	394752404	1.21E-27	1	1	1	1	1	0	0	0	0	1	1	1	1	1	1	1	1	1	1	1	1	1	1	1	1	1	1	1	1	1	1	1	1	1	1	1	1	1	1	1	1	1	1	1	1
62853633	TGCAGATCAAAATTCATGGAGTCAGATTAACTCCTCTTTTTTATTTCGGTGGGGGACACATTAAAAACC	Chr1D	395214637	1.21E-27	1	1	1	1	1	0	0	0	0	1	1	1	1	1	1	1	1	1	1	1	1	0	1	1	1	1	1	1	1	1	1	1	1	1	1	1	1	1	1	1	1	1	1	1	1
62911180	TGCAGTCTCCCAGATTTTCTTCTCATCGCGGGTCCCCGCCGACGCCGATCCTCCGAGATCGGAAGAGCG	Chr1D	395449290	4.82E-20	1	1	1	1	1	0	0	0	0	1	1	1	1	1	1	1	1	1	1	1	0	1	1	1	1	1	1	1	1	1	1	1	1	1	1	1	1	1	1	1	1	1	1	1	1
32756472	TGCAGCACTGGCGTGCCGTTGGGTTGCCCTCGATCTCGCGCAGAGCGGATGGAATGCCGAGATCGGAAG	Chr1D	395653377	3.31E-22	1	1	1	1	1	0	0	0	0	1	1	1	1	1	1	1	1	1	1	1	1	1	1	1	1	1	1	1	1	1	1	1	1	1	1	1	1	1	1	1	1	1	1	1	1
32776440	TGCAGGTTGTTACCAATCCCTCCCTCCGCGTCAATGATGCTATCATCTTCAGAGTCCCATCCCTGGTCT	Chr1D	395847018	1.21E-27	1	1	1	1	1	0	0	0	0	1	1	1	1	1	1	1	1	1	1	1	1	1	0	1	1	1	1	1	1	1	1	1	1	1	1	1	1	1	1	1	1	1	1	1	1
32769138	TGCAGACCAGACCGCGCGCCCCACGATATGCATACCGAGATCGGAAGAGCGGTTCAGCAGGAATGCCGA	Chr1D	396149350	1.81E-10	1	1	1	1	1	0	0	0	0	1	1	1	1	1	1	1	1	1	1	1	1	1	1	1	1	1	1	1	1	1	1	1	1	1	1	1	1	1	1	1	1	1	1	1	1
32766329	TGCAGTTGGGACGCATCTAGTCCAGCTACTCATAAACCCCCACGGTCAAACCGATCAGTTCAAAAACCC	Chr1D	396149384	1.21E-27	1	1	1	1	1	0	0	0	0	1	1	1	1	1	1	1	0	1	1	1	1	1	1	1	1	1	1	1	0	1	1	1	1	1	1	1	1	1	1	1	0	1	1	1	1
4273925	TGCAGGGACGACACGATGCTCGAGTGGTTCAGCAGCGCCGAGATCGGAAGAGCGGTTCAGCAGGAATGC	Chr1D	396869690	5.06E-12	1	1	1	1	1	0	0	0	0	1	1	1	1	1	1	1	1	1	1	1	1	1	1	1	1	1	1	1	1	1	1	1	1	1	1	1	1	1	1	1	1	1	1	1	1
32769877	TGCAGCCGAACTTAACAAATTCAGGCCCCTAAATGTCTGCGGACGAGCCGAGATCGGAAGAGCGGTTCA	Chr1D	398606382	2.37E-17	1	1	1	1	1	0	0	0	0	1	1	1	1	1	1	1	1	1	1	1	1	1	1	1	1	1	1	1	1	1	1	1	1	1	1	1	1	1	1	1	1	1	1	1	1
62829859	TGCAGCCAGGAGATCGAGATCTTGGAGCGCGAGATCGGCGACCGAGATCGGAAGAGCGGTTCAGCAGGA	Chr1D	399424008	3.96E-14	1	1	1	1	1	0	0	0	0	1	1	1	1	1	1	1	1	1	1	1	1	1	1	1	1	1	1	1	1	1	1	1	1	1	1	1	1	1	1	1	1	1	1	1	1
4282834	TGCAGCATGGAGACGGACGACACTAGGGCCGTGGAGATGTTGCTCACGTTGTACAGCGCGGCGTTGCGG	Chr1D	400618897	1.21E-27	1	1	1	1	1	0	0	0	0	1	1	1	1	1	0	1	1	1	1	1	1	1	1	1	1	1	1	1	1	1	1	1	1	1	1	1	1	0	1	1	1	1	1	1	1
32753476	TGCAGCGTCATATCCAAGACTGGCCCCCTACCGAGATCGGAAGAGCGGTTCAGCAGGAATGCCGAGACC	Chr1D	403289898	2.12E-08	1	1	1	1	1	0	0	0	0	1	1	1	1	1	1	1	1	1	1	1	1	1	1	1	1	1	1	1	1	1	1	1	1	1	1	1	1	1	1	1	1	1	0	1	1
33067707	TGCAGGTCACAGAGTGGTGGAGGCTGACGGCCCGAGATCGGAAGAGCGGTTCAGCAGGAATGCCGAGAC	Chr1D	404465108	6.75E-09	1	1	1	1	1	0	0	0	0	1	1	1	1	1	1	1	1	1	1	1	1	1	1	1	1	1	1	1	1	1	1	1	1	1	1	1	1	1	1	1	1	1	1	1	1
4289376	TGCAGTAGTTCTGAGAATTGTGAGACAGATAAATTTACCACCATAATTCATAGTTTCTGAATCTGAATG	Chr1D	405447822	1.21E-27	1	1	1	1	1	0	0	0	0	1	1	1	1	1	1	1	1	1	1	1	1	1	1	1	1	1	1	1	1	1	1	1	1	1	1	1	1	1	1	1	1	1	1	1	1
32722648	TGCAGGTGAAACGTATAGGGTAGATGAAACAATGCAAAGAACGAATGCATGAAGCTGAGCTCCACTCAC	Chr1D	406401812	1.21E-27	1	1	1	1	1	0	0	0	0	1	1	1	1	1	1	1	1	1	1	1	1	1	1	1	1	1	1	1	1	1	1	1	1	1	1	1	1	1	1	1	0	1	1	1	1
32752458	TGCAGCACGGAGACCGCCGTGCGCAGCGCGCACCGAGATCGGAAGAGCGGTTCAGCAGGAATGCCGAGA	Chr1D	408961490	2.11E-09	1	1	1	1	1	0	0	0	0	1	1	1	1	1	1	1	1	1	1	1	1	1	1	1	1	1	1	1	1	1	1	1	1	1	1	1	1	1	1	1	1	1	1	1	1
32769394	TGCAGATCGACGGCACTATCGTGGCGCCGAGCGAGCCCACGACGTGGCCGAGATCGGAAGAGCGGTTCA	Chr1D	409275002	2.37E-17	1	1	1	1	1	0	0	0	0	1	1	1	1	1	1	1	1	1	1	1	1	1	1	1	1	1	1	1	1	1	1	1	1	1	1	1	1	1	1	1	1	1	1	1	1
62826771	TGCAGAAGCTGGGTTGGTTCGGCTGGAGAGCAAACCGCTAGGCTCGGCCGAGATCGGAAGAGCGGTTCA	Chr1D	409276309	2.37E-17	1	1	1	1	1	0	0	0	0	1	1	1	1	1	1	1	1	1	1	1	1	1	1	1	1	1	1	1	1	1	1	1	1	1	1	1	1	1	1	1	1	1	1	1	1
4269538	TGCAGGAAAAGCCACGACGCAAGATGCGCCGCCATCGCCGTTCCGAGATCGGAAGAGCGGTTCAGCAGG	Chr1D	409807914	1.17E-14	1	1	1	1	1	0	0	0	0	1	1	1	1	1	1	1	1	1	1	1	1	1	1	1	1	1	1	1	1	1	1	1	1	1	1	1	1	1	1	1	1	1	1	1	1
62824588	TGCAGTCCCAAAGACAAAGAGGCCAGCGCCGCACGAATTGTTCGCCGCCGTCGCTTTCGCTGAAACTTG	Chr1D	410494034	1.21E-27	1	1	1	1	1	0	0	0	0	1	1	1	1	1	1	1	1	1	1	1	1	1	1	1	1	1	1	1	1	1	1	1	1	1	1	1	1	1	1	1	1	1	1	1	1
4301040	TGCAGTACAGCATTTATCCATGGACGATGGAAAGCACGTTGTCCTTGCCGAGATCGGAAGAGCGGTTCA	Chr1D	410815048	1.10E-15	1	1	1	1	1	0	0	0	0	1	1	1	1	1	1	1	1	1	1	1	1	1	1	1	1	1	1	1	1	1	1	1	1	1	1	1	1	1	1	1	1	1	1	1	1
4285371	TGCAGTTAAACTTTACTTGTACGGTCGTACGTGCCGTACTGTCCGAGATCGGAAGAGCGGTTCAGCAGG	Chr1D	413423860	1.17E-14	1	1	1	1	1	0	0	0	0	1	1	1	1	1	1	1	1	1	1	1	1	1	1	1	1	1	1	1	1	1	1	1	1	1	1	1	1	1	1	1	1	1	1	1	1
33065249	TGCAGCACATGGCTACGTTGATCAGAAATCACTTGCAGTGTTGCGATCTGACATGCTACTAGCTCATTC	Chr1D	414460516	1.21E-27	1	1	1	1	1	0	0	0	0	1	1	1	1	1	1	1	1	1	1	1	1	1	1	1	1	1	1	1	1	1	1	1	1	1	1	1	1	1	1	1	1	1	1	1	1
32763015	TGCAGGAAAATCTTTACCAGAAGAAGAAGCTGAATACGGTGGTAGTTCGCGGGCGCAAAGTCGTAGTAC	Chr1D	417622265	1.21E-27	1	1	1	1	1	0	0	0	0	1	1	1	1	1	1	1	1	1	1	1	1	1	1	1	1	1	1	1	1	1	1	1	1	1	1	1	1	1	1	1	1	1	1	1	1
62831522	TGCAGCGGGGTCGACTCTCCTGCTGACCGCGCGTCGTCGGCCGAGATCGGAAGAGCGGTTCAGCAGGAA	Chr1D	417690827	1.34E-13	1	1	1	1	1	0	0	0	0	1	1	1	1	1	1	1	1	1	1	1	1	1	1	1	1	1	1	1	1	1	1	1	1	1	1	1	1	1	1	1	1	1	1	1	1
32755503	TGCAGTTAGTCGGACATGTATCCTTAGCCTGCCGAGATCGGAAGAGCGGTTCAGCAGGAATGCCGAGAC	Chr1D	417945325	6.75E-09	1	1	1	1	1	0	0	0	0	1	1	1	1	1	1	1	1	1	1	1	1	1	1	1	1	0	1	0	1	1	1	1	1	1	1	1	1	1	1	1	1	1	1	1	1
32711448	TGCAGATCGGCCATGCAGAGGAACAGAGTCGCCATGTTGATTGCAACGGTTACATGAGCTCGCCATGGA	Chr1D	418435714	1.21E-27	1	1	1	1	1	0	0	0	0	1	1	1	1	1	1	1	1	1	1	1	1	1	1	1	1	0	0	1	1	0	1	1	1	1	1	1	1	1	1	1	0	1	1	1	1
32764034	TGCAGGCTCTGGAAAAACCACTACGTGTACCAAATACGCGCATTATCATCAGCGCAAGGGATTCAAACC	Chr1D	422938765	1.21E-27	1	1	1	1	1	0	0	0	0	1	0	1	1	1	1	1	1	1	1	1	1	1	1	1	1	1	1	1	1	1	1	1	1	1	1	1	1	1	1	1	0	1	1	1	1
62915667	TGCAGAACCATAAACAGAAAATGCATGTGAGCATCAGGACACTTGCTACCACCGAGATCGGAAGAGCGG	Chr1D	423227827	1.67E-19	1	1	1	1	1	0	0	0	0	1	1	1	1	1	1	1	1	1	1	1	1	1	1	1	1	1	1	1	1	1	1	1	1	1	1	1	1	1	1	1	1	1	1	1	1
4295960	TGCAGTACCCAGCCATGATGTGGGCATATGGTCCGCCGAGATCGGAAGAGCGGTTCAGCAGGAATGCCG	Chr1D	425635784	5.54E-11	1	1	1	1	1	0	0	0	0	1	1	1	1	1	1	1	1	1	1	1	1	1	1	1	1	1	1	1	1	1	1	1	1	1	1	1	1	1	1	1	1	1	1	1	1
33075909	TGCAGCGAGCCCTCCGAGATTTTGACCTCCACCAGCGCAAGCTTCTTGAGCAGGGGAAACTGAAGCGTC	Chr1D	426091779	1.21E-27	1	1	1	1	1	0	0	0	0	1	1	1	1	1	1	1	1	1	1	1	1	1	1	1	1	1	1	1	1	1	1	1	1	1	1	1	1	1	1	1	1	1	1	1	1
4273345	TGCAGATAGTTTTAAAAACAGCTAATGATGATATATCATGAGTCTTATTTCAGCCGAGATCGGAAGAGC	Chr1D	426119184	1.39E-20	1	1	1	1	1	0	0	0	0	1	1	1	1	1	1	1	1	1	1	1	1	1	1	1	1	1	1	1	1	1	1	1	1	1	1	1	1	1	1	1	1	1	1	1	1
4316022	TGCAGAGCTAGCTACTAAGCTTGAATTTGTGTTCCTACCTGTTTTGATACCATGGATGGAACCCATCCA	Chr1D	426281120	1.21E-27	1	1	1	1	1	0	0	0	0	1	1	1	1	1	1	1	1	1	1	1	1	1	1	1	1	1	1	1	1	1	1	1	1	1	1	1	1	1	1	1	1	1	1	1	1
32751892	TGCAGACATTCCAACTCACCGAGCGTACGTAGCCACCGAGATCGGAAGAGCGGTTCAGCAGGAATGCCG	Chr1D	427086305	5.54E-11	1	1	1	1	1	0	0	0	0	1	1	1	1	1	1	1	1	1	1	1	1	1	1	1	1	1	1	1	1	1	1	1	1	1	1	1	1	1	1	1	1	1	1	1	1
62929994	TGCAGTTCCCTTGCACATGTCTCCGCGAGGCAAGGGCCCGCCAACGGTACCGTCCGAGATCGGAAGAGC	Chr1D	427086709	1.39E-20	1	1	1	1	1	0	0	0	0	1	1	1	1	1	1	1	1	1	1	1	1	1	1	1	1	1	1	1	1	1	1	1	1	1	1	1	1	1	1	1	1	1	1	1	1
32749594	TGCAGTACTCTGTCTTCTACTAATGGATTTGATACAATTACATCATAGCCTGATACTATGTTTCCCGAG	Chr1D	430073621	1.56E-26	1	1	1	1	1	0	0	0	0	1	1	1	1	1	1	1	1	1	1	1	1	1	1	1	1	1	1	1	1	1	1	1	1	1	1	1	1	1	1	1	1	1	1	1	1
62884607	TGCAGTGGCGGCCATCGCGGGTGGGCTCCCTCCCTGGTCCGCTCGCCCGCTTTCACCCGAGATCGGAAG	Chr1D	433809907	3.31E-22	1	1	1	1	1	0	0	0	0	1	1	1	1	1	1	1	1	1	1	1	1	1	1	1	1	1	1	1	1	1	1	1	1	1	1	1	1	1	1	1	1	1	1	1	1
4297000	TGCAGCATTTGCAGCTGAATCCATGACGAGCACGTACGGCTATCTCCGCCCTCCGAGATCGGAAGAGCG	Chr1D	435168748	4.82E-20	1	1	1	1	1	0	0	0	0	1	1	1	1	1	1	1	1	1	1	1	1	1	1	1	1	1	1	1	1	1	1	1	1	1	1	1	1	1	1	1	1	1	1	1	1
33065396	TGCAGCCATTTCTTTCTTTGAGAGGTCATCCGAGAGGCCAGCCAACCAAACTGCGGTGGTAATACCAGC	Chr1D	438402349	1.21E-27	1	1	1	1	1	0	0	0	0	1	1	1	1	1	0	1	1	1	1	1	1	1	1	1	1	1	1	1	1	1	1	1	1	1	1	1	1	1	1	1	0	1	1	1	1
33065008	TGCAGAAGGCGTCCATTCTTGGAAGGAAGAGGAAGACAAAGGTGCCCGACGATCCTTCGACGCCCTGAA	Chr1D	438677964	1.21E-27	1	1	1	1	1	0	0	0	0	1	1	1	1	1	0	0	1	0	1	1	1	1	1	1	1	1	1	1	0	1	1	1	1	1	1	1	1	1	1	1	1	1	1	1	1
32766229	TGCAGTTCTGTTCATTTATTTACATCCTTTTACATGCCTGCCTCTGTAACCCCACTGCTTAGGACTTCT	Chr1D	439080180	1.21E-27	1	1	1	1	1	0	0	0	0	1	1	1	1	1	1	1	1	1	1	1	1	1	1	1	1	1	1	1	1	1	1	1	1	1	1	1	1	1	1	1	1	1	0	1	1
32726113	TGCAGACTCTGATGAGGAGATGAGAGGCCAGGCATCGTCGCTTTACACTCCCGAGATCGGAAGAGCGGT	Chr1D	439473486	5.78E-19	1	1	1	1	1	0	0	0	0	1	1	1	1	1	0	1	1	1	0	1	1	1	1	1	1	1	1	1	1	1	1	1	1	1	1	1	1	1	1	1	1	1	1	1	1
62878155	TGCAGGCTTGAACAACTTCCCTCTGTCGATCTTGTGTGCCGATGGCTGCACAGCCTGCAATCACTTCGG	Chr1D	440392507	1.21E-27	1	1	1	1	1	0	0	0	0	1	1	1	1	1	1	1	1	1	1	1	1	1	1	1	1	1	0	1	1	1	1	1	1	1	1	1	1	1	1	1	1	1	1	1	1
4272775	TGCAGGCCTGAACAGTCTAGGACCTGATCAAGGTGTGAGAAGAATTGCTATGCTCTGCACGTGCGTAAG	Chr1D	440444213	1.21E-27	1	1	1	1	1	0	0	0	0	1	1	1	1	1	1	1	1	1	1	1	1	1	1	1	1	1	1	1	1	1	1	1	1	1	1	1	1	1	1	1	1	1	1	1	1
32776087	TGCAGGGCTTGTCTCTCTGAACTCGCTAGTCCAGAGAGGTGTTTGCGATAAAACAGTGACACGTCAAGA	Chr1D	440672630	1.21E-27	1	1	1	1	1	0	0	0	0	1	1	1	1	1	1	0	0	1	1	1	1	0	1	1	0	1	1	1	1	1	1	1	1	1	1	1	0	1	1	1	1	1	1	1	1
33066755	TGCAGCCAACGCCGCCGTCGTCAACCACAACCAGCCGAGATCGGAAGAGCGGTTCAGCAGGAATGCCGA	Chr1D	441527891	1.81E-10	1	1	1	1	1	0	0	0	0	1	1	1	1	1	1	1	1	1	1	1	1	1	1	1	1	1	1	1	1	1	1	1	1	1	1	1	1	1	1	1	1	1	1	1	1
32785795	TGCAGCAACGGCGCCCGCGCCCGTTCCCCCTCGCCGAGATCGGAAGAGCGGTTCAGCAGGAATGCCGAG	Chr1D	444654184	5.87E-10	1	1	1	1	1	0	0	0	0	1	0	1	1	1	1	1	1	1	1	1	1	1	1	1	1	1	1	1	1	1	1	1	1	1	1	1	1	1	1	1	1	1	1	1	1
32722887	TGCAGTCCCACCACATCAGGAGCAGAACTGGATCCGAGGATAAACCTAAAGATCGGCCAACACGACGAA	Chr1D	444843090	1.21E-27	1	1	1	1	1	0	0	0	0	1	1	1	1	1	0	0	1	1	1	1	0	1	1	1	1	1	1	1	1	1	1	1	1	1	1	1	1	1	1	1	1	1	1	1	1
62847952	TGCAGCCATTCGCACTTGTCTAAGCCATTAGCAAGCGAACAAGCTGGACATGCCGCAGCCGTAGCCATC	Chr1D	446343355	1.21E-27	1	1	1	1	1	0	0	0	0	1	0	0	1	1	1	1	1	1	1	1	0	1	1	1	1	1	0	1	1	1	1	1	1	1	1	1	1	1	1	1	1	1	1	1	1
32770361	TGCAGCTGCGGGCACGCGTCGAAGACGCCCTCGTAGGCGGCCGAGATCGGAAGAGCGGTTCAGCAGGAA	Chr1D	446475993	1.34E-13	1	1	1	1	1	0	0	0	0	1	1	1	1	1	1	1	1	1	1	1	1	1	0	1	1	1	1	1	1	1	1	1	1	1	1	1	1	1	1	1	1	1	1	1	1
62933240	TGCAGATCCCGCCCGAGGAGAAACAAGCGTCAGCAAATCAAACAATCACCGAAGCTACCTAATCGAAGG	Chr1D	446881917	1.21E-27	1	1	1	1	1	0	0	0	0	1	1	1	1	1	1	1	1	1	1	1	1	1	1	1	1	1	1	1	1	1	1	1	1	1	1	1	1	1	1	1	1	1	1	1	1
32749700	TGCAGTCGTGCTTTGATTCTAACTGTTTCTCTAAAACCCTTTGCACAGAAGGATATGTCAGCTCTAACA	Chr1D	447378834	1.21E-27	1	1	1	1	1	0	0	0	0	1	1	1	1	1	1	1	1	1	1	1	1	1	1	1	1	1	1	1	1	1	1	1	1	1	1	1	1	1	1	1	1	1	1	1	1
32755510	TGCAGTTATTCACCTATATCCATCATCCAGTGATATTATGCTCTAGCAGTCTAGCTGTCCGAGATCGGA	Chr1D	447900405	2.72E-23	1	1	1	1	1	0	0	0	0	1	1	1	1	1	1	1	1	1	1	1	1	1	1	1	1	1	1	1	1	1	1	1	1	1	1	1	1	1	1	1	1	1	1	1	1
32763536	TGCAGGATTCGAGCTCGTTCACATGGCAATGGCAGGCAAGGGGGAGCTTTGAATAAGCAAATGGCTCTG	Chr1D	448090687	1.21E-27	1	1	1	1	1	0	0	0	0	1	1	1	1	1	1	1	1	1	1	1	1	1	1	1	1	1	1	1	1	1	1	1	1	1	1	1	1	1	1	1	1	1	1	1	1
4301911	TGCAGCTTGATGATAGCCAACAATGCTCCAAAAGATTCCACCAGGAAAATTTGGTTCGGTTCTCCCCTC	Chr1D	448503165	1.21E-27	1	1	1	1	1	0	0	0	0	1	1	1	1	1	1	1	1	1	1	1	1	1	1	1	1	1	1	1	1	1	1	1	1	1	1	1	1	1	1	1	1	1	1	1	1
32724647	TGCAGGTGAGGGGAAAAACAGGTCTTTTTTCCACCGAGATCGGAAGAGCGGTTCAGCAGGAATGCCGAG	Chr1D	450198207	5.87E-10	1	1	1	1	1	0	0	0	0	1	1	1	1	1	0	1	1	1	1	1	1	1	1	1	1	1	1	1	1	1	1	1	1	1	1	1	1	1	1	1	1	1	1	1	1
4281097	TGCAGGAGGAATCTGGCAACAGCAAAGTGATCAAACCATCTGTACGTCCGAGATCGGAAGAGCGGTTCA	Chr1D	452304267	2.37E-17	1	1	1	1	1	0	0	0	0	1	1	1	1	1	1	1	1	1	1	1	1	1	1	1	1	1	1	1	1	1	1	1	1	1	1	1	1	1	1	1	1	1	1	1	1
32756907	TGCAGTAGCTCGCTGCCGCCGCCGCCTTGAATCTCCTCTCCACCCTGCCGAGATCGGAAGAGCGGTTCA	Chr1D	453077389	2.37E-17	1	1	1	1	1	0	0	0	0	1	1	1	1	1	1	1	1	1	0	1	1	1	1	1	1	1	1	1	1	1	1	1	1	1	1	1	1	1	1	1	1	1	1	1	1
32772267	TGCAGTTGACGAGCGACCAACAGTACGCCCGAGATCGGAAGAGCGGTTCAGCAGGAATGCCGAGACCGA	Chr1D	453229563	1.96E-07	1	1	1	1	1	0	0	0	0	1	1	1	1	1	1	1	1	1	1	1	1	1	1	1	1	1	1	1	1	1	1	1	1	1	1	1	1	1	1	1	1	1	1	1	1
4296199	TGCAGCGATCCATGCAAATGCAGTGCAACCTCGCCCGCGCACCGAGATCGGAAGAGCGGTTCAGCAGGA	Chr1D	453229591	3.96E-14	1	1	1	1	1	0	0	0	0	1	1	1	1	1	1	1	1	1	1	1	1	1	1	1	1	1	1	1	1	1	1	1	1	1	1	1	1	1	1	1	1	1	1	1	1
62911665	TGCAGGCACGTTCACTGGCTGCCGCACACGCGACGTCCTCGGCGCCGAGATCGGAAGAGCGGTTCAGCA	Chr1D	453545656	4.66E-14	1	1	1	1	1	0	0	0	0	1	0	1	1	1	1	1	1	1	1	1	1	1	1	1	1	1	1	1	1	1	1	1	1	1	1	1	1	1	1	1	1	1	1	1	1
32740607	TGCAGCTAGAGTTGGGGCCTTCTCCGACGGAAAGCAAAGTCTCCTCACCTTTTTGCTTGACCGCAACAG	Chr1D	453546452	1.21E-27	1	1	1	1	1	0	0	0	0	1	1	1	1	1	1	1	1	1	1	1	1	1	1	1	1	1	1	1	1	1	1	1	1	1	1	1	1	1	1	1	1	1	1	1	1
62866986	TGCAGGAGAGGCGTCGAACTGGTGGAGGGAGGCCACTGAGGCGCCGAGATCGGAAGAGCGGTTCAGCAG	Chr1D	454273336	5.72E-13	1	1	1	1	1	0	0	0	0	1	1	1	1	1	1	1	1	1	1	1	1	1	1	1	1	1	1	1	1	1	1	1	1	1	1	1	1	1	1	1	1	1	1	1	1
32753765	TGCAGCTGCTGCCAGTGTCACTCACCACTCGCCGCCGAGATCGGAAGAGCGGTTCAGCAGGAATGCCGA	Chr1D	454925089	1.81E-10	1	1	1	1	1	0	0	0	0	1	1	1	1	1	1	1	1	1	1	1	1	1	1	1	1	1	1	1	1	1	1	1	1	1	1	1	1	1	1	1	1	1	1	1	1
32738812	TGCAGCATTGTTGCTGCAAATGACCTGCCTCTGGCTCTTGATCTTGGACTTGACTTTTTTAGAAGCACG	Chr1D	456045035	1.21E-27	1	1	1	1	1	0	0	0	0	1	1	1	1	1	1	1	1	1	1	1	1	1	1	1	1	1	1	1	1	1	1	1	1	1	1	1	1	1	1	1	1	1	1	1	1
62890801	TGCAGGTCAAACGGTGTTGACGGCCGCTGCATCGCAGCTCGGCAGTGCAGCTCCGACGGCCGCTGCATC	Chr1D	456198170	1.21E-27	1	1	1	1	1	0	0	0	0	1	1	1	1	1	1	1	1	1	1	1	1	1	1	1	1	1	1	1	1	1	1	1	1	1	1	1	1	1	1	1	1	1	1	1	1
32751792	TGCAGACACTGCAACATTGGGATTGGGGTCCGAGATCGGAAGAGCGGTTCAGCAGGAATGCCGAGACCG	Chr1D	456454009	6.54E-08	1	1	1	1	1	0	0	0	0	1	1	1	1	1	1	1	1	1	1	1	1	1	1	1	1	1	1	1	1	1	1	1	1	1	1	1	1	1	1	1	1	1	1	1	1
32754320	TGCAGGCGCAGCCCAACCGCCTGCTGATCGTATCATCGCCGAGATCGGAAGAGCGGTTCAGCAGGAATG	Chr1D	457259540	1.52E-12	1	1	1	1	1	0	0	0	0	1	0	1	1	1	1	1	1	1	1	1	1	1	1	1	1	1	1	1	1	1	1	1	1	1	1	1	1	1	1	1	1	1	1	1	1
32772744	TGCAGAAAGAGGTGCAAAAAATGCATTGTGGAGAAGACCCTGTGAACGACGACGACCTAAGCCACCGTC	Chr1D	457509921	1.21E-27	1	1	1	1	1	0	0	0	0	1	1	1	1	1	1	1	1	1	1	1	1	1	1	1	1	1	1	1	1	1	1	1	1	1	1	1	1	1	1	1	1	1	1	1	1
32733864	TGCAGACAGAGAACGGACGGCTCACAAAACGGATGAAAGCCAAAAGATTTCATCCGAGATCGGAAGAGC	Chr1D	457571582	1.39E-20	1	1	1	1	1	0	0	0	0	1	1	1	1	1	1	1	1	1	1	1	1	1	1	1	1	1	1	1	1	1	1	1	1	1	1	1	1	1	1	1	1	1	1	1	1
32755440	TGCAGTGGTAGCGTACAGTCGCGCGCGCACTTACCGAGATCGGAAGAGCGGTTCAGCAGGAATGCCGAG	Chr1D	457588979	5.87E-10	1	1	1	1	1	0	0	0	0	1	1	1	1	1	1	1	1	1	1	1	1	1	1	1	1	1	1	1	1	1	1	1	1	1	1	1	1	1	1	1	1	1	1	1	1
62923367	TGCAGGTTGTGGACGCCGCTGGACTCCAGGTCGCTGCCGCCTCTGGAGCGGGGCGTCCCGCCGAGATCG	Chr1D	459539904	2.23E-24	1	1	1	1	1	0	0	0	0	1	1	1	1	1	1	1	1	1	1	1	1	1	1	1	1	1	1	1	1	1	1	1	1	1	1	1	1	1	1	1	1	1	1	1	1
32785787	TGCAGCACATTGATGGCTGGTCGTGCTCTCCCTCCCACCCTCAGCCTCCGAGATCGGAAGAGCGGTTCA	Chr1D	459685258	2.37E-17	1	1	1	1	1	0	0	0	0	1	1	1	1	1	1	1	1	1	1	1	1	1	1	1	1	1	1	1	1	1	1	1	1	1	1	1	1	1	1	1	1	1	1	1	1
32778656	TGCAGCAGCAAACAACGTGGACAAACTTCCGAGATCGGAAGAGCGGTTCAGCAGGAATGCCGAGACCGA	Chr1D	460043976	1.96E-07	1	1	1	1	1	0	0	0	0	1	1	1	1	1	1	1	1	1	1	1	1	1	1	1	1	1	1	1	1	1	1	1	1	1	1	1	1	1	1	1	1	1	1	1	1
32749252	TGCAGGATTTTACTCCCGTTCTGTATTCGATCGTGACCTTCTTTCTCCACGGGGCCTCTGCCATGGCAG	Chr1D	461020881	1.21E-27	1	1	1	1	1	0	0	0	0	1	1	1	1	1	1	1	1	1	1	1	1	1	1	1	1	1	1	1	1	1	1	1	1	1	1	1	1	1	1	1	1	1	1	1	1
32769426	TGCAGATGCAAAAATATAATCCAGTTCATTTCAGAAAAATAATACAATCCGAGATCGGAAGAGCGGTTC	Chr1D	461448020	6.88E-18	1	1	1	1	1	0	0	0	0	1	1	1	1	1	0	1	1	1	1	1	1	1	1	1	1	1	1	1	1	1	1	1	1	1	1	1	1	1	1	1	1	1	0	1	1
4290130	TGCAGTAGGGTGTACGAGGCGATCTGACAGACCATCGATATGAAGAACATGATTGTGGCCGCCACGAAC	Chr1D	461593529	1.21E-27	1	1	1	1	1	0	0	0	0	1	1	1	1	1	1	1	1	1	1	1	1	1	1	1	1	1	1	1	1	1	1	1	1	1	1	1	1	1	1	1	1	1	1	1	1
62884248	TGCAGGGAGGACGGCACGCATTGGCTCCAGGACCGAGATCGGAAGAGCGGTTCAGCAGGAATGCCGAGA	Chr1D	462452973	2.11E-09	1	1	1	1	1	0	0	0	0	1	1	1	1	1	1	1	1	1	1	1	1	1	1	1	1	1	1	1	1	1	1	1	1	1	1	1	1	1	1	1	1	1	1	1	1
62817353	TGCAGCCAGTGTTTGTGAGCGCGGTGGTGTTGCAAGGGAGCGCCCGCTGTTGGTAGAGCGCGCTGATGC	Chr1D	463859140	1.21E-27	1	1	1	1	1	0	0	0	0	1	1	1	1	1	1	1	1	1	1	1	1	1	1	1	1	1	1	1	1	1	1	1	1	1	1	1	1	1	1	1	1	1	1	1	1
32722743	TGCAGTAACGTGTAGGAAATCCTCTAGTGACCCCTGAAAAAAGGGAAATTATCTAGTGAATTTAGAGTT	Chr1D	464668369	1.21E-27	1	1	1	1	1	0	0	0	0	1	1	1	1	1	1	1	1	1	1	1	1	1	1	1	1	1	1	1	1	1	1	1	1	1	1	1	1	1	1	1	1	1	1	1	1
32756072	TGCAGTGCGGTGTGTGTCTATTGCCCTCGGCCAATATAGTGCCAATAGCAGCCGAGATCGGAAGAGCGG	Chr1D	464967393	1.67E-19	1	1	1	1	1	0	0	0	0	1	1	1	1	1	1	1	1	1	1	1	1	1	1	1	1	1	1	1	1	1	1	1	1	1	1	1	1	1	1	1	1	1	1	1	1
32777585	TGCAGTGAAACACACACATGGGAATAATTTGCGTGTCAGTGCAGTGAACGTCGATGCATAACTTCTTTG	Chr1D	464967475	1.21E-27	1	1	1	1	1	0	0	0	0	1	1	1	1	1	1	1	1	1	1	1	1	1	1	0	1	1	1	1	1	1	1	1	0	1	1	1	1	1	1	1	1	1	1	1	1
33066305	TGCAGAACTCCTTGGAGGACAACGTTGCAGCCCAGGAGCGGCAAACGGCCCGAGATCGGAAGAGCGGTT	Chr1D	465287626	2.00E-18	1	1	1	1	1	0	0	0	0	1	1	1	1	1	1	1	1	1	1	1	1	1	1	1	1	1	1	1	1	1	1	1	1	1	1	1	1	1	1	1	1	1	1	1	1
32754981	TGCAGGTTTCTCCACCTGGTAATCCAACCAATTTTCTATGATCTTGGTCCGAGATCGGAAGAGCGGTTC	Chr1D	466018309	6.88E-18	1	1	1	1	1	0	0	0	0	1	1	1	1	1	0	1	1	1	1	1	1	1	1	1	1	1	1	1	1	1	1	1	1	1	1	1	1	1	1	1	1	1	1	1	1
4326304	TGCAGCTCTATACTTCCATCCTTTACGTCAAACACCTGCAATGTTTTCCGAGATCGGAAGAGCGGTTCA	Chr1D	466029739	2.37E-17	1	1	1	1	1	0	0	0	0	1	1	1	1	1	1	1	1	1	1	1	1	1	1	1	1	1	1	1	1	1	1	1	1	1	1	1	1	1	1	1	1	1	1	1	1
32720161	TGCAGCAGAGCCCCTTCGCCAACGACGACCACAGCTCAGGTCACAGCTGGATGGCCGAGATCGGAAGAG	Chr1D	467542885	4.01E-21	1	1	1	1	1	0	0	0	0	1	1	1	1	1	1	1	1	1	1	1	1	1	1	1	1	1	1	1	1	1	1	1	1	1	1	1	1	1	1	0	0	1	1	0	1
33067910	TGCAGTGGGTTGAAGCATGCAGCAGTACAGTGTCACTCACCGCCGAGATCGGAAGAGCGGTTCAGCAGG	Chr1D	467955080	1.17E-14	1	1	1	1	1	0	0	0	0	1	1	1	1	1	1	1	1	1	1	1	1	1	0	1	1	1	1	1	1	1	1	1	1	1	1	1	1	1	1	1	1	1	1	1	1
32778804	TGCAGCCGCAGCTTCTGCCTCCTCAACTGGATTACACTGTCCCAGGCGCCGAGATCGGAAGAGCGGTTC	Chr1D	468390842	6.88E-18	1	1	1	1	1	0	0	0	0	1	1	1	1	1	1	1	1	1	1	1	1	1	1	1	1	1	1	1	1	1	1	1	1	1	1	1	1	1	1	1	1	1	1	1	1
32722330	TGCAGGCCGTAGAGTTGGGAGTTTTGCTCTTGTTGTTTGTTGGTATTAGACTCTTGGAAATGAACTTGC	Chr1D	468413491	1.21E-27	1	1	1	1	1	0	0	0	0	1	1	1	1	1	1	1	1	1	1	1	1	1	1	1	1	1	1	1	1	1	1	1	1	1	1	1	1	1	1	1	1	1	1	1	1
62864946	TGCAGACCTTGGCTGCGCTATAGTATGTTTTGCTGTGAGCGAGTCTGTGCTCCCACGCCGAGATCGGAA	Chr1D	469025680	9.50E-23	1	1	1	1	1	0	0	0	0	1	1	1	1	1	1	1	1	1	1	1	1	1	1	1	1	1	1	1	1	1	1	1	1	1	1	1	1	1	1	1	1	1	1	1	1
33067952	TGCAGTTGACGACGAGGATGTCGATGTCCTCCCCGAGATCGGAAGAGCGGTTCAGCAGGAATGCCGAGA	Chr1D	470034027	2.11E-09	1	1	1	1	1	0	0	0	0	1	1	1	1	1	1	1	1	1	1	1	1	1	1	1	1	1	1	1	1	1	1	1	1	1	1	1	1	1	1	1	1	1	1	1	1
4308548	TGCAGCTGCACGTCGCCGTCGGCATCCGAATCGTGTCCGAGATCGGAAGAGCGGTTCAGCAGGAATGCC	Chr1D	470186607	1.68E-11	1	1	1	1	1	0	0	0	0	1	1	1	1	1	1	1	1	1	1	1	1	1	1	1	1	1	1	1	1	1	1	1	1	1	1	1	1	1	1	1	1	1	1	1	1
32748453	TGCAGAGGAGGCGCCGTGCTACAGAGGACCGCACACCACTGGAGAAACCGAGAAAGCGAAGTGCAACGG	Chr1D	471648858	1.21E-27	1	1	1	1	1	0	0	0	0	1	1	1	1	1	1	1	1	1	1	1	1	1	1	1	1	1	1	1	1	1	1	1	1	1	1	1	1	1	1	1	1	1	1	1	1
32772047	TGCAGCACGCCGCTCTCCGACCACGACGATGACCGAGATCGGAAGAGCGGTTCAGCAGGAATGCCGAGA	Chr1D	471648924	2.11E-09	1	1	1	1	1	0	0	0	0	1	1	1	1	1	1	1	1	1	1	1	1	1	1	1	1	1	1	1	1	1	1	1	1	1	1	1	1	1	1	1	1	1	1	1	1
32772057	TGCAGCAGCACAGCAACCCGCATCAGCCCCAATATGTGGCCAGTTTGCCGCCGCCGAGATCGGAAGAGC	Chr1D	471689532	1.39E-20	1	1	1	1	1	0	0	0	0	1	1	1	1	1	1	1	1	1	1	1	1	1	1	1	1	1	1	1	1	1	1	1	1	1	1	1	1	1	1	1	1	1	1	1	1
33067451	TGCAGGATTTCAGAAGGATACATTAGCTAGCCGAGATCGGAAGAGCGGTTCAGCAGGAATGCCGAGACC	Chr1D	472160055	2.12E-08	1	1	1	1	1	0	0	0	0	1	1	1	1	1	1	1	1	1	1	1	1	1	1	1	1	1	1	1	1	1	1	1	1	1	1	1	1	1	1	1	1	1	1	1	1
33076458	TGCAGTCCAGTTTCCCTCCATTCGCTCGCGGAGAAAAAAAAGGGGAACCGCGGGAGTTCGCCGAGATCG	Chr1D	472177293	2.23E-24	1	1	1	1	1	0	0	0	0	1	1	1	1	1	1	1	1	1	1	1	1	1	1	1	1	1	1	1	1	1	1	1	1	1	1	1	1	1	1	1	1	1	1	1	1
62826024	TGCAGTTCTCACATGGATTTCACTGTGTCACTCACATGGACTGCCGCTATTGCTAACATGTTGGTGGTC	Chr1D	472203362	1.21E-27	1	1	1	1	1	0	0	0	0	1	1	1	1	1	1	1	1	1	1	1	1	1	1	1	1	1	1	1	1	1	1	1	1	1	1	1	1	1	1	1	1	1	1	1	1
32735307	TGCAGAAAATAAATACTTCAGATTACTACGTACTTAACCTGTAGGGAATACATCATTTACCTCGGATTG	Chr1D	472439276	1.21E-27	1	1	1	1	1	0	0	0	0	1	1	1	1	1	1	1	1	1	1	1	1	1	1	1	1	1	0	1	1	1	1	1	1	1	1	1	1	1	1	1	1	1	1	1	1
32727576	TGCAGCTGCACGAGAGGAATACATTTGTAGTGATGTGCCGAGATCGGAAGAGCGGTTCAGCAGGAATGC	Chr1D	472567204	5.06E-12	1	1	1	1	1	0	0	0	0	1	1	1	1	1	1	1	1	1	1	1	1	1	1	1	1	1	1	1	1	1	1	1	1	1	1	1	1	1	1	1	1	1	1	1	1
62915385	TGCAGGTGGGGCTTCTTCTCCGCCGCCATCAACCCTTCGAAACAAGAAAGCAACGGCATCAGCGAAAGC	Chr1D	472691610	1.21E-27	1	1	1	1	1	0	0	0	0	1	1	1	1	1	1	1	1	1	1	1	1	1	1	1	1	1	1	1	1	1	1	1	1	1	1	1	1	1	1	1	1	1	1	1	1
4264970	TGCAGCTCACTGACGAACCTCACCACGCTCTCCCTGCCGTCGAACGCGCTCGCCGAGATCGGAAGAGCG	Chr1D	472954462	4.82E-20	1	1	1	1	1	0	0	0	0	1	0	1	1	1	1	1	1	1	1	1	1	1	1	1	1	1	1	1	1	1	1	1	1	1	1	1	1	1	1	1	1	1	1	1	1
33065256	TGCAGCACCTGCGACCAGAGCTAGCGGCACTGCTCGCGGCGTATGATGTGGACCGCCATGGCAAGCCTC	Chr1D	473028798	1.21E-27	1	1	1	1	1	0	0	0	0	1	1	1	1	1	0	1	1	1	1	1	1	1	1	1	1	1	1	1	1	1	1	1	1	1	1	1	1	1	1	1	1	1	1	1	1
4286764	TGCAGCTCAAGCTTCACACCTTCCTCGTCTGGTCGTGGGTCGGCTTCCTGTTGCCGAGATCGGAAGAGC	Chr1D	473138701	1.39E-20	1	1	1	1	1	0	0	0	0	1	1	1	1	1	1	1	1	1	1	1	1	1	1	1	1	1	1	1	1	1	1	1	1	1	1	1	1	1	1	1	0	1	1	1	1
32741020	TGCAGCTGACCTGTGTGGCGACGTGGACCCTGACGGCCTTGGCGCTCTTCAGTTGCTCGAGAACCTGAT	Chr1D	473138771	1.21E-27	1	1	1	1	1	0	0	0	0	1	1	1	1	1	1	0	1	1	1	1	1	1	1	1	1	0	1	1	1	1	1	1	1	1	1	1	1	1	1	1	1	1	1	1	1
32758504	TGCAGAAGTCAACGGCAGTTGCTCCTCCTCCAGGTCCTCAAGCTACTCCTCCAGGTTCTCGAGCTCCTC	Chr1D	473427117	1.21E-27	1	1	1	1	1	0	0	0	0	1	1	1	1	1	1	1	1	1	1	1	1	1	1	1	1	1	1	1	1	1	1	1	1	1	1	1	1	1	1	1	1	1	1	1	1
32748469	TGCAGAGGTTTGATTAATTAGTTGGCCTAGTTAATTAAGCTCGCCCCAAGTCAAGGCTCAGCCCTTGGA	Chr1D	473546426	1.21E-27	1	1	1	1	1	0	0	0	0	1	1	1	1	1	1	1	1	1	1	1	1	1	1	1	1	1	1	1	1	1	1	1	1	1	1	1	0	1	1	1	1	1	1	1	1
4313983	TGCAGGTTCACAGTCATGAGATATCATCATCCATGGCACTTGCAGCAAAGCACGGGCTGTGCTTTGTCT	Chr1D	473703451	1.21E-27	1	1	1	1	1	0	0	0	0	1	1	1	1	1	1	1	1	1	1	1	1	1	1	1	1	1	1	1	1	1	1	1	1	1	1	1	1	1	1	1	1	0	1	1	1
33071815	TGCAGCATCAACGGCATCGCGCCACCCCTTGCAGACGGCCCGAGATCGGAAGAGCGGTTCAGCAGGAAT	Chr1D	473725539	4.52E-13	1	1	1	1	1	0	0	0	0	1	1	1	1	1	1	1	1	1	1	1	1	1	1	1	1	1	1	1	1	1	1	1	1	1	1	1	1	1	1	1	1	1	1	1	1
32722866	TGCAGTCAGCCTTGATTATTGCACCGCCAGCTCGGCATCACGGCGGGGAGCTCGTGTAGCACCGAGATC	Chr1D	474010310	6.39E-25	1	1	1	1	1	0	0	0	0	1	1	1	1	1	1	1	1	1	1	1	1	1	1	1	1	1	1	1	1	1	1	1	1	1	1	1	1	1	1	1	1	1	1	1	1
32752030	TGCAGAGGAACATGTGAGGTTTGTGCCCCATTCTCTATATAGCCGAGATCGGAAGAGCGGTTCAGCAGG	Chr1D	474288487	1.17E-14	1	1	1	1	1	0	0	0	0	1	1	1	1	1	1	1	1	1	1	1	1	1	1	1	1	1	1	1	1	1	1	1	1	1	1	1	1	1	1	1	0	1	1	1	1
62828264	TGCAGATGCGGACCCTCTTCTCTTCTCTTCTCCGCCGCATGCAGCCACCGAGATCGGAAGAGCGGTTCA	Chr1D	474317245	2.37E-17	1	1	1	1	1	0	0	0	0	1	1	1	1	1	1	1	1	1	1	1	1	1	1	1	1	1	1	1	1	1	1	1	1	1	1	1	1	1	1	1	1	1	1	1	1
33075803	TGCAGTCTCTGCTTCTTCAATCGAACTGCAAAGCGGTAGCTGCCGAGATCGGAAGAGCGGTTCAGCAGG	Chr1D	474402011	1.17E-14	1	1	1	1	1	0	0	0	0	1	1	1	1	1	1	1	1	1	1	1	1	1	1	1	1	1	1	1	1	1	1	1	1	1	1	1	1	1	1	1	1	1	1	1	1
62836619	TGCAGTGAGCTATTGAGAGTGGACCATCCATCCTCCGAGATCGGAAGAGCGGTTCAGCAGGAATGCCGA	Chr1D	474942297	1.81E-10	1	1	1	1	1	0	0	0	0	1	1	1	1	1	1	1	1	1	1	1	1	1	1	1	1	1	1	1	1	1	1	1	1	1	1	1	1	1	1	1	1	1	1	1	1
32763584	TGCAGGCACAGACAGCCTGGTCGGAACGGGACGGCGTCGGCTGGTCAAGATTTCGCAACGGCAGCATGC	Chr1D	475001759	1.21E-27	1	1	1	1	1	0	0	0	0	1	1	1	1	1	1	1	1	1	1	1	1	1	1	1	1	1	1	1	1	1	1	1	1	1	1	1	1	1	1	1	1	1	1	1	1
33066133	TGCAGTCTGCACTGCACCCGCCCAGATCTACGTCTACAGGCAGCACAAATTCTCACGTATCTTAGAAAA	Chr1D	475001825	1.21E-27	1	1	1	1	1	0	0	0	0	1	1	1	1	1	1	1	1	1	1	1	1	1	1	1	1	1	1	1	1	1	1	1	1	1	1	1	1	1	1	1	1	1	1	1	1
32750865	TGCAGCTAGCTAGCATGTTTCAACAACGGCACCTAGCAGCAGCCTTTCGAGTGCACATCAAAATGCACC	Chr1D	475001980	1.21E-27	1	1	1	1	1	0	0	0	0	1	1	1	1	1	1	1	1	1	1	1	1	1	1	1	1	1	1	1	1	1	1	1	1	1	1	1	1	1	1	1	1	1	1	1	1
32723079	TGCAGTGGATGGCGCTTATTTGGGCAGTAAATATAAGTGCCATCCATGTATAAGTAGAGTGGATTTGGG	Chr1D	475002309	1.21E-27	1	1	1	1	1	0	0	0	0	1	1	1	1	1	1	1	1	1	1	1	1	1	1	1	1	1	1	0	1	1	1	1	1	1	1	1	1	1	1	1	1	1	1	1	1
32737219	TGCAGATCTCGACCTCGACCTCGATCTCGATCTGTCTTGCTTCGGAACCTCTTTTCCGTTCGTTCTTCC	Chr1D	475049916	1.21E-27	1	1	1	1	1	0	0	0	0	1	1	1	1	1	1	1	1	1	1	1	1	1	1	1	1	1	1	1	1	1	1	1	1	1	1	1	1	1	1	1	1	1	1	1	1
4282555	TGCAGCAAGTGACCTTCGAGGTGCTTCGCCAGCTATTTCGTCGGTCCGAGATCGGAAGAGCGGTTCAGC	Chr1D	475677698	2.78E-16	1	1	1	1	1	0	0	0	0	1	1	1	1	1	1	1	1	1	1	1	1	1	1	1	1	1	1	1	1	1	1	1	1	1	1	1	1	1	1	1	1	1	1	1	1
4267724	TGCAGGCGTCCATGGACGCCGACGGGACCTTCACCAACGTCTTCGCCGGCCAACCCGAGATCGGAAGAG	Chr1D	476228277	4.01E-21	1	1	1	1	1	0	0	0	0	1	1	1	1	1	1	1	1	1	1	1	1	1	1	1	1	1	1	1	1	1	1	1	1	1	1	1	1	1	1	1	1	1	1	1	1
62833631	TGCAGGCAGGCACCGACTGACCATCTTCCCGAGATCGGAAGAGCGGTTCAGCAGGAATGCCGAGACCGA	Chr1D	476260333	1.96E-07	1	1	1	1	1	0	0	0	0	1	1	1	1	1	1	1	1	1	1	1	1	1	1	1	1	1	1	1	1	1	1	1	1	1	1	1	1	1	1	1	1	1	1	1	1
32715323	TGCAGATATATGCATCACATAAAAGACGATAGCACCGAGATCGGAAGAGCGGTTCAGCAGGAATGCCGA	Chr1D	476383818	1.81E-10	1	1	1	1	1	0	0	0	0	1	1	1	1	1	1	1	1	1	1	1	1	1	1	1	1	1	1	1	1	1	1	1	1	1	1	1	1	1	1	1	1	1	1	1	1
33067926	TGCAGTGTTTTCGGTTTTCCACCTCGATTACCGTACTAACGGACCGAGATCGGAAGAGCGGTTCAGCAG	Chr1D	476738366	3.42E-15	1	1	1	1	1	0	0	0	0	1	0	1	1	1	0	1	1	1	1	1	1	1	1	1	1	1	1	1	1	1	1	1	1	1	1	1	1	1	1	1	1	1	1	1	1
32743881	TGCAGGTCGGGCCAATCCACGCGTGGGCTGGTGGTCAACCATTTGGCTTGCTAGACTGAATGTCTTTCT	Chr1D	476845010	1.21E-27	1	1	1	1	1	0	0	0	0	1	1	1	1	1	0	1	1	1	1	1	1	1	1	0	1	1	1	1	1	1	1	1	1	1	1	1	1	1	1	1	1	1	0	1	1
32771823	TGCAGGCGTCCGTCAACGCCGACGGGACCTTCGGCGAGGTTTTCGCCGAGATCGGAAGAGCGGTTCAGC	Chr1D	477623089	2.78E-16	1	1	1	1	1	0	0	0	0	1	1	1	1	1	1	1	1	1	1	1	1	1	1	1	1	1	1	1	1	1	1	1	1	1	1	1	1	1	1	1	0	1	1	1	1
4271400	TGCAGCAGCAGCTCCCCGATGCTCTCGCAGTAGATCCACACGTGCACCGCCCGAGATCGGAAGAGCGGT	Chr1D	478052913	5.78E-19	1	1	1	1	1	0	0	0	0	1	1	1	1	1	1	1	1	1	1	1	1	1	1	1	1	1	1	1	1	1	1	1	1	1	1	1	1	1	1	1	1	1	1	1	1
32716861	TGCAGGCGACTCGTCCATGAGCCCAGAAGCCATGGCGCCGAGATCGGAAGAGCGGTTCAGCAGGAATGC	Chr1D	478106544	5.06E-12	1	1	1	1	1	0	0	0	0	1	1	1	1	1	1	1	1	1	1	1	1	1	1	1	1	1	1	1	1	1	1	1	1	1	1	1	1	1	1	1	1	1	1	1	1
32742536	TGCAGGCCAGAAAACGAAGCGGAGAGGTCAGGATTCGGCGGCCCAGGCAGCGGAACACGCACCCGCCCG	Chr1D	478348053	1.21E-27	1	1	1	1	1	0	0	0	0	1	1	1	1	1	1	1	1	1	1	1	1	1	1	1	1	1	1	1	1	1	1	1	1	1	1	1	1	1	1	1	1	1	1	1	1
32720560	TGCAGAAGAGCATCAGAAGCAGGAAGACTTTTTTGAACCTGGTCTGGAGGAAAAAACACATTGTTTGAG	Chr1D	478436444	1.21E-27	1	1	1	1	1	0	0	0	0	1	1	1	1	1	1	1	1	1	1	1	1	1	1	1	1	1	1	1	1	1	1	1	1	1	1	1	1	1	1	1	1	1	1	1	1
32783136	TGCAGCAGTATATAGATTCGGACTCGTGTGATCGCCGAGATCGGAAGAGCGGTTCAGCAGGAATGCCGA	Chr1D	478479693	1.81E-10	1	1	1	1	1	0	0	0	0	1	1	1	1	1	1	1	1	1	1	1	1	1	1	1	1	1	1	1	1	1	1	1	1	1	1	1	1	1	1	1	1	1	1	1	1
32774782	TGCAGCGTACAGAGATGTCAGCTCATGTGTTCTGTGGCCATGGCCCGCTGGGCTCTCTCTCACACACAC	Chr1D	478599720	1.21E-27	1	1	1	1	1	0	0	0	0	1	1	1	1	1	1	1	1	1	1	1	1	1	1	1	1	1	1	1	1	1	1	1	1	1	1	1	1	1	1	1	1	1	1	1	1
32766958	TGCAGCGTACAGGGATGTCAGCTTATGTGTTCAGTGGCCATGGCCCGCGGGGTCACGCACACACCATTG	Chr1D	478639057	1.21E-27	1	1	1	1	1	0	0	0	0	1	1	0	1	1	0	1	1	1	1	1	1	1	1	1	1	1	1	1	1	1	1	1	1	1	1	1	1	1	1	1	1	1	1	1	1
33074972	TGCAGCGGTGTGCGTGCAGGCCATCGGGGTCACGACATGCGCCGACGCGATCTCGACGGAGATCGAGCT	Chr1D	479073472	1.21E-27	1	1	1	1	1	0	0	0	0	1	1	1	1	1	1	1	1	1	1	1	1	1	1	1	1	1	1	1	1	1	1	1	1	1	1	1	1	1	1	1	1	1	1	1	1
32754216	TGCAGGCATGCACACACGTCTCGGACGCTGTGGCCGAGATCGGAAGAGCGGTTCAGCAGGAATGCCGAG	Chr1D	479073538	5.87E-10	1	1	1	1	1	0	0	0	0	1	1	1	1	1	1	1	1	1	1	1	1	1	1	1	1	1	1	1	1	1	1	1	1	1	1	1	1	1	1	1	1	1	1	1	1
4299420	TGCAGCCGCACACGGAACAAATCGTAAAAATCGAGAGCAAAGAGCAAGCCCGAGATCGGAAGAGCGGTT	Chr1D	479192345	2.00E-18	1	1	1	1	1	0	0	0	0	1	1	1	1	1	1	1	1	1	1	1	1	1	1	1	1	1	1	1	1	1	1	1	1	1	1	1	1	1	1	1	1	1	1	1	1
33065562	TGCAGCGGCGATAGGAATGGTGACGACCTTGTCCCTGCACCTCGCGTCCGACGGAGCATATATGCACAC	Chr1D	479468485	1.21E-27	1	1	1	1	1	0	0	0	0	1	1	1	1	1	1	1	1	1	1	1	1	1	1	1	1	1	1	1	1	1	1	1	1	1	1	1	1	1	1	1	1	1	1	1	1
4304191	TGCAGAGTCTTAGCCGTCTGAGAATTGGTGTTAGCTTGGACGAGTAAACCGAGATCGGAAGAGCGGTTC	Chr1D	480105177	6.88E-18	1	1	1	1	1	0	0	0	0	1	1	1	1	1	1	1	1	1	1	1	1	1	1	1	1	1	1	1	1	1	1	1	1	1	1	1	1	1	1	1	1	1	1	1	1
4280172	TGCAGTACCTCGCCACGTTGGGTTTCTGCTGTTCTGCCCACCGAGATCGGAAGAGCGGTTCAGCAGGAA	Chr1D	480720222	1.34E-13	1	1	1	1	1	0	0	0	0	1	1	1	1	1	1	1	1	1	1	1	1	1	1	1	1	1	1	1	1	1	1	1	1	1	1	1	1	1	1	1	1	1	1	1	1
33073239	TGCAGGGCCATGAACAGACCCAGGCTGAACATGGCCATCCCCAGCCCCGCGTCGGAGAGGATGGAGATG	Chr1D	480754123	1.21E-27	1	1	1	1	1	0	0	0	0	1	1	1	1	1	1	1	1	1	1	1	1	1	1	1	1	1	1	0	1	1	1	1	1	1	1	1	1	1	1	1	1	1	1	1	1
4284844	TGCAGGTGCAGCCATGCACTGTGCGAGTGATGTGCGACGGTACCGAGATCGGAAGAGCGGTTCAGCAGG	Chr1D	480888134	1.17E-14	1	1	1	1	1	0	0	0	0	1	1	1	1	1	1	1	1	1	1	1	1	1	1	1	1	1	1	1	1	1	1	1	1	1	1	1	1	1	1	1	1	1	1	1	1
32780810	TGCAGCCAATCGAAGCAACGGTACCAAGCTTCACTGTCCACGGTTCGCTAGCTAGACTTAACGAGCTGA	Chr1D	481013141	1.21E-27	1	1	1	1	1	0	0	0	0	1	1	1	1	1	0	1	1	1	1	1	1	1	1	1	1	1	1	1	1	1	1	1	1	1	1	1	1	1	1	1	1	1	1	1	1
32738417	TGCAGCAGGAAGCAAGCATCGTGGAAAAGCATATCTGCAAATTCAATGTCTCCCATTGGCGGTGGCGGA	Chr1D	481364442	1.21E-27	1	1	1	1	1	0	0	0	0	1	1	1	1	1	1	1	1	1	1	1	1	1	1	1	1	1	1	1	1	1	1	1	1	1	1	1	1	1	1	1	1	0	1	1	1
4302102	TGCAGATAATAGTAGTAGCAGTAGTAGCACCTTTCTTGGTCAAATCGTCCAGATGGTCAACCGAGATCG	Chr1D	481697535	2.23E-24	1	1	1	1	1	0	0	0	0	1	1	1	1	1	1	1	1	1	1	1	1	1	1	1	1	1	1	1	1	1	1	1	1	1	1	1	1	1	1	1	1	1	1	1	1
32745440	TGCAGTGCAGCAGCGACATGGATCAACACGCGGCACTAGATCTTCTCCAACTGTAATCAGATACTGCCA	Chr1D	481722410	1.21E-27	1	1	1	1	1	0	0	0	0	1	1	1	1	1	1	1	1	1	1	1	1	1	1	1	1	0	1	1	1	1	1	1	1	1	1	1	1	1	1	1	1	1	1	1	1
32750849	TGCAGCGAGCGAGCCCATGCAAGCACGTCGCCTCAAGAATCAAATGAGCGATCACGGAGGAGGCAAAGC	Chr1D	481948775	1.21E-27	1	1	1	1	1	0	0	0	0	1	1	1	1	1	1	1	1	1	1	1	1	1	1	1	1	1	1	1	1	1	1	1	1	1	1	1	1	1	1	1	1	1	1	1	1
32788205	TGCAGCTGCCCAAGGTTCTAATGTGTGCAAGTTGCATACACATGCATATGCAGCTAACTAGTGGCCGAG	Chr1D	482334496	1.56E-26	1	1	1	1	1	0	0	0	0	1	1	1	1	1	1	0	1	1	1	1	1	1	1	1	1	1	1	1	1	1	1	1	0	1	1	1	0	1	1	1	0	1	1	1	1
32750617	TGCAGTGATCTAAAAAGTCTTATATTTCTTTACAGAGGGAAGAGGGAGTACTTTTTATTTCAAGTTTTC	Chr1D	482958164	1.21E-27	1	1	1	1	1	0	0	0	0	1	1	1	1	1	1	1	1	1	1	1	1	1	0	1	1	1	1	1	1	1	1	1	1	1	1	1	1	1	1	1	1	1	1	1	1
32758460	TGCAGAAGCGGATGGAGGAGGCAGCCAAGGAAAGGAGCAGTATTACCAAGGCTCTGCTCAACATCCAGC	Chr1D	482985416	1.21E-27	1	1	1	1	1	0	0	0	0	1	1	0	1	1	1	1	1	1	1	1	1	1	1	1	1	1	1	1	1	1	1	1	1	1	1	1	1	1	1	1	1	1	1	1	1
32744499	TGCAGTACCAGTGCTGCTGGCAGTGAAGCTGAGCTACTAAAATTCGTCTGTGCAGGTCTCGCGGCGATC	Chr1D	483565753	5.62E-26	1	1	1	1	1	0	0	0	0	1	1	1	1	1	1	1	1	1	1	1	1	1	1	0	1	1	1	1	1	1	1	1	1	1	1	1	1	1	1	1	0	1	1	1	1
32777333	TGCAGCAAAGAAGCTACCAAGATCTGGTGCCACGCTCCCTGGCGAGAAGAGGTGGCCGCCTGATGGCGC	Chr1D	484003495	1.21E-27	1	1	1	1	1	0	0	0	0	1	1	1	1	1	1	1	1	1	1	1	1	1	1	1	1	1	1	1	1	1	1	1	1	1	1	1	1	1	1	1	1	1	1	1	1
62832352	TGCAGCTGCCATGATCGGCCGATCCGTCCTCGTCCTCCTCCGAGATCGGAAGAGCGGTTCAGCAGGAAT	Chr1D	484025262	4.52E-13	1	1	1	1	1	0	0	0	0	1	1	1	1	1	1	1	1	1	1	1	1	1	1	1	1	1	1	1	1	1	1	1	1	1	1	1	1	1	1	1	1	1	1	1	1
32754470	TGCAGGGAAACCATCGCGCCGGCGGCTGCCGAGATCGGAAGAGCGGTTCAGCAGGAATGCCGAGACCGA	Chr1D	484080734	1.96E-07	1	1	1	1	1	0	0	0	0	1	1	1	1	1	1	1	1	1	1	1	1	1	1	1	1	1	1	1	1	1	1	1	1	1	1	1	1	1	1	1	1	1	1	1	1
32788315	TGCAGCGCCATCCAGCCAGGCAAGCCCTGCTACGAGCCCAACACCAAGCTGGCGCACGCGTCGTACGCC	Chr1D	484186837	1.21E-27	1	1	1	1	1	0	0	0	0	1	1	1	1	1	0	1	1	1	1	1	1	1	1	1	1	1	1	1	1	1	1	1	1	1	1	1	1	1	1	1	1	1	1	1	1
33066024	TGCAGGTGGCCAATCAACTTTGACTCCTTTGGCGTACCCACTCGTACTCGTGGAAAAAGATATGACAAA	Chr1D	484245837	1.21E-27	1	1	1	1	1	0	0	0	0	1	1	1	1	1	1	1	1	1	1	1	1	1	0	1	1	0	1	1	1	1	1	1	1	1	1	1	1	1	1	1	1	1	1	1	1
62827085	TGCAGACCGCGGAGGCGGCCCGAGAAGGTCTTGAAGTTGTCAAACCGAGATCGGAAGAGCGGTTCAGCA	Chr1D	484911748	1.00E-15	1	1	1	1	1	0	0	0	0	1	1	1	1	1	1	1	1	1	1	1	1	1	1	1	1	1	1	1	1	1	1	1	1	1	1	1	1	1	1	1	1	1	1	1	1
32727688	TGCAGGTGGCTGCAATTGGAGAAGGCCTCTCGCCGAGATCGGAAGAGCGGTTCAGCAGGAATGCCGAGA	Chr1D	484956418	2.11E-09	1	1	1	1	1	0	0	0	0	1	0	1	1	1	1	1	1	1	1	1	1	1	1	1	1	1	1	1	1	1	1	1	1	1	1	1	1	1	1	1	1	1	1	1	1
4301866	TGCAGCTGGTCAAGGAAAGGAGCTCTAGGCCATGACAGGCGTCAAGGAGACCGAGATCGGAAGAGCGGT	Chr1D	485179397	5.78E-19	1	1	1	1	1	0	0	0	0	1	1	1	1	1	1	1	1	1	1	1	1	1	1	1	1	1	1	1	1	1	1	1	1	1	1	1	1	1	1	1	1	1	1	1	1
32743288	TGCAGGGCCTTGACGAAGCTCTTGCTGCGCTCCATGGAGGCCTCGTCCACGGTGGCCCCCTCCCAGCCC	Chr1D	485506993	1.21E-27	1	1	1	1	1	0	0	0	0	1	1	1	1	1	1	1	1	1	1	1	1	1	1	1	1	1	1	1	1	1	1	1	1	1	1	1	1	1	1	1	1	1	1	1	1
4322404	TGCAGGTCGGTGCATTCCTTCCCCAGATCCCACGCGCCTCCGCTCTGCTCTGCTCCACGGTGGATCCGA	Chr1D	485507059	4.35E-27	1	1	1	1	1	0	0	0	0	1	1	1	1	1	0	1	1	1	1	1	1	1	1	1	1	1	1	1	1	1	1	1	1	1	1	1	1	1	1	1	1	1	1	1	1
32718857	TGCAGAAAAATCACTGTAAATATATTGGATGGCCGAGATCGGAAGAGCGGTTCAGCAGGAATGCCGAGA	Chr1D	485783746	2.11E-09	1	1	1	1	1	0	0	0	0	1	1	1	1	1	0	1	1	1	1	1	1	0	1	1	1	1	1	1	1	1	1	1	1	1	1	1	0	1	1	1	1	1	1	1	1
62819916	TGCAGCTGCCCGTCGGACATTATCCTCGGTGTCCGTCGTAGGGCTCCGACCTGCTGAGGCGGCGCCACC	Chr1D	485813408	1.21E-27	1	1	1	1	1	0	0	0	0	1	1	1	1	1	0	1	1	1	1	1	1	1	1	1	1	1	1	1	1	1	1	1	1	1	1	1	1	1	1	1	1	1	1	1	1
32711592	TGCAGATTTCTGCAACCGCTTTACGGTTCTTGGTTCCGTGAAAGGGGGGAGAATCAGGCGCCATGGGGA	Chr1D	486178990	1.21E-27	1	1	1	1	1	0	0	0	0	1	1	0	1	1	1	1	1	1	1	1	1	1	1	1	1	1	1	1	1	1	1	1	1	1	1	1	1	1	1	1	1	1	1	1	1
32736440	TGCAGAGAGGTCGAACGGGCGAGCCGAGGTGTAGCTGGAGAGGTGGCAGGGACAGGGTGGGTGGCTGCG	Chr1D	486549562	1.21E-27	1	1	1	1	1	0	0	0	0	1	1	1	1	1	1	1	1	1	1	1	1	1	0	1	1	1	1	1	1	1	1	1	1	1	1	1	1	1	1	1	1	1	1	1	1
4263128	TGCAGACAACCCAACCGTTGCACCAATCCGCGCCAGTACCGAGATCGGAAGAGCGGTTCAGCAGGAATG	Chr1D	486960919	1.52E-12	1	1	1	1	1	0	0	0	0	1	1	1	1	1	1	1	1	1	1	1	1	1	1	1	1	1	1	1	1	1	1	1	1	1	1	1	1	1	1	1	1	1	1	1	1
32777129	TGCAGTTGGGAATTCTGTGAATATGATCAACAAGTTATTTAATACCGACTAATTATTCAGAACATACAT	Chr1D	488100631	1.21E-27	1	1	1	1	1	0	0	0	0	1	1	1	1	1	0	1	1	1	1	1	1	1	0	1	1	1	1	1	1	1	1	1	1	1	1	1	1	1	1	1	0	1	1	1	1
4318738	TGCAGACGACACCACAAACTCCACCAAACCCACAAACTCCGAGATCGGAAGAGCGGTTCAGCAGGAATG	Chr1D	488155616	1.52E-12	1	1	1	1	1	0	0	0	0	1	1	1	1	1	1	1	1	1	1	1	1	1	1	1	1	1	1	1	1	1	1	1	1	1	1	1	1	1	1	1	1	1	1	1	1
32726850	TGCAGACGCAGAGCACCGTGGACGTGCTCGGCGCCAGGCTCGACATCAACCTCCGGGATTGCACGCTAC	Chr1D	488169188	1.21E-27	1	1	1	1	1	0	0	0	0	0	1	1	1	1	1	1	1	0	1	1	1	1	1	1	1	1	1	1	1	1	1	1	1	1	1	1	1	1	1	1	1	1	1	1	1
62867990	TGCAGTAGATCTGGAGCGTAGATTCGCTGCCGAGATCGGAAGAGCGGTTCAGCAGGAATGCCGAGACCG	Chr1D	488220083	6.54E-08	1	1	1	1	1	0	0	0	0	1	1	1	1	1	1	1	1	1	1	1	1	1	1	1	1	1	1	1	1	1	1	1	1	1	1	1	1	1	1	1	1	1	1	1	1
32716503	TGCAGCTTACTGATGCTCGTCAGAACAGCCGAGATCGGAAGAGCGGTTCAGCAGGAATGCCGAGACCGA	Chr1D	488409755	1.96E-07	1	1	1	1	1	0	0	0	0	1	1	1	1	1	1	1	1	1	1	1	1	1	1	1	1	1	1	1	1	1	1	1	1	1	1	1	1	1	1	1	1	1	1	1	1
32727345	TGCAGTTCTTCGCCCAGAAGGTTTTCAGCTTGGTCAGGCTTGAACGACGCCGGCAGCTCGCCGAGATCG	Chr1D	488794207	2.23E-24	1	1	1	1	1	0	0	0	0	1	0	1	1	1	1	1	1	1	1	1	1	1	1	1	1	1	1	1	1	1	1	1	1	1	1	1	1	1	1	1	1	1	1	1	1
33067922	TGCAGTGTTCGCTTCTTTACTCGTGGTCGCCGAGATCGGAAGAGCGGTTCAGCAGGAATGCCGAGACCG	Chr1D	488846739	6.54E-08	1	1	1	1	1	0	0	0	0	1	1	1	1	1	1	1	1	1	1	1	1	1	1	1	1	1	1	1	1	1	1	1	1	1	1	1	1	1	1	1	1	1	1	1	1
32714961	TGCAGAAGCCTCAGATGTCGGATGAGCGCCGAGATCGGAAGAGCGGTTCAGCAGGAATGCCGAGACCGA	Chr1D	488903367	1.96E-07	1	1	1	1	1	0	0	0	0	1	1	1	1	1	1	1	1	1	1	1	1	1	1	1	1	1	1	1	1	1	1	1	1	1	1	1	1	1	1	1	1	1	1	1	1
32728532	TGCAGATACTGAGGAGCTGGTACAGATTCCAAGCGCATTCTCTGGCGCTCAATTCTGTCTGGCATGGCA	Chr1D	489378421	1.21E-27	1	1	1	1	1	0	0	0	0	1	1	1	1	1	1	1	1	1	1	1	1	1	1	1	1	1	1	1	1	1	1	1	1	1	1	1	1	1	1	1	1	1	1	1	1
32769433	TGCAGATGCCCAAGAGGCCGTGAACTCTGGAAGTGCATGTCGGAAGTATGGCACCTTCCGAGATCGGAA	Chr1D	489682261	9.50E-23	1	1	1	1	1	0	0	0	0	1	1	1	1	1	1	1	0	1	1	1	1	1	1	1	1	1	1	1	1	1	1	1	1	1	1	1	1	1	1	1	1	1	1	1	1
4283151	TGCAGGTGTGTGGCCTGTGGCATGGAGGTTTTAAGCCGAGATCGGAAGAGCGGTTCAGCAGGAATGCCG	Chr1D	489785269	5.54E-11	1	1	1	1	1	0	0	0	0	1	1	1	1	1	1	1	1	1	1	1	1	1	1	1	1	1	1	1	1	1	1	1	1	1	1	1	1	1	1	1	1	1	1	1	1
32743977	TGCAGGTCATCCAGAGGTGAGGCCCGCTTCTATTTAGCATCTGGTCGCCGATTTGATGGATTGCTGCTG	Chr1D	489797773	1.21E-27	1	1	1	1	1	0	0	0	0	1	1	1	1	1	1	1	1	1	1	1	1	1	1	1	1	1	1	1	1	1	1	1	1	1	1	1	1	1	1	1	1	1	1	1	1
32757320	TGCAGCTCAACAGGATATGTGGGTTGTAGCAGCACAAGATTGCTGCCGAGATCGGAAGAGCGGTTCAGC	Chr1D	489922814	2.78E-16	1	1	1	1	1	0	0	0	0	1	1	1	1	1	1	1	1	1	1	1	0	1	1	1	1	1	1	1	1	1	1	1	1	1	1	1	0	1	1	1	1	1	1	1	1
32728534	TGCAGATAGTGCACATCCGCCTGAAGCTGAAGAAGAATGTGCGTGCATTCTTCTCTGCAATTTTGTTGA	Chr1D	490513604	1.21E-27	1	1	1	1	1	0	0	0	0	1	1	1	1	1	1	1	0	0	1	1	1	1	0	1	1	1	1	1	1	1	1	1	1	1	1	1	1	1	1	1	1	1	1	1	1
4283784	TGCAGACCAGAACTACTTGCACACTCGTAGAATCATACTACCACGACGCCGAGATCGGAAGAGCGGTTC	Chr1D	491328696	6.88E-18	1	1	1	1	1	0	0	0	0	1	1	1	1	1	1	1	1	1	1	1	1	1	1	1	1	1	1	1	1	1	1	1	1	1	1	1	1	1	1	1	1	1	1	1	1
32727451	TGCAGCACGTCTTCTACTCTTTTGTCTCGACTCTCGCGCGCACTTTGCGACCGAGATCGGAAGAGCGGT	Chr1D	492269030	5.78E-19	1	1	1	1	1	0	0	0	0	1	1	1	1	1	1	1	1	1	1	1	1	1	1	1	1	1	1	1	1	1	1	1	1	1	1	1	1	1	1	1	1	1	1	1	1
32768671	TGCAGATGAAAACGCACACGGTTGAATACGTCTCCACTTGCCACGTCAGCGTTAGCGGGGTCAACCCCC	Chr1D	492288887	1.21E-27	1	1	1	1	1	0	0	0	0	1	1	1	1	1	1	1	1	1	1	1	1	1	1	1	1	1	1	1	1	1	1	1	1	1	1	1	1	1	1	1	1	1	1	1	1
32783855	TGCAGGATGACTTGACGATGGACGACTGGAAACTTGTGATGAAGCTGAAGAAGATACTGAGTATCCCAT	Chr1D	492363071	1.21E-27	1	1	1	1	1	0	0	0	0	1	1	1	1	1	1	1	1	1	1	1	1	1	1	1	1	1	1	1	1	1	1	1	1	1	1	1	0	1	1	1	1	1	1	1	1
32727439	TGCAGATGGGTCCCATGGAATCAAACCCCTTCAGTCTTAGAAATGTGGGTGAGGTGCCGAGATCGGAAG	Chr1D	492367054	3.31E-22	1	1	1	1	1	0	0	0	0	1	1	1	1	1	1	1	1	1	1	1	1	1	1	1	1	1	1	1	1	1	1	1	1	1	1	1	1	1	1	1	1	1	1	1	1
32766014	TGCAGTGTCTTTTTAGGGCAGTCGACACTTAACGCAAGGGAAGAAAATGTCGATATGCACTACTGTAAT	Chr1D	492786904	1.21E-27	1	1	1	1	1	0	0	0	0	1	1	1	1	1	1	1	1	1	1	1	1	1	1	1	1	1	1	1	1	1	1	1	1	1	1	1	0	1	1	1	1	1	1	1	1
62890266	TGCAGTTTAGCAGTATGTTAAGAGGGCAAGAATGAACTAGAAAAAGAAGCAAAATTCTCACAAACCACC	Chr1D	492935119	1.21E-27	1	1	1	1	1	0	0	0	0	1	1	1	1	1	1	0	1	1	1	1	1	1	1	1	1	1	1	1	1	1	1	1	1	1	1	1	1	1	1	1	1	1	1	1	1
4327260	TGCAGCAGCGATACATTCAGTAACAGTAAGTGTACCATTTAGACTAGAAAACGCTGGCCCGAGATCGGA	Chr1D	493215056	2.72E-23	1	1	1	1	1	0	0	0	0	1	1	1	1	1	1	1	1	1	1	1	1	1	1	1	1	1	1	1	1	1	1	1	1	1	1	1	1	1	1	1	1	1	1	1	1
32730205	TGCAGTGTCTTTTTAGGGCAGTTGACACTTGTCGCAGGGGAAGAAAATGAGGATATGCACTACTGTAAT	Chr1D	493244807	1.21E-27	1	1	1	1	1	0	0	0	0	1	1	1	1	1	1	1	1	1	1	1	1	1	1	1	1	1	1	1	1	1	1	1	1	1	1	1	1	1	1	1	1	1	1	1	1
32720007	TGCAGTCAGTCTAGATAAGCGAGATAGTTTGATATGATGATGGTAGCTGGTGGAGGAGGAGGTGCTTGT	Chr1D	493856213	1.21E-27	1	1	1	1	1	0	0	0	0	1	1	1	1	1	1	1	1	1	1	1	1	1	1	1	1	1	1	1	0	1	1	1	1	1	1	1	1	1	1	1	1	1	1	1	1
32751811	TGCAGAGCACCAGCCAATCGCCCACCCAGCCCGAGATCGGAAGAGCGGTTCAGCAGGAATGCCGAGACC	Chr1D	494455167	2.12E-08	1	1	1	1	1	0	0	0	0	1	1	1	1	1	1	1	1	1	1	1	1	0	1	1	1	1	1	1	1	1	1	1	1	1	1	1	1	1	1	1	1	1	1	1	1
4298646	TGCAGGTGATGCCGCTCCACAGACAGCAGTCGTGGTGTCCTTGCTGCCATGATGCGAGGCGATTCGCCG	Chr1D	494506120	1.21E-27	1	1	1	1	1	0	0	0	0	1	1	1	1	1	1	1	1	1	1	1	1	1	1	1	1	1	1	1	1	1	1	1	1	1	1	1	1	1	1	1	1	1	1	1	1
32773220	TGCAGAGCGCAATGTAATTTTTTCGACCACTACGGTTTCCGTTGTACTGGTCACTAGCCACATGGGTCG	Chr1D	494571854	1.21E-27	1	1	1	1	1	0	0	0	0	1	1	1	1	1	1	1	1	1	1	1	1	1	0	1	1	1	1	1	1	1	1	1	1	1	1	1	1	1	1	1	1	1	0	1	1
32756902	TGCAGTACGATCGCTGCAACGGAAATTCTGGTCGATGTAGGCTTCCGAGATCGGAAGAGCGGTTCAGCA	Chr1D	496793614	1.00E-15	1	1	1	1	1	0	0	0	0	1	1	1	1	1	1	1	1	1	1	1	1	1	1	1	1	1	1	1	1	1	1	1	1	1	1	1	1	1	1	1	1	1	1	1	1
4301517	TGCAGACTGTAGGTAGGTAGGTTGGTTCAATTAGGATTGAGGCAAGCAGCTGAATTAACTAGACAAGGT	Chr1D	497141460	1.21E-27	1	1	1	1	1	0	0	0	0	1	1	1	1	1	1	1	1	1	1	1	1	1	1	1	1	1	1	1	1	1	1	1	1	1	1	1	1	1	1	1	1	1	1	1	1
32750636	TGCAGTTTTGATGGCATGCATGTGTATGTATGTTGAGAACATATCACGTGGATTGAGAGTCTTTGTTTC	Chr1D	497186828	1.21E-27	1	1	1	1	1	0	0	0	0	1	1	1	1	1	0	1	1	1	1	1	1	1	1	1	1	1	1	1	1	1	1	1	1	1	1	1	1	1	1	1	1	1	1	1	1
4265733	TGCAGCATCTGATTTTAGTCCGTTTTGGAGGAGAAGCAACAAAATGGGCCGAGATCGGAAGAGCGGTTC	Chr1D	497212784	6.88E-18	1	1	1	1	1	0	0	0	0	1	1	1	1	1	1	1	1	1	1	1	1	1	1	1	1	1	1	1	1	1	1	1	1	1	1	1	1	1	1	1	1	1	1	1	1
[truncated: 57 more columns]

## Sheet: 2A
*	*	*	*	*	Wheat lines					Ae. umbellulata	Ae. comosa	Ae. biuncialis		Wheat x Ae. geniculata addition lines							Wheat x Ae. umbellulata addition lines							Mv9kr1 x MvGB382 BC3
CloneID	AlleleSequence	Chrom_Wheat_ChineseSpring20	ChromPos_Wheat_ChineseSpring20	AlnEvalue_Wheat_ChineseSpring20	Mv9kr1	Chinese Spring	Hombar#1	Hombar#	Menrot	Ae. umbellulata	Ae. comosa	MvGB382	MvGB642	CS-Gen1M	CS-Gen2M	CS-Gen3M	CS-Gen4M	CS-Gen5M	CS-Gen6M	CS-Gen7M	CS-Umb1U	CS-Umb2U	Mv-Biu3U	CS-Umb4U	CS-Umb5U	CS-Umb6U	CS-Umb7U	201345_BC3	201347_BC3	201349_BC3	201351_BC3	201353_BC3	201354_BC3	201357_BC3	201358_BC3	201359_BC3	201360_BC3	201362_BC3	201366_BC3	201368_BC3	201370_BC3	201373_BC3	201375_BC3	201376_BC3	201378_BC3	201380_BC3	201381_BC3	201383_BC3	201384_BC3
4272994	TGCAGCTCCACTCGATCCTCTTACTTACATGAATGATATGATTTTGCCTCACGACCCGAGATCGGAAGA	Chr2A	32643865	1.15E-21	1	1	1	1	1	0	0	0	0	1	1	1	1	1	1	1	1	1	1	1	1	1	1	1	1	1	1	1	1	1	1	1	1	1	1	1	1	1	1	1	1	1	1	1	1
62832316	TGCAGCTGCAAGCTGTCGCTGCCGTCCTGGCTCTCGTGGCCGCCGAGATCGGAAGAGCGGTTCAGCAGG	Chr2A	33180112	1.17E-14	1	1	1	1	1	0	0	0	0	1	1	1	1	1	1	1	1	1	1	1	1	1	1	1	1	1	1	1	1	1	1	1	1	1	1	1	1	1	1	1	1	1	1	1	1
4295362	TGCAGGAGTTTGAGAGACCCTAGCTTCTAAAGGTACACCGAGATCGGAAGAGCGGTTCAGCAGGAATGC	Chr2A	33829776	5.06E-12	1	1	1	1	1	0	0	0	0	1	1	1	1	1	1	1	1	1	1	1	1	1	1	1	1	1	1	1	1	1	1	1	1	1	1	1	1	1	1	1	1	1	1	1	1
62904504	TGCAGACAAGTAGAGGAACATAAATCTTGAAGTGCACCCGAGATCGGAAGAGCGGTTCAGCAGGAATGC	Chr2A	35371706	5.06E-12	1	1	1	1	1	0	0	0	0	1	1	1	1	1	1	1	1	1	1	1	1	1	1	1	1	1	1	1	1	1	1	1	1	1	1	1	1	1	1	1	1	1	1	1	1
62828234	TGCAGATGCACACTCTTAACCCTATTTCTCACAGGTGGGAGGAAGGGGACCGAGATCGGAAGAGCGGTT	Chr2A	38664867	2.00E-18	1	1	1	1	1	0	0	0	0	1	1	1	1	1	1	1	1	1	1	1	1	1	1	1	1	1	1	1	1	1	1	1	1	1	1	1	1	1	1	1	1	0	1	1	1
62891261	TGCAGCAGCAGGCGCTGGTCGTCCGCCGAGATCGGCGCTGACACCTCCTCCATCCCGATCGAGATCGAG	Chr2A	40463565	1.21E-27	1	1	1	1	1	0	0	0	0	1	1	1	1	1	1	1	1	1	0	1	1	1	1	1	1	1	1	1	1	1	1	1	1	1	1	1	1	1	1	1	1	1	1	1	1
62891084	TGCAGAGCATTGTCACCATGCATATGGCGCGCCCACGACATGCCTGCCCAACAAGAGGTTACATATGCT	Chr2A	43481903	1.21E-27	1	1	1	1	1	0	0	0	0	1	1	1	1	1	1	1	1	1	1	1	1	1	1	1	1	1	1	1	1	1	1	1	1	1	1	1	1	1	1	1	1	1	1	1	1
62822715	TGCAGGGGATGGAATCCAAACGAACCTAGATCACTGCAATGACAGATACACCAAGAGAGGAGAATGTTG	Chr2A	45239280	1.21E-27	1	1	1	1	1	0	0	0	0	1	1	1	1	1	1	1	1	1	1	1	1	1	1	1	1	1	0	1	1	1	1	1	1	1	1	1	1	1	1	1	1	1	1	1	1
62823285	TGCAGGTCGCGCCGCGGGAAGGCCCAGGCCGCCGCCCCTATGGCTCGCCTCTCCAGATGCGGCCGCGCC	Chr2A	45851839	1.21E-27	1	1	1	1	1	0	0	0	0	1	1	0	1	1	1	1	1	1	1	1	1	1	1	1	1	1	1	1	1	1	1	1	1	1	1	1	1	1	1	1	1	1	1	1	1
62937142	TGCAGCTCTACAACAACAGCCTGAGCGGAGAGGTTCCTGCCGGGATCACGCAGTCGAGGAAGCTCAGAG	Chr2A	47826743	1.21E-27	1	1	1	1	1	0	0	0	0	1	1	1	1	1	1	1	1	1	1	1	1	1	1	1	1	1	1	1	1	1	1	1	1	1	1	1	1	1	1	1	1	1	1	1	1
62890535	TGCAGCAGGGTTAAGTAGGGCCTGGGAACGCCCAAGGGAGCTATGGTCACCGTGATCTCTGTGGTCCTC	Chr2A	47959669	1.21E-27	1	1	1	1	1	0	0	0	0	1	1	1	1	1	1	1	1	1	1	1	1	1	1	1	1	1	1	1	1	1	1	1	1	1	1	1	1	1	1	1	1	1	1	1	1
4302401	TGCAGGAGGTACAAATTGGACGTTAATTTGGATGCTAAAGATTGAAAGCTGAGACCGAGATCGGAAGAG	Chr2A	47969599	4.01E-21	1	1	1	1	1	0	0	0	0	1	1	1	1	1	1	1	1	1	1	1	1	1	1	1	1	1	1	1	1	1	1	1	1	1	1	1	1	1	1	1	1	1	1	1	1
62819193	TGCAGCTAACCACCACACGTACGCGTATGCCGTCCAGATATAGTCTTAAACTTCTGATAAGCATGTCAT	Chr2A	48131390	1.21E-27	1	1	1	1	1	0	0	0	0	1	1	1	1	1	1	1	1	1	1	1	1	1	1	1	1	1	1	1	1	1	1	1	1	1	1	1	1	1	1	1	1	1	1	1	1
62868377	TGCAGTGGGGGCGCTGGTCGGTGGTGAGTGCCACGTGATCTGGATCTGATGCCGAGATCGGAAGAGCGG	Chr2A	49584910	1.67E-19	1	1	1	1	1	0	0	0	0	1	1	1	1	1	1	1	1	1	1	1	1	1	1	1	1	1	1	1	1	1	1	1	1	1	1	1	1	1	1	1	1	1	1	1	1
62820783	TGCAGGACCGCAGCGACCACCGACCCATGCATGATTGGCTTGGGCGTTGGGTTGGAGCGGCCGCCGAGA	Chr2A	49826661	5.62E-26	1	1	1	1	1	0	0	0	0	1	0	1	1	1	1	1	1	1	1	1	1	1	1	1	1	1	1	1	1	1	1	1	1	1	1	1	1	1	1	1	1	1	1	1	0
62815064	TGCAGATCAAATGTATTGAATAGATTAATTTAGATACAAAAGACTATGTTAACCTTGTTAATTGAAGTA	Chr2A	49847770	1.21E-27	1	1	1	1	1	0	0	0	0	1	1	1	1	1	1	1	1	1	0	1	1	1	1	1	1	1	1	1	1	1	1	1	1	1	1	1	1	1	1	1	1	1	1	1	1
62883917	TGCAGCTCCGCTTCAAAATGGTTCAGAGATATGCTCTGTTCGCCCGAGATCGGAAGAGCGGTTCAGCAG	Chr2A	52542328	3.42E-15	1	1	1	1	1	0	0	0	0	1	1	1	1	1	1	1	1	1	1	1	1	1	1	1	1	1	1	1	1	1	1	1	1	1	1	1	1	1	1	1	1	1	1	1	1
4321439	TGCAGGGGCAAAGGTCACAAAGCCAGCACTTGCCCTGATCGAGGTGATATCCCCAAAAAGGAAAGGAAG	Chr2A	54169379	1.21E-27	1	1	1	1	1	0	0	0	0	1	1	0	1	1	1	1	1	1	1	1	1	1	1	1	1	1	1	1	1	1	1	1	1	1	1	1	1	1	1	1	1	1	1	1	1
62831851	TGCAGCTAGCTAGCTCTAGTACGTACATACGTGCATGCTGTCTCACTTCTGCGTCGCCGAGATCGGAAG	Chr2A	55970384	3.31E-22	1	1	1	1	1	0	0	0	0	1	1	1	1	1	1	1	1	1	0	1	1	1	1	1	1	1	1	1	1	1	1	1	1	1	1	1	1	1	1	1	1	1	1	1	1
62826802	TGCAGAAGGGGGATAAAACAGAGGAGAGAAATCACAAATCCGGGACTAAAAGGCACCCGAGATCGGAAG	Chr2A	56785536	3.31E-22	1	1	1	1	1	0	0	0	0	1	1	1	1	1	1	0	1	1	1	1	1	1	0	1	1	1	1	1	1	1	1	1	1	1	1	1	1	1	1	1	1	1	1	1	1
62864834	TGCAGAAGGGGGATAAAACAGAGGAGAGAAATCACAAATCCGAGATCGGAAGAGCGGTTCAGCAGGAAT	Chr2A	56785553	4.52E-13	1	1	1	1	1	0	0	0	0	1	1	1	1	1	1	1	1	1	1	1	1	1	1	1	1	1	1	1	1	1	1	1	1	1	1	1	1	1	1	1	1	1	1	1	1
4277273	TGCAGGAGGTCACCGCAATAATAAACTAGCGACGCCGTACAGATCCGAGATCGGAAGAGCGGTTCAGCA	Chr2A	56970516	1.00E-15	1	1	1	1	1	0	0	0	0	1	1	1	1	1	1	1	1	1	1	1	1	1	1	1	1	1	1	1	1	1	1	1	1	1	1	1	1	1	1	1	1	1	1	1	1
62935091	TGCAGGTAGAAAAAACCCCGATGCGCTGCTGTACCGAGATCGGAAGAGCGGTTCAGCAGGAATGCCGAG	Chr2A	56970571	5.87E-10	1	1	1	1	1	0	0	0	0	1	1	1	1	1	1	1	1	1	1	1	1	1	1	1	1	1	1	1	1	1	1	1	1	1	1	1	1	1	1	1	1	1	1	1	1
4281228	TGCAGCCAGCCAGCAAAGGTCAAACAGGGAAACCACACGCCATTACAGACGGAAAGAACAGCAACCACC	Chr2A	57098971	1.21E-27	1	1	1	1	1	0	0	0	0	1	1	1	1	1	1	1	1	1	1	1	1	1	1	1	1	1	1	1	1	1	1	1	1	1	1	1	1	1	1	1	1	1	1	1	1
62812988	TGCAGAAACACCACTTTAATCCATTGAAAGGCAAAACTAGCGAATTATCTGAGCGCAGAACGGCAGAAG	Chr2A	58699129	1.21E-27	1	1	1	1	1	0	0	0	0	1	1	1	1	1	1	1	1	1	1	1	1	1	1	1	1	1	1	1	1	1	1	1	1	1	1	1	1	1	1	1	1	1	1	1	1
4271340	TGCAGCGACGATCCCAATGTCAGTGTGCCACTTGGTCGAGACCGAGATCGGAAGAGCGGTTCAGCAGGA	Chr2A	59503697	3.96E-14	1	1	1	1	1	0	0	0	0	1	1	1	1	1	1	1	1	1	1	1	1	1	1	1	1	1	1	1	1	1	1	1	1	1	1	1	1	1	1	1	1	1	1	1	1
62826901	TGCAGAATGTTTCGGCTTTGTCTAATCTAATCCAATAACGAAGGAAAAGGAGGCCGAGATCGGAAGAGC	Chr2A	60253307	1.39E-20	1	1	1	1	1	0	0	0	0	1	1	1	1	1	1	1	1	1	1	1	1	1	1	1	1	1	1	1	1	1	1	1	1	1	1	1	1	1	1	1	1	1	1	1	1
62866703	TGCAGCTGCGAACAGTCGAGGCGCACTGGCATGGCACCGCCACCGACCGAGATCGGAAGAGCGGTTCAG	Chr2A	62509943	8.12E-17	1	1	1	1	1	0	0	0	0	1	1	1	1	1	1	1	1	1	1	1	1	1	1	1	1	1	1	1	1	1	1	1	1	1	1	1	1	1	1	1	1	1	1	1	1
62864652	TGCAGTTGTATGCGGGGCCACGCCAGGCGGCCGAGATCGGAAGAGCGGTTCAGCAGGAATGCCGAGACC	Chr2A	62509989	2.12E-08	1	1	1	1	1	0	0	0	0	1	1	1	1	1	1	1	1	1	1	1	1	1	1	1	1	1	1	1	1	1	1	1	1	1	1	1	1	1	1	1	1	1	1	1	1
62815034	TGCAGATATCCCACGACGTAAGTGCAGTTGCGCAGCGTGAGATCCGTGAGCAAAGGAAAAGCGAGCCGC	Chr2A	63314535	1.21E-27	1	1	1	1	1	0	0	0	0	1	1	1	1	1	1	1	1	1	1	1	1	1	1	1	1	1	1	1	1	1	1	1	1	1	1	1	1	1	1	1	1	1	1	1	1
62815034	TGCAGATATCCCACGACGTAAGTGCAGTTGCGCAGCGTGAGATCCGTGAGCAAAGGAAAAGCGAGCCGC	Chr2A	63314535	1.21E-27	1	1	1	1	1	0	0	0	0	1	1	1	1	1	1	1	1	1	1	1	1	1	1	1	1	1	1	1	1	1	1	1	1	1	1	1	1	1	1	1	1	1	1	1	1
62821971	TGCAGGCGGACTCCTGCTGCTCCCATCTGCCTGCCTTGGCCGCCGCCTCACCATACGACTTCGATCAGG	Chr2A	64712034	1.21E-27	1	1	1	1	1	0	0	0	0	1	1	1	1	1	1	1	1	1	1	1	1	1	1	1	1	1	1	1	1	1	1	1	1	1	1	1	0	1	1	1	1	1	1	1	1
62909255	TGCAGGCCTGCACAGACTTCGCTTTCTCCAGGTGTTGGATATTTCATTTTGTCCGAGCATCTCAGGATT	Chr2A	67114068	1.21E-27	1	1	1	1	1	0	0	0	0	1	1	1	1	1	1	1	1	1	1	1	1	1	1	1	1	1	1	1	1	1	1	1	1	1	1	1	0	1	1	1	1	1	1	1	1
62813454	TGCAGAAGGTGTGGGAAGAACCAGCTCCGCCTGAGCGGTGTTCCCTGATGGCGTCTCACATCCTGCCGT	Chr2A	68761814	1.21E-27	1	1	1	1	1	0	0	0	0	1	1	1	1	0	1	1	1	1	1	1	1	1	0	1	1	1	1	1	1	1	1	1	1	1	1	1	1	1	1	1	1	1	1	1	1
62900621	TGCAGTTTACTTCGGTTAGTCAAAAAAAGTCCCTAAACAAAACCAACATACAAGAAATGTACAAGCATT	Chr2A	69982334	1.21E-27	1	1	1	1	1	0	0	0	0	1	1	1	1	1	1	1	1	1	1	1	1	1	0	1	0	1	1	1	1	1	1	1	1	1	1	1	1	1	1	1	1	1	1	1	1
62821404	TGCAGGCACGACATACTGCATAAGGACGACCCTTGTTACTTTTCAGCACAGCCGTTGTTCAGTGCCTCC	Chr2A	72898859	1.21E-27	1	1	1	1	1	0	0	0	0	1	1	1	1	1	0	1	1	1	1	1	1	1	1	1	1	0	1	1	1	1	1	1	1	1	1	1	1	1	1	1	1	1	1	1	1
62928832	TGCAGGGACGAGATGCGCAGGGTGCTCGGCGTGGCTCTGCTCTGCGCGTCCAGCCTCCCGATCAACCGA	Chr2A	73645426	4.35E-27	1	1	1	1	1	0	0	0	0	1	1	1	1	1	1	1	1	1	1	1	1	1	1	1	1	1	1	1	1	1	1	1	1	1	1	1	1	1	1	1	1	1	1	1	1
4299660	TGCAGTTCGAACATAAATAACAGGGAGTATATGTACAGCTGCAATTCGACCGAGATCGGAAGAGCGGTT	Chr2A	75400762	2.00E-18	1	1	1	1	1	0	0	0	0	1	1	1	1	1	1	1	1	1	1	1	1	1	1	1	1	1	1	1	1	1	1	1	1	1	1	1	1	1	1	1	1	1	1	1	1
62830781	TGCAGCGACGTGCACTCAATTTCATGTACATTTTGGGTGTTTTTTCCTCTCTCCCTCTCCGAGATCGGA	Chr2A	83252434	2.72E-23	1	1	1	1	1	0	0	0	0	1	1	1	1	1	1	1	1	1	1	1	1	1	1	1	1	1	1	1	1	1	1	1	1	1	1	1	1	1	1	1	1	1	1	1	1
62884053	TGCAGGATTCTACCGCTGTCGCTGCTGCTGTGGCGGCACCGAGATCGGAAGAGCGGTTCAGCAGGAATG	Chr2A	83445586	1.52E-12	1	1	1	1	1	0	0	0	0	1	1	1	1	1	1	1	1	1	1	1	1	1	1	1	1	1	1	1	1	1	1	1	1	1	1	1	1	1	1	1	1	1	1	1	1
62834516	TGCAGGGAGGTTTAATTTGTTTGATAAAGAGCTACTGCCGAGATCGGAAGAGCGGTTCAGCAGGAATGC	Chr2A	84188057	5.06E-12	1	1	1	1	1	0	0	0	0	1	1	1	1	1	1	1	1	1	1	1	1	1	1	1	1	1	1	1	1	1	1	1	1	1	1	1	1	1	1	1	1	1	1	1	1
62822745	TGCAGGGGCATGGTCATGGACCACGCGTCACCTTTCATGTATCAGGAAACGCGCGTAAAAGGCTCTGCG	Chr2A	85529968	1.21E-27	1	1	1	1	1	0	0	0	0	1	1	1	1	1	1	1	1	1	1	1	1	1	1	1	1	1	1	1	1	1	1	1	1	1	1	1	1	1	1	1	1	1	1	1	1
62868535	TGCAGTTTAAAGGGTGCTCGTCTACGCCTATTTCCGACAGGAGCTAAGTTGATCCGAGATCGGAAGAGC	Chr2A	86864551	1.39E-20	1	1	1	1	1	0	0	0	0	1	1	1	1	1	1	1	1	1	1	1	1	1	1	1	1	1	1	1	1	1	1	1	1	1	1	1	1	1	1	1	1	1	1	1	1
62884398	TGCAGGAGGCGCTGCGGCCGCGGAGGCGGAGCCCATGCTGCTCAACGACGCCATCCGCCGAGATCGGAA	Chr2A	88501331	9.50E-23	1	1	1	1	1	0	0	0	0	1	1	1	1	1	1	1	1	1	0	1	1	1	1	1	1	1	1	1	1	1	1	1	1	1	1	1	1	1	1	1	1	1	1	1	1
62827422	TGCAGAGAGAACAAGTAGTCTAAAAGAGAAGAAATTAACCAACCCCAAGTTGCCGCCGAGATCGGAAGA	Chr2A	91635304	1.15E-21	1	1	1	1	1	0	0	0	0	1	1	1	1	1	1	1	1	1	0	1	1	1	1	1	1	1	1	1	1	1	1	1	1	1	1	1	1	1	1	1	1	1	1	1	1
62825976	TGCAGTTCCTGCCTTTCCTTTCCCTTCCCTTCCCACATTGCAAACCCTGCACGCTACGGCGACCGCGCC	Chr2A	92764705	1.21E-27	1	1	1	1	1	0	0	0	0	1	1	1	1	1	1	1	1	1	1	1	1	1	1	1	1	1	1	1	1	1	1	1	1	1	1	1	1	1	1	1	1	1	1	1	1
4326766	TGCAGCCACAAGATAGATTAGTGCAACGTGCGACGCATGTCCGAGATCGGAAGAGCGGTTCAGCAGGAA	Chr2A	93032672	1.34E-13	1	1	1	1	1	0	0	0	0	1	1	1	1	1	1	1	1	1	1	1	1	1	1	1	1	1	1	1	1	1	1	1	1	1	1	1	1	1	1	1	1	1	1	1	1
4274597	TGCAGGAGCTCCGTCAGCAGGTCCACCTCTCCTATAAGTAAAAAATGAACAACCGAGATCGGAAGAGCG	Chr2A	93537661	4.82E-20	1	1	1	1	1	0	0	0	0	1	1	1	1	1	1	1	1	1	1	1	1	1	1	1	1	1	1	1	1	1	1	1	1	1	1	1	1	1	1	1	1	1	1	1	1
62889746	TGCAGTCGCGCCATTCACGTCGCCTAAACGTGTTCAACGTGCAAGCATGTCCATGCCCGTGCGCACCGA	Chr2A	94320279	1.21E-27	1	1	1	1	1	0	0	0	0	1	1	1	1	1	1	1	1	1	1	1	1	1	1	1	1	1	1	1	1	1	1	1	1	1	1	1	1	1	1	1	1	1	1	1	1
62923766	TGCAGCAAAACGACGGCGAGGCGGAGAAGGGGCCGGCAGGCAGTACAGGTCACGGGGAACGCAGGGGCC	Chr2A	95201755	1.21E-27	1	1	1	1	1	0	0	0	0	1	1	1	1	1	0	1	1	1	1	1	1	1	1	1	1	1	1	1	1	1	1	1	1	1	1	1	1	1	1	1	1	1	1	1	1
62827835	TGCAGAGGTGTAAAACAACCTCTGCCTTTGCTCAGTTTCATCCGCCGAGATCGGAAGAGCGGTTCAGCA	Chr2A	102547955	1.00E-15	1	1	1	1	1	0	0	0	0	1	1	1	1	1	1	1	1	1	1	1	0	1	1	1	1	1	1	1	1	1	1	1	1	1	1	1	0	1	1	1	1	1	1	1	1
62832937	TGCAGGAAGTGTCTGTCTCTGGTTGTGGGGTCGTAGCGGTTGCGTAGCATCGTACCGAGATCGGAAGAG	Chr2A	106737472	4.01E-21	1	1	1	1	1	0	0	0	0	1	1	1	1	1	1	1	1	1	1	1	1	1	1	1	1	1	1	1	1	1	1	1	1	1	1	1	1	1	1	1	1	1	1	1	1
62867216	TGCAGGCCATCAACCTAATTAATTCAAACATCCCGAGATCGGAAGAGCGGTTCAGCAGGAATGCCGAGA	Chr2A	117152176	2.11E-09	1	1	1	1	1	0	0	0	0	1	1	1	1	1	1	1	1	1	1	1	1	1	1	1	1	1	1	1	1	1	1	1	1	1	1	1	1	1	1	1	1	1	1	1	1
62934097	TGCAGCTCGTAGGAGGTGCTGGTGGTGAGCGCGGCGGCGCCGAGATCGGAAGAGCGGTTCAGCAGGAAT	Chr2A	125347338	4.52E-13	1	1	1	1	1	0	0	0	0	1	1	1	1	1	1	1	1	1	1	1	1	1	1	1	1	1	1	1	1	1	1	1	1	1	1	1	1	1	1	1	1	1	1	1	1
62867968	TGCAGTACGGCGACGCAGCCGATCGGGACGGTTGGTGGCCGAGATCGGAAGAGCGGTTCAGCAGGAATG	Chr2A	126666343	1.52E-12	1	1	1	1	1	0	0	0	0	1	1	1	1	1	1	1	1	1	1	1	1	1	1	1	1	1	1	1	1	1	1	1	1	1	1	1	1	1	1	1	1	1	1	1	1
62853151	TGCAGACCAGACGGAGGAACCAGCAGTACGGGCCTTCTAGAGTTCTAGTTCAACCTATCCTCGGACTCC	Chr2A	126747453	1.21E-27	1	1	1	1	1	0	0	0	0	1	1	1	1	1	1	1	1	1	1	1	1	1	1	1	1	1	1	1	1	1	1	1	1	1	1	1	1	1	1	1	1	1	1	1	1
4326644	TGCAGCACGTTGGGGTCTTGGGAAGTCAAGAGTAGTTTGGCCGAGATCGGAAGAGCGGTTCAGCAGGAA	Chr2A	134448412	1.34E-13	1	1	1	1	1	0	0	0	0	1	1	1	1	1	1	1	1	1	1	1	1	1	1	1	1	1	1	1	1	1	1	1	1	1	1	1	1	1	1	1	1	1	1	1	1
62814964	TGCAGATAATGTACTACTTACTAGTGGTGGTAGTAGCAGCTCCTAGCCTACATGTGGTAGCACCGAGAT	Chr2A	135297090	2.02E-25	1	1	1	1	1	0	0	0	0	1	1	1	1	1	1	1	1	1	1	1	1	1	1	1	1	1	1	1	1	1	1	1	1	1	1	1	1	1	1	1	1	1	1	1	1
62923044	TGCAGGCAGGCGCCCAATATGGAGAGCGACGCCGACGATGGTGCTGCTCCGCCCTTACTCCGAGATCGG	Chr2A	139732838	7.80E-24	1	1	1	1	1	0	0	0	0	1	1	1	1	1	1	1	1	1	1	1	1	1	1	1	1	1	1	1	1	1	1	1	1	1	1	1	1	1	1	1	1	1	1	1	1
62817471	TGCAGCCCACCATACACGGTCGCTGCACTCCGCACCAAGAGGAGAGGAGACTTTTGCGCCCGAGATCGG	Chr2A	139732897	7.80E-24	1	1	1	1	1	0	0	0	0	1	1	1	1	1	1	1	1	1	1	1	1	1	1	1	1	1	1	1	1	1	1	1	1	1	1	1	1	1	1	1	1	1	1	1	1
62818531	TGCAGCGCCGCCTGCGGCTGCTCCGACCTGCACACGCAGAAATCTGCCAAGCAACGCCAGCAGCAGCCA	Chr2A	141492804	1.21E-27	1	1	1	1	1	0	0	0	0	1	1	1	1	1	1	1	1	1	1	1	1	0	1	1	1	1	1	1	1	1	1	1	1	1	1	1	1	1	1	1	1	1	1	1	1
4278255	TGCAGTGTGGCTTAGGAGTGAGGACAAGACTGCGTGCATGCGGGGTGGCCGAGATCGGAAGAGCGGTTC	Chr2A	146171733	6.88E-18	1	1	1	1	1	0	0	0	0	1	1	1	1	1	0	1	1	1	1	1	1	1	1	1	1	1	1	1	1	1	1	1	1	1	1	1	1	1	1	1	1	1	1	1	1
4297091	TGCAGCTCCTTCTCTAGCCTCGTCAAATCCCAGCGCAGCCGAGATCGGAAGAGCGGTTCAGCAGGAATG	Chr2A	146909203	1.52E-12	1	1	1	1	1	0	0	0	0	1	1	1	1	1	1	1	1	1	1	1	1	1	1	1	1	1	1	1	1	1	1	1	1	1	1	1	1	1	1	1	1	1	1	1	1
62822210	TGCAGGCTGCCCCCATGAATGTGAACGCTTGCACAGTCCCACTGGGAGACAAGGCTCGTTCATCCCCGA	Chr2A	153230732	1.21E-27	1	1	1	1	1	0	0	0	0	1	1	1	1	1	1	1	1	1	1	1	1	1	1	1	1	1	1	1	1	1	1	1	1	1	1	1	1	1	1	1	1	1	1	1	1
62866854	TGCAGCTTTCACAGGTTAGGCTAATGTTTCAGGACACCAACCAAACAAGGTTCACGCCGAGATCGGAAG	Chr2A	153285915	3.31E-22	1	1	1	1	1	0	0	0	0	1	1	1	1	1	1	1	1	1	1	1	1	1	1	1	1	1	1	1	1	1	1	1	1	1	1	1	1	1	1	1	1	1	1	1	1
62920802	TGCAGCGGCGCGCGCGAGAACCGCCTGCGCGCAGTCGAGGCCGAGATCGGAAGAGCGGTTCAGCAGGAA	Chr2A	165888588	1.34E-13	1	1	1	1	1	0	0	0	0	1	1	0	1	1	1	1	1	1	1	1	1	1	1	1	1	1	1	1	1	1	1	1	1	1	1	1	1	1	1	1	1	1	1	1	1
62827377	TGCAGAGAAGGGCGTGGGCGCCATAATAGGGCCGAGATCGGAAGAGCGGTTCAGCAGGAATGCCGAGAC	Chr2A	165919738	6.75E-09	1	1	1	1	1	0	0	0	0	1	1	1	1	1	1	1	1	1	1	1	1	1	1	1	1	1	1	1	1	1	1	1	1	1	1	1	1	1	1	1	1	1	1	1	1
62911067	TGCAGGTCGGCCAGTGGGACGGGGATTGGGGAGGTGAGCGGGACTGGACCCGAGATCGGAAGAGCGGTT	Chr2A	173013760	2.00E-18	1	1	1	1	1	0	0	0	0	1	1	1	1	1	1	1	1	1	1	1	1	1	1	1	1	1	1	1	1	1	1	1	1	1	1	1	1	1	1	1	1	1	1	1	1
62933476	TGCAGCTCGTCCCGCCCCGTCGGCTGTACGCCCGCCTCTTCGCCGTCCGCGGACTACTGCGTCCGCCGA	Chr2A	176148836	4.35E-27	1	1	1	1	1	0	0	0	0	1	1	1	1	1	1	1	1	1	0	1	1	1	1	1	1	1	1	1	1	1	1	1	1	1	1	1	1	1	1	1	1	1	1	1	1
62829618	TGCAGCATGTCGTCGGGGCCGCAGTCAGGGTAGCTTGCTTTGCGAGAGCTGACGACGCCGAGATCGGAA	Chr2A	178944091	9.50E-23	1	1	1	1	1	0	0	0	0	1	1	1	1	1	1	1	1	1	1	1	1	1	1	1	1	1	1	1	1	1	1	1	1	1	1	1	1	1	1	1	1	1	1	1	1
62886280	TGCAGAGCAGCTGCTCATCCGCGCCATCGTCAAGGCTCGCCAGGCCGTACTTGCTCTGCTCGCCATCGT	Chr2A	202111086	1.21E-27	1	1	1	1	1	0	0	0	0	1	1	1	1	1	0	1	1	1	1	1	1	1	1	1	1	1	1	1	1	1	1	1	1	1	1	1	1	1	1	1	1	1	1	1	1
4291345	TGCAGAGCCCGTCAGTCAGGTACGTTCATGTATCTACTACCGATTCCATGGTTTCTGCATCAGCAGAAT	Chr2A	203399666	1.21E-27	1	1	1	1	1	0	0	0	0	1	1	1	1	1	1	1	1	1	1	1	1	1	1	1	1	1	1	1	1	1	1	1	1	1	1	1	1	1	1	1	1	1	1	1	1
62897320	TGCAGATAAAAATAAGAATTGAAAGAGTGTGGTAGGTGCTACCTGTTGGTCCAGGCTCTGGAGTTACAG	Chr2A	207780434	1.21E-27	1	1	1	1	1	0	0	0	0	1	1	1	1	1	1	1	1	1	1	1	1	1	1	1	1	1	1	1	1	1	1	1	1	1	1	1	1	1	1	1	1	1	1	1	1
62819347	TGCAGCTAGCTCTGTGAAGGTATTAGCAGCAGAGACCTGTGCAGCCCTATATATACATTGCCAAAGGCG	Chr2A	211557799	1.21E-27	1	1	1	1	1	0	0	0	0	1	1	0	1	1	1	1	1	1	1	1	1	1	0	1	1	1	1	1	1	1	1	1	1	1	1	1	1	1	1	1	1	0	1	1	1
62813625	TGCAGAATTGACATCTCAAAAAGAGCAATTTTAACATTGCTCAAAAAGAAATCTCTCTCAGATTACAAC	Chr2A	213803999	1.21E-27	1	1	1	1	1	0	0	0	0	1	1	1	1	1	1	1	1	1	1	1	1	1	1	1	1	1	1	1	1	1	1	1	1	1	1	1	1	1	1	1	1	1	1	1	1
62816850	TGCAGCAGTGGGAGGGACGGCCACGCGCGTGCCAACGGTCGGGCTGACCGCGAGTTCAGCCGAGATCGG	Chr2A	218630083	7.80E-24	1	1	1	1	1	0	0	0	0	1	0	1	1	1	1	1	1	1	1	1	1	1	1	1	1	1	1	1	1	1	1	1	1	1	1	1	1	1	1	1	1	1	1	1	1
62858161	TGCAGTTCCGTTTCTTCTCTCCTCGCCTCCCCTCTCCCCTCTTCAGAGTTCAGACCCCTGCCGAGATCG	Chr2A	235784740	2.23E-24	1	1	1	1	1	0	0	0	0	1	1	1	1	1	1	1	1	1	1	1	1	1	1	1	1	1	1	1	1	1	1	1	1	1	1	1	1	1	1	1	1	1	1	1	1
62856896	TGCAGGGGCCTCGGTGGAAGAGACCATCGATGGCCGTCGACGGCACGGATGACGACCAGCTGGTCTCAA	Chr2A	243179967	1.21E-27	1	1	1	1	1	0	0	0	0	1	1	1	1	1	1	1	1	1	1	1	1	1	1	1	1	0	1	1	1	1	1	1	1	1	1	1	1	1	1	1	1	1	1	1	1
62877130	TGCAGCAAGCAGAAGGTGAAGCGGGGGCTATGGTCCCCAGAGGAGGACGAGAAGCTCCTCAGGTACATC	Chr2A	269745480	1.21E-27	1	1	1	1	1	0	0	0	0	1	1	1	1	1	1	1	1	1	1	1	1	1	1	1	1	1	1	1	1	1	1	1	1	1	1	1	1	1	1	1	1	1	1	1	1
62867336	TGCAGGCGGAAATGTCGACACAACGGATCCAGAGGTGACATGGGCCGAGATCGGAAGAGCGGTTCAGCA	Chr2A	281627092	1.00E-15	1	1	1	1	1	0	0	0	0	1	1	0	1	1	1	1	1	1	1	1	1	1	0	1	1	1	1	1	1	1	1	1	1	1	1	1	1	1	1	1	1	1	1	1	1
62931398	TGCAGTGTACTCCCTCTACTGCGAGATGGGCCGAGATCGGAAGAGCGGTTCAGCAGGAATGCCGAGACC	Chr2A	281627136	2.12E-08	1	1	1	1	1	0	0	0	0	1	1	0	1	1	1	1	1	1	1	1	1	1	1	1	1	1	1	1	1	1	1	1	1	1	1	1	1	1	1	1	1	1	1	1	1
62867119	TGCAGGATTATAAGACGGCGTGCTTAGTCCGAGATCGGAAGAGCGGTTCAGCAGGAATGCCGAGACCGA	Chr2A	285589347	1.96E-07	1	1	1	1	1	0	0	0	0	1	1	1	1	1	0	1	1	1	1	1	1	1	1	1	1	1	1	1	1	1	1	1	1	1	1	1	1	1	1	1	1	1	1	1	1
62833532	TGCAGGCACAAAAGGTTTGGCGGCCTTGCTTCCGAGATCGGAAGAGCGGTTCAGCAGGAATGCCGAGAC	Chr2A	339770392	6.75E-09	1	1	1	1	1	0	0	0	0	1	1	1	1	1	1	1	1	1	1	1	1	1	1	1	1	1	1	1	1	1	1	1	1	1	1	1	1	1	1	1	1	1	1	1	1
62824350	TGCAGTATGCTTTGGCTTAGTCGTGACTGAACTTTGTGATGATTCGGTTTAGAGTTCAGAACTTCAGAC	Chr2A	345700784	1.21E-27	1	1	1	1	1	0	0	0	0	1	1	1	1	1	1	1	1	1	1	1	1	1	1	1	1	1	1	1	1	1	1	1	1	1	1	1	1	1	1	1	1	1	1	1	1
62866940	TGCAGGACGAGGTGGAGCTAATCGAGTCGCTCCTGCCACGCTTCCGAGATCGGAAGAGCGGTTCAGCAG	Chr2A	362287354	3.42E-15	1	1	1	1	1	0	0	0	0	1	1	1	1	1	1	1	1	1	1	1	1	1	1	1	1	1	1	1	1	1	1	1	1	1	1	1	1	1	1	1	1	1	1	1	1
62828303	TGCAGATGGCCGTGGCCCTCGTCTCCCTCCTTCTTGCACCGAGATCGGAAGAGCGGTTCAGCAGGAATG	Chr2A	364802291	1.52E-12	1	1	1	1	1	0	0	0	0	1	1	1	1	1	1	1	1	1	1	1	1	1	1	1	1	1	1	1	1	1	1	1	1	1	1	1	1	1	1	1	1	1	1	1	1
62920127	TGCAGGTTGGCTGAGTTGTTGCGGATCTGAAGGAGGTTTTGAGTCTGTACGATGGTTTGGGTGTGTGAG	Chr2A	381267343	1.21E-27	1	1	1	1	1	0	0	0	0	1	1	1	1	1	1	1	1	1	1	1	1	1	1	1	1	0	0	1	1	1	1	1	1	1	1	1	1	1	1	1	1	1	1	1	1
62833243	TGCAGGAGCTCCTTGCCGCCGCGCCCGCCGCTGTAGTTCACAGCACCTCCGTCTCCGAGATCGGAAGAG	Chr2A	382914915	4.01E-21	1	1	1	1	1	0	0	0	0	1	1	1	1	1	1	1	1	1	1	1	1	1	1	1	1	1	1	1	1	1	1	1	1	1	1	1	1	1	1	1	1	1	1	1	1
62858082	TGCAGTGTTGTGTTCGATTCCTAGCTATCATGCCCTGCTGTTTTTTTGCAAATTATCACCTTGTATTTG	Chr2A	388456022	5.62E-26	1	1	1	1	1	0	0	0	0	1	1	1	1	1	1	1	1	1	1	1	1	1	1	1	1	1	1	1	1	1	1	1	1	1	1	1	1	1	1	1	1	1	1	1	1
62837576	TGCAGTTTCAAGACACATGAGCCGAATAGAGCACAACAAGGCCGAGATCGGAAGAGCGGTTCAGCAGGA	Chr2A	393584385	3.96E-14	1	1	1	1	1	0	0	0	0	1	1	1	1	1	1	1	1	1	1	1	1	1	0	1	1	1	1	1	1	1	1	1	1	1	1	1	0	1	1	1	1	1	1	1	1
62820745	TGCAGGACACGGCCCGCATTGAAGCGGGGCAGCGCCGAGCCCGTGAGACGGGCCCACGTGAAAGCGATC	Chr2A	393592588	1.21E-27	1	1	1	1	1	0	0	0	0	1	1	1	1	1	1	1	1	1	1	1	1	1	1	1	1	1	1	1	1	1	1	1	1	1	1	1	1	1	1	1	1	1	1	1	1
62823270	TGCAGGTCGCAGGCGTGGTGAGGAGCAGAGGAGGAGAAAGAGGCTAGTGTCAGGACTCTGAAACCGAGA	Chr2A	398549932	5.62E-26	1	1	1	1	1	0	0	0	0	1	1	1	1	1	1	1	1	1	1	1	1	1	1	1	1	1	1	1	1	1	1	1	1	1	1	1	1	1	1	1	1	1	1	1	1
62836888	TGCAGTGCTGGGCAATGTTGGCAAACACCTGAACCGAGATCGGAAGAGCGGTTCAGCAGGAATGCCGAG	Chr2A	414988397	5.87E-10	1	1	1	1	1	0	0	0	0	1	1	1	1	1	1	1	1	1	1	1	1	1	1	1	1	1	1	1	1	1	1	1	1	1	1	1	1	1	1	1	1	1	1	1	1
62833255	TGCAGGAGCTGCTGGCGGAGGTATGGTGCTGCGCGGCGCTACCGAGATCGGAAGAGCGGTTCAGCAGGA	Chr2A	417218967	3.96E-14	1	1	1	1	1	0	0	0	0	1	1	1	1	1	1	1	1	1	1	1	1	1	1	1	1	1	1	1	1	1	0	1	1	1	1	1	1	1	1	1	1	1	1	1	1
62820516	TGCAGCTTTTTTCTCTGCTTTTCGTGGTCGAGCGAATGCCGCGTGCGCGACCGAGCGTCCCGCTTTCAC	Chr2A	424552170	1.21E-27	1	1	1	1	1	0	0	0	0	1	1	1	1	1	1	1	1	1	1	1	1	1	1	1	1	1	1	1	1	1	1	1	1	1	1	1	1	1	1	1	1	1	1	1	1
62897941	TGCAGCCAAGGATGAAAAGCAGAGGGAGCAAAGCAGGGGGGCAATGGCAAGCCTTTGCCATCCATCGGT	Chr2A	427882554	1.21E-27	1	1	1	1	1	0	0	0	0	1	1	1	1	1	1	1	1	1	1	1	1	1	1	1	1	1	1	1	1	1	1	1	1	1	1	1	1	1	1	1	1	1	1	1	1
62898367	TGCAGCGCCTGCACGGCTTCTCACTGTCTCCGCAGCACGCGCAGGTCCATAAGCTCTCCTGGGAGCAGG	Chr2A	459449401	1.21E-27	1	1	1	1	1	0	0	0	0	1	1	1	1	1	1	1	1	1	1	1	1	1	1	1	1	1	1	1	1	1	1	1	1	1	1	1	1	1	1	1	1	1	1	1	1
62817733	TGCAGCCGATGGACGCCCCACGCTCGTCTCCATCGTCTAGGGTTTCGCCTTGCCAAAAGGCCCAAAACT	Chr2A	464001894	1.21E-27	1	1	1	1	1	0	0	0	0	1	1	1	1	1	1	1	1	1	1	1	1	1	1	1	1	1	1	1	1	1	1	1	1	1	1	1	1	1	1	1	1	1	1	1	1
62817456	TGCAGCCCAAGCGATCAGCGATCGAGCCGAGAAAGCAGAGGCATGGAAAATCCCGCCAAAAATTACAGG	Chr2A	514750766	1.21E-27	1	1	1	1	1	0	0	0	0	1	1	1	1	1	0	1	1	1	1	1	1	1	1	1	1	1	1	1	1	1	1	1	1	1	1	1	1	1	1	1	1	1	1	1	1
62817101	TGCAGCATTGCTTCCACTGACCTAACCAATGGGAAGTTAAACTGTCCTCCATTAATGAGCCGAGATCGG	Chr2A	520197490	7.80E-24	1	1	1	1	1	0	0	0	0	1	1	1	1	1	1	1	1	1	1	1	1	1	1	1	1	1	1	1	1	1	1	1	1	1	1	1	0	1	1	1	1	1	1	1	1
4280085	TGCAGTGTCAGCTTATCACCTGCGAAGACCGAAGACAAACTATACGTATCAGGACCGAGATCGGAAGAG	Chr2A	531658225	4.01E-21	1	1	1	1	1	0	0	0	0	1	1	1	1	1	1	1	1	1	1	1	1	1	1	1	1	1	1	1	1	1	1	1	1	1	1	1	1	1	1	1	1	1	1	1	1
62891662	TGCAGGACGAAATGTTTCATTGTGTGCTAACTGAACCTACTGTTTGTGCAGCATGCTCGTCCTGCGTCA	Chr2A	533574668	1.21E-27	1	1	1	1	1	0	0	0	0	1	1	1	1	1	1	1	1	1	1	1	1	1	1	1	1	1	1	1	1	1	1	1	1	1	1	1	1	1	1	1	1	1	1	1	1
62827100	TGCAGACCTGCTCGGGCAGCCTTCAGCTTTTCTTTTGCGGCCGAGATCGGAAGAGCGGTTCAGCAGGAA	Chr2A	541281022	1.34E-13	1	1	1	1	1	0	0	0	0	1	1	1	1	1	1	1	1	1	1	1	1	1	1	1	1	1	1	1	1	1	1	1	1	1	1	1	1	1	1	1	1	1	1	1	1
62852798	TGCAGGAAAATGGAAGTCAACTGCACTGTTATATTGACGTGCAACTTCTGTGTCTGTAATACTGCCGAG	Chr2A	545242078	1.56E-26	1	1	1	1	1	0	0	0	0	1	1	1	1	1	1	1	1	1	1	1	1	1	1	1	1	1	1	1	1	1	1	1	1	1	1	1	1	1	1	1	1	1	1	1	1
62826083	TGCAGTTGAGGAGGACGGGTCCATCGGTACTTGTGTCATTCCTGGCCGTGCGGGCGAACAACAGCGGCA	Chr2A	558992377	1.21E-27	1	1	1	1	1	0	0	0	0	1	1	1	1	1	1	1	1	1	1	1	1	1	1	1	1	1	1	1	1	1	1	1	1	1	1	1	1	1	1	1	1	1	1	1	1
62902479	TGCAGAGCAGACATACACATGCAAGACCAAAATACCGAGATCGGAAGAGCGGTTCAGCAGGAATGCCGA	Chr2A	570554461	1.81E-10	1	1	1	1	1	0	0	0	0	1	1	1	1	1	1	1	1	1	1	1	1	1	1	1	1	1	1	1	1	1	1	1	1	1	1	1	1	1	1	1	1	1	1	1	1
62903231	TGCAGCGTGATTACAGCCGTCACCCGTGGCAGTACGCCGACAGGTCGAGCCGAGATCGGAAGAGCGGTT	Chr2A	573260929	2.00E-18	1	1	1	1	1	0	0	0	0	1	1	0	1	1	1	1	1	1	1	1	1	1	1	1	1	1	1	1	1	1	1	1	1	1	1	1	1	1	1	1	1	1	1	1	1
62830333	TGCAGCCGCGCAGTAGTAGTAGCAGCCAGTAAGCAGGACCATAATAGTCCGAGATCGGAAGAGCGGTTC	Chr2A	577313936	6.88E-18	1	1	1	1	1	0	0	0	0	1	1	1	1	1	1	1	1	1	1	1	1	1	1	1	1	1	1	1	1	1	1	1	1	1	1	1	0	1	1	1	1	1	1	1	1
62854384	TGCAGCAGTTCGACAATCCACGCATCCAGCATCGCAAATCAGCAATCTCTGCCGTATGATAAAGTAGAG	Chr2A	578519568	1.21E-27	1	1	1	1	1	0	0	0	0	1	1	1	1	1	1	1	1	1	1	1	1	1	1	1	1	1	1	1	1	1	1	1	1	1	1	1	1	1	1	1	1	1	1	1	1
62817553	TGCAGCCCCCGTCATTTCCCTGCCTCTCTTTTGCGCCAGGGACTCGAGCCCTCCACTGCGCGTCGTCGC	Chr2A	586625365	1.21E-27	1	1	1	1	1	0	0	0	0	1	1	1	1	1	1	1	1	1	1	1	1	1	1	1	1	1	1	0	1	1	1	1	1	1	1	1	1	1	1	1	1	1	1	1	1
62903905	TGCAGCTCAAGCACTGGCTGTCTAATGAACCGAGATCGGAAGAGCGGTTCAGCAGGAATGCCGAGACCG	Chr2A	589482942	6.54E-08	1	1	1	1	1	0	0	0	0	1	1	1	1	1	1	1	1	1	1	1	1	1	1	1	1	1	1	1	1	1	1	1	1	1	1	1	1	1	1	1	1	1	1	1	1
62917996	TGCAGCAGCGAGAGGCGAGAGCGCCTTTACTTTTGCGCTTGAGTTATCAGTTGTCACGGGCTCCCCGAG	Chr2A	589567387	1.56E-26	1	1	1	1	1	0	0	0	0	1	1	1	1	1	1	1	1	1	1	1	1	1	1	1	1	1	0	1	1	1	1	1	1	1	1	1	1	1	1	1	1	1	1	1	1
62823923	TGCAGTAATAAGCTCGTGGCTCTTTCAGTTTCCTCCTGCAAAATGACGGAGCCAGCCTTGGAAGTGATA	Chr2A	589587213	1.21E-27	1	1	1	1	1	0	0	0	0	1	1	1	1	1	1	1	1	1	1	1	1	1	1	1	1	1	1	1	1	1	1	1	1	1	1	1	1	1	1	1	1	1	1	1	1
62824207	TGCAGTAGCTAGCTAGCTTCATGCACCCCAACGCCAACGGCCAACGCCACGGTGGCTAGGCTAGCTCGG	Chr2A	590913317	1.21E-27	1	1	1	1	1	0	0	0	0	1	1	1	1	1	1	1	1	1	1	1	1	1	1	1	1	1	1	1	1	1	1	1	1	1	1	1	1	1	1	1	1	1	1	1	1
62918378	TGCAGCGCCTGGCCCTGGCCGTGGTTGAACTGCGCGAGGCCGCCCTTGGTGAAGTTAAACGCATTGAAC	Chr2A	597198483	1.21E-27	1	1	1	1	1	0	0	0	0	1	1	1	1	1	1	0	0	1	1	1	1	1	1	1	0	1	1	1	1	1	1	1	1	1	1	1	1	1	0	1	1	1	1	1	1
4263926	TGCAGCTGCCAACGAAGGCAGTAGTCTTCATCTGAGAACCCGAGATCGGAAGAGCGGTTCAGCAGGAAT	Chr2A	600263222	4.52E-13	1	1	1	1	1	0	0	0	0	1	1	1	1	1	1	1	1	1	1	1	1	1	1	1	1	1	1	1	1	1	1	1	1	1	1	1	1	1	1	1	1	1	1	1	1
62823022	TGCAGGTAAGTGTAGGTAACTTCATTGTACTGTAGCAAATAAGTAGCATTTTGTCAGGAGATCACACTC	Chr2A	602888541	1.21E-27	1	1	1	1	1	0	0	0	0	1	1	1	1	1	1	1	1	1	1	1	1	1	1	1	1	1	1	1	1	1	1	1	1	1	1	1	1	1	1	1	1	1	1	1	1
4314940	TGCAGGGAGGATCGTAAAGGATAACCTCGTCCTGACTGTGTGCATTGGCTTCATCGTCGCCGAGATCGG	Chr2A	646709598	7.80E-24	1	1	1	1	1	0	0	0	0	1	1	1	1	1	1	1	1	1	1	1	1	1	1	1	1	1	1	1	1	1	1	1	1	1	1	1	1	1	1	1	1	1	1	1	1
4311191	TGCAGATTGCGTACGCTCACGCACGCTAGAATAATGAAGAAGTGCAGTCTACCCGAGATCGGAAGAGCG	Chr2A	652017789	4.82E-20	1	1	1	1	1	0	0	0	0	1	1	1	1	1	1	1	1	1	1	1	1	1	1	1	1	1	1	1	1	1	1	1	1	1	1	1	1	1	1	1	1	1	1	1	1
32778972	TGCAGCGGGGCGGCGGCAAATCCTAGGTGCGCCGAGATCGGAAGAGCGGTTCAGCAGGAATGCCGAGAC	Chr2A	658919705	6.75E-09	1	1	1	1	1	0	0	0	0	1	1	1	1	1	1	1	1	1	1	1	1	1	1	1	1	1	1	1	1	1	1	1	1	1	1	1	1	1	1	1	1	1	1	1	1
32773572	TGCAGATTGCATTGTTGGCTTGGCCAGCGGCTCGCTCAGATTTCCTCGTGCACACACGCACCCACACGA	Chr2A	683494918	1.21E-27	1	1	1	1	1	0	0	0	0	1	1	1	1	1	1	1	1	1	1	1	1	1	1	1	1	1	1	1	1	1	1	1	1	1	1	1	1	1	1	1	1	1	1	1	1
4287220	TGCAGAGCACAAGCAGCAGCGTCAAAGCACATCACGGCAACCCGAGATCGGAAGAGCGGTTCAGCAGGA	Chr2A	720724056	3.96E-14	1	1	1	1	1	0	0	0	0	1	1	1	1	1	1	1	1	1	1	1	1	1	1	1	1	1	1	1	1	1	1	1	1	1	1	1	1	1	1	1	1	1	1	1	1
62831990	TGCAGCTCCAGCCGCACTGCCCAGTCACACACAGCCACTAGCCGAGATCGGAAGAGCGGTTCAGCAGGA	Chr2A	727013622	3.96E-14	1	1	1	1	1	0	0	0	0	1	1	1	1	1	1	1	1	1	1	1	1	1	1	1	1	1	1	1	1	1	1	1	1	1	1	1	1	1	1	1	1	1	1	1	1
62826354	TGCAGTTTGCCGTTGTCGTATGCCATCGTCGTGCAAGAGCGTCAGAGGGCACGAGAGAGAGGGGGAGGA	Chr2A	727434057	1.21E-27	1	1	1	1	1	0	0	0	0	1	1	1	1	1	1	1	1	1	1	1	1	1	1	1	1	1	1	1	1	1	1	1	1	1	1	1	1	1	1	1	1	1	1	1	1
62893513	TGCAGCACCAGCACCACCAGGCCAGCGGCGCGGCGGGTGGCAATGCCGTCGCTGCTGCCGAGATCGGAA	Chr2A	728367841	9.50E-23	1	1	1	1	1	0	0	0	0	1	1	1	1	1	1	1	1	1	1	1	1	1	1	1	1	1	1	1	1	1	1	1	1	1	1	1	1	1	1	1	1	1	1	1	1
62816616	TGCAGCAGCGGCCGCGAGTCATCGTGCGGCGCCGCCATGACGCCGCGGCGTCGAGGGAATGAGCGGCGC	Chr2A	730008349	1.21E-27	1	1	1	1	1	0	0	0	0	1	1	1	1	1	1	1	1	1	1	1	1	1	1	1	1	1	1	1	1	1	1	1	1	1	1	1	1	1	1	1	1	1	1	1	1
62821629	TGCAGGCCAGTAGCACTGCGCGCGCTCCCATGCCGCGGCGCCGTGCCATCCATGGCGACGACGAGTGCG	Chr2A	730008528	1.21E-27	1	1	1	1	1	0	0	0	0	1	1	1	1	1	1	1	1	1	1	1	1	1	1	1	1	1	1	1	1	1	1	1	1	1	1	1	1	1	1	1	1	1	1	1	1
62815087	TGCAGATCAGAGAGCCAGAGGGGGAAAATCGCATTTTTAACGATGGAGTTGTTCTGTAGAGCGCCGAGA	Chr2A	730298999	5.62E-26	1	1	1	1	1	0	0	0	0	1	1	1	1	1	1	1	1	1	1	1	1	1	1	1	1	1	1	1	1	1	1	1	1	1	1	1	1	1	1	1	1	1	1	1	1
62829004	TGCAGCAGAGCCTGGCGGGCAGCGGGCTATCCGAGATCGGAAGAGCGGTTCAGCAGGAATGCCGAGACC	Chr2A	730346676	2.12E-08	1	1	1	1	1	0	0	0	0	1	1	1	1	1	1	1	1	1	1	1	1	1	1	1	1	1	1	1	1	1	1	1	1	1	1	1	1	1	1	1	1	1	1	1	1
62826983	TGCAGACAGCGCCGTGCCACATGCACCACGAGCACACAAGCGCCTCGTCACCGAGATCGGAAGAGCGGT	Chr2A	730346706	5.78E-19	1	1	1	1	1	0	0	0	0	1	1	1	1	1	1	1	1	1	1	1	1	1	1	1	1	1	1	1	1	1	1	1	1	1	1	1	1	1	1	1	1	1	1	1	1
62916474	TGCAGGACGGCTGATCTCCTCCTACTGTTGTTGCCTCCGAGATCGGAAGAGCGGTTCAGCAGGAATGCC	Chr2A	730999949	1.68E-11	1	1	1	1	1	0	0	0	0	1	1	1	1	1	1	1	1	1	1	1	1	1	1	1	1	1	1	1	1	1	1	1	1	1	1	1	1	1	1	1	1	1	1	1	1
62837069	TGCAGTGGTGCTCACAACGAGGGAGACGACGGCGAGCTCGCATGGACGCGGGGAGGACCGAGATCGGAA	Chr2A	732345859	9.50E-23	1	1	1	1	1	0	0	0	0	1	1	0	1	1	1	1	1	1	1	1	1	1	1	1	1	1	1	1	1	1	1	1	1	1	1	1	1	1	1	1	1	1	1	1	1
62853406	TGCAGAGCTAAACCACGTCTTCCTTGGTAATTTAGCAACTCCATGCCCACAAACATGAAATGCACTACA	Chr2A	732791732	1.21E-27	1	1	1	1	1	0	0	0	0	1	1	1	1	1	1	1	1	1	1	1	1	1	1	1	1	1	1	1	1	1	1	1	1	1	1	1	1	1	1	1	1	1	1	1	1
62831091	TGCAGCGCGACCCACGTCGGCGTCCATGCCCGAGATCGGAAGAGCGGTTCAGCAGGAATGCCGAGACCG	Chr2A	733185221	6.54E-08	1	1	1	1	1	0	0	0	0	1	1	1	1	1	1	1	1	1	1	1	1	1	1	1	1	1	1	1	1	1	1	1	1	1	1	1	1	1	1	1	1	1	1	1	1
62836349	TGCAGTCGAGCGAGAAGGCGGGCTCTGCCCGAGATCGGAAGAGCGGTTCAGCAGGAATGCCGAGACCGA	Chr2A	733188433	1.96E-07	1	1	1	1	1	0	0	0	0	1	1	1	1	1	1	1	1	1	1	1	1	1	1	1	1	1	1	1	1	1	1	1	1	1	1	1	1	1	1	1	1	1	1	1	1
4329002	TGCAGTACCACGCAACAAGTAAGCAGCACGAAACGATGTGACGGGCCTTGTAGCCCGAGATCGGAAGAG	Chr2A	733490368	4.01E-21	1	1	1	1	1	0	0	0	0	1	1	1	1	1	1	1	1	1	1	1	1	1	1	1	1	1	1	1	1	1	1	1	1	1	1	1	1	1	1	1	1	1	1	1	1
62929099	TGCAGTTGTTCTCCAAGCAGATCGACGAGCTGCGGCACGAGATGTGCAAGTTGCTGAGATCGTTCTCGC	Chr2A	733574196	1.21E-27	1	1	1	1	1	0	0	0	0	1	1	1	1	1	1	1	1	1	1	1	1	1	1	1	1	1	1	1	1	1	1	1	1	1	1	1	1	1	1	1	1	1	1	1	1
62828169	TGCAGATCTCGGGCGCAAAGCTCTTGACCCGAGATCGGAAGAGCGGTTCAGCAGGAATGCCGAGACCGA	Chr2A	737669895	1.96E-07	1	1	1	1	1	0	0	0	0	1	1	1	1	1	1	1	1	1	1	1	1	1	1	1	1	1	1	1	1	1	1	1	1	1	1	1	1	1	1	1	1	1	1	1	1
4299618	TGCAGCTCCACTCCGCTCTCAGCTCAGCCCAGCTCAACTCCGAGATCGGAAGAGCGGTTCAGCAGGAAT	Chr2A	738069099	4.52E-13	1	1	1	1	1	0	0	0	0	1	1	1	1	1	1	1	1	1	1	1	1	1	1	1	1	1	1	1	1	1	1	1	1	1	1	1	1	1	1	1	1	1	1	1	1
62854652	TGCAGCCCATCAAGCATCATCGCATTGCATCGGTCCAACTCACTATCATTCTCTGAGACGTAAACGCAA	Chr2A	738552519	1.21E-27	1	1	1	1	1	0	0	0	0	1	1	1	1	1	1	1	1	1	1	1	1	1	1	1	1	1	1	1	1	1	1	1	1	1	1	1	1	1	1	1	1	1	1	1	1
4302431	TGCAGAGCATGTGATTGATACACTGTAGTAGTAGAAGAAGAAATAAAAGAACCGAGATCGGAAGAGCGG	Chr2A	738600782	1.67E-19	1	1	1	1	1	0	0	0	0	1	1	1	1	1	1	1	1	1	1	1	1	1	1	1	1	1	1	1	1	1	1	1	1	1	1	1	1	1	1	1	1	1	1	1	1
62896128	TGCAGTGCTGCTGGCAACCTTGTCCAGCCCGAGATCGGAAGAGCGGTTCAGCAGGAATGCCGAGACCGA	Chr2A	738856604	1.96E-07	1	1	1	1	1	0	0	0	0	1	1	1	1	1	1	1	1	1	1	1	1	1	1	1	1	1	1	1	1	1	1	1	1	1	1	1	1	1	1	1	1	1	1	1	1
62852877	TGCAGAAATCGACAAATGTGATGTCGATGTTGGCCCATAATGCACCTTGAGGTAATGAGATGGCTTGTG	Chr2A	739333872	1.21E-27	1	1	1	1	1	0	0	0	0	1	1	1	1	1	1	1	1	1	1	1	1	1	1	1	1	1	1	1	1	1	1	1	1	1	1	1	1	1	1	1	1	1	1	1	1
62822309	TGCAGGGAAAACGCGCGGGATTCTGTAGGAATCATGGAATCAGATCCAGTTGCTGTCACTTGATGGTCG	Chr2A	739667440	1.21E-27	1	1	1	1	1	0	0	0	0	1	0	1	1	1	1	1	1	1	1	1	1	1	1	1	1	1	1	1	1	1	1	1	1	1	1	1	1	1	1	1	1	1	1	1	1
62821338	TGCAGGCAAAGCGAGGGATTCTGTGGGAATCACGGAAACGATCCAGTTGCTGTCACTCGATGGTCTGGG	Chr2A	739767660	1.21E-27	1	1	1	1	1	0	0	0	0	1	1	1	1	1	1	1	1	1	1	1	1	1	0	1	1	1	1	1	1	1	1	1	1	1	1	1	1	1	1	1	1	1	1	1	1
62826713	TGCAGAAGACGGCACTACTGCTAGTTTAACATAAACACAAATACAGAAGCCGAGATCGGAAGAGCGGTT	Chr2A	739809871	2.00E-18	1	1	1	1	1	0	0	0	0	1	1	1	1	1	1	1	1	1	1	1	1	1	1	1	1	1	1	1	1	1	1	1	1	1	1	1	1	1	1	1	1	1	1	1	1
4310530	TGCAGATGCTTCAGCGAGAGAAACTTTTCATCTCGCTTAACGCGATAAATAGTCGCCCCGAGATCGGAA	Chr2A	740376463	9.50E-23	1	1	1	1	1	0	0	0	0	1	1	1	1	1	1	1	1	1	1	1	1	1	0	1	1	1	1	1	1	1	1	1	1	1	1	1	0	0	1	1	1	1	1	1	1
4269202	TGCAGACAGGAATAGTGAATCCAATGATAGAAGTTCAGCTTGCCAATTGAAATGAAATCCCACAAGCTT	Chr2A	741366255	1.21E-27	1	1	1	1	1	0	0	0	0	1	1	1	1	1	1	1	1	1	1	1	1	1	1	1	1	1	1	1	1	1	1	1	1	1	1	1	1	1	1	1	1	1	1	1	1
62836127	TGCAGTATTGGTGCGTGAAGCAAGCAGTGGCCCTAGTTTGGCGATTTCCGAGATCGGAAGAGCGGTTCA	Chr2A	741399479	2.37E-17	1	1	1	1	1	0	0	0	0	1	1	1	1	1	1	1	1	1	1	1	1	1	1	1	1	1	1	1	1	1	1	1	1	1	1	1	1	1	1	1	1	1	1	1	1
62824223	TGCAGTAGGAGTACATGTCCGTAGCTTATATAGCTATTCAAGAACCAACCAATTCGTCGCACTAGTTTT	Chr2A	741399526	1.21E-27	1	1	1	1	1	0	0	0	0	1	1	1	1	1	1	1	1	1	1	1	1	1	1	1	1	1	1	1	1	1	1	1	1	1	1	1	1	1	1	1	1	1	1	1	1
62824678	TGCAGTCCTTGTTTTAGTGGCATCCAGAGAAAACGTTTCACTTTTACAGAAAAACCCTATCGGCATTTC	Chr2A	741485592	1.21E-27	1	1	1	1	1	0	0	0	0	1	1	1	1	1	1	0	0	1	1	1	1	1	1	1	1	1	1	1	1	1	1	1	1	1	1	1	1	1	1	1	1	1	1	1	1
62831384	TGCAGCGGCGCGGCGGGCATCACGCACCTCGTGCTCGAGCAGGCCGAGATCGGAAGAGCGGTTCAGCAG	Chr2A	741487077	3.42E-15	1	1	1	1	1	0	0	0	0	1	1	1	1	0	0	1	1	1	1	1	1	0	1	1	1	1	1	1	1	1	0	1	1	1	1	1	1	1	1	1	1	1	1	1	1
62825947	TGCAGTTCCCAGCTTCAGCGCTGAACTTCTGGATTCAGCGCTGACAGTGTATAGAAGCAGCGACAGACC	Chr2A	741555614	1.21E-27	1	1	1	1	1	0	0	0	0	1	1	0	1	1	1	1	1	1	1	1	1	1	1	1	1	1	1	1	1	1	1	1	1	1	1	1	1	1	1	1	1	1	1	1	1
62870614	TGCAGAAAAAAAGATACAGGCCAATGCTGATGCAAAAACACGTCGATTCCGTCAAACACTGTTACGTAG	Chr2A	741555680	1.21E-27	1	1	1	1	1	0	0	0	0	1	1	1	1	1	0	1	1	1	1	1	1	1	1	1	1	1	1	1	1	1	1	1	1	1	1	1	1	1	1	1	1	1	1	1	1
62826243	TGCAGTTGTTTCTGGGTCGAAGAAAGGTGTCGGCGCTCCGATCTGGCGTCGACGGGAGGAGGCCAAGCA	Chr2A	741864176	1.21E-27	1	1	1	1	1	0	0	0	0	1	1	1	1	1	1	1	1	1	1	1	1	1	1	1	1	1	1	1	1	1	1	1	1	1	1	1	1	1	1	1	1	1	1	1	1
62837440	TGCAGTTGCATGATCCACTGATGCATGCCTCACCCTTCTGGCATGGGTGCACCGCCGAGATCGGAAGAG	Chr2A	742097333	4.01E-21	1	1	1	1	1	0	0	0	0	1	1	1	1	1	1	1	1	1	1	1	1	1	1	1	1	1	1	1	1	1	1	1	1	1	1	1	1	1	1	1	1	1	1	1	1
4272667	TGCAGCAAAACAGAGCGAACAATCCCTTAAGAATCAGCCGAGATCGGAAGAGCGGTTCAGCAGGAATGC	Chr2A	742101447	5.06E-12	1	1	1	1	1	0	0	0	0	1	1	1	1	1	1	1	1	1	1	1	1	1	1	1	1	1	1	1	1	1	1	1	1	1	1	1	1	1	1	1	1	1	1	1	1
62830460	TGCAGCCGTGCAGGACGGAGGTGGCGACATGACTGACTGGCCGAGATCGGAAGAGCGGTTCAGCAGGAA	Chr2A	742834019	1.34E-13	1	1	1	1	1	0	0	0	0	1	1	1	1	1	1	1	1	1	1	1	1	1	1	1	1	1	1	1	1	1	1	1	1	1	1	1	1	1	1	1	1	1	1	1	1
62825518	TGCAGTGGCTGGTAGTACACTGCTGGAGGCTATGGCTGATGTTACACTACCATGGCCATGGCCGAGATC	Chr2A	742847327	6.39E-25	1	1	1	1	1	0	0	0	0	1	1	1	1	1	1	1	1	1	1	1	1	1	1	1	0	1	1	1	1	0	1	1	1	1	1	1	1	1	1	1	1	0	1	1	1
62909864	TGCAGAGTTCCCAGGGACGCACGCACCCTTTATTTTCACCTTTCCGAGATCGGAAGAGCGGTTCAGCAG	Chr2A	742963473	3.42E-15	1	1	1	1	1	0	0	0	0	1	1	1	1	1	1	1	1	1	1	1	1	1	1	1	1	1	1	1	1	1	1	1	1	1	1	1	1	1	1	1	1	1	1	1	1
4290437	TGCAGAATCTTTGGATCCGCACCTGCACCAAACAGACCGAGATCGGAAGAGCGGTTCAGCAGGAATGCC	Chr2A	743433953	1.68E-11	1	1	1	1	1	0	0	0	0	1	1	1	1	1	1	1	1	1	1	1	1	1	1	1	1	1	1	1	1	1	1	1	1	1	1	1	1	1	1	1	1	1	1	1	1
62877256	TGCAGCAGGTCCCTTCCTCGAGAGCCCTGATCGTGCAGTAGACCGCACTTGCCCACGCGCTATCGCTTC	Chr2A	743943151	1.21E-27	1	1	1	1	1	0	0	0	0	1	1	1	1	1	1	1	1	1	1	1	1	1	1	1	1	1	1	1	1	1	1	1	0	1	1	1	1	1	1	1	1	1	1	1	1
4283759	TGCAGCCCGCGCAGCCCGCCTGGAGATTCGTAACCGCGCCGTCCCGTGGAGTGGAGCCCGTCGCCGAGA	Chr2A	743945796	5.62E-26	1	1	1	1	1	0	0	0	0	1	1	1	1	1	1	0	1	1	1	1	1	1	0	1	1	1	1	1	1	1	1	1	1	1	1	1	1	1	1	1	1	1	1	1	1
62920661	TGCAGCACTAGATGCCCTCACAAACGGGCTGCCGAGATCGGAAGAGCGGTTCAGCAGGAATGCCGAGAC	Chr2A	744898632	6.75E-09	1	1	1	1	1	0	0	0	0	1	1	1	1	1	1	1	1	1	1	1	1	1	1	1	1	1	1	1	1	1	1	1	1	1	1	1	1	1	1	1	1	1	1	1	1
4274971	TGCAGTTTTCCCTAGTGTACATATTAGTCTGAATCCACCGAGATCGGAAGAGCGGTTCAGCAGGAATGC	Chr2A	746210682	5.06E-12	1	1	1	1	1	0	0	0	0	1	1	1	1	1	1	1	1	1	1	1	1	1	1	1	1	1	1	1	1	1	1	1	1	1	1	1	1	1	1	1	1	1	1	1	1
62876353	TGCAGGCACGGGTGCAATTCTCCGAAGATGGGCCGAAGTGGGCCGAAACTGGATGGTGTTGTATAGAAA	Chr2A	747107183	1.21E-27	1	1	1	1	1	0	0	0	0	1	1	1	1	1	1	1	1	1	1	1	1	1	1	1	1	1	1	1	1	1	1	1	1	1	1	1	1	1	1	1	1	1	1	1	1
62818583	TGCAGCGCGAGCCAACGCAGGCTAATAAATGCGAAAGTGGCGCAGATAAGGGTGGTAGTTGAACCTCCT	Chr2A	747131081	1.21E-27	1	1	1	1	1	0	0	0	0	1	1	1	1	1	1	1	1	1	1	1	1	1	1	1	1	1	1	1	1	1	1	1	1	1	1	1	1	1	1	1	1	1	1	1	1
62835447	TGCAGGTGCTCGACCTGCGCGGCAACCGCCTCTCCGAGATCGGAAGAGCGGTTCAGCAGGAATGCCGAG	Chr2A	748267613	5.87E-10	1	1	1	1	1	0	0	0	0	1	1	1	1	1	0	1	1	1	1	1	1	1	1	1	1	1	1	1	1	1	1	1	1	1	1	1	1	1	1	1	1	1	1	1	1
62854265	TGCAGCAGCCGCGAGTAGGCCCCCTCGGGCCGCGCCACGAGCTCCGAGTGCCCGCCATGCTCGATGATG	Chr2A	748354142	1.21E-27	1	1	1	1	1	0	0	0	0	1	1	1	1	1	1	1	1	1	1	1	1	1	1	1	1	1	1	1	1	1	1	1	1	1	1	1	1	1	1	1	1	1	1	1	1
62867622	TGCAGGGTAGTTAGGTCACTGGTGAGCCCAAACAGATCGATATCGACCGAGATCGGAAGAGCGGTTCAG	Chr2A	748438476	8.12E-17	1	1	1	1	1	0	0	0	0	1	1	1	1	1	0	1	1	1	1	1	0	1	1	1	1	1	1	1	1	1	1	1	1	1	1	1	1	1	1	1	1	1	1	1	1
62938035	TGCAGGAGAATCCATATTGAGAACATAAACGAGCGAGTGTGGAGATGATCTTGTACTAGTGACTTAGGA	Chr2A	748800706	1.21E-27	1	1	1	1	1	0	0	0	0	1	1	1	1	1	1	1	1	1	1	1	1	1	1	1	1	1	0	1	1	1	1	1	1	1	1	1	1	1	1	1	1	1	1	1	1
32715986	TGCAGCCTAGAGCGCACCACACGGTTCCGCATCCGAGATCGGAAGAGCGGTTCAGCAGGAATGCCGAGA	Chr2A	750770177	2.11E-09	1	1	1	1	1	0	0	0	0	1	1	1	1	1	1	1	1	1	1	1	1	1	1	1	1	1	1	1	1	1	1	1	1	1	1	1	1	1	1	1	1	1	1	1	1
62927534	TGCAGCTTACTCCATAGAGCTCCCCCCGCCGTCTCCGAGATCGGAAGAGCGGTTCAGCAGGAATGCCGA	Chr2A	751164428	1.81E-10	1	1	1	1	1	0	0	0	0	1	1	1	1	1	1	0	1	1	1	1	1	1	1	1	1	1	1	1	1	1	1	1	1	1	1	1	1	1	1	1	1	1	1	1	1
62824068	TGCAGTACGCGCTCGCGGTTAGCCACGGCTCACGAGTATCTACTTGCGGGGACGAACGGTACGTGTTTA	Chr2A	751690208	1.21E-27	1	1	1	1	1	0	0	0	0	1	1	1	1	1	1	1	1	1	1	1	1	1	1	1	1	1	1	1	1	1	1	1	1	1	1	1	1	1	1	1	1	1	1	1	1
62918936	TGCAGGCAGCTGAGGGCGGTGCACGGGCGAGGGCGGCAAGAAAGTTGTTCAGCTTGCGTACTGGGACTG	Chr2A	752205820	1.21E-27	1	1	1	1	1	0	0	0	0	1	1	1	1	1	1	1	1	1	1	1	1	1	1	1	1	1	1	1	1	1	1	1	1	1	1	1	1	1	1	1	1	1	1	1	1
62880257	TGCAGAAGACACGCAGCGCTGGACTGTGCCGAGATCGGAAGAGCGGTTCAGCAGGAATGCCGAGACCGA	Chr2A	753370763	1.96E-07	1	1	1	1	1	0	0	0	0	1	0	1	1	1	1	1	1	1	1	1	1	1	1	1	1	1	1	1	1	1	1	1	1	1	1	1	1	1	1	1	1	1	1	1	1
4278316	TGCAGAATGAACTCAAGATTAGGAGGAAGAAGATGGGGATCATCTGCTTGCGCCGAGATCGGAAGAGCG	Chr2A	753956293	4.82E-20	1	1	1	1	1	0	0	0	0	1	1	1	1	1	1	1	1	1	1	1	1	1	1	1	1	1	1	1	1	1	1	1	1	1	1	1	1	1	1	1	1	1	1	1	1
62901222	TGCAGATGAAGACGATTTTGCAGTCGGGGTTATCAGTAACGGATGCAGGCAGCAAGGAATGATGCATGT	Chr2A	754532765	1.21E-27	1	1	1	1	1	0	0	0	0	1	1	1	1	1	1	1	1	1	1	1	1	1	1	1	1	1	1	1	1	1	1	1	1	1	1	1	1	1	1	1	1	1	1	1	1
4327514	TGCAGATACTCGTCTGGTACTCGATAACGCACTAATCCCCGCATCAATTCCTCCGAGATCGGAAGAGCG	Chr2A	754986651	2.24E-18	1	1	1	1	1	0	0	0	0	1	1	1	1	1	1	1	1	1	1	1	1	1	1	1	1	1	1	1	1	1	1	1	1	1	1	1	1	1	1	1	1	1	1	1	1
62834202	TGCAGGCGTGGTGGTACGGCGGCGGCGGGTACCAGTACGGAGGCGGGTACACCACCGAGATCGGAAGAG	Chr2A	755796998	4.01E-21	1	1	1	1	1	0	0	0	0	1	1	1	1	1	1	1	1	1	1	1	1	1	1	1	1	1	1	1	1	1	1	1	1	1	1	1	1	1	1	1	1	1	1	1	1
62883269	TGCAGACGAAGACGCCAATCCCAAATCCCAAGTGGTGTGAGCATCACCGAGATCGGAAGAGCGGTTCAG	Chr2A	755882108	8.12E-17	1	1	1	1	1	0	0	0	0	1	1	1	1	1	1	1	1	1	1	1	1	1	1	1	1	1	1	1	1	1	1	1	1	1	1	1	1	1	1	1	1	1	1	1	1
62815090	TGCAGATCAGCAGACAGCAGGGCGATTGGTCGACCCAACATTGTTAACACCAAATGTAGCTATCGGTGC	Chr2A	755975914	1.21E-27	1	1	1	1	1	0	0	0	0	1	1	1	1	1	1	1	1	1	1	1	1	1	1	1	1	1	1	1	1	1	1	1	1	1	1	1	1	1	1	1	1	1	1	1	1
100676447	TGCAGAAGGTTGTGCTCAAGCTGGACGTCCACGACGACAGGCACAAGGCCAAGGCGCTCAAGGCCGTCT	Chr2A	755977515	1.21E-27	1	1	1	1	1	0	0	0	0	1	0	1	1	1	1	1	1	1	1	1	1	1	1	1	1	1	1	1	1	1	1	1	1	1	1	1	1	1	1	1	1	1	1	1	1
62857076	TGCAGGTCCTTGAGCTCCTTGAGGATCCTCTTGGACGCCATGGGATCAAACCCTAATCACGGAAATCCT	Chr2A	756225202	1.21E-27	1	1	1	1	1	0	0	0	0	1	1	1	1	1	1	0	1	1	1	1	1	1	1	1	1	1	1	1	1	1	1	1	1	1	1	1	1	1	1	1	1	1	1	1	1
62823658	TGCAGGTTATATCTATCTCTGTTCTTTATCTTCTATTTAAATCCATCAAAAGGGAGCACTGTACAGTCC	Chr2A	756404339	1.21E-27	1	1	1	1	1	0	0	0	0	1	1	1	1	1	0	1	1	1	0	1	1	1	1	1	1	1	1	1	1	1	1	1	1	1	1	1	1	1	1	1	1	1	1	1	1
62877583	TGCAGCGGCCTGGTGGAGATACTCGGGTCGTCGAGCGGCAGCGTGAGGCGCCTCGTCGACGACGTGGCC	Chr2A	756406557	1.21E-27	1	1	1	1	1	0	0	0	0	1	1	1	1	1	1	1	1	1	1	1	1	1	1	1	1	1	1	1	1	1	1	1	1	1	1	1	1	1	1	1	1	1	1	1	1
62882854	TGCAGATGGGAGTCCCACCGTTGAGCCCACTTGGTCGGAATATATTTAATGTGAATAACCGAGATCGGA	Chr2A	756459644	2.72E-23	1	1	1	1	1	0	0	0	0	1	1	1	1	1	1	1	1	1	1	1	1	1	1	1	1	1	1	1	1	1	1	1	1	1	1	1	1	1	1	1	1	1	1	1	1
62833619	TGCAGGCAGCTCCTGTGCACCTCCCTCACTGGCCGAGATCGGAAGAGCGGTTCAGCAGGAATGCCGAGA	Chr2A	757753143	2.11E-09	1	1	1	1	1	0	0	0	0	1	1	1	1	1	1	1	1	1	1	1	1	1	1	1	1	1	1	1	1	1	1	1	1	1	1	1	1	1	1	1	1	1	1	1	1
62912713	TGCAGCACGTTCGCTCGTCTTTGCACTCGCGGTTGTGCTCGCCGTGGTGAGTGCCGACGGCGACTCCGA	Chr2A	757799422	4.35E-27	1	1	1	1	1	0	0	0	0	1	1	1	1	1	1	1	1	1	1	1	1	1	1	1	1	1	1	1	1	1	1	1	1	1	1	1	1	1	1	1	1	1	1	1	1
62856245	TGCAGGAGGATTCAATGTACGTGAGCGTGGGCACATGCGTATAGGCGCGTGGTGTGTTGAAACATAGAT	Chr2A	758573411	1.21E-27	1	1	1	1	1	0	0	0	0	1	1	1	1	1	1	1	1	1	1	1	1	1	1	1	1	1	1	1	1	1	1	1	1	1	1	1	1	1	1	1	1	1	1	1	1
62836476	TGCAGTCTGAAAGAGGCTGCATGTGCGGCAACCACAGCCGAGATCGGAAGAGCGGTTCAGCAGGAATGC	Chr2A	758744368	5.06E-12	1	1	1	1	1	0	0	0	0	1	1	1	1	1	1	1	1	1	1	1	1	1	1	1	1	1	1	1	1	1	1	1	1	1	1	1	1	1	1	1	1	1	1	1	1
62828191	TGCAGATCTTTGCAACTGCCTATGTGTTGTATGTACTATCTTTCATCCTAGTTAGCCGAGATCGGAAGA	Chr2A	758744405	1.15E-21	1	1	1	1	1	0	0	0	0	1	1	1	1	1	1	1	1	1	1	1	1	1	1	1	1	1	1	1	1	1	1	1	1	1	1	1	1	1	1	1	1	1	1	1	1
62820832	TGCAGGACGCCGCTCCTTACAGGACACAGCATCCTGGGTGCCAGTGCTGCGTCAGCCGCTTGTGCCGAG	Chr2A	759754601	1.56E-26	1	1	1	1	1	0	0	0	0	1	1	1	1	1	1	1	1	1	1	1	1	1	1	1	1	1	1	1	1	1	1	1	1	1	1	1	1	1	1	1	1	1	1	1	1
62895527	TGCAGCACCGTTGCTTTACCAACTCTTTCCGAGATCGGAAGAGCGGTTCAGCAGGAATGCCGAGACCGA	Chr2A	759756029	1.96E-07	1	1	1	1	1	0	0	0	0	1	1	1	1	1	1	1	1	1	1	1	1	1	1	1	1	1	1	1	1	1	1	1	1	1	1	1	1	1	1	1	1	1	1	1	1
4270793	TGCAGGCTATCTGCTCGACGACAACGACAGCACATGCTCGCTCGCTCCCGAGATCGGAAGAGCGGTTCA	Chr2A	759970999	2.37E-17	1	1	1	1	1	0	0	0	0	1	1	1	1	1	1	1	1	1	1	1	1	1	1	1	1	1	1	1	1	1	1	1	1	1	1	1	1	1	1	1	1	1	1	1	1
62878701	TGCAGTTAGTTGTCGGCCTTTGTGCGTGTGTTGTTTGCACGGGGCTTAGCTGGGCCTTTAGAGATGACA	Chr2A	760229926	1.21E-27	1	1	1	1	1	0	0	0	0	1	1	1	1	1	1	1	1	1	1	1	1	1	1	1	1	1	1	1	1	1	1	1	1	1	1	1	1	1	1	1	1	1	1	1	1
62866135	TGCAGCCTGCGAAGGCCAGCTCCGCCCCAGCCCGAGATCGGAAGAGCGGTTCAGCAGGAATGCCGAGAC	Chr2A	760528401	6.75E-09	1	1	1	1	1	0	0	0	0	1	1	1	1	1	1	1	1	1	1	1	1	1	1	1	1	1	1	1	1	1	1	1	1	1	1	1	1	1	1	1	1	1	1	1	1
4270476	TGCAGAAACTGAGAGCCAAAGCCATGCTTAATGGAGAAGCTTGAGCCGAGATCGGAAGAGCGGTTCAGC	Chr2A	761823759	2.78E-16	1	1	1	1	1	0	0	0	0	1	1	1	1	1	0	1	1	1	1	1	1	1	1	1	1	1	1	1	1	1	1	1	1	1	1	1	1	1	1	1	1	1	1	1	1
62854459	TGCAGCATGCCACGTAGGGTCTAGCACAGTGAACCATACAGCCCAAAAGTTACGGTATCATTCGTCATG	Chr2A	762152375	1.21E-27	1	1	1	1	1	0	0	0	0	1	1	1	1	1	1	1	1	1	1	1	1	1	1	1	1	1	1	1	1	1	1	1	1	1	1	1	1	1	1	1	1	1	1	1	1
62821817	TGCAGGCGACAAGTCGGTTGGACGACTGCACTAGACGCATTCCCTGAAGATCATGGCCGATGTCCACAC	Chr2A	762267258	1.21E-27	1	1	1	1	1	0	0	0	0	1	1	1	1	1	1	1	1	1	1	1	1	1	1	1	1	1	1	1	1	1	1	1	1	1	1	1	1	1	1	1	1	1	1	1	1
62900848	TGCAGCTCCAGTCGACGCGCGGGCGGGCTACTGCTAACTGCTAAGCGATAGCTACAGCCCCACCACAAG	Chr2A	762456540	1.21E-27	1	1	1	1	1	0	0	0	0	1	1	1	1	1	0	1	1	1	1	1	1	1	1	1	1	1	1	1	1	1	1	1	1	1	1	1	1	1	1	1	1	1	1	1	1
4297871	TGCAGTAAATGTTTGTTGTTGTTTATTGAACAGCACTTGAGCTAAAAGTAGCCCCGAGATCGGAAGAGC	Chr2A	762584395	1.39E-20	1	1	1	1	1	0	0	0	0	1	1	1	1	1	1	1	1	1	1	1	1	1	1	1	1	1	1	1	1	1	1	1	1	1	1	1	1	1	1	1	1	1	1	0	1
62854992	TGCAGCGACCATGTGAGGGTGAGGAAGAGGGAGGGCAGGAGACGGCCGCGCGCGTTCCTCCGAGATCGG	Chr2A	766338098	7.80E-24	1	1	1	1	1	0	0	0	0	1	1	1	1	1	1	1	1	1	1	1	1	1	1	1	1	1	1	1	1	1	1	1	1	1	1	1	1	1	1	1	1	1	1	1	1
62869462	TGCAGCCACCTAAACGTTTTTCCTCACTGATCTCTCTCACGAAGAGCACTCAGCGACGCCGAGATCGGA	Chr2A	766745128	2.72E-23	1	1	1	1	1	0	0	0	0	1	1	1	1	1	1	1	1	1	1	1	1	1	1	1	1	1	1	1	1	1	1	1	1	1	1	1	1	1	1	1	0	1	0	0	1
62869447	TGCAGATGGATCGACCTCCATCGCCATCTAGCTAGCTGGACATTGCTTTGCTTGTCCCCGAGATCGGAA	Chr2A	766983651	9.50E-23	1	1	1	1	1	0	0	0	0	1	1	1	1	1	1	1	1	1	1	1	1	1	1	1	1	1	1	1	1	1	1	1	1	1	1	1	1	1	1	1	0	1	0	0	0
62855760	TGCAGCTGCCTTCACACTCAACTCGTGTTTACACTGGACTGGATCCATCACCACAGCACAACATGCTCA	Chr2A	767366357	1.21E-27	1	1	1	1	1	0	0	0	0	1	1	1	1	1	1	1	1	1	1	1	1	1	1	1	1	1	1	1	1	1	1	1	1	1	1	1	1	1	1	1	1	1	1	1	1
4276721	TGCAGTTTCAGACTTGTGTTTGTGAAAAGAATCATTATTGCTTTGTAATAAAGCCGAGATCGGAAGAGC	Chr2A	767588973	1.39E-20	1	1	1	1	1	0	0	0	0	1	1	1	1	1	1	1	1	1	1	1	1	1	1	1	1	1	1	1	1	1	1	1	1	1	1	1	1	1	1	1	1	1	1	1	1
62843127	TGCAGTGATAGGACTATTTTGTGTCCAAGTTGTTGCTCCACTTGTGCACGCGTTTCAAGTCCAACGGAA	Chr2A	768327480	1.21E-27	1	1	1	1	1	0	0	0	0	1	1	1	1	1	1	1	1	1	1	1	1	1	1	1	1	0	1	1	1	1	1	1	1	1	1	1	1	1	1	1	0	1	0	0	1
4267026	TGCAGGTGGGCTCTGCTGCTGTTTGCTGCGAACCGACTCGACTCGGGCCGAGATCGGAAGAGCGGTTCA	Chr2A	770598961	1.10E-15	1	1	1	1	1	0	0	0	0	1	1	1	1	1	1	1	1	1	1	1	1	1	1	1	1	1	1	1	1	1	1	1	1	1	1	1	1	1	1	1	1	1	1	1	1
62849633	TGCAGGCAGGTCACATCCAACTTTGTGTGCCATTTTACACTACTTGGCCACCGACGCATCCGAGATCGG	Chr2A	771353522	7.80E-24	1	1	1	1	1	0	0	0	0	1	1	1	1	1	1	0	1	1	1	1	1	1	1	1	1	1	1	1	1	1	1	1	1	1	1	1	1	1	1	1	1	1	1	1	1
62836138	TGCAGTATTTTGTATTCAGTGTGCCACTTAATGTTCTTTGAATGATAAGGATGTACCGAGATCGGAAGA	Chr2A	771924913	1.15E-21	1	1	1	1	1	0	0	0	0	1	1	1	1	1	1	1	1	0	1	1	1	0	1	1	1	1	1	1	1	1	1	1	1	1	1	1	1	1	1	1	1	1	1	1	1
62843239	TGCAGCAAATCCTTCCTATGCAAGGATCACCTACAATGAGTCGATGCTGGGCCGAGATCGGAAGAGCGG	Chr2A	772311441	1.67E-19	1	1	1	1	1	0	0	0	0	1	1	1	1	1	1	1	1	1	1	1	1	1	1	1	1	1	1	1	1	1	1	1	1	1	1	1	1	1	1	1	1	1	1	1	1
62886515	TGCAGATGACTAAAGCGTCGCAATCACACTCGCATAACCACTCACTCCATAGATCGCCCCTGATCTACA	Chr2A	772369389	1.21E-27	1	1	1	1	1	0	0	0	0	1	1	1	1	1	1	1	1	1	1	1	1	1	1	1	1	1	1	1	1	1	1	1	1	1	1	1	1	1	1	1	1	1	1	1	1
4267751	TGCAGGGGCCTCCACCACCAGCTAATGCGGCCGCGTGAATACGGCCATGCGCCCATACGTGTCGCCCGA	Chr2A	773134704	4.35E-27	1	1	1	1	1	0	0	0	0	1	1	1	1	1	1	1	1	1	1	1	1	1	1	1	1	1	1	1	1	1	1	1	1	1	1	1	1	1	1	1	1	1	1	1	1
62832729	TGCAGCTTGCATCGGGTTGCTTGGTCGGTCGTGATTTGGACAGCCGAGATCGGAAGAGCGGTTCAGCAG	Chr2A	773135165	3.42E-15	1	1	1	1	1	0	0	0	0	1	1	1	1	1	1	1	1	1	1	1	1	1	1	1	1	1	1	1	1	1	1	1	1	1	1	1	1	1	1	1	1	1	1	1	1
62933966	TGCAGATTGTTGATCTAAAGGAAGTATCGAGTTTGAGATGCAACCGAGATCGGAAGAGCGGTTCAGCAG	Chr2A	773366328	3.42E-15	1	1	1	1	1	0	0	0	0	1	1	1	1	1	1	1	0	1	1	1	1	1	1	1	1	1	1	1	1	1	1	1	1	1	1	1	1	1	1	1	1	0	0	0	1
62843175	TGCAGAATCTATGCATGTTGTCTGATATGCCGAGATCGGAAGAGCGGTTCAGCAGGAATGCCGAGACCG	Chr2A	773766694	6.54E-08	1	1	1	1	1	0	0	0	0	1	1	1	1	1	1	1	1	1	1	1	1	1	1	1	1	1	1	1	1	1	1	1	1	1	1	1	1	1	1	1	1	1	1	1	1
62835883	TGCAGTACGTACATCGGTTTTGGGCGAGAATTACTGCCGAGATCGGAAGAGCGGTTCAGCAGGAATGCC	Chr2A	773788972	1.68E-11	1	1	1	1	1	0	0	0	0	1	1	1	1	1	1	1	1	1	1	1	1	1	1	1	1	1	1	1	1	1	1	1	1	1	1	1	1	1	1	1	1	1	1	1	1
62833455	TGCAGGATGCTGAGTCTGCTCCGAATGAAAACGGTAAAACTGTGGAGGCTCTCCGAGATCGGAAGAGCG	Chr2A	775909323	4.82E-20	1	1	1	1	1	0	0	0	0	1	1	1	1	1	1	1	1	1	1	1	1	1	1	1	1	1	1	1	1	1	1	1	1	1	1	1	1	1	1	1	1	1	1	1	1
62878705	TGCAGTTATCGCCGCCCGCGAGTGGCACACATCAATTGACATAAAGAGCTACATCAACGGAGAATTACT	Chr2A	777903657	1.21E-27	1	1	1	1	1	0	0	0	0	1	1	1	1	1	1	1	1	1	1	1	1	1	1	1	1	1	1	1	1	1	1	1	1	1	1	1	1	1	1	1	1	1	1	1	1
62931622	TGCAGTCCGTTGCTGGTGCTCCCCTCCAAGATGCCGAGATCGGAAGAGCGGTTCAGCAGGAATGCCGAG	Chr2A	778898142	2.73E-08	1	1	1	1	1	0	0	0	0	1	1	1	1	1	0	1	1	1	1	1	1	1	1	1	1	1	1	1	1	1	1	1	1	1	1	1	1	1	1	1	1	1	1	1	1
62828467	TGCAGATTTGCACATCAGCACATGTGCATCCGAGATCGGAAGAGCGGTTCAGCAGGAATGCCGAGACCG	Chr2A	779768035	6.54E-08	1	1	1	1	1	0	0	0	0	1	1	1	1	1	1	1	1	1	1	1	1	1	1	1	1	1	1	1	1	1	1	1	1	1	1	1	1	1	1	1	1	1	1	1	1
62857077	TGCAGGTCCTTTTCATCCCGCCTTCTATCTTCTTCCATTCACACTTTCTGCAAGCTAGCTAGAGTACCG	Chr2A	781700779	1.21E-27	1	1	1	1	1	0	0	0	0	1	1	1	1	1	1	1	1	1	1	1	1	1	1	1	1	1	1	1	1	1	1	1	1	1	1	1	1	1	1	1	1	1	1	1	1
[truncated: 57 more columns]

## Sheet: 2B
*	*	*	*	*	Wheat lines					Ae. umbellulata	Ae. comosa	Ae. biuncialis		Wheat x Ae. geniculata addition lines							Wheat x Ae. umbellulata addition lines							Mv9kr1 x MvGB382 BC3
CloneID	AlleleSequence	Chrom_Wheat_ChineseSpring20	ChromPos_Wheat_ChineseSpring20	AlnEvalue_Wheat_ChineseSpring20	Mv9kr1	Chinese Spring	Hombar#1	Hombar#	Menrot	Ae. umbellulata	Ae. comosa	MvGB382	MvGB642	CS-Gen1M	CS-Gen2M	CS-Gen3M	CS-Gen4M	CS-Gen5M	CS-Gen6M	CS-Gen7M	CS-Umb1U	CS-Umb2U	Mv-Biu3U	CS-Umb4U	CS-Umb5U	CS-Umb6U	CS-Umb7U	201345_BC3	201347_BC3	201349_BC3	201351_BC3	201353_BC3	201354_BC3	201357_BC3	201358_BC3	201359_BC3	201360_BC3	201362_BC3	201366_BC3	201368_BC3	201370_BC3	201373_BC3	201375_BC3	201376_BC3	201378_BC3	201380_BC3	201381_BC3	201383_BC3	201384_BC3
62834118	TGCAGGCGGACTGGGTGCATTATTATACGATCTCGTCACTTGCCGAGATCGGAAGAGCGGTTCAGCAGG	Chr2B	2502863	1.17E-14	1	1	1	1	1	0	0	0	0	1	1	1	1	1	1	1	1	1	1	1	1	1	1	1	1	1	1	1	0	1	1	1	1	1	1	1	1	1	1	1	1	1	1	1	1
62821616	TGCAGGCCAGACCCAAAGATCAATTGTGTACAATCACGATTCACTGATGAGGGCCCCTCTTCGATTGAG	Chr2B	2818379	1.21E-27	1	1	1	1	1	0	0	0	0	1	1	1	1	1	1	1	1	1	1	1	1	1	1	1	1	1	1	1	1	1	1	1	1	1	1	1	1	1	1	1	1	1	1	1	1
62856064	TGCAGGAAGAGGACTCTTTTGATAGCATTAGTCTTGACGGGTGCGCTCGTGGTTGGACTCGCGGAGCTG	Chr2B	5031292	1.21E-27	1	1	1	1	1	0	0	0	0	1	1	0	1	1	1	1	1	1	1	1	1	1	1	1	1	1	1	1	1	1	1	1	1	1	1	1	1	1	1	1	1	1	1	1	1
62886331	TGCAGAGCTCGTCGGGGATGCTGCTGGAGAGGCGGTTGTCGCTTAGGTCGAGCAGCTCGAGCGCGCGGC	Chr2B	9710995	1.21E-27	1	1	1	1	1	0	0	0	0	1	1	1	1	1	1	1	1	1	1	1	1	1	1	1	1	1	1	1	1	1	1	1	1	1	1	1	1	1	1	1	1	1	1	1	1
62828246	TGCAGATGCATATACAATGTACTCCAGTCTCCGAGATCGGAAGAGCGGTTCAGCAGGAATGCCGAGACC	Chr2B	10615232	2.12E-08	1	1	1	1	1	0	0	0	0	1	1	1	1	1	1	1	1	1	1	1	1	1	1	1	1	1	1	1	1	1	1	1	1	1	1	1	1	1	1	1	1	1	1	1	1
62915836	TGCAGATGAGCCCCACGGCAAAGCTCGGGGAGGTGATGTCGCGCCCGAGATCGGAAGAGCGGTTCAGCA	Chr2B	11710780	1.00E-15	1	1	1	1	1	0	0	0	0	1	1	1	1	1	1	1	1	1	1	1	1	1	1	0	1	1	1	1	1	1	1	1	0	1	1	1	1	1	1	1	1	1	1	1	1
62857216	TGCAGGTGGGCCCTGGATTTCCCACGTCCTTCCAGAAACATCCACACCACTCTCCACTGTCCACTCCAC	Chr2B	11711327	1.21E-27	1	1	1	1	1	0	0	0	0	1	1	1	1	1	1	1	1	1	1	1	1	1	1	1	1	1	1	1	1	1	1	1	1	1	1	1	1	1	1	1	1	1	1	1	1
62935764	TGCAGCACGTCATCATGCGTCCGTAGCCATGGAGCACACCACGGACCGAGATCGGAAGAGCGGTTCAGC	Chr2B	16723465	2.78E-16	1	1	1	1	1	0	0	0	0	1	1	1	1	1	1	1	1	1	1	1	1	1	1	1	1	1	1	1	1	1	1	1	1	1	1	1	1	1	1	1	1	1	1	1	1
62877745	TGCAGCTCTCGCCCAACAATGGGGGACAGGCAGATCAAGTAAATTTATCAGCTGAACATATCGTATTTT	Chr2B	17471245	1.21E-27	1	1	1	1	1	0	0	0	0	1	1	1	1	1	0	1	1	1	1	1	1	1	1	1	1	1	1	1	1	1	1	1	1	1	1	1	1	1	1	1	1	1	1	1	1
62862591	TGCAGCAAAGGTGTCGACATGACTGAGCAGGCCGAGATCGGAAGAGCGGTTCAGCAGGAATGCCGAGAC	Chr2B	19191562	6.75E-09	1	1	1	1	1	0	0	0	0	1	1	1	1	1	1	1	1	1	1	1	1	1	1	1	1	1	1	1	1	1	1	1	1	1	1	1	1	1	1	1	1	1	1	1	1
62939011	TGCAGCGGCGCGAGGCAGGCCAGGCGCGACGGGTGGAGGGTCTCGGCGGTGAGGTTGCACCGAGATCGG	Chr2B	19576437	7.80E-24	1	1	1	1	1	0	0	0	0	1	1	1	1	1	1	1	1	1	1	1	1	1	1	1	1	1	1	1	1	1	1	1	1	1	1	1	1	1	1	1	1	1	1	1	1
62937906	TGCAGGTCGCGGGTTTGAATCGCGCTCGCGCGCGTTTTTTCGTTCCGAGATCGGAAGAGCGGTTCAGCA	Chr2B	20170172	1.00E-15	1	1	1	1	1	0	0	0	0	1	1	1	1	1	1	1	1	1	1	1	1	1	1	1	1	1	1	1	1	1	1	1	1	1	1	1	1	1	1	1	1	1	1	1	1
32750058	TGCAGCACAACAATAATTTCACCCACTCACGATGCAAGCCAATCATGGTGTTCCCTCCTCAACTTCCCC	Chr2B	21932175	1.21E-27	1	1	1	1	1	0	0	0	0	1	1	1	1	1	1	1	1	1	1	1	0	1	1	1	1	1	1	1	1	1	1	1	1	1	1	1	1	1	1	1	1	1	1	1	1
32725351	TGCAGAACGCGAAGCAACGCTGGAGGTGCGGTGGCAGATGGTCATAGCTGGCGAGATGGCTTACTAACA	Chr2B	21949477	1.21E-27	1	1	1	1	1	0	0	0	0	1	1	1	1	1	1	1	1	1	1	1	1	1	1	1	1	1	1	1	1	1	1	1	1	1	1	1	1	1	1	1	1	1	1	1	1
62834780	TGCAGGGGCAAGGAAGGTTCATTAGTCAATAGTCGACGCTGCCCGCAAACCGAGATCGGAAGAGCGGTT	Chr2B	22514624	2.00E-18	1	1	1	1	1	0	0	0	0	1	1	1	1	1	1	1	1	1	1	1	1	1	1	1	1	1	1	1	1	1	1	1	1	1	1	1	1	1	1	1	1	1	1	1	1
62895437	TGCAGAGCAGAGCAGAGCAAGCATCGGATCCCAGCTACCGAGATCGGAAGAGCGGTTCAGCAGGAATGC	Chr2B	22688108	5.06E-12	1	1	1	1	1	0	0	0	0	1	1	1	1	1	1	1	1	1	1	1	1	1	1	0	1	1	1	1	1	1	1	1	0	1	1	1	1	1	1	1	1	1	1	1	1
62820623	TGCAGGAAGAAGATCGTGTGGAATCAGATGAAAGGAAGGATATATATTATATACCTGTCAACCTGTGCA	Chr2B	24442170	1.21E-27	1	1	1	1	1	0	0	0	0	1	1	1	1	1	1	1	1	1	1	1	1	1	1	1	1	1	1	1	1	1	1	1	1	1	1	1	1	1	1	1	1	1	1	1	1
62886192	TGCAGACTGGACAACACTATCACTCGTATCATGATTTTGCCTCCTGCTCCATTTGTACTCACAATATCT	Chr2B	24466723	1.21E-27	1	1	1	1	1	0	0	0	0	1	1	1	1	1	1	1	1	1	1	1	1	1	0	1	1	1	1	1	1	1	1	1	1	1	1	1	1	1	1	1	1	1	1	1	1
32725556	TGCAGACACTGTCTCTCGGCAAAGACTGCAAGCTTGATGGGGACCATGGGTTCCCGAGATCGGAAGAGC	Chr2B	24829591	1.39E-20	1	1	1	1	1	0	0	0	0	1	1	1	1	1	1	1	1	1	1	1	1	1	1	1	1	1	1	1	1	1	1	1	1	1	1	1	1	1	1	1	1	1	1	1	1
32725666	TGCAGTGCGGACGCGCGGCTCGGTGTTCACACTTGACTTGACACACGCCACGCCGAGATCGGAAGAGCG	Chr2B	24834481	4.82E-20	1	1	1	1	1	0	0	0	0	1	1	1	1	1	1	1	1	1	1	1	1	1	1	1	1	1	1	1	1	1	1	1	1	1	1	1	1	1	1	1	1	1	1	1	1
62917433	TGCAGAAATTTTCTAAAGGATTTGATGCTATGTGCCGTTCCCAATCAACGTGGAAGGTCACACCGAGAT	Chr2B	25532685	2.02E-25	1	1	1	1	1	0	0	0	0	1	1	1	1	1	1	1	1	1	1	1	1	1	1	1	1	1	1	1	1	1	1	1	1	1	1	1	1	1	1	1	1	1	1	1	1
62877528	TGCAGCGCACGTGCATATGGTGCAACGAGTAGACTCTTTATCTCTCTTCGCAGTTCGTACTTGAGCTCC	Chr2B	25532748	5.62E-26	1	1	1	1	1	0	0	0	0	1	1	1	1	1	1	1	1	1	1	1	1	1	1	1	1	1	1	1	1	1	1	1	1	1	1	1	1	1	1	1	1	1	1	1	1
62823818	TGCAGGTTTGATCGGGAGGTTTTGTACGTCCATGTTCAGGTCAATCGAGCTCCAACTGCTACGTGTGCA	Chr2B	26020696	1.21E-27	1	1	1	1	1	0	0	0	0	1	1	1	1	1	1	1	1	1	1	1	1	1	1	1	1	1	1	1	1	1	1	1	1	1	1	1	1	1	1	1	1	1	1	1	1
32754087	TGCAGGAGGGCGTCATCGGCGGGGCCGGCCTGGACGTGTTCGAGAGCGAGCCGAGATCGGAAGAGCGGT	Chr2B	26754394	5.78E-19	1	1	1	1	1	0	0	0	0	1	1	1	1	1	1	1	1	1	1	1	1	1	1	1	1	1	1	1	1	1	1	1	1	1	1	1	1	1	1	1	1	1	1	1	1
62821591	TGCAGGCCACAAGGATCAGTTCAGCTCTGGATCAGCAAAATTCCCCTCGGAGCAACGGCCGATGGCATC	Chr2B	26846250	1.21E-27	1	1	1	1	1	0	0	0	0	1	1	1	1	1	1	1	1	1	1	1	1	1	1	1	1	1	1	1	1	1	1	1	1	1	1	1	1	1	1	1	1	1	1	1	1
62855796	TGCAGCTGCTGCTGTTCTCTGCTCTGAAAACGATTTCACCTCCCACTACTTACTCTGAAATCCCGAGAT	Chr2B	27000515	2.02E-25	1	1	1	1	1	0	0	0	0	1	1	1	1	1	0	1	1	1	1	1	1	0	1	1	1	1	1	1	1	1	1	1	1	1	1	1	1	1	1	1	1	1	1	1	1
62935098	TGCAGGTCCCATGGGGTCAGGTGGACGGTCTCAGGCTCCGAGATCGGAAGAGCGGTTCAGCAGGAATGC	Chr2B	27130180	5.06E-12	1	1	1	1	1	0	0	0	0	1	1	1	1	1	1	1	1	1	1	1	1	1	1	1	1	1	1	1	1	1	1	1	1	1	1	1	1	1	1	1	1	1	1	1	1
62825997	TGCAGTTCGCTCAACTACGAGCTGGAAATCGCACGGAAGAAGAGAAGCGCGCAAAGCAGAGCCGAGATC	Chr2B	27280218	6.39E-25	1	1	1	1	1	0	0	0	0	1	1	1	1	1	1	1	1	1	1	1	1	1	1	1	1	1	1	1	1	1	1	1	1	1	1	1	1	1	1	1	1	1	1	1	1
62928870	TGCAGGGGCGAGCTCGCGCTGGCACACACCGACTGCGCACTCAAGTGGTTCGGCATCAAGGGCACCCGA	Chr2B	28285408	4.35E-27	1	1	1	1	1	0	0	0	0	1	1	1	1	1	1	1	1	1	1	1	1	1	1	1	1	1	1	1	1	1	1	1	1	1	1	1	1	1	1	1	1	1	1	1	1
32733938	TGCAGATTAGGTGGTGGCACTAATTCCTCCAACAAAGCACTGTCCTCCACTCGTCCGAGATCGGAAGAG	Chr2B	29894674	4.01E-21	1	1	1	1	1	0	0	0	0	1	0	1	1	1	1	1	1	1	1	1	1	1	1	1	1	1	1	1	1	1	1	1	1	1	1	1	1	1	1	1	1	1	1	1	1
62821950	TGCAGGCGCTCGGCCCCTTGGAGGTGTTCCGCGCCGACCTCGACGAAGAGGGCAGCTTCGACGACGCCG	Chr2B	29915750	1.21E-27	1	1	1	1	1	0	0	0	0	1	1	0	1	1	1	1	1	1	1	1	1	1	1	1	1	1	1	1	1	1	1	1	1	1	1	1	1	1	1	1	1	1	1	1	1
62820835	TGCAGGACGCGAGACCACAGCCTACTGCAACGGTATTGCACTGTAACTGGCCGTTTATTCTTTTCCCTT	Chr2B	29951369	1.21E-27	1	1	1	1	1	0	0	0	0	1	1	1	1	1	1	1	1	1	1	1	1	1	1	1	1	1	1	1	1	1	1	1	1	1	1	1	1	1	1	1	1	1	1	1	1
62937801	TGCAGTGCCTTGAGGTTAATGGTTAGGTCGGAACATGCTTCCCGAGATCGGAAGAGCGGTTCAGCAGGA	Chr2B	29966820	3.96E-14	1	1	1	1	1	0	0	0	0	1	1	1	1	1	1	1	1	1	1	1	1	1	1	1	1	1	1	1	1	1	1	1	1	1	1	1	1	1	1	1	1	1	1	1	1
62933145	TGCAGCATGGAGGGCGCCGAGTTCGTCCATGCCGTGGCGCCCGAGATCGGAAGAGCGGTTCAGCAGGAA	Chr2B	30019767	1.34E-13	1	1	1	1	1	0	0	0	0	1	1	1	1	1	1	1	1	1	1	1	1	1	1	1	1	1	1	1	1	1	1	1	1	1	1	1	1	1	1	1	1	1	1	1	1
62855210	TGCAGCGCTCCAGTGGAAAGAGACGCTGTGGAGACTCCCAAGATTGACACATGCCTGGGAACGACGCTC	Chr2B	30023351	1.21E-27	1	1	1	1	1	0	0	0	0	1	1	1	1	1	1	1	1	1	1	1	1	1	1	1	1	1	1	1	1	1	1	1	1	1	1	1	1	1	1	1	1	1	1	1	1
62892051	TGCAGTGCTCATGGGCCTCTCATGCGCCGTCTTCTTCATGGGCACACGCCTCTACGTCCGCATCAGCCC	Chr2B	31095191	1.21E-27	1	1	1	1	1	0	0	0	0	1	1	1	1	1	1	1	1	1	1	1	1	1	1	1	1	1	1	1	1	1	1	1	1	1	1	1	1	1	1	1	1	1	1	1	1
62814101	TGCAGACTATTCACTTGATCAGGCAGTTCTTCACCCCTCGATCGAAAACTGGCGATTGACGGTGAGTCA	Chr2B	31398688	1.21E-27	1	1	1	1	1	0	0	0	0	1	1	1	1	1	1	1	1	1	1	1	1	1	1	1	1	1	1	1	1	1	1	1	1	1	1	1	1	1	1	1	1	1	1	1	1
4266594	TGCAGTGGTCTCGTTATCTGTCCCGCCGAAAATAGCGTCGTGATTCGTTTTGTGGAAGAGATGGGGCCG	Chr2B	32052874	1.21E-27	1	1	1	1	1	0	0	0	0	1	1	1	1	1	1	1	1	1	1	1	1	1	1	1	1	1	1	1	1	1	1	1	0	1	1	1	1	1	1	1	1	1	1	1	1
62856985	TGCAGGTAAAGCTCAGTATTTTTTTCAAGTTTTTCTATTATTGAATAAGTACAGTTACAAGAATGATAG	Chr2B	32080106	5.62E-26	1	1	1	1	1	0	0	0	0	1	0	0	1	0	0	1	1	1	1	1	1	1	0	1	1	1	0	1	1	1	1	1	1	1	1	1	1	1	1	1	1	1	1	1	1
62824843	TGCAGTCTCATCGTCTTGATCACAAAGCGGGCAGACGACATGGGATTCCAGACATGGCGCAGCCTCCGA	Chr2B	32390785	4.35E-27	1	1	1	1	1	0	0	0	0	1	1	1	1	1	1	1	1	1	1	1	1	1	1	1	1	1	1	1	1	1	1	1	1	1	1	1	1	1	1	1	1	1	1	1	1
62831461	TGCAGCGGCTTGGCTTGCATGAGGAAGACCGAGATCGGAAGAGCGGTTCAGCAGGAATGCCGAGACCGA	Chr2B	33004631	1.96E-07	1	1	1	1	1	0	0	0	0	1	1	1	1	1	1	0	1	1	1	1	1	1	0	1	1	1	1	1	1	1	1	1	1	1	1	1	1	1	1	1	1	1	1	1	1
4290815	TGCAGGTCTATGATGCATTCTTCCGCCACCTTCGACTGCACCAATTCTTCCTTGACATCTACAAGCTCC	Chr2B	33456961	1.21E-27	1	1	1	1	1	0	0	0	0	1	1	1	1	1	1	1	1	1	1	1	1	1	1	1	1	1	1	1	1	1	1	1	1	1	1	1	1	1	1	1	1	1	1	1	1
62881867	TGCAGGCAGCGTCCAAATGAGAGAGAGGTCCTGTTACGTACGGTGAGTGTGACGGCCGAGATCGGAAGA	Chr2B	34748168	1.15E-21	1	1	1	1	1	0	0	0	0	1	1	1	1	1	0	1	1	1	1	1	1	1	1	1	1	1	1	1	1	1	1	1	1	1	1	1	1	1	1	1	1	1	1	1	1
62819124	TGCAGCGTGGAACAAGGGCGACAGCTAGGATTTTCTTTTTTCAATTTTCACTAGACAACTGGTTTTCCT	Chr2B	37982317	1.21E-27	1	1	1	1	1	0	0	0	0	1	1	1	1	1	1	1	1	1	1	1	1	0	1	0	1	0	0	1	1	1	1	1	0	1	1	1	1	1	1	1	1	1	1	1	1
62926759	TGCAGTTGCCGAGGTACAGGGACTGGAAGGTCGCCTGGCGCTTCTGGACGACGACACGCACGCTGAGGT	Chr2B	37991808	1.21E-27	1	1	1	1	1	0	0	0	0	1	1	1	1	1	1	1	1	1	1	1	1	1	1	1	1	1	1	1	1	1	1	1	1	1	1	1	1	1	1	1	1	1	1	1	1
62919345	TGCAGGATGTGGCTGTTGGTTGTCCAGCGCGTCCATGCTCAGTGATCCATTTCATGTCCATTGTTTTTG	Chr2B	38450298	1.21E-27	1	1	1	1	1	0	0	0	0	1	1	1	1	1	1	1	1	1	1	1	1	1	1	1	1	1	1	1	1	1	1	1	1	1	1	1	1	1	1	1	1	1	1	1	1
4288278	TGCAGCATCTGCGTCGAAGGGGCATACAGCCAAACAAGCCGAGATCGGAAGAGCGGTTCAGCAGGAATG	Chr2B	38643248	1.52E-12	1	1	1	1	1	0	0	0	0	1	1	1	1	1	1	1	1	1	1	1	1	1	1	1	1	1	1	1	1	1	1	1	1	1	1	1	1	1	1	1	1	1	1	1	1
62814665	TGCAGAGGCAGATGCAAGCTAGGATGGCAAGTGTCTGTACTTTGGTTTGGTTTGTTGGATGGGACTTGG	Chr2B	39115937	1.21E-27	1	1	1	1	1	0	0	0	0	1	1	1	1	1	1	1	1	1	1	1	1	1	1	1	1	1	1	1	1	1	1	1	1	1	1	1	1	1	1	1	1	1	1	1	1
62834650	TGCAGGGCGCACTACCCCTGCGTCGTCGTCCGAGATCGGAAGAGCGGTTCAGCAGGAATGCCGAGACCG	Chr2B	40184431	6.54E-08	1	1	1	1	1	0	0	0	0	1	1	1	1	1	1	1	1	1	1	1	1	1	1	1	1	1	1	1	1	1	1	1	1	1	1	1	1	1	1	1	1	1	1	1	1
62895443	TGCAGAGGAGCCTGAGGGGCGAGGTCATGTTCCTCCGAGATCGGAAGAGCGGTTCAGCAGGAATGCCGA	Chr2B	42785737	1.81E-10	1	1	1	1	1	0	0	0	0	1	1	1	1	1	0	1	1	1	1	1	1	1	1	1	1	1	1	1	1	1	1	1	1	1	1	1	1	1	1	1	1	1	1	1	1
62876675	TGCAGTCATAGAAGAAAATGTCCTCACACCCCTGGAAATCTGGAAGGATGACGGCCATCTTGTTCTCCG	Chr2B	43172403	1.21E-27	1	1	1	1	1	0	0	0	0	1	1	1	1	1	1	1	1	1	1	1	1	1	1	1	1	1	1	1	1	1	1	1	1	1	1	1	1	1	1	1	1	1	1	1	1
62856916	TGCAGGGGGCCTGTGCCAACAACCAGTTGTTGGCCTAGGTCCCTCCGACTCTTCGAGTACTTTCGGACA	Chr2B	43233387	1.21E-27	1	1	1	1	1	0	0	0	0	1	1	1	1	1	1	1	1	1	1	1	1	1	1	1	1	1	1	1	1	1	1	1	1	1	1	1	1	1	1	1	1	1	1	1	1
62832274	TGCAGCTGACGCTGCGAGCTCTGGAGCAGCGGCGGCGACTATGTCTAGCCGAGATCGGAAGAGCGGTTC	Chr2B	44055519	6.88E-18	1	1	1	1	1	0	0	0	0	0	1	1	1	1	1	1	1	1	1	1	1	1	0	1	1	1	1	1	1	1	1	1	1	1	1	1	1	1	1	1	1	1	1	1	1
62891867	TGCAGGTAGTCTGGTGAAACGCCATTGTCGGAATCCCTTGAGGTGTCGAGCGAGCATCAGATATATGCG	Chr2B	44406707	1.21E-27	1	1	1	1	1	0	0	0	0	1	1	1	1	1	1	1	1	1	1	1	1	1	1	1	1	1	1	1	1	1	1	1	1	1	1	1	1	1	1	1	1	1	1	1	1
62858322	TGCAGTTTGTCCGATGTGGGTCAACATACGACGGACCAAGGGACCAATTACAACTGCGACAGCATGAAA	Chr2B	45869238	5.62E-26	1	1	1	1	1	0	0	0	0	1	1	1	1	1	1	1	1	1	1	1	1	1	1	1	1	1	1	1	1	1	1	1	1	1	1	1	1	1	1	1	1	1	1	1	1
62825983	TGCAGTTCGAAAGACTGTAAACAAGGCCGTTTAGAGTTGGAGGGGACACTGACGTCATGCATGTGGGGT	Chr2B	49399011	1.21E-27	1	1	1	1	1	0	0	0	0	1	1	1	1	1	1	1	1	1	1	1	1	0	1	1	1	1	1	1	1	1	1	1	0	1	1	1	1	1	1	1	1	1	1	1	1
32751772	TGCAGAATTTATTAGTGAAATAGTTGGTGATGTCCGAGATCGGAAGAGCGGTTCAGCAGGAATGCCGAG	Chr2B	49909598	5.87E-10	1	1	1	1	1	0	0	0	0	1	1	1	1	1	1	1	1	1	1	1	1	1	1	1	1	1	1	1	1	1	1	1	1	1	1	1	1	1	1	1	1	1	1	1	1
62895779	TGCAGCTACTGTGCTGTTGTAGTATATACAATACCACAATTTGGATCCTTATCAGGCCGAGATCGGAAG	Chr2B	54268874	3.31E-22	1	1	1	1	1	0	0	0	0	1	1	1	1	1	1	1	1	1	1	1	1	1	1	1	1	1	1	1	1	1	1	1	1	1	1	1	1	1	1	1	1	1	1	1	1
4292704	TGCAGCCGACATGCACCCATGCATGCATCTAGATACGTAAATGCTGCTGCTGCCATGTATGCACCGAGA	Chr2B	55136649	5.62E-26	1	1	1	1	1	0	0	0	0	1	1	1	1	1	1	1	1	1	1	1	1	1	1	1	1	1	1	1	1	1	1	1	1	1	1	1	1	1	1	1	1	1	1	1	1
62928666	TGCAGGAGCGCCTCGGCCAGCACCTGGACGTCATCGAGGCGCACCTCGTGCAGGAGATCGCGCGCCGCT	Chr2B	56072841	5.62E-26	1	1	1	1	1	0	0	0	0	1	1	1	1	1	1	1	1	1	1	1	1	1	1	1	1	1	1	1	1	1	1	1	1	1	1	1	1	1	1	1	1	1	1	1	1
62917756	TGCAGATCACCGACTACGCCCTCTTCGCCAACAACCTGCCGTCCGCCGTCGTCGAGACCGTCACCTTCC	Chr2B	58335590	1.21E-27	1	1	1	1	1	0	0	0	0	1	1	1	1	1	1	1	1	1	1	1	1	1	0	1	1	1	1	1	1	1	1	1	1	1	1	1	1	1	1	1	1	1	1	1	1
62826551	TGCAGAAATACTGTGCTGTTGATAATGAGAGAGGACGGACGGTGAAACATCCATCATTCCGAGATCGGA	Chr2B	61091616	2.72E-23	1	1	1	1	1	0	0	0	0	1	1	1	1	1	1	1	1	1	1	1	1	1	1	1	1	1	1	1	1	1	1	1	1	1	1	1	1	1	1	1	1	1	1	1	1
62823177	TGCAGGTCACGAGTGTGGTGAGGAGGGAGAGGCGCGTCGGGACTCAGAACGGGATGCACGCCGTGCCGA	Chr2B	61104432	4.35E-27	1	1	1	1	1	0	0	0	0	1	1	1	1	1	1	1	1	1	1	1	1	0	1	1	1	1	1	1	1	1	1	1	1	1	1	1	1	1	1	1	1	1	1	1	1
62836693	TGCAGTGCAGACAATAGTTACTACTGCCACTACTCACGGAAGCTAGGAGCCAGCCCGAGATCGGAAGAG	Chr2B	61488443	4.01E-21	1	1	1	1	1	0	0	0	0	1	1	1	1	1	1	1	1	1	1	1	1	1	1	1	1	1	1	1	1	1	1	1	1	1	1	1	1	1	1	1	1	1	1	1	1
62893085	TGCAGACTCGCCCAAGATGCCTCTCCCCCATATTCGGTTCTCCCGAGATCGGAAGAGCGGTTCAGCAGG	Chr2B	61927934	1.17E-14	1	1	1	1	1	0	0	0	0	1	1	1	1	1	1	1	1	1	1	1	1	1	1	1	1	1	1	1	1	1	1	1	1	1	1	1	1	1	1	1	1	1	1	1	1
4273043	TGCAGGCTCACCCAAGATTCTCCACCATATTCACTTCTCCCGAGATCGGAAGAGCGGTTCAGCAGGAAT	Chr2B	62027854	4.52E-13	1	1	1	1	1	0	0	0	0	1	1	1	1	1	0	1	1	1	1	1	1	1	1	1	1	1	1	1	1	1	1	1	1	1	1	1	1	1	1	1	1	1	1	1	1
62822133	TGCAGGCTCACTTGATCGAGGGCATACAGGCTGGCCAACCACGCATTATATATACAGCGATCGAAGAAG	Chr2B	63291958	1.21E-27	1	1	1	1	1	0	0	0	0	1	1	1	1	1	1	1	1	1	1	1	1	1	1	1	1	1	1	1	1	1	1	1	1	1	1	1	1	1	1	1	1	1	1	1	1
4287176	TGCAGCTGGATTATGCTAAACTGAATTAGCAACGGACGTACGTACGTGCGGTGACATGAAACGACACGC	Chr2B	63363980	5.62E-26	1	1	1	1	1	0	0	0	0	1	1	1	1	1	1	1	1	1	1	1	1	1	1	0	1	1	1	1	1	1	1	1	1	1	1	1	1	1	1	1	1	1	1	1	1
62825042	TGCAGTGAGCGCCAGTTGGTTCCACGGCGCAAAGGGCTCCCTAACATGAGACCTCCTATGTGACGCATT	Chr2B	64463067	1.21E-27	1	1	1	1	1	0	0	0	0	1	1	1	1	1	1	1	1	1	1	1	1	1	1	1	0	1	1	1	1	1	1	1	1	1	1	1	1	1	1	1	1	1	1	1	1
4315162	TGCAGAACTGAGCCAGCCACCTCATGCTCCTGATGTTCCTCCATTCGACATCATGCTAGCCTCCGAGAT	Chr2B	66254468	9.41E-24	1	1	1	1	1	0	0	0	0	1	1	1	1	1	1	1	1	1	1	1	1	1	1	1	1	1	1	1	1	1	1	1	1	1	1	1	1	1	1	1	1	1	1	1	1
62865743	TGCAGCATAACCGGCGAGCGAGGTACGCATGCATCATCAGGCGCATCACCGAGATCGGAAGAGCGGTTC	Chr2B	67306068	6.88E-18	1	1	1	1	1	0	0	0	0	1	1	1	1	1	1	1	1	1	1	1	1	1	1	1	1	1	1	1	1	1	1	0	1	1	1	1	1	1	1	1	1	1	1	1	1
62931466	TGCAGCTCAAGCTGCTGGAGGCCATCAAGGAAGCCGAGATCGGAAGAGCGGTTCAGCAGGAATGCCGAG	Chr2B	71759676	5.87E-10	1	1	1	1	1	0	0	0	0	1	1	1	1	1	1	1	1	1	1	1	1	1	1	1	1	1	1	1	1	1	1	1	1	1	1	1	1	1	1	1	1	1	1	1	1
62938189	TGCAGGTGGAGGTTGTGGCTACGGAAGTGAACCCCGAGATCGGAAGAGCGGTTCAGCAGGAATGCCGAG	Chr2B	71759709	5.87E-10	1	1	1	1	1	0	0	0	0	1	1	1	1	1	1	1	1	1	1	1	1	1	1	1	1	1	1	1	1	1	1	1	1	1	1	1	1	1	1	1	1	1	1	1	1
62865388	TGCAGATTCACATGAGTGAGATTGCCAAGTCCAGGAGGCCGAGATCGGAAGAGCGGTTCAGCAGGAATG	Chr2B	72411371	1.52E-12	1	1	1	1	1	0	0	0	0	1	1	1	1	1	1	1	1	1	1	1	1	1	1	1	1	1	1	1	1	1	1	1	1	1	1	1	1	1	1	1	1	1	1	1	1
62816416	TGCAGCAGATTTCTTGGCCTTTGAGATAAAGGACTGGGAACTTGCCCAAACTGTTTGGGCCAAGGCCGA	Chr2B	72411408	4.35E-27	1	1	1	1	1	0	0	0	0	1	1	1	1	1	1	1	1	1	1	1	1	1	1	1	1	1	1	1	1	1	1	1	1	1	1	1	1	1	0	1	1	1	1	1	1
62836254	TGCAGTCCCACCAGCTGGGGAGCGCCTACTCGGCGCCTCCAGCCGAGATCGGAAGAGCGGTTCAGCAGG	Chr2B	72574932	1.17E-14	1	1	1	1	1	0	0	0	0	1	1	1	1	1	1	1	1	1	1	1	1	1	1	1	1	1	1	1	1	1	1	1	1	1	1	1	0	1	1	1	1	1	1	1	1
62912959	TGCAGCCCCTTTCTCGCTTCAGCAACCTGCACACCACGCTGCTCGTCCGTGCTATCCAAGCGGCAAGAT	Chr2B	72775294	1.21E-27	1	1	1	1	1	0	0	0	0	1	1	1	1	1	1	0	1	1	1	1	1	1	1	1	1	1	1	1	1	1	1	1	1	1	1	1	1	1	1	1	1	1	1	1	1
4274695	TGCAGGTACATCCAAGAACGGATTGGAAAAACGACGCAACGCCCGAGATCGGAAGAGCGGTTCAGCAGG	Chr2B	73213886	1.17E-14	1	1	1	1	1	0	0	0	0	1	1	1	1	1	0	1	1	1	1	1	1	1	1	1	1	1	1	1	1	1	1	1	1	1	1	1	1	1	1	1	1	1	1	1	1
62816519	TGCAGCAGCAGTAAGCTGCTGTCGCATGCATCCATGGGCTAGCTGCTTGTTCAGAATGGCCGAGATCGG	Chr2B	73213928	7.80E-24	1	1	1	1	1	0	0	0	0	1	1	1	1	1	1	1	1	1	1	1	1	1	1	1	1	1	1	1	1	1	1	1	1	1	1	1	1	1	1	1	1	1	1	1	1
62940014	TGCAGATTGAATTGATCAACGAGCACCCATCCAGTCTTGGCATGTAAGTAACCGAGATCGGAAGAGCGG	Chr2B	74031506	1.67E-19	1	1	1	1	1	0	0	0	0	1	1	1	1	1	1	1	1	1	1	1	1	1	1	1	1	1	1	1	1	1	1	1	1	1	1	1	1	1	1	1	1	1	1	1	1
62837141	TGCAGTGTCGTGTAGGTCGGGGTCGATGGCAAGGCCGAGATCGGAAGAGCGGTTCAGCAGGAATGCCGA	Chr2B	74616220	1.81E-10	1	1	1	1	1	0	0	0	0	1	1	1	1	1	1	1	1	1	1	1	1	1	1	1	1	1	1	1	1	1	1	1	1	1	1	1	1	1	1	1	1	1	1	1	1
62829425	TGCAGCAGTGAAGTGTATTCAGAGCAACCATTATCTTCCGAGATCGGAAGAGCGGTTCAGCAGGAATGC	Chr2B	74623849	5.06E-12	1	1	1	1	1	0	0	0	0	1	1	1	1	1	0	1	1	1	1	1	1	1	1	1	1	1	1	1	1	1	1	1	1	1	1	1	1	1	1	1	1	1	1	1	1
62884538	TGCAGTCTCGTACTCTTAACTAACCATCACATTGGCCACTAACCGCATGCACCGAGATCGGAAGAGCGG	Chr2B	76277532	1.67E-19	1	1	1	1	1	0	0	0	0	1	1	1	1	1	1	1	1	1	1	1	1	1	1	1	1	1	1	1	1	1	1	1	1	1	1	1	1	1	1	1	1	1	1	1	1
62824278	TGCAGTAGTTGCAGCCACTATTCTTCTTCTCCATCTCCTCTATCGTCTCCAAATGCCAGCCTCGCCACG	Chr2B	76864948	1.21E-27	1	1	1	1	1	0	0	0	0	1	1	1	1	1	1	1	1	1	1	1	1	1	1	1	1	1	1	1	1	1	1	1	1	1	1	1	1	1	1	1	1	1	1	1	1
62854042	TGCAGCAATTAATGTAAGTTCTACTGCTAGGAATGAAAAACCCAAAGAAACAAAAAATGCTGTAGTAGG	Chr2B	78746757	1.21E-27	1	1	1	1	1	0	0	0	0	1	1	1	1	1	1	1	1	1	1	1	1	0	1	1	1	1	1	1	1	1	1	1	1	1	1	1	1	1	1	1	1	1	1	1	1
62905720	TGCAGAGGCGGCAGCTGGGGGAGGCGACCCCGAAATAAGCTGTTCTGCTTGCGGATCGAGCAACCGAGA	Chr2B	78810298	5.62E-26	1	1	1	1	1	0	0	0	0	1	1	1	1	1	1	1	1	1	1	1	1	1	1	1	1	1	1	1	1	1	1	1	1	1	1	1	1	1	1	1	1	1	1	1	1
4296436	TGCAGCAGGAATGCAGGACATGTTCCCCTGAGCTGTAACGTTGACGGCTAAACCGAGATCGGAAGAGCG	Chr2B	79391027	4.82E-20	1	1	1	1	1	0	0	0	0	1	1	1	1	1	0	1	1	1	1	1	1	1	1	1	1	1	1	1	1	1	1	1	1	1	1	1	1	1	1	1	1	1	1	1	1
4303804	TGCAGGCGCTCAGTCGATCCGTCTATCTATCCACGCACGCTGGCAAGGATCACGCCGCGCTCGCCGCGG	Chr2B	79394810	1.21E-27	1	1	1	1	1	0	0	0	0	1	1	1	1	1	1	1	1	1	1	1	1	1	1	1	1	1	1	1	1	1	1	1	1	1	1	1	1	1	1	1	1	1	1	1	1
62816593	TGCAGCAGCGCCAGAGCCAGAGGCCCGACGGCGGAGCGGCGAGCAAGGGGTGGCCGAGGCGGCCGAGAT	Chr2B	87719250	2.02E-25	1	1	1	1	1	0	0	0	0	1	1	1	1	1	1	1	1	1	1	1	1	1	1	1	1	1	1	1	1	1	1	1	1	1	1	1	1	1	1	1	1	1	1	1	1
62812987	TGCAGAAACACCACTTCAATCAAACGAAAGGCAAAACTAGCGAATTATCCGAGCGTAGAGGCGACCGAG	Chr2B	89886243	1.56E-26	1	1	1	1	1	0	0	0	0	1	1	1	1	1	1	1	1	1	1	1	1	1	1	1	1	1	1	1	1	1	1	1	1	1	1	1	1	1	1	1	1	1	1	1	1
62837109	TGCAGTGTAGTTCCATCCCATTCCTTGTAGAGGTCACAAGTTTCATTTCCCGAGATCGGAAGAGCGGTT	Chr2B	90301906	2.00E-18	1	1	1	1	1	0	0	0	0	1	1	0	1	1	0	0	1	1	1	1	1	1	0	1	1	1	1	1	1	1	1	1	1	1	1	1	1	1	1	1	1	1	1	1	1
62895873	TGCAGGACGGGGAATCTCGACCCACAAATGTACGGTGTTGGTGGACCGAGATCGGAAGAGCGGTTCAGC	Chr2B	91566268	2.78E-16	1	1	1	1	1	0	0	0	0	1	1	1	1	1	1	1	1	1	1	1	1	1	1	1	1	1	1	1	1	1	1	1	1	1	1	1	1	1	1	1	1	1	1	1	1
4266957	TGCAGCGACGATCTCAATGTCAGTGTGCCTACTTGATCGAGACCGAGATCGGAAGAGCGGTTCAGCAGG	Chr2B	92451667	1.17E-14	1	1	1	1	1	0	0	0	0	1	1	1	1	1	1	1	1	1	1	1	0	1	1	1	1	1	1	1	1	1	1	1	1	1	1	1	1	1	1	1	1	1	1	1	1
62826998	TGCAGACATATGATGATATGAACAACATAAATCAATCAATATCGGTACCGAGATCGGAAGAGCGGTTCA	Chr2B	92706741	2.37E-17	1	1	1	1	1	0	0	0	0	1	1	1	1	1	1	1	1	1	1	1	1	1	1	1	1	1	1	1	1	1	1	1	1	1	1	1	1	1	1	1	1	1	1	1	1
62814388	TGCAGAGCAACAGCGGAAATAAATGGTCATGGGGATGTTGTCGTTGTTTTAGTTACTGCTGCCGAGATC	Chr2B	93839678	6.39E-25	1	1	1	1	1	0	0	0	0	1	1	1	1	1	1	1	1	1	1	1	1	1	1	1	1	1	1	1	1	1	1	1	1	1	1	1	1	1	1	1	1	1	1	1	1
62823726	TGCAGGTTGATACAGAGGGTTGGTTCGTAAACTTTTGCAACGGTTCGAGAGAGAGGGGCTCGCTCGGTT	Chr2B	95541349	1.21E-27	1	1	1	1	1	0	0	0	0	1	1	1	1	1	1	1	1	1	1	1	1	1	1	1	1	1	1	1	1	1	1	1	1	1	1	1	1	1	1	1	1	1	1	1	1
62856125	TGCAGGACCGATGAAGTCGTTGTCTTCAAGCCTTTTCTTTTCGACACTGTCGCCGTCTTCCAGCCGAGA	Chr2B	99238093	5.62E-26	1	1	1	1	1	0	0	0	0	1	1	1	1	1	1	1	1	1	1	1	1	1	1	1	1	1	1	1	1	1	1	1	1	1	1	1	1	1	1	1	1	1	1	1	1
4286659	TGCAGGAGGACTGCTCAGGCATGTGGGTGCACTGATCGTCACCCGAGATCGGAAGAGCGGTTCAGCAGG	Chr2B	99898171	1.17E-14	1	1	1	1	1	0	0	0	0	1	1	1	1	1	1	1	1	1	1	1	1	1	1	1	1	1	1	1	1	1	1	1	1	1	1	1	1	1	1	1	1	1	1	1	1
62935034	TGCAGCTATCTACGAATGGAAGGAGAGCTAGCTAGTGTGTGTGGCACCACCGAGATCGGAAGAGCGGTT	Chr2B	100989292	2.00E-18	1	1	1	1	1	0	0	0	0	1	1	1	1	1	1	1	1	1	1	1	1	1	1	1	1	1	1	1	1	1	1	1	1	1	1	1	1	1	1	1	1	1	1	1	1
62935035	TGCAGCTATCTACGAATGGAAGGAGAAGTGGCTAGTGTGTGTGGCACTACCGAGATCGGAAGAGCGGTT	Chr2B	101884460	2.00E-18	1	1	1	1	1	0	0	0	0	1	1	1	1	1	1	1	1	1	1	1	1	1	1	1	1	1	1	1	1	1	1	1	1	1	1	1	1	1	1	1	1	1	1	1	1
62897021	TGCAGACCACCGCACGAATCTTGAAAGGGCCGAACGGACTAGATAAGCGGGAGTCGGGGCTCCCGAGAT	Chr2B	103455935	2.02E-25	1	1	1	1	1	0	0	0	0	1	1	1	1	1	1	1	1	1	1	1	1	1	1	1	1	1	1	1	1	1	1	1	1	1	1	1	1	1	1	1	1	1	1	1	1
62854298	TGCAGCAGCTCGGCTGTGTCTCAAAGTGGCCAGCAAGGATCGCACACGCCGAGATGGGAAGCATCGGCC	Chr2B	108642012	1.21E-27	1	1	1	1	1	0	0	0	0	1	1	1	1	1	1	1	1	1	1	1	1	1	1	1	1	1	1	1	1	1	1	1	1	1	1	1	1	1	1	1	1	1	1	1	1
4299213	TGCAGTCTGATCTACCTTATCTATCAGTCCTCCTTCCGAGATCGGAAGAGCGGTTCAGCAGGAATGCCG	Chr2B	116743730	5.54E-11	1	1	1	1	1	0	0	0	0	1	1	1	1	1	1	1	1	1	1	1	1	1	1	1	1	1	1	1	1	1	1	1	1	1	1	1	1	1	1	1	1	1	1	1	1
4268973	TGCAGACACTTAATACATACCAAAATCCCTGAACAGAGCCGAGATCGGAAGAGCGGTTCAGCAGGAATG	Chr2B	119658650	1.52E-12	1	1	1	1	1	0	0	0	0	1	1	1	1	1	1	1	1	1	1	1	1	1	1	1	1	1	1	1	1	1	1	1	1	1	1	1	1	1	1	1	1	1	1	1	1
4283807	TGCAGGTATTCTTGCACGCCGTGCTGGCGAGGAAGCGGAAGATGCAGCTGCGGTTCCCGAGATCGGAAG	Chr2B	121152397	3.31E-22	1	1	1	1	1	0	0	0	0	1	1	0	1	1	1	1	1	1	1	1	1	1	1	1	1	1	1	1	1	1	1	1	1	1	1	1	1	1	1	1	1	1	1	1	1
62821148	TGCAGGAGGTTCACCTGGACGGCAACAACCTCAACGGCTCCATCCCTGCCCAGCTGGGGTCGCTTCACG	Chr2B	129941527	1.21E-27	1	1	1	1	1	0	0	0	0	1	1	1	1	1	1	1	1	1	1	1	1	1	1	1	1	1	1	1	1	1	1	1	1	1	1	1	1	1	1	1	1	1	1	1	1
62909794	TGCAGACTCTCGCAAGATTCCTCTCCGACATGTTCATGGATCCGGGACGGCGGATCCGAGATCGGAAGA	Chr2B	130849710	1.15E-21	1	1	1	1	1	0	0	0	0	1	1	1	1	1	1	1	1	1	1	1	1	1	1	1	1	1	1	1	1	1	1	1	1	1	1	1	1	1	1	1	1	1	1	1	1
62823711	TGCAGGTTCTTCTTCTACAATCTGTTTGAGGTTTCCTTGTCCTTTTAAAGTACTACGGAAGCCTAGTTT	Chr2B	137156570	1.21E-27	1	1	1	1	1	0	0	0	0	1	1	1	1	1	1	1	1	1	1	1	1	1	1	1	1	1	0	1	1	1	1	1	1	1	1	1	1	1	1	1	1	1	1	1	1
62884078	TGCAGGAGCTCCGCTCGCTTCCCTGATCCGCACCGAGATCGGAAGAGCGGTTCAGCAGGAATGCCGAGA	Chr2B	137933370	2.11E-09	1	1	1	1	1	0	0	0	0	1	1	1	1	1	1	1	1	1	1	1	1	1	1	1	1	1	1	1	1	1	1	1	1	1	1	1	1	1	1	1	1	1	1	1	1
62873709	TGCAGGACGAGGCCGATGATGGGGGCCTCGGGGTTCTTGAGCCTGTCGTTGGCGTCGCGGCGGGTGCCG	Chr2B	139428038	1.21E-27	1	1	1	1	1	0	0	0	0	1	1	1	1	1	1	1	1	1	1	1	1	1	1	1	1	1	1	1	1	1	1	1	1	1	1	1	1	1	1	1	1	1	1	1	1
62829651	TGCAGCATTGTTAATTGAGCAGTCGATAGCTAACCGCCCATCTCCGAGATCGGAAGAGCGGTTCAGCAG	Chr2B	139701262	3.42E-15	1	1	1	1	1	0	0	0	0	1	1	1	1	1	0	1	1	1	1	1	1	1	1	1	1	1	0	1	1	1	1	1	1	1	1	1	1	1	1	1	1	1	1	1	1
62823550	TGCAGGTGGCGTTCATCTGGCTGACGGCGGAGCCGAGGCAGCTCGCGCAGTCCGCGCCCGACAGACCGA	Chr2B	139898677	4.35E-27	1	1	1	1	1	0	0	0	0	1	1	1	1	1	1	1	1	1	1	1	1	1	1	1	1	1	1	1	1	1	1	1	1	1	1	1	1	1	1	1	1	1	1	1	1
62911378	TGCAGATTACCGTGCTTCGGGTGCGGTTATTACTGATGGTTGCCGAGATCGGAAGAGCGGTTCAGCAGG	Chr2B	140728378	1.17E-14	1	1	1	1	1	0	0	0	0	1	1	1	1	1	1	1	1	1	1	1	1	1	1	0	1	1	1	1	1	1	1	1	1	1	1	1	1	1	1	1	1	1	1	1	1
4267681	TGCAGCCATTGTCTCAGATACTATGGGGTGCATATGTTTCTTACCGCAGCCAGCCCACCATGCCGCCGC	Chr2B	141834062	1.21E-27	1	1	1	1	1	0	0	0	0	1	1	1	1	1	1	1	1	1	1	1	1	1	1	1	1	1	1	1	1	1	1	1	1	1	1	1	1	1	1	1	1	1	1	1	1
62876737	TGCAGAAGAAAACCCAACGGGACTCAAACCACGAGCACAGCCACTCCAAGCACCAAACAAGCAGGAACC	Chr2B	142877356	1.21E-27	1	1	1	1	1	0	0	0	0	1	1	1	1	1	1	1	1	1	1	1	1	1	1	1	1	1	1	1	1	1	1	1	1	1	1	1	1	1	1	1	1	1	1	1	1
62837443	TGCAGTTGCCAGGGTCTGGTGTAGTTGCATGCACCGAGATCGGAAGAGCGGTTCAGCAGGAATGCCGAG	Chr2B	144629595	5.87E-10	1	1	1	1	1	0	0	0	0	1	1	1	1	1	1	1	1	1	1	1	1	1	1	1	1	1	1	1	1	1	1	1	1	1	1	1	1	1	1	1	1	1	1	1	1
62881021	TGCAGCCCGATGATGTCCGCCCCCGTCTCCCGCAGCACCTCCTCCACGCTCCGCCGCCGAGATCGGAAG	Chr2B	147244761	3.31E-22	1	1	1	1	1	0	0	0	0	1	1	1	1	1	0	1	1	1	1	1	1	1	1	1	1	1	1	1	1	1	1	1	1	1	1	1	1	1	1	1	1	1	1	1	1
62814563	TGCAGAGCTTCAGAGTTCCTTCTTTTGGAGGGGGCGTTGACCTGAGAGAGGCATTCTGCTTCCTTCTTT	Chr2B	147633957	1.21E-27	1	1	1	1	1	0	0	0	0	1	1	0	1	1	1	1	1	1	1	1	1	1	1	1	1	1	1	1	1	1	1	1	1	1	1	1	1	1	1	1	1	1	1	1	1
62832796	TGCAGCTTTGCCGTACGCCGTATTGTGTCGCGTTGCCGCCGATGGTCCCGTCCCGAGATCGGAAGAGCG	Chr2B	149526900	4.82E-20	1	1	1	1	1	0	0	0	0	1	1	1	1	1	1	1	1	1	1	1	1	1	1	1	1	1	1	1	1	1	1	1	1	1	1	1	1	1	1	1	1	1	1	1	1
62854014	TGCAGCAAGTCTCTCCCCCACTGCTTTTTCGCACTGCCATTGCATGTTCAAAGGGTATGATGAGACGCC	Chr2B	150817555	1.21E-27	1	1	1	1	1	0	0	0	0	1	1	1	1	1	1	1	1	1	1	1	1	1	1	1	1	1	1	1	1	1	1	1	1	1	1	1	1	1	1	1	1	1	1	1	1
62836698	TGCAGTGCAGATCGATCGCCGAGCCCGCCGCCGACGGCCGCCGAGATCGGAAGAGCGGTTCAGCAGGAA	Chr2B	150947269	1.34E-13	1	1	1	1	1	0	0	0	0	1	1	1	1	1	1	1	1	1	1	1	1	1	1	1	1	1	1	1	1	1	1	1	1	1	1	1	1	1	1	1	1	1	1	1	1
4292422	TGCAGCTATGCACCATCGCGTCGCCTCAGTCTCTGGGATGTGTGCGACTTGGTGGGCGGCCATTGCAGC	Chr2B	155303743	1.21E-27	1	1	1	1	1	0	0	0	0	1	1	1	1	1	1	1	1	1	1	1	1	1	1	1	1	1	1	1	1	1	1	1	1	1	1	1	1	1	1	1	1	1	1	1	1
62936217	TGCAGCTCGCCGACGTGCTCCACGGCCGCGGCCTCGCGGTCACCATCCTCCACACCACGTTCAACGCCC	Chr2B	159106080	1.21E-27	1	1	1	1	1	0	0	0	0	1	1	1	1	1	1	1	1	1	1	1	1	1	1	1	1	1	1	1	1	1	1	1	1	1	1	1	1	1	1	1	1	1	1	1	1
62823373	TGCAGGTGAATTTGCACGCACCCTGTTGAAGCCCTTCATGGAAGCCGCTTCCTCCTCCTCCTCGGCCGT	Chr2B	160199836	1.21E-27	1	1	1	1	1	0	0	0	0	1	1	1	1	1	1	1	1	1	1	1	1	1	1	1	1	1	1	1	1	1	1	1	1	1	1	1	1	1	1	1	1	1	1	1	1
62924829	TGCAGTTTGGACGAAACGAAGGGGCTTTATTTAGCCGAGATCGGAAGAGCGGTTCAGCAGGAATGCCGA	Chr2B	162254496	1.81E-10	1	1	1	1	1	0	0	0	0	1	1	1	1	1	1	1	1	1	1	1	1	1	1	1	1	1	1	1	1	1	1	1	1	1	1	1	1	1	1	1	1	1	1	1	1
62870658	TGCAGAAACCATCCCTTGCCTGGCACCTCAGGTCACTGAAGCTACACCTGAAAATGTCATCCAACTCCA	Chr2B	162587316	1.21E-27	1	1	1	1	1	0	0	0	0	1	1	1	1	1	1	1	1	0	1	1	1	1	1	1	0	1	1	1	1	1	1	1	1	1	1	1	1	1	1	1	1	1	1	1	1
4281176	TGCAGAAAACCTTTCGTGGTGCCTCCTCAGTGCAGTTTCAGGCTTCCGAGATCGGAAGAGCGGTTCAGC	Chr2B	165734147	2.78E-16	1	1	1	1	1	0	0	0	0	1	1	1	1	1	0	1	1	1	1	1	1	1	1	1	1	1	1	1	1	1	1	1	1	1	1	1	1	1	1	1	1	1	1	1	1
62837596	TGCAGTTTCGCACAAAAGCGTCCCCGACTGGGCCGAGATCGGAAGAGCGGTTCAGCAGGAATGCCGAGA	Chr2B	165779827	2.11E-09	1	1	1	1	1	0	0	0	0	1	1	1	1	1	1	1	1	1	1	1	1	1	1	1	1	1	1	1	1	1	1	1	1	1	1	1	1	1	1	1	1	1	1	1	1
4284504	TGCAGCCAGTAGACCGAGCATCAATGGCAATTTCTTCCGAGATCGGAAGAGCGGTTCAGCAGGAATGCC	Chr2B	166136742	1.68E-11	1	1	1	1	1	0	0	0	0	1	1	1	1	1	1	1	1	1	1	1	1	1	1	1	1	1	1	1	1	1	1	1	1	1	1	1	1	1	1	1	1	1	1	1	1
62824341	TGCAGTATGAGATTTGGAACCTGTGATAATACTATGATGTGTACACTTCTTAAACCTGGTTCAGAGTGA	Chr2B	166136778	1.21E-27	1	1	1	1	1	0	0	0	0	1	1	1	1	1	1	1	1	1	1	1	1	1	1	1	1	1	1	1	1	1	1	1	1	1	1	1	1	1	1	1	1	1	1	1	1
62856483	TGCAGGCCGTAGCCCTCCGTGGGCTCTGCCCTCCATCGGCGCAGCGCCAGCCTCGCCGTCCTGTTCTCG	Chr2B	166632579	5.62E-26	1	1	1	1	1	0	0	0	0	1	1	1	1	1	1	1	1	1	1	1	1	1	0	1	1	1	1	1	1	1	1	1	1	1	1	1	1	1	1	1	1	1	1	1	1
4270361	TGCAGTAGGACGCCTCGTGCGCGTGCGATCTTGGAGCTCCGACGCCGAGATCGGAAGAGCGGTTCAGCA	Chr2B	166641149	1.00E-15	1	1	1	1	1	0	0	0	0	1	1	1	1	1	1	1	1	1	1	1	1	1	1	1	1	1	1	1	1	1	1	1	1	1	1	1	1	1	1	1	1	1	1	1	1
62884376	TGCAGGTGACGGTGTTTCTGTTGTCTGGAGACATTCGGCTCCGAGATCGGAAGAGCGGTTCAGCAGGAA	Chr2B	167477565	1.34E-13	1	1	1	1	1	0	0	0	0	1	1	1	1	1	1	1	1	1	1	1	1	1	1	1	1	1	1	1	1	1	1	1	1	1	1	1	1	1	1	1	1	1	1	1	1
62830776	TGCAGCGACGGCGTCGTCGTCATCGACACCGTGTTCCGAGATCGGAAGAGCGGTTCAGCAGGAATGCCG	Chr2B	167798058	5.54E-11	1	1	1	1	1	0	0	0	0	1	1	1	1	1	1	1	1	1	1	1	1	1	1	1	1	1	1	1	1	1	1	1	1	1	1	1	1	1	1	1	1	1	1	1	1
62825639	TGCAGTGTATGTCGCTGATGCTGCGGGGAACGCACCGAGTGGTGCAGCGATGTTGTTGCAGCTCTCTCT	Chr2B	168190128	1.21E-27	1	1	1	1	1	0	0	0	0	1	1	0	1	1	1	1	1	1	1	1	1	1	1	1	1	1	1	1	1	1	1	1	1	1	1	1	1	1	1	1	1	1	1	1	1
62911134	TGCAGGTTTCTGAATTTCGAGGCTCGCTGAAGGGTGCTCTGGGGCCGAGATCGGAAGAGCGGTTCAGCA	Chr2B	169397393	1.00E-15	1	1	1	1	1	0	0	0	0	1	1	1	1	1	1	1	1	1	1	1	1	1	0	1	1	1	1	1	1	1	1	1	1	1	1	1	1	1	1	1	1	1	1	1	1
32775689	TGCAGGCATGCAGGCGCACCAGATCAAAACCCCAAGCCACAAAACCCTACTGGAATTTTGCAAAGCACG	Chr2B	169397437	5.62E-26	1	1	1	1	1	0	0	0	0	1	1	1	1	1	1	1	1	1	1	1	1	1	1	1	1	1	1	1	1	1	1	1	1	1	1	1	1	1	1	1	1	1	1	1	1
62833747	TGCAGGCCATCAGCCTAATTAATTAATAAACCCGAGATCGGAAGAGCGGTTCAGCAGGAATGCCGAGAC	Chr2B	169897161	6.75E-09	1	1	1	1	1	0	0	0	0	1	1	1	1	1	1	1	1	1	1	1	1	1	1	1	1	1	1	1	1	1	1	1	1	1	1	1	1	1	1	1	1	1	1	1	1
62922793	TGCAGCTGCCCGAGTACCCCAACAAGGAGGAGCTCGACGCGGTCCTCAAGACGATCGAGTCCTTCCCGC	Chr2B	172885484	1.21E-27	1	1	1	1	1	0	0	0	0	1	1	1	1	1	1	1	1	1	1	1	1	1	1	1	1	1	1	1	1	1	1	1	1	1	1	1	1	1	1	1	1	1	1	1	1
4296259	TGCAGCGAAAGGGGTCGCTCGAAACCGTGTTGTTTCCGAGATCGGAAGAGCGGTTCAGCAGGAATGCCG	Chr2B	173086451	5.54E-11	1	1	1	1	1	0	0	0	0	1	1	1	1	1	1	1	1	1	1	1	1	1	0	1	1	1	1	1	1	1	1	1	1	1	1	1	1	1	1	1	1	1	1	1	1
62904617	TGCAGCATGATCGAGTATGTGTTTTCTTCTGCCGAGATCGGAAGAGCGGTTCAGCAGGAATGCCGAGAC	Chr2B	174843025	6.75E-09	1	1	1	1	1	0	0	0	0	1	1	1	1	1	1	1	1	1	1	1	1	1	1	1	1	1	1	1	1	1	1	1	1	1	1	1	1	1	1	1	1	1	1	1	1
4288374	TGCAGCAATCTGTATATGCTGAGCTAAACACATACTCGATCATGCGCAAATCACAACCTTATTCACTAC	Chr2B	174843056	1.21E-27	1	1	1	1	1	0	0	0	0	1	1	1	1	1	1	1	1	1	1	1	1	1	1	1	1	1	1	1	1	1	1	1	1	1	1	1	1	1	1	1	1	1	1	1	1
62884686	TGCAGTTTATCACGTTGAAATGCCTCGCAGTCACAGGTCCCGAGATCGGAAGAGCGGTTCAGCAGGAAT	Chr2B	177972582	4.52E-13	1	1	1	1	1	0	0	0	0	1	1	1	1	1	1	1	1	1	1	1	1	1	1	1	1	1	1	1	1	1	1	1	1	1	1	1	1	1	1	1	1	1	1	1	1
4299316	TGCAGATGGCACGGGAATCGAGAAAAACAACGGAAGCCGAGATCGGAAGAGCGGTTCAGCAGGAATGCC	Chr2B	178504323	1.68E-11	1	1	1	1	1	0	0	0	0	1	1	1	1	1	1	1	1	1	1	1	1	1	1	1	1	1	1	1	1	1	1	1	1	1	1	1	1	1	1	1	1	1	1	1	1
4297764	TGCAGGAACAGAAACGAAACAAGAAAAGATGCATTGGATTAAACGACCGTTGATTAGCTCCTTGGATCA	Chr2B	180316894	1.21E-27	1	1	1	1	1	0	0	0	0	1	1	1	1	1	1	1	1	1	1	1	1	1	1	1	1	1	1	1	1	1	1	1	1	1	1	1	1	1	1	1	1	1	1	1	1
4328178	TGCAGGCACTAAGATAGAAATGGAAATTACTAGCTACTGTAGCTGCTACCGAGATCGGAAGAGCGGTTC	Chr2B	185674988	6.88E-18	1	1	1	1	1	0	0	0	0	1	1	1	1	1	1	1	1	1	1	1	1	1	1	1	1	1	1	1	1	1	1	1	1	1	1	1	1	1	1	1	1	1	1	1	1
62828819	TGCAGCACCGAATAGGGTTGGCCAGCATGCACCCCCGCCGAGATCGGAAGAGCGGTTCAGCAGGAATGC	Chr2B	186392492	5.06E-12	1	1	1	1	1	0	0	0	0	1	1	1	1	1	0	1	1	1	1	1	1	0	1	1	1	1	1	1	1	1	1	1	1	1	1	1	1	1	1	1	1	1	1	1	1
62829742	TGCAGCCACCACGGCACGATGCGTGGCAGCTGGCCGAGATCGGAAGAGCGGTTCAGCAGGAATGCCGAG	Chr2B	186753678	5.87E-10	1	1	1	1	1	0	0	0	0	0	1	1	1	1	0	1	1	1	1	1	1	1	1	1	1	1	1	1	1	1	1	1	1	1	1	1	1	1	1	1	1	1	1	1	1
62813688	TGCAGACAAGATGGTGGGAGCGACACACTCCTTCCCAACAGGAGGATCTGGTTGATTGGTGGACATGGT	Chr2B	188616037	1.21E-27	1	1	1	1	1	0	0	0	0	1	1	1	1	1	1	1	1	1	1	1	1	1	1	1	1	1	1	1	1	1	1	1	1	1	1	1	1	1	1	1	1	1	1	1	1
62865544	TGCAGCACGCGGGCATAGCGCGCTAGCGACCCGAGATCGGAAGAGCGGTTCAGCAGGAATGCCGAGACC	Chr2B	191367706	2.12E-08	1	1	1	1	1	0	0	0	0	1	1	1	1	1	1	1	1	1	1	1	1	1	1	1	1	1	1	1	1	1	1	1	1	1	1	1	1	1	1	1	1	1	1	1	1
62819054	TGCAGCGTCGACGGGTTAGTAGAGGGTCTTAGCCTTCTAGCTCTAGACTTCCAACCACATTTTTTGGTT	Chr2B	191699849	1.21E-27	1	1	1	1	1	0	0	0	0	1	1	1	1	1	1	1	1	1	1	1	1	1	1	1	1	1	1	1	1	1	1	1	1	1	1	1	1	1	1	1	1	1	1	1	1
62896818	TGCAGATAAGTAGATGAACAAACTTGTTGGAAAACCTGTACATTGTCCCCACGCTGCCTTTTGCACCCT	Chr2B	192561400	1.21E-27	1	1	1	1	1	0	0	0	0	1	1	1	1	1	1	1	1	1	1	1	1	1	1	1	1	1	1	1	1	1	1	1	1	1	1	1	1	1	1	1	1	1	1	1	1
62854106	TGCAGCACCGAATCGAAGAAATAAGCGAGTGGGGCGGGGAGAGACGGAAGAAGGGGAGAGGAGAGGGCA	Chr2B	198359317	1.21E-27	1	1	1	1	1	0	0	0	0	1	1	1	1	1	1	1	1	1	1	1	1	0	1	1	1	1	1	1	1	1	1	1	1	1	1	1	1	1	1	1	1	1	1	1	1
62857978	TGCAGTGGCGCCACGGCGTGACCTGGTTGCTGCTGGCGCGGTGGCATGGCATCTACTGCTGCTGCCCGA	Chr2B	203633961	4.35E-27	1	1	1	1	1	0	0	0	0	1	1	1	1	1	1	1	1	1	1	1	1	1	1	1	1	1	1	1	1	1	1	1	1	1	1	1	1	1	1	1	1	1	1	1	1
62866992	TGCAGGAGCAATGGCGTCTTAGCACACGCACTCGCTGGGCAAACGCTAATCACGCCCCGAGATCGGAAG	Chr2B	204632804	3.31E-22	1	1	1	1	1	0	0	0	0	1	1	1	1	1	1	1	1	1	1	1	1	1	1	1	1	1	1	1	1	1	1	1	1	1	1	1	1	1	1	1	1	1	1	1	1
62895921	TGCAGGCCTCAGCGGGCGCGGGCGCGGGCGCCGACTGCCACTTCCCGAGATCGGAAGAGCGGTTCAGCA	Chr2B	206848923	1.00E-15	1	1	1	1	1	0	0	0	0	1	1	1	1	1	1	0	1	1	1	1	1	1	1	1	1	1	1	1	1	1	1	1	1	0	1	1	1	1	1	1	1	1	1	1	1
62815351	TGCAGATGCACACACCCAACCTGCACTTTTCACCGCGAAAGTTGCGTGCGGTCATGCTCATGCGTGCTT	Chr2B	207209478	1.21E-27	1	1	1	1	1	0	0	0	0	1	1	1	1	1	1	1	1	1	1	1	1	1	1	1	1	1	1	1	1	1	1	1	1	1	1	1	1	1	1	1	1	1	1	1	1
62826407	TGCAGTTTTGCTAGACTTAATGTGTTGCTCGAAAGTTGCGGTTAACCGTAAGAAGTCAAGGCAGCTACT	Chr2B	214810401	1.21E-27	1	1	1	1	1	0	0	0	0	1	1	1	1	1	1	1	1	1	1	1	1	1	1	1	1	1	1	1	1	1	1	1	1	1	1	1	1	1	1	1	1	1	1	1	1
62813554	TGCAGAATCGATCGCCGTGGGTTACTTATAGCTCGGCACCGCTGCATGGTTGGCTCCGTTTCATGTTCA	Chr2B	218247524	1.21E-27	1	1	1	1	1	0	0	0	0	1	1	1	1	1	1	1	1	1	1	1	1	1	1	1	1	1	1	1	1	1	1	1	1	1	1	1	1	1	1	1	1	1	1	1	1
62829190	TGCAGCAGCGAGCGCCTGCGCTTGCGTCTGCATGCATGTCCTGGATTCTTGCCTGCCGAGATCGGAAGA	Chr2B	220344173	1.15E-21	1	1	1	1	1	0	0	0	0	1	1	1	1	1	1	1	1	1	1	1	1	1	1	1	1	1	1	1	1	1	1	1	1	1	1	1	1	1	1	1	1	1	1	1	1
62829689	TGCAGCCAACTCTTAACTCGTGACATTGGAACGCCGAGATCGGAAGAGCGGTTCAGCAGGAATGCCGAG	Chr2B	220973324	5.87E-10	1	1	1	1	1	0	0	0	0	1	1	1	1	1	1	1	1	1	1	1	1	1	1	1	1	1	1	1	1	1	1	1	1	1	1	1	1	1	1	1	1	1	1	1	1
62909859	TGCAGCGTGAGCTTCTTTGGAGCAAGCTCCTCCGCCGAGATCGGAAGAGCGGTTCAGCAGGAATGCCGA	Chr2B	223216397	1.81E-10	1	1	1	1	1	0	0	0	0	1	1	1	1	1	1	1	1	1	1	1	1	1	1	1	1	1	1	1	1	1	1	1	1	1	1	1	1	1	1	1	1	1	1	1	1
62822395	TGCAGGGACTGAATCATATTCTTTCTAGATCGCGTTGTTGCCTTCATACAGAGAATTTTTGTGTTTCTA	Chr2B	224959672	1.21E-27	1	1	1	1	1	0	0	0	0	1	1	1	1	1	1	1	1	1	1	1	1	1	1	1	1	1	1	1	1	1	1	1	1	1	1	1	1	1	1	1	1	1	1	1	1
62889034	TGCAGGGCCAACCAATGGGTGACACGTGTCCTTGTGACCCCACTTCTGCATCTCCCTATTTGCAGCTAA	Chr2B	225278706	1.21E-27	1	1	1	1	1	0	0	0	0	1	1	1	1	1	1	1	1	1	1	1	1	1	1	1	1	1	1	1	1	1	1	1	1	1	1	1	1	1	1	1	1	1	1	1	1
62849052	TGCAGCTGGGCAATGTGCATGAGCAAGGCGCGTGCGGCACATAACCTCGGTAGTCCTGGGCCTTATGGC	Chr2B	225279539	1.21E-27	1	1	1	1	1	0	0	0	0	1	1	0	1	1	1	1	1	1	1	1	1	1	1	1	1	1	1	1	1	1	1	1	1	1	1	1	1	1	1	1	1	1	1	1	1
62814738	TGCAGAGGGCCTGGACGCCTGGACCCTGGGCGACGAGCTCAGTGTCTCCCTGGTTGATTACGGCCTCCG	Chr2B	227567268	1.21E-27	1	1	1	1	1	0	0	0	0	1	1	1	1	1	1	1	1	1	1	1	1	1	1	1	1	1	1	1	1	1	1	1	1	1	1	1	1	1	1	1	1	1	1	1	1
62897030	TGCAGACCATGCCTTCGCTTCCGAGGTAGCACCCCAGTTCTGCCTCCGTCCGTAGCATATGGTGGTCTC	Chr2B	229474693	1.21E-27	1	1	1	1	1	0	0	0	0	1	1	1	1	1	1	1	1	1	1	1	1	1	1	1	1	1	1	1	1	1	1	1	1	1	1	1	1	1	1	1	1	1	1	1	1
4263020	TGCAGCGATCGTTCGTAATGCAAAAATTGGCAACCTTCCCAGCATAAGCATGATTAGCCCAGCAAATCC	Chr2B	240198782	1.21E-27	1	1	1	1	1	0	0	0	0	1	1	1	1	1	1	1	1	1	1	1	1	1	1	1	1	1	1	1	1	1	1	1	1	1	1	1	1	1	1	1	1	1	1	1	1
62814782	TGCAGAGGTGAAGATGGCGGAGTTCTCGCCGTCCGTGGTGGCCGCGTCGGCGCTGCTGGCCGCCGCCGA	Chr2B	241996902	4.35E-27	1	1	1	1	1	0	0	0	0	1	1	1	1	1	1	1	1	1	1	1	1	1	1	1	1	1	1	1	1	1	1	1	1	1	1	1	1	1	1	1	1	1	1	1	1
62829237	TGCAGCAGCGTGCGATTGCGGCGACAGCGTACGTATACGTAGTACGGGACCGAGATCGGAAGAGCGGTT	Chr2B	242048611	2.00E-18	1	1	1	1	1	0	0	0	0	1	1	1	1	1	1	1	1	1	1	1	1	1	1	1	1	1	1	1	1	1	1	1	1	1	1	1	1	1	1	1	1	1	1	1	1
62825068	TGCAGTGAGTGTCAACCGCGCGCGCGCAAAACTCGCCGATTCGTACCGTTAGCTCCTCAAGATTTCAAG	Chr2B	244491005	1.21E-27	1	1	1	1	1	0	0	0	0	1	1	1	1	1	1	1	1	1	1	1	1	1	1	1	1	1	1	1	1	1	1	1	1	1	1	1	1	1	1	1	1	1	1	1	1
62855546	TGCAGCTCCCCATCATCAAGCGCAGCCCACGCTGCAACTCCACTTTGAGGAATACCTTGCATGCCGAGA	Chr2B	245056022	2.62E-24	1	1	1	1	1	0	0	0	0	1	1	1	1	1	1	1	1	1	1	1	1	1	1	1	1	1	1	1	1	1	1	1	1	1	1	1	1	1	1	1	1	1	1	1	1
4293181	TGCAGAATACGATCGCTCAAAGTCAGCACACTGGCCAAATACTTTTCACCGAGATCGGAAGAGCGGTTC	Chr2B	245945710	6.88E-18	1	1	1	1	1	0	0	0	0	1	1	1	1	1	1	1	1	1	0	1	1	1	1	1	1	1	1	1	1	1	1	1	1	1	1	1	1	1	1	1	1	1	1	1	1
4296446	TGCAGCATAATTAGCACGGCAACCAGAATCCCCTCTGACCGAGATCGGAAGAGCGGTTCAGCAGGAATG	Chr2B	246224449	1.52E-12	1	1	1	1	1	0	0	0	0	1	1	1	1	1	1	1	1	1	1	1	1	1	1	1	1	1	1	1	1	1	1	1	1	1	1	1	1	1	1	1	1	1	1	1	1
62854346	TGCAGCAGGGCGGCATGGGAGGAGCTTCAGGCCCCAGATCAGCTCGCCCAAATGCATGCTCTCCTTCTT	Chr2B	247374618	1.21E-27	1	1	1	1	1	0	0	0	0	1	1	1	1	1	0	0	1	1	1	1	0	1	1	1	1	1	1	1	1	1	1	1	1	1	1	1	1	1	1	1	1	1	1	1	1
62855164	TGCAGCGCCTCATCTTTTGCCTGCTCTTTCCTACACCGACCCGACCATCGCAATGTGATTCCTCCGAGA	Chr2B	251717938	5.62E-26	1	1	1	1	1	0	0	0	0	1	1	1	1	1	1	1	1	1	1	1	1	1	1	1	1	1	1	1	1	1	1	1	1	1	1	1	1	1	1	1	1	1	1	1	1
62900533	TGCAGTTCCCCGTGGGAAGGATCGCAAGGTTCCTCAAGGCCGGCAAGTACGCCGAGCGCGTCGGCGCCG	Chr2B	251764852	1.21E-27	1	1	1	1	1	0	0	0	0	1	1	1	1	1	1	1	1	1	1	1	1	1	1	1	1	1	1	1	1	1	1	1	1	1	1	1	1	1	1	1	1	1	1	1	1
62867923	TGCAGTAAAGTAACCTGTATTCCATACACTGCAATCCTAGCAGAAATTTTTTTGATGGCCGAGATCGGA	Chr2B	253750129	2.72E-23	1	1	1	1	1	0	0	0	0	1	1	1	1	1	0	1	1	1	1	1	1	1	1	1	1	1	1	1	1	1	1	1	1	1	1	1	1	1	1	1	1	1	1	1	1
32786846	TGCAGCTCCCGGCGCCAACCGTGGGGGCACCTCCATCTCCAGCGCCGAGATCGGAAGAGCGGTTCAGCA	Chr2B	253930853	4.66E-14	1	1	1	1	1	0	0	0	0	1	1	1	1	1	1	1	1	1	1	1	1	1	1	1	1	1	1	1	1	1	1	1	1	1	1	1	1	1	1	1	1	1	1	1	1
62818016	TGCAGCCTCCCCGCCAATTGGACCGCCCAGCCGAGCACCAATGAGCAGATCGAAGAAGTGCTGCCCATC	Chr2B	254873834	1.21E-27	1	1	1	1	1	0	0	0	0	1	1	1	1	1	1	1	1	1	1	1	1	1	1	1	1	1	1	1	1	1	1	1	1	1	1	1	1	1	1	1	1	1	1	1	1
62887378	TGCAGCCGAGCGGCGACGAGGCGGTTGACGTGCTCGGAGACGGCGACGAGCACCTTCCCCGCCATGTGG	Chr2B	256568024	1.21E-27	1	1	1	1	1	0	0	0	0	1	1	1	1	1	1	1	1	1	1	1	1	1	1	1	1	1	1	1	1	1	1	1	1	1	1	1	1	1	1	1	1	1	1	1	1
4263224	TGCAGCTTGTGGGGGAGAAAAGAAGCATGCGTTAAAACACAGAAGTTACACTGTAAGGTGGATCCCGAG	Chr2B	262168694	1.56E-26	1	1	1	1	1	0	0	0	0	1	1	1	1	1	1	1	1	1	1	1	1	1	1	1	1	1	1	1	1	1	1	1	1	1	1	1	1	1	1	1	1	1	1	1	1
4299725	TGCAGTCAGTGAGCCCCACCAATTCAATGGGCAATAATTCCGAGATCGGAAGAGCGGTTCAGCAGGAAT	Chr2B	266484759	4.52E-13	1	1	1	1	1	0	0	0	0	1	1	1	1	1	1	1	1	1	1	1	1	1	1	1	1	1	1	1	1	1	1	1	1	1	1	1	1	1	1	1	1	1	1	1	1
62831705	TGCAGCGTGGCCAGATATGGCCAACTGCGGATCCTCCATTGCAACCTTCTTCTAGCCGAGATCGGAAGA	Chr2B	270334294	1.15E-21	1	1	1	1	1	0	0	0	0	1	1	1	1	1	1	1	1	1	1	1	1	1	1	1	1	1	1	1	1	1	1	1	1	1	1	1	1	1	1	1	1	1	1	1	1
62831161	TGCAGCGCGTCAACAGAGAAATATGCCTCCCGAGATCGGAAGAGCGGTTCAGCAGGAATGCCGAGACCG	Chr2B	271492815	6.54E-08	1	1	1	1	1	0	0	0	0	1	1	1	1	1	1	1	1	1	1	1	1	1	1	1	1	1	1	1	1	1	1	1	1	1	1	1	1	1	1	1	1	1	1	1	1
62815781	TGCAGCAACAGCGTACCAATAGCAGCCAGAAAATGGCAGTGGCGTCGGGCAGCCACACGGCACAACAAC	Chr2B	315432575	1.21E-27	1	1	1	1	1	0	0	0	0	1	1	1	1	1	0	1	1	1	1	1	1	1	1	1	1	1	1	1	1	1	1	1	1	1	1	1	1	1	1	1	1	1	1	1	1
62903788	TGCAGGGAGGCCCAACTACTGCACTGTGGAGGTAAGATCCTTTCCTCTAGATTTATTCCGAGATCGGAA	Chr2B	329320506	9.50E-23	1	1	1	1	1	0	0	0	0	1	1	1	1	1	1	1	1	1	1	1	1	1	1	1	1	1	1	1	1	1	1	1	1	1	1	1	1	1	1	1	1	1	1	1	1
62815006	TGCAGATAGCACGTGTAAAGTATTGTATGAGGGAAAGAAAGGGTCGGTGGATATGAAGCTTCAGCAAAT	Chr2B	352565680	1.21E-27	1	1	1	1	1	0	0	0	0	1	1	1	1	1	1	1	1	1	1	1	1	1	1	1	1	0	1	1	1	1	1	1	1	1	1	1	1	1	1	1	1	1	1	1	1
62823874	TGCAGTAAATTGCATCTCACGGCGACGGAATCGCGTTGACTTAGATTGGAGACGAGGGGGGAGGAAGAA	Chr2B	360064173	1.21E-27	1	1	1	1	1	0	0	0	0	1	1	1	1	1	1	1	1	1	1	1	1	1	1	1	1	1	1	1	1	1	1	1	1	1	1	1	1	1	1	1	1	1	1	1	1
62868274	TGCAGTGCCCCGACCTCCACGCATCAGCGGCGCCCATACCCGTCACCGAGATCGGAAGAGCGGTTCAGC	Chr2B	374768059	2.78E-16	1	1	1	1	1	0	0	0	0	1	1	1	1	1	1	1	1	1	1	1	1	1	1	1	1	1	1	1	1	1	1	1	1	1	1	1	1	1	1	1	1	1	1	1	1
62872222	TGCAGCATTTATTTTAAAGAAAAATTACAAACAATTAAATCTAGGATGATGTTTACGCTTTGGCAGTAG	Chr2B	375743529	1.21E-27	1	1	1	1	1	0	0	0	0	1	1	1	1	1	1	1	1	1	1	1	1	1	1	1	1	1	1	1	1	1	1	1	1	1	1	1	1	1	1	1	1	1	1	1	1
62819493	TGCAGCTCCACTCCACCACAGCAGGAGCCGACCACTAGCTACTGCTTCTTGTCCCCGTCTCCGAGATCG	Chr2B	383743382	2.23E-24	1	1	1	1	1	0	0	0	0	1	1	1	1	1	1	1	1	1	1	1	1	1	1	1	1	1	1	1	1	1	1	1	1	1	1	1	1	1	1	1	1	1	1	1	1
62894028	TGCAGCTCCGTGGCGCTGATGACCGTGCCGTGGAATCCGTACGGCACGCGCCCCGAGATCGGAAGAGCG	Chr2B	386362295	4.82E-20	1	1	1	1	1	0	0	0	0	1	1	1	1	1	1	1	1	0	1	1	1	1	0	1	1	1	1	1	1	1	1	1	1	1	1	1	1	1	1	1	1	1	1	1	1
62916834	TGCAGTCTCCAGTCGCATCGTTGTCGGCCGTACCGAGATCGGAAGAGCGGTTCAGCAGGAATGCCGAGA	Chr2B	388046040	2.11E-09	1	1	1	1	1	0	0	0	0	1	1	1	1	1	0	1	1	1	1	1	1	1	1	1	1	1	1	1	1	1	1	1	1	1	1	1	1	1	1	1	1	1	1	1	1
62836778	TGCAGTGCCTCTGCGCGGGGACGTGGACGTGGACGGGGACGGGATCGCGGGGATCCGAGATCGGAAGAG	Chr2B	389213180	4.01E-21	1	1	1	1	1	0	0	0	0	1	1	1	1	1	1	1	1	1	1	1	1	1	1	1	1	1	1	1	1	1	1	1	1	1	1	1	1	1	1	1	1	1	1	1	1
32741753	TGCAGGAACCCGAACCGCTGGCGACGCGGCGGCCGCAGCTCACGCGGGAGGAAGAGCGGCGCATACTCG	Chr2B	391220849	1.21E-27	1	1	1	1	1	0	0	0	0	1	1	1	1	1	1	1	1	1	1	1	1	1	1	1	1	1	1	1	1	1	1	1	1	1	1	1	1	1	1	1	1	1	1	1	1
4300645	TGCAGTTCTCGGGTCTCTCCACGGCGCTGCGTGGATTCCGAGATCGGAAGAGCGGTTCAGCAGGAATGC	Chr2B	392948652	5.06E-12	1	1	1	1	1	0	0	0	0	1	1	1	1	1	1	1	1	1	1	1	1	1	1	1	1	1	1	1	1	1	1	1	1	1	1	1	1	1	1	1	1	1	1	1	1
62866184	TGCAGCGACAGAAGGTTGGGAAAACAGAGAGGCATATATCCTTTAATCACCACCGAGATCGGAAGAGCG	Chr2B	395745647	4.82E-20	1	1	1	1	1	0	0	0	0	1	1	1	1	1	1	1	1	1	1	1	1	1	1	1	1	1	1	1	1	1	1	1	1	1	1	1	1	1	1	1	1	1	1	1	1
62831164	TGCAGCGCGTGCCTAGGAAGAGGAACGGGATGCTGCGGCTCCGTGACACCGAGATCGGAAGAGCGGTTC	Chr2B	395822302	6.88E-18	1	1	1	1	1	0	0	0	0	1	1	1	1	1	1	1	1	1	1	1	1	1	1	1	1	1	1	1	1	1	1	1	1	1	1	0	1	1	1	1	1	1	1	1	1
62896095	TGCAGTCGACCAGAGGGATCCATGTACACTTACGTACAAGGAAGTGATGGTCCCGAGATCGGAAGAGCG	Chr2B	400087745	4.82E-20	1	1	1	1	1	0	0	0	0	1	1	1	1	1	1	1	1	1	1	1	1	1	1	1	1	1	1	1	1	1	1	1	1	1	1	1	1	1	1	1	1	1	1	1	1
62891806	TGCAGGCTTTGCTTCTGCTTGTGCTTGTGCGGCCCTCGCTCCAATCCTTTGGATTCGTGGCTTCTCTGC	Chr2B	402819349	1.21E-27	1	1	1	1	1	0	0	0	0	1	1	1	1	1	1	1	1	1	1	1	1	1	1	1	1	1	1	1	1	1	1	1	1	1	1	1	1	1	1	1	1	1	1	1	1
4274883	TGCAGCGTCTTCTTTCTGAGTTGATAGCGAGCATTGCATGCAACTCTAGCCCAAAATCATCCATCTTAC	Chr2B	404872272	1.21E-27	1	1	1	1	1	0	0	0	0	1	1	1	1	1	1	1	1	1	1	1	1	1	1	1	1	1	1	1	1	1	1	1	1	1	1	1	1	1	1	1	1	1	1	1	1
62854842	TGCAGCCGTCGCTCCAGGACGCCGTACGTGGTCACCACCTCGCCGCTCGGCACATGCACCAGCACTTTG	Chr2B	407076158	1.21E-27	1	1	1	1	1	0	0	0	0	1	1	1	1	1	1	1	1	1	1	1	1	1	1	1	1	1	1	1	1	1	1	1	1	1	1	1	1	1	1	1	1	1	1	1	1
62872680	TGCAGCGAAGAATGTGTTCCTTAAATTATTGGTTAACTGCTCTCTTGACAAAGAATTCCAGACTGGTGG	Chr2B	411050865	1.21E-27	1	1	1	1	1	0	0	0	0	1	1	1	1	1	1	1	1	1	1	1	1	1	1	1	1	1	1	1	1	1	1	1	1	1	1	1	1	1	1	1	1	1	1	1	1
62814568	TGCAGAGCTTCTCTTGGAAACCATCGGAATCCAGTATGCTAAGATGCTAGTCTGGCATTTTCGCCGAGA	Chr2B	411225940	5.62E-26	1	1	1	1	1	0	0	0	0	1	1	1	1	1	1	1	1	1	1	1	1	1	1	1	1	1	1	1	1	1	1	1	1	1	1	1	1	1	1	1	1	1	1	1	1
62919124	TGCAGGGCGCTGCAATTTCTGAACTTGCTTGACCTGGGGCAGATGGTCGTGCGGGAGGAAGGGAGAGTC	Chr2B	411714137	1.21E-27	1	1	1	1	1	0	0	0	0	1	1	1	1	1	1	1	1	1	1	1	1	1	1	1	1	1	1	1	1	1	1	1	1	1	1	1	1	1	1	1	1	1	1	1	1
4280382	TGCAGAAGCATGGTGCTTGCATGAGAGATGGACAAGCTTCCGAGATCGGAAGAGCGGTTCAGCAGGAAT	Chr2B	415358517	4.52E-13	1	1	1	1	1	0	0	0	0	1	1	1	1	1	1	1	1	1	1	1	1	1	1	1	1	1	1	1	1	1	1	1	1	1	1	1	1	1	1	1	1	1	1	1	1
62831813	TGCAGCTACTGCTAGATGTCATTGCTGTGAGATTGCTGTTGTTCCCGAGATCGGAAGAGCGGTTCAGCA	Chr2B	416578575	1.00E-15	1	1	1	1	1	0	0	0	0	1	1	0	1	1	1	1	1	1	1	1	1	1	0	1	1	1	1	1	1	1	1	1	1	1	1	1	1	1	1	1	1	1	1	1	1
4275270	TGCAGTCCCTGGTGCCAAGCTGCAACAAGGTACTACTGTATGTGTTTATGCATGTATGAACACACCGAG	Chr2B	417398163	1.56E-26	1	1	1	1	1	0	0	0	0	1	1	1	1	1	1	1	1	1	1	1	1	1	1	1	1	1	1	1	1	1	1	1	1	1	1	1	1	1	1	1	1	1	1	1	1
62829696	TGCAGCCAAGCTGCGCCTTCTCGGTTCGAAGCACCGAGATCGGAAGAGCGGTTCAGCAGGAATGCCGAG	Chr2B	419662200	5.87E-10	1	1	1	1	1	0	0	0	0	1	1	1	1	1	1	1	1	1	1	1	1	1	1	1	1	1	1	1	1	1	1	1	1	1	1	1	1	1	1	1	1	1	1	1	1
62823225	TGCAGGTCCATACCATCCTTCATAGCTTCCACCACTGCCGCGGGAGCAATGACGTCGGACGAACTCGCG	Chr2B	419662233	1.21E-27	1	1	1	1	1	0	0	0	0	1	1	1	1	1	1	1	1	1	1	1	1	1	1	1	1	1	1	1	1	1	1	1	1	1	1	1	1	1	1	1	1	1	1	1	1
62817704	TGCAGCCGACGGACGCCCCACACTCTCTCCATCTTTTAGGGTTTCGCCTTGCCAACGCTACGCCGCCGA	Chr2B	420921421	1.21E-27	1	1	1	1	1	0	0	0	0	1	1	1	1	1	1	1	1	1	1	1	1	1	1	1	1	1	1	1	1	1	1	1	1	1	1	1	1	1	1	1	1	1	1	1	1
62916832	TGCAGTCTCCAACCCCATACCCCTGGCACCGCCGATCTTTGACCGAGATCGGAAGAGCGGTTCAGCAGG	Chr2B	428116567	1.17E-14	1	1	1	1	1	0	0	0	0	1	1	1	1	1	1	1	1	1	1	1	1	1	1	1	1	1	1	1	1	1	1	1	1	1	1	1	1	1	1	1	1	1	1	1	1
4263211	TGCAGCTTGGCCTGGCTCGGTTTTCATCCATCTGGAGCACTGATGCAGGGATTCACCGAGATCGGAAGA	Chr2B	434337883	1.15E-21	1	1	1	1	1	0	0	0	0	1	1	1	1	1	1	1	1	1	1	1	1	1	1	1	1	1	1	1	1	1	1	1	1	1	1	1	1	1	1	1	1	1	1	1	1
62826313	TGCAGTTTCGTTGGACGAAAGCAAGCAACGAGAGGGAACCCCGAAAGGGCAGAAACAGTTGGGCGTGTG	Chr2B	434337938	1.21E-27	1	1	1	1	1	0	0	0	0	1	1	1	1	1	1	1	1	1	1	1	1	1	1	1	1	1	1	1	1	1	1	1	1	1	1	1	1	1	1	1	1	1	1	1	1
62836034	TGCAGTAGTAAGAGGGGATCTATGTAAGTATGGGGGCACACAGTACGTTGGGTACCGAGATCGGAAGAG	Chr2B	441467902	4.01E-21	1	1	1	1	1	0	0	0	0	1	1	1	1	1	1	1	1	1	1	1	1	1	1	1	1	1	1	1	1	1	1	1	1	1	1	1	1	1	1	1	1	1	1	1	1
62832540	TGCAGCTGGTGCGGCGGTGGCCGCATTGCCGAGATCGGAAGAGCGGTTCAGCAGGAATGCCGAGACCGA	Chr2B	442632118	1.96E-07	1	1	1	1	1	0	0	0	0	1	1	1	1	1	1	1	1	1	1	1	1	1	1	1	1	1	1	1	1	1	1	1	1	1	1	1	1	1	1	1	1	1	1	1	1
4284746	TGCAGGGCGCGTCTTGAATTCTTGATCACTCGCTTGGCGTTTTCACAAGATGTGGAGCCGAACGTGATG	Chr2B	446977371	1.21E-27	1	1	1	1	1	0	0	0	0	1	1	1	1	1	1	1	1	1	1	1	1	1	1	1	1	1	1	1	1	1	1	1	1	1	1	1	1	1	1	1	1	1	1	1	1
62854867	TGCAGCCTACTAGTATACGTATACATGAAGTGAAATTTCCAAGCACACGTGAACTGAATCGTGTGCCGA	Chr2B	457340967	4.35E-27	1	1	1	1	1	0	0	0	0	1	1	1	1	1	1	1	1	1	1	1	1	1	1	1	1	1	1	1	1	1	1	1	1	1	1	1	1	1	1	1	1	1	1	1	1
4280775	TGCAGCGCCACTAGGAGCGGAATTAACTGTCAGGGAAAAGCCAAAGGATGTAACAAAGCCAGGTTAACA	Chr2B	457377700	1.21E-27	1	1	1	1	1	0	0	0	0	1	1	1	1	1	1	1	1	1	1	1	1	1	1	1	1	0	1	1	1	1	1	1	1	1	1	1	1	1	1	1	1	1	1	1	1
62905955	TGCAGATTCCGCAGCAGCTCCCACTTGTTGGAGCGTAGAACGCACAGTTCAGCTTCCATCTTCGCCGAG	Chr2B	458401370	1.56E-26	1	1	1	1	1	0	0	0	0	1	1	1	1	1	1	1	1	1	1	1	1	1	1	1	1	1	1	1	1	1	1	1	1	1	1	1	1	1	1	1	1	1	1	1	1
62837512	TGCAGTTGGCTTGCCTGCACTCATGCACTCAACAACAGGCAACACAAATACCGAGATCGGAAGAGCGGT	Chr2B	462463838	5.78E-19	1	1	1	1	1	0	0	0	0	1	1	1	1	1	1	1	1	1	1	1	1	1	1	1	1	1	1	1	1	1	1	1	1	1	1	1	1	1	1	1	1	1	1	1	1
62865350	TGCAGATGCCGGAGCACATGACATGAGCGCTGTAGTTTGATTTACCATCACGTACACCGAGATCGGAAG	Chr2B	464942001	3.31E-22	1	1	1	1	1	0	0	0	0	1	1	1	1	1	1	1	1	1	1	1	1	1	1	1	1	1	1	1	1	1	1	1	1	1	1	1	1	1	1	1	1	1	1	1	1
62853248	TGCAGACTAAAAGCGTCTCCGTCGATCCAAAGGCACAATGCAATGCACGTAGACTAGCCTACAAACAAT	Chr2B	465913735	1.21E-27	1	1	1	1	1	0	0	0	0	0	1	1	1	1	1	1	1	1	1	1	1	1	1	1	1	1	1	1	1	1	1	1	1	1	1	1	1	1	1	1	1	1	1	1	1
4295950	TGCAGAGGGAGCCATCTACGACGGTAGGGCGTGTGCGTGGTGTGGTAGGGCAATCCGAGATCGGAAGAG	Chr2B	466849190	4.01E-21	1	1	1	1	1	0	0	0	0	1	1	1	1	1	1	1	1	1	1	1	1	1	1	1	1	1	1	1	1	1	1	1	1	1	1	1	1	1	1	1	1	1	1	1	1
62824575	TGCAGTCCAGTGTGCATGCATCAACCATCCAGATCTATGGAGGCGCACGTGCTCGATCGATGGAGGCCA	Chr2B	469956911	1.21E-27	1	1	1	1	1	0	0	0	0	1	1	0	1	1	1	1	1	1	1	1	1	1	1	1	1	1	1	1	1	1	1	1	1	1	1	0	1	1	1	1	1	1	1	1	1
62930937	TGCAGTGCGCGCTCAGCCTCATGCCGTCCAACGCCGCTGCGCCGCAGCTCGACTGCCTCAACATGCTCA	Chr2B	471082111	1.21E-27	1	1	1	1	1	0	0	0	0	1	1	1	1	1	1	1	1	1	1	1	1	1	1	1	1	1	1	1	1	1	1	1	1	1	1	1	1	1	1	1	1	1	1	1	1
62907898	TGCAGGTATATACAAGGAAAATGTCGTAGTTCCGTTCGAGAAGACCAACATTTTGCTGGTGGGTGAGGG	Chr2B	471148415	1.21E-27	1	1	1	1	1	0	0	0	0	1	1	0	1	1	1	1	1	1	1	1	1	1	1	1	1	1	1	1	0	1	1	1	1	1	1	1	1	1	1	1	1	1	1	1	1
4300448	TGCAGATAAAATTGAGACCTTTTTCAATAGGGAGAAAACGTTTCAATCCAAACACCGAGATCGGAAGAG	Chr2B	472051117	4.01E-21	1	1	1	1	1	0	0	0	0	1	1	1	1	1	1	1	1	1	1	1	1	1	1	1	1	1	1	1	1	1	1	1	1	1	1	1	1	1	1	1	1	1	1	1	1
62815002	TGCAGATAGATAATTATGAAGTCAGAAAAGAAGGAACAGCACCGACGAGAAACCGCGAAAGAAAGAGAT	Chr2B	476419291	1.21E-27	1	1	1	1	1	0	0	0	0	1	1	1	1	1	1	1	1	1	1	1	1	1	1	1	1	1	1	1	1	1	1	1	1	1	1	0	1	1	1	1	1	1	1	1	1
62817859	TGCAGCCGCTGACACACGCCTATGCACCCATGGTTGGCTCTTCACCAGCAGTCCAGCACCCATGGCCGA	Chr2B	478680845	4.35E-27	1	1	1	1	1	0	0	0	0	1	1	1	1	1	1	1	1	1	1	1	1	1	1	1	1	1	1	1	1	1	1	1	1	1	1	1	1	1	1	1	1	1	1	1	1
4281295	TGCAGCATGTGCAGTGGCTGTCTTCAATTTGTGCTCTCTCACTTCGCTGCCGAGATCGGAAGAGCGGTT	Chr2B	481499120	2.00E-18	1	1	1	1	1	0	0	0	0	1	1	1	1	1	1	1	1	1	1	1	1	1	1	1	1	1	1	1	1	1	1	1	1	1	1	1	1	1	1	1	1	1	1	1	1
62883424	TGCAGCAAAACGGGGGCGTCGGCAATGCCGCCGCCGAGATCGGAAGAGCGGTTCAGCAGGAATGCCGAG	Chr2B	482498409	5.87E-10	1	1	1	1	1	0	0	0	0	1	1	1	1	1	1	1	1	1	1	1	1	1	1	1	1	1	1	1	1	1	1	1	1	1	1	1	1	1	1	1	1	1	1	1	1
62814913	TGCAGAGTTGGGCATCCGTATCCCTAGTGCGTACTATACTACGGTGTGTCGTCTTCATAGCTCAGTGCT	Chr2B	482594538	1.21E-27	1	1	1	1	1	0	0	0	0	1	1	1	1	1	1	1	1	1	1	1	1	1	1	1	1	1	1	1	1	1	1	1	1	1	1	1	1	1	1	1	1	1	1	1	1
62827017	TGCAGACATTCGGCCAGTCAACCTAATCCCCGAGATCGGAAGAGCGGTTCAGCAGGAATGCCGAGACCG	Chr2B	482705870	6.54E-08	1	1	1	1	1	0	0	0	0	1	1	1	1	1	1	1	1	1	1	1	1	1	1	1	1	1	1	1	1	1	1	1	1	1	1	1	1	1	1	1	1	1	1	1	1
62916854	TGCAGTGCACCGTTAAGAACAAGGAGCCCGTGTATCTCTGCGCCCTGATTCCGAGATCGGAAGAGCGGT	Chr2B	484697251	5.78E-19	1	1	1	1	1	0	0	0	0	1	1	1	1	1	1	1	1	1	1	1	1	1	1	1	1	1	1	1	1	1	1	1	1	1	1	1	1	1	1	1	1	1	1	1	1
62830691	TGCAGCGAAAGCTGTCCATCCACCCCGAATTAGAGCTCGCCGAGATCGGAAGAGCGGTTCAGCAGGAAT	Chr2B	485700616	4.52E-13	1	1	1	1	1	0	0	0	0	1	1	1	1	1	1	1	1	1	1	1	1	1	1	1	1	1	1	1	1	1	1	1	1	1	1	1	1	1	1	1	1	1	1	1	1
62825940	TGCAGTTCCACGCCCAGTCTCCACTCTGGCGAAGCCGAGACCACCAAAGCCTAGGCCCCAGGGGCGGAT	Chr2B	486231412	1.21E-27	1	1	1	1	1	0	0	0	0	1	1	1	1	1	1	1	1	1	1	1	1	1	1	1	1	1	1	1	1	1	1	1	1	1	1	1	1	1	1	1	1	1	1	1	1
62813903	TGCAGACCTGTTGCAGGTGCTCGGTATCTCTTGCACCACAATATGTGTATGTGCGCAGACCAGGTCGCT	Chr2B	487003073	1.21E-27	1	1	1	1	1	0	0	0	0	1	1	1	1	1	1	1	1	1	1	1	1	1	1	1	1	1	1	1	1	1	1	1	1	1	1	0	1	1	1	1	1	1	1	1	1
62819416	TGCAGCTCAATCGACCTGAACATTTTGTTCTTGTGTTCTATGGTAGGGGCTGGCCTTGAACATGGTTCC	Chr2B	488220658	1.21E-27	1	1	1	1	1	0	0	0	0	1	1	1	1	1	1	1	1	1	1	1	1	1	1	1	1	1	1	1	1	1	1	1	1	1	1	1	1	1	1	1	1	1	1	1	1
62872880	TGCAGCGTATCCGCGGAGATGGCACCAACATCGATGTCGAGTTCAAGGACATCATCCGCGCCGTGGACG	Chr2B	491798783	1.21E-27	1	1	1	1	1	0	0	0	0	1	1	1	1	1	1	1	1	1	1	1	1	1	1	1	1	1	1	1	1	1	1	1	1	1	1	1	1	1	1	1	1	1	1	1	1
62828403	TGCAGATTCCCATATGTGGCACTTCAAAGTATATTGTTATTGTGGGATGTAGTAGTTCCGAGATCGGAA	Chr2B	496310874	9.50E-23	1	1	1	1	1	0	0	0	0	1	1	1	1	1	1	1	1	1	1	1	1	1	1	1	1	1	1	1	1	1	1	1	1	1	1	1	1	1	1	1	1	1	1	1	1
62910813	TGCAGGCCACCGTGCGCGTGGAGGAGTGGCTGCTCGAAGTCCGAGATCGGAAGAGCGGTTCAGCAGGAA	Chr2B	497138071	1.34E-13	1	1	1	1	1	0	0	0	0	1	1	1	1	1	1	1	1	1	1	1	1	1	1	1	1	1	1	1	1	1	1	1	1	1	1	1	1	1	1	1	1	1	1	1	1
62826150	TGCAGTTGCTCAGAGGTTCCTTGCAGTGGCGTCGACGCCTACCTCGGCTGCCCTGCCCTGCCCTGCCGA	Chr2B	498978511	4.35E-27	1	1	1	1	1	0	0	0	0	1	1	0	1	1	1	1	1	1	1	1	1	1	1	1	1	1	1	1	1	1	1	1	1	1	1	1	1	1	1	1	1	1	1	1	1
62923085	TGCAGGCCTTCATCGCGCCGTTCGGGTCGGCGTCCGTGTCCTGGAACGCGTCCCGGCAGACGTGCTCTT	Chr2B	499814808	1.21E-27	1	1	1	1	1	0	0	0	0	1	1	1	1	1	1	1	1	1	1	1	1	1	1	1	1	1	1	1	1	1	1	1	0	1	1	1	1	1	1	1	1	1	1	1	1
62828295	TGCAGATGGAGCATGTACGGCCGTGCTTTAGCATCTTTTCACATCCCGCAATCCGAGATCGGAAGAGCG	Chr2B	502366626	4.82E-20	1	1	1	1	1	0	0	0	0	1	1	1	1	1	1	1	1	1	1	1	1	1	1	1	1	1	1	1	1	1	1	1	1	1	1	1	1	1	1	1	1	1	1	1	1
62829047	TGCAGCAGCAACACCACGACAGGACACGCCGAGATCGGAAGAGCGGTTCAGCAGGAATGCCGAGACCGA	Chr2B	506528784	1.96E-07	1	1	1	1	1	0	0	0	0	1	0	1	1	1	1	1	1	1	1	1	1	1	1	1	1	1	1	1	1	1	1	1	1	1	1	1	1	1	1	1	1	1	1	1	1
62818541	TGCAGCGCCGTATAGGAGCTCCCCCTATGTCTCGCTTGATACAAGATAGCCTCTCCTGAAGGTAAGCAC	Chr2B	506973472	1.21E-27	1	1	1	1	1	0	0	0	0	1	1	1	1	1	1	1	1	1	1	1	1	1	1	1	1	1	1	1	1	1	1	1	1	1	1	1	1	1	1	1	1	1	1	1	1
62910301	TGCAGCCTGTCCTCGAGAAAGTGCTTCCGCATGTGGCCGCCCAGCGCCTGCCCGAGATCGGAAGAGCGG	Chr2B	507649961	7.77E-18	1	1	1	1	1	0	0	0	0	1	1	1	1	1	1	1	1	1	1	1	1	1	0	1	1	1	1	1	1	1	1	1	1	1	1	1	1	1	1	1	1	1	1	1	1
62819768	TGCAGCTCTGTCCTGGCATATGTGCAGCTCTCTTCTTCTCTGTGTGCAATGCAAAAAATTTGGTTGATG	Chr2B	509729365	1.21E-27	1	1	1	1	1	0	0	0	0	1	1	0	1	1	1	1	1	1	1	1	1	1	1	1	1	1	1	1	1	1	1	1	1	1	1	1	1	1	1	1	1	1	1	1	1
62877633	TGCAGCGGGGTGGCGGTGCGGCGCATGGCTTGTGAGGCGGAGGTGCGTTCCCCTGCGGCTCACGAGTGC	Chr2B	511495334	5.62E-26	1	1	1	1	1	0	0	0	0	1	1	1	1	1	1	1	1	1	1	1	1	1	0	0	1	1	1	1	1	1	1	1	1	1	1	1	1	1	1	1	1	1	1	1	1
62863345	TGCAGGCTGTAGGAAATCTGACAAACCTTGCAACCGAGATCGGAAGAGCGGTTCAGCAGGAATGCCGAG	Chr2B	511828501	5.87E-10	1	1	1	1	1	0	0	0	0	1	1	1	1	1	1	0	1	1	1	1	1	1	1	1	1	1	1	1	1	1	1	1	1	1	1	1	1	1	1	1	1	1	1	1	1
62882203	TGCAGGGTTGACCACGTCGTGGGAGACGCACACGCAGTCCCGAGATCGGAAGAGCGGTTCAGCAGGAAT	Chr2B	512034777	4.52E-13	1	1	1	1	1	0	0	0	0	1	1	1	1	1	0	1	1	1	1	1	1	1	1	1	1	1	1	1	1	1	1	1	1	1	1	1	1	1	1	0	1	1	1	1	1
4281669	TGCAGCCGCAGTAGTAGTAGCAGCCAGTAAGCAGGGCCATAATAGTCCGAGATCGGAAGAGCGGTTCAG	Chr2B	514256306	8.12E-17	1	1	1	1	1	0	0	0	0	1	1	1	1	1	1	1	1	1	1	1	1	1	1	1	1	1	1	1	1	1	1	1	1	1	1	1	1	1	1	1	1	1	1	1	1
62923847	TGCAGGGAGGGGCGAGGGAGAAGGCCCAGTTGGCCACGAAATTCGGCATCACGACAGCCAGGGAGGTCC	Chr2B	515950037	5.62E-26	1	1	1	1	1	0	0	0	0	1	1	0	1	1	1	1	1	1	1	1	1	1	1	1	1	1	1	1	1	1	1	1	1	1	1	1	1	1	1	1	1	1	1	1	1
62927300	TGCAGCGCCTGCTTTATCACACGGAGAACTCGGGCCGAGATCGGAAGAGCGGTTCAGCAGGAATGCCGA	Chr2B	515950103	1.81E-10	1	1	1	1	1	0	0	0	0	1	1	0	1	1	1	1	1	1	1	1	1	1	1	1	1	1	1	1	1	1	1	1	1	1	1	1	1	1	1	1	1	1	1	1	1
62828477	TGCAGATTTGTAGAGATTTTGTTCTCGAAATGAGGCAGCCGAGATCGGAAGAGCGGTTCAGCAGGAATG	Chr2B	518918590	1.52E-12	1	1	1	1	1	0	0	0	0	1	1	0	1	1	0	1	1	1	1	1	1	1	1	1	1	1	1	1	1	1	1	1	1	1	1	1	1	1	1	1	1	1	1	1	1
4288219	TGCAGGGCAATGGTGGGGAAAAAATGACGTCTCAAATTCAAGCTTAGGAGATGCTGTCAGGGATAACCT	Chr2B	518924962	1.21E-27	1	1	1	1	1	0	0	0	0	1	1	0	1	1	1	1	1	1	1	1	1	1	1	1	1	1	1	1	1	1	1	1	1	1	1	1	1	1	1	1	1	1	1	1	1
62824159	TGCAGTAGATAGATCCCGCACGCAAGCCAGCGAGATCGGCGCGTCGCTTAACTCCGCGCAGCTAGTAGA	Chr2B	520349989	1.21E-27	1	1	1	1	1	0	0	0	0	1	1	1	1	1	1	1	1	1	1	1	1	1	1	1	1	1	1	1	1	1	1	1	1	1	1	1	1	1	1	1	1	1	1	1	1
62901649	TGCAGGGCGTAGGTTTGCTCGTTCTCCACCTGCTGCACGACGCAGAGGGAGCGACCGTCTGGAGCCAAG	Chr2B	523957669	1.21E-27	1	1	1	1	1	0	0	0	0	1	1	1	1	1	1	1	1	1	1	1	1	1	1	1	1	1	1	1	1	1	1	1	1	1	1	1	1	1	1	1	1	1	1	1	1
4277994	TGCAGCTCAACCCACATGCGCTTGGGTTGATGAGTACGAACACCGCGCCGAGATCGGAAGAGCGGTTCA	Chr2B	526603589	2.37E-17	1	1	1	1	1	0	0	0	0	1	1	1	1	1	1	1	1	1	1	1	1	1	1	1	1	1	1	1	1	1	1	1	1	1	1	1	1	1	1	1	1	1	1	1	1
62867703	TGCAGGTCAAACTCTGTCTATTGTCTAATGAACCGAGATCGGAAGAGCGGTTCAGCAGGAATGCCGAGA	Chr2B	529380421	2.11E-09	1	1	1	1	1	0	0	0	0	1	1	1	1	1	1	1	1	1	1	1	1	1	1	1	1	1	1	1	1	1	1	1	1	1	1	1	1	1	1	1	1	1	1	1	1
62881259	TGCAGCGCTGCCTCCACGATGGCCTCCTCGCAAGCCGAGATCGGAAGAGCGGTTCAGCAGGAATGCCGA	Chr2B	530226705	1.81E-10	1	1	1	1	1	0	0	0	0	1	1	1	1	1	1	1	1	1	1	1	1	1	1	1	1	1	1	1	1	1	1	1	1	1	1	1	1	1	1	1	1	1	1	1	1
62855905	TGCAGCTTCATGCACCCCCAACGGCCAACACCACGGTGGCTGGCTAGCTCGGTCACGCCGTTCGCACGC	Chr2B	530860373	1.21E-27	1	1	1	1	1	0	0	0	0	1	1	1	1	1	1	1	1	1	1	1	1	1	1	1	1	1	1	1	1	1	1	1	1	1	1	1	1	1	1	1	1	1	1	1	1
62883813	TGCAGCGGAGACTCGGTCCAACTGCCATGTACTGCTCGTACGTCCACCGAGATCGGAAGAGCGGTTCAG	Chr2B	530860439	8.12E-17	1	1	1	1	1	0	0	0	0	1	1	1	1	1	1	1	1	1	1	1	1	1	1	1	1	1	1	1	1	1	1	1	1	1	1	1	1	1	1	1	1	1	1	1	1
62823438	TGCAGGTGCATCAGTAGGGGCAGGAGGCCCATCAAACTTTGCTTGAGAACGGAATGGAAAACGCAAATG	Chr2B	530862378	1.21E-27	1	1	1	1	1	0	0	0	0	1	1	1	1	1	1	1	1	1	1	1	1	1	1	1	1	1	1	0	1	1	1	1	1	1	1	1	1	1	1	1	1	1	1	1	1
62834224	TGCAGGCTACTCCTCTTGACTTTTTTCCCCCGAGATCGGAAGAGCGGTTCAGCAGGAATGCCGAGACCG	Chr2B	530887543	6.54E-08	1	1	1	1	1	0	0	0	0	1	1	1	1	1	1	1	1	1	1	1	1	1	1	1	1	1	1	1	1	1	1	1	1	1	1	1	1	1	1	1	1	1	1	1	1
62814672	TGCAGAGGCAGTTTGATCAACAACGCCGAGAGGGGGCGGAAGCTCTATCTCCACTTCTCCAGCTTCGAT	Chr2B	531544472	1.21E-27	1	1	1	1	1	0	0	0	0	1	1	1	1	1	1	1	1	1	1	1	1	1	1	1	1	1	1	1	1	1	1	1	1	1	1	1	1	1	1	1	1	1	1	1	1
62814672	TGCAGAGGCAGTTTGATCAACAACGCCGAGAGGGGGCGGAAGCTCTATCTCCACTTCTCCAGCTTCGAT	Chr2B	531544472	1.21E-27	1	1	1	1	1	0	0	0	0	1	1	1	1	1	1	1	1	1	1	1	1	1	1	1	1	1	1	1	1	1	1	1	1	1	1	1	1	1	1	1	1	1	1	1	1
62904058	TGCAGTATGAAGGCCGTGGCGAGGATGACAAGGGAGAGCACGACCCCGAGATCGGAAGAGCGGTTCAGC	Chr2B	533539213	2.78E-16	1	1	1	1	1	0	0	0	0	1	1	1	1	1	1	1	1	1	1	1	1	1	1	1	1	1	1	1	1	1	1	1	1	1	1	1	1	1	1	1	1	1	1	1	1
62894839	TGCAGCATTCGAGTAAGAGGGCTTCCTTCCGAGATCGGAAGAGCGGTTCAGCAGGAATGCCGAGACCGA	Chr2B	534395245	1.96E-07	1	1	1	1	1	0	0	0	0	1	1	1	1	1	1	1	1	1	1	1	1	1	1	1	1	1	1	1	1	1	1	1	1	1	1	1	1	1	1	1	1	1	1	1	1
62835231	TGCAGGTCCCTGATTCGATCGGTCGATCCATCGGATGCGGCCACGGCCGAGATCGGAAGAGCGGTTCAG	Chr2B	534772222	8.12E-17	1	1	1	1	1	0	0	0	0	1	1	1	1	1	1	1	1	1	1	1	1	1	1	1	1	1	1	1	1	1	1	1	1	1	1	1	1	1	1	1	1	1	1	1	1
62935974	TGCAGGTTCGCACAGGAGACGGGTCACCTGGGCCGAGATCGGAAGAGCGGTTCAGCAGGAATGCCGAGA	Chr2B	535593430	2.11E-09	1	1	1	1	1	0	0	0	0	1	1	1	1	1	1	1	1	1	1	1	1	1	1	1	1	1	1	1	1	1	1	1	1	1	1	1	1	1	1	1	1	1	1	1	1
62864896	TGCAGACACCCAAATCTCCCAACAGCGACGAGTCGGCAGCATGCCATTTTGGACTTGCAAGATCGGAAG	Chr2B	536212015	1.54E-20	1	1	1	1	1	0	0	0	0	1	1	1	1	1	1	1	1	1	1	1	1	1	1	1	1	0	1	1	1	1	1	1	0	1	1	1	1	1	1	1	1	1	1	1	1
4319355	TGCAGATTTTCAACAGACTTGACACTGGGTCCATCACTCTGTACTCTGAATTTCTGGGCATGCTCCGAG	Chr2B	540489244	5.62E-26	1	1	1	1	1	0	0	0	0	1	1	1	0	1	1	1	1	1	1	1	1	1	1	1	1	1	1	1	1	1	1	1	1	1	1	0	1	1	1	1	1	1	1	1	1
62932925	TGCAGGCCGTCGGTGAGCTGGCGAGCGGCATGGAGGCGCCAAGCGTGCGGCCGAGATCGGAAGAGCGGT	Chr2B	552611105	5.78E-19	1	1	1	1	1	0	0	0	0	1	1	1	1	1	1	1	1	1	1	1	1	1	1	1	1	1	1	1	1	1	1	1	1	1	1	1	1	1	1	1	1	1	1	1	1
4274772	TGCAGTGATATTATGAACTATCCATCAGCGAAGGGAGAAGCAGTACCACAGTTCGAGTGGAGGCCCAGT	Chr2B	554895527	1.21E-27	1	1	1	1	1	0	0	0	0	1	1	1	1	1	1	1	1	1	1	1	1	1	1	1	1	1	1	1	1	1	1	1	1	1	1	1	1	1	1	1	1	1	1	1	1
4295732	TGCAGGACACATGCTAAGCGTAGAAGGTGGCAGATGTAACAAGATATCAGCCGAGATCGGAAGAGCGGT	Chr2B	556960755	5.78E-19	1	1	1	1	1	0	0	0	0	1	1	1	1	1	1	1	1	1	1	1	1	1	1	1	1	1	1	1	1	1	1	1	1	1	1	1	1	1	1	1	1	1	1	1	1
62866044	TGCAGCCGGCGTGGGCTCAGTAGGCCGCCCCGCCTATGCCGAGATCGGAAGAGCGGTTCAGCAGGAATG	Chr2B	562653283	1.52E-12	1	1	1	1	1	0	0	0	0	1	1	0	1	1	1	1	1	1	1	1	1	1	1	1	1	1	1	1	1	0	1	1	1	1	1	1	1	1	1	1	1	1	1	1	1
4266272	TGCAGAAATTTCCTACTGCGAAATAGGAAATGCGCCAGTAAGACTACTTGTCAGTGGCATTTTAATCCG	Chr2B	571036951	1.21E-27	1	1	1	1	1	0	0	0	0	1	1	1	1	1	1	1	1	1	1	1	1	1	1	1	1	1	1	1	1	1	1	1	1	1	1	1	1	1	1	1	1	1	1	1	1
62815929	TGCAGCAAGGTATTTACTCGGACAAGCATTGCCGCCCTCGTCGCCGCGGCAGGCAGAACGTGGCCGTCG	Chr2B	573061985	1.21E-27	1	1	1	1	1	0	0	0	0	1	1	1	1	1	1	0	1	1	1	1	1	1	1	1	1	1	1	1	1	1	1	1	1	1	1	1	1	1	1	1	1	1	1	1	1
62937274	TGCAGCCTCCCCAGCTTGCATCTGCGCCCCTCCGTGTGCACGGATCCGCGGGCCGAGATCGGAAGAGCG	Chr2B	573939635	4.82E-20	1	1	1	1	1	0	0	0	0	1	1	1	1	1	1	1	1	1	1	1	1	1	1	1	1	1	1	1	1	1	1	1	1	1	1	1	1	1	1	1	1	1	1	1	1
62921318	TGCAGTCCATCGTCCTCGGGTCGCAGCTGAAGCACCTGCTGGGGAGCCTCGGCTCCTCCGAGATCGGAA	Chr2B	578836364	9.50E-23	1	1	1	1	1	0	0	0	0	1	1	1	1	1	1	1	1	1	1	1	1	1	1	1	1	1	1	1	1	1	1	1	1	1	1	0	1	1	1	1	1	1	1	1	1
4283472	TGCAGCATCATGGCCCGCTCGCTGCCACGAAATTATGAGGGGCCGAGATCGGAAGAGCGGTTCAGCAGG	Chr2B	579476243	1.17E-14	1	1	1	1	1	0	0	0	0	1	1	1	1	1	1	1	1	1	1	1	1	1	1	1	1	1	1	1	1	1	1	1	1	1	1	0	1	1	1	1	1	1	1	1	1
62920152	TGCAGTGCGCGTAGCAGTTGAATTGTACTGATCCGAGCATGGCGCCACCCATATAATTGTTGGCTCCGT	Chr2B	583790887	1.21E-27	1	1	1	1	1	0	0	0	0	1	1	1	1	1	1	1	1	1	1	1	1	1	1	1	1	1	1	1	1	1	1	1	1	1	1	1	1	1	1	1	1	1	1	1	1
62821668	TGCAGGCCCATTTATCGCGACGGTCTCGCGCCCATGCTGCGCACGGGGCTTCAATGCGGGTACCGAGAT	Chr2B	584021965	2.02E-25	1	1	1	1	1	0	0	0	0	1	1	1	1	1	1	1	1	1	1	1	1	1	1	1	1	1	1	1	1	1	1	1	1	1	1	1	1	1	1	1	1	1	1	1	1
62834621	TGCAGGGCCGAAGAGCTCAGAGTTTCAACACCGAGATCGGAAGAGCGGTTCAGCAGGAATGCCGAGACC	Chr2B	587885217	2.12E-08	1	1	1	1	1	0	0	0	0	1	1	1	1	0	1	1	1	1	1	1	1	1	1	1	1	1	1	1	1	1	1	1	1	1	1	1	1	1	1	1	1	1	1	1	1
4302273	TGCAGCCATGCAAAAGGGGAATAGGAATAGCTTCCACGAACAACCACCGAGATCGGAAGAGCGGTTCAG	Chr2B	589354404	8.12E-17	1	1	1	1	1	0	0	0	0	1	1	1	1	1	1	1	1	1	1	1	1	1	1	1	1	1	1	1	1	1	1	1	1	1	1	1	1	1	1	1	1	1	1	1	1
62917399	TGCAGCAGCACCCCGATCTCCGTCAGCGACAACACGTCCTCCAGTATGACCTTGGCGAATATCCGAGAT	Chr2B	589596261	2.02E-25	1	1	1	1	1	0	0	0	0	1	1	1	1	1	1	1	1	1	1	1	1	1	1	1	1	1	1	1	1	1	1	1	1	1	1	1	1	1	1	1	1	1	1	1	1
4282979	TGCAGATTTACGGTGTATTTTGGACAATGGCATTAGAAATTTAGAATGTTCTTGGCCGAGATCGGAAGA	Chr2B	590199809	1.15E-21	1	1	1	1	1	0	0	0	0	1	1	1	1	1	1	1	1	1	1	1	1	1	1	1	1	1	1	1	1	1	1	1	1	1	1	1	1	1	1	1	1	1	1	1	1
62897621	TGCAGCAATGCGTTTGGTTGGCCATTGTTGCTGTCTTCTGCCGCGGCTAGCCCCACCACTAGCTTGCCC	Chr2B	591659868	1.21E-27	1	1	1	1	1	0	0	0	0	1	1	1	1	1	1	1	1	1	1	1	1	1	1	1	1	1	1	1	1	1	1	1	1	1	1	1	1	1	1	1	1	1	1	1	1
62893364	TGCAGCACCGCATCACTCAGGCACAGGTCGCACCCCGCCGAGATCGGAAGAGCGGTTCAGCAGGAATGC	Chr2B	592674247	5.06E-12	1	1	1	1	1	0	0	0	0	1	1	1	1	1	1	1	1	1	1	1	1	1	1	1	1	1	1	1	1	1	1	1	1	1	1	1	1	1	1	1	1	1	1	1	1
62831537	TGCAGCGGGTGGCAATACTATCAAACAGCCGAGATCGGAAGAGCGGTTCAGCAGGAATGCCGAGACCGA	Chr2B	596372773	1.96E-07	1	1	1	1	1	0	0	0	0	1	1	1	1	1	1	1	1	1	1	1	1	1	1	1	1	1	1	1	1	1	1	1	1	1	1	1	1	1	1	1	1	1	1	1	1
62832078	TGCAGCTCCTCGGGTCGGCGGGTGCCGCCGTCGTTCCTGCGGAGGCCGAGATCGGAAGAGCGGTTCAGC	Chr2B	596546324	2.78E-16	1	1	1	1	1	0	0	0	0	1	1	1	1	1	0	1	1	1	1	1	1	1	1	1	1	1	1	1	1	1	1	1	1	1	1	1	1	1	1	1	1	1	1	1	1
62828436	TGCAGATTGCGTACGCTCACGCACACTAGAATATGGAGGTGCAGTTTACCCGAGATCGGAAGAGCGGTT	Chr2B	598751577	2.00E-18	1	1	1	1	1	0	0	0	0	1	1	1	1	1	1	1	1	1	1	1	1	1	1	1	1	1	1	1	1	1	1	1	1	1	1	1	1	1	1	1	1	1	1	1	1
62818437	TGCAGCGCAGTGCAGTGCAGTGCGATGCAATGATAACCACACGGCAATGTTGTGCTCGACCTGACGGAC	Chr2B	598753633	1.21E-27	1	1	1	1	1	0	0	0	0	1	1	1	1	0	1	1	1	1	1	1	1	1	1	1	1	1	1	1	1	1	1	1	1	1	1	1	1	1	1	1	1	1	1	1	1
62891239	TGCAGTACGCAAGAAAGAAAATCCTACTACCGTATTGACTGTGCTGCCGAATGATCTCCATGACGATGC	Chr2B	601450314	1.21E-27	1	1	1	1	1	0	0	0	0	1	1	1	1	1	1	1	1	1	1	1	1	1	1	1	1	1	1	1	1	1	1	1	1	1	1	1	1	1	1	1	1	1	1	1	1
62828184	TGCAGATCTTAAGTTTCTTCGGATTAATTTGACGCCAAGCGGCCGAGATCGGAAGAGCGGTTCAGCAGG	Chr2B	601918392	1.17E-14	1	1	1	1	1	0	0	0	0	1	1	1	1	1	0	1	1	1	1	1	1	1	1	1	1	1	1	1	1	1	1	1	1	1	1	1	1	1	1	1	1	1	1	1	1
62857093	TGCAGGTCGCTCGGATTGCCAGAGAAAGAAGCGAGGAAGGAAAAGAAAACGAAAGCGGGTAAATCCTGG	Chr2B	604438612	1.21E-27	1	1	1	1	1	0	0	0	0	1	1	1	1	1	1	1	1	1	1	1	1	0	1	1	1	1	1	1	1	1	1	1	1	1	1	1	1	1	1	1	1	1	1	1	1
62836720	TGCAGTGCAGTGCAGTGCAGCACAGCAGGGCCACTATAGCCATCGAGCCAGCCAGCCCGAGATCGGAAG	Chr2B	605660265	3.31E-22	1	1	1	1	1	0	0	0	0	1	1	1	1	1	1	1	0	1	1	1	1	1	1	1	1	1	1	1	1	1	1	1	1	1	1	0	1	1	1	1	1	1	1	1	1
62835779	TGCAGTAACACAGAGAGAGGTTACACACCCCAACAAATGCATGATCCTCATCACCGAGATCGGAAGAGC	Chr2B	607365405	1.39E-20	1	1	1	1	1	0	0	0	0	1	1	1	1	1	1	1	1	1	1	1	1	1	1	1	1	1	1	1	1	1	1	1	1	1	1	1	1	1	1	1	1	1	1	1	1
62866892	TGCAGGAACGCATGTAGCTCCGCCAGTGGCGGTGGCGGCTGTGTTACCCGAGATCGGAAGAGCGGTTCA	Chr2B	607620223	2.37E-17	1	1	1	1	1	0	0	0	0	1	1	1	1	1	1	1	1	1	1	1	1	1	1	1	1	1	1	1	1	1	1	1	1	1	1	1	1	1	1	1	1	1	1	1	1
62836949	TGCAGTGGCAGCACGGAATGATCGGCGCCTCGCGACGTACCGAGATCGGAAGAGCGGTTCAGCAGGAAT	Chr2B	607709837	4.52E-13	1	1	1	1	1	0	0	0	0	1	1	1	1	1	1	1	1	1	1	1	1	1	1	1	1	1	1	1	1	1	1	1	1	1	1	1	1	1	1	1	1	1	1	1	1
62815585	TGCAGATTGAAATGATGAACTCACTGCATGTGCTCGTCAGCCGTCGAGCACGTACGTCCCGCCACATAC	Chr2B	609938759	1.21E-27	1	1	1	1	1	0	0	0	0	1	1	1	1	1	1	1	1	1	1	1	1	1	1	1	1	0	1	1	1	1	1	1	1	1	1	1	1	1	1	1	1	1	1	1	1
4301002	TGCAGGCCATGCATGCAGATGCAGTACAAGGAAATGGCACCAAAATCGGTGCAAGAGATGAATCATTAG	Chr2B	610514090	1.21E-27	1	1	1	1	1	0	0	0	0	1	1	1	1	1	1	1	1	1	1	1	1	1	1	1	1	1	0	1	1	1	1	1	1	1	1	1	1	1	1	1	1	1	1	1	1
62852117	TGCAGCCACAGCCACAGCCACATAATCATACCATCTCGCGCACGTCCTAATCGTGCTGATCAAACACCG	Chr2B	611151095	1.21E-27	1	1	1	1	1	0	0	0	0	1	1	1	1	1	1	1	1	1	1	1	1	1	1	1	1	1	1	1	1	1	1	1	1	1	1	1	1	1	1	1	1	1	1	1	1
62813106	TGCAGAAATGATAGCAGTATCTGTGTTAACACTAATATAGTATGTACGCGCAGGATGCACACCATAGCC	Chr2B	613224463	1.21E-27	1	1	1	1	1	0	0	0	0	1	1	1	1	1	1	1	1	1	1	1	1	1	1	1	1	1	1	1	1	1	1	1	1	1	1	1	1	1	1	1	1	1	1	1	1
62817362	TGCAGCCATAGGCAGTGAGTGTGCAGCAACGTAGTCCTTTCTCTCGGTATGCTCGCCATGCAATGCAAT	Chr2B	613245588	1.21E-27	1	1	1	1	1	0	0	0	0	1	1	1	1	1	1	0	1	1	1	1	1	1	0	1	1	1	1	1	1	1	1	1	1	1	1	1	1	1	1	1	1	1	1	1	1
62828767	TGCAGCACCAATTAGGTAAGCTGGCGGTCACAGCCTGGAGCTTGTGGGCCGAGATCGGAAGAGCGGTTC	Chr2B	614513866	6.88E-18	1	1	1	1	1	0	0	0	0	1	1	1	1	1	1	1	1	1	1	1	1	1	1	1	1	1	1	1	1	1	1	1	1	1	1	1	1	1	1	1	1	1	1	1	1
62817721	TGCAGCCGAGTGCGTCGCGTACGTGTTCGTGCTCGTCTCCACGGGGCTCTTTGGCCGCTCTACATACAG	Chr2B	615923826	1.21E-27	1	1	1	1	1	0	0	0	0	1	1	1	1	1	1	1	1	1	1	1	1	1	1	1	1	1	1	1	1	1	1	1	1	1	1	1	1	1	1	1	1	1	1	1	1
62829067	TGCAGCAGCACCCAAACCCCAAACAACAAACGGGTCAGTCAGTTGCTTCCCCGAGATCGGAAGAGCGGT	Chr2B	618127290	5.78E-19	1	1	1	1	1	0	0	0	0	1	1	1	1	1	1	1	1	1	1	1	1	1	1	1	1	1	1	1	1	1	1	1	1	1	1	1	1	1	1	1	1	1	1	1	1
62877289	TGCAGCATGGGGTCGAGTTCGTCGACCTCGCCGTGGCCGCGGCAAGAACTTGGAAGATCTCGCCGCCGC	Chr2B	622004683	1.21E-27	1	1	1	1	1	0	0	0	0	1	1	1	1	1	1	1	1	1	1	1	1	1	1	1	1	1	1	1	1	1	1	1	1	1	1	1	1	1	1	1	1	1	1	1	1
62935004	TGCAGAGACAGGTGCAGCAGCTGGTTGAGGTGCCCCTGCGCCGAGATCGGAAGAGCGGTTCAGCAGGAA	Chr2B	623511816	1.34E-13	1	1	1	1	1	0	0	0	0	1	1	0	1	1	1	1	1	1	1	1	1	1	1	1	1	1	1	1	1	1	1	1	1	1	1	1	1	1	1	1	1	1	1	1	1
4312452	TGCAGCAGGAACTCCACTGCCTTCCCCTTGTCCCAGTCAATCACTGGACGAACCTCTAAAACCTGCGCA	Chr2B	627405264	1.21E-27	1	1	1	1	1	0	0	0	0	1	1	1	1	1	1	1	1	1	1	1	1	1	1	1	1	1	1	1	1	1	1	1	1	1	1	1	1	1	1	1	1	1	1	1	1
4292996	TGCAGCCCACGCACGCGCCTTGCGCTTCGCAGCCAGGGTCCCGAGATCGGAAGAGCGGTTCAGCAGGAA	Chr2B	627989904	1.34E-13	1	1	1	1	1	0	0	0	0	1	1	1	1	1	1	1	1	1	1	1	1	1	1	1	1	1	1	1	1	1	1	1	1	1	1	1	1	1	1	1	1	1	1	1	1
62818309	TGCAGCGAGCCAACTAAAACAAACCGTGCATAATAACCAAGCGGACGCACCGCCACACAGTTGCGCGGC	Chr2B	631429984	1.21E-27	1	1	1	1	1	0	0	0	0	1	1	1	1	1	1	1	1	1	1	1	1	1	1	1	1	1	1	1	1	1	1	1	0	1	1	1	1	1	1	1	1	1	1	1	1
62817656	TGCAGCCCTGCATATGGTCTTATTTGGTGCACTTCTGTATATGGTTTTTAACTTGTTGTAGAAGACTTG	Chr2B	632758127	1.21E-27	1	1	1	1	1	0	0	0	0	1	1	1	1	1	1	1	1	1	1	1	1	0	1	1	1	1	1	1	1	1	1	1	1	1	1	1	1	1	1	1	1	1	1	1	1
62853250	TGCAGACTAAAGCCCAGTGCACCGAGCCCACGGGACCGTTCAACCATCGGGCAAATCGAACCACGGCCA	Chr2B	635023579	1.21E-27	1	1	1	1	1	0	0	0	0	1	1	1	1	1	0	1	1	1	1	1	1	1	1	1	1	1	1	1	1	1	1	1	1	1	1	1	1	1	1	1	1	1	1	1	1
62824257	TGCAGTAGTCCATCTGCTTGCCGACGTTGTCGAAAATGAGGATGCCAAGGTCCGCCTCGCAGAGCATGG	Chr2B	636816662	1.21E-27	1	1	1	1	1	0	0	0	0	1	1	1	1	1	1	1	1	1	1	1	1	1	1	1	1	1	1	1	1	1	1	1	1	1	1	1	1	1	1	1	1	1	1	1	1
62817952	TGCAGCCGTTGCTAGCGCTCCGCCCGTCCTCGCGTCTGCCCAGCCGCGGACGCCGCCTCACATCTCCTC	Chr2B	637016554	1.21E-27	1	1	1	1	1	0	0	0	0	1	1	1	1	1	0	1	1	1	1	1	1	1	1	0	1	1	1	1	1	1	1	1	1	1	1	1	1	1	1	1	1	1	1	1	1
62922982	TGCAGGAGGAAGGTGATGAAGGCCATGAACCTCAAGGGTGTGCTCAGGACGGAGATCCACCCGTCGCTC	Chr2B	639295129	1.21E-27	1	1	1	1	1	0	0	0	0	1	1	1	1	1	1	1	1	1	1	1	1	1	1	1	1	1	1	1	1	1	1	1	1	1	1	1	1	1	1	1	1	1	1	1	1
62853696	TGCAGATCGCCGCCGCCCAGTCCCCTCAAGCCCCAGCTCGGCCTGCCCAGCCACGGAGGCGGCAGGCTC	Chr2B	644296308	1.21E-27	1	1	1	1	1	0	0	0	0	1	1	1	1	1	1	1	1	1	1	1	1	1	1	1	1	1	1	1	1	1	1	1	1	1	1	1	1	1	1	1	1	1	1	1	1
62831635	TGCAGCGTCCCTGTTGGTCCAGGGAGGGTTGCCGAGATCGGAAGAGCGGTTCAGCAGGAATGCCGAGAC	Chr2B	644603580	6.75E-09	1	1	1	1	1	0	0	0	0	1	1	1	1	1	1	1	1	1	1	1	1	1	1	1	1	1	1	1	1	1	1	1	1	1	1	1	1	0	1	1	1	1	1	1	1
62858047	TGCAGTGTCTCAGGAGAAGGTGAGTCGGAAGTTGACGGTTCGGGTGTGGGATGGTGAAGGCTTGCCGAG	Chr2B	648307638	1.56E-26	1	1	1	1	1	0	0	0	0	1	1	1	1	1	1	1	1	1	1	1	1	1	1	1	1	1	1	0	1	1	1	1	1	1	1	1	1	1	1	1	1	1	1	1	1
62883351	TGCAGAGGTTGGGGAGGAGGTGGACGGAATACGTGCGTGTGTGAGTTCCGAGATCGGAAGAGCGGTTCA	Chr2B	650819439	3.06E-16	1	1	1	1	1	0	0	0	0	1	1	1	1	1	1	1	1	1	1	1	1	1	1	1	1	1	1	1	1	1	1	1	1	1	1	1	1	1	1	1	1	1	1	1	1
62867195	TGCAGGCATTCGTCGCTGAGTCTATTTATCTGTCTCCGAGATCGGAAGAGCGGTTCAGCAGGAATGCCG	Chr2B	655454082	5.54E-11	1	1	1	1	1	0	0	0	0	1	1	1	1	1	1	1	1	1	1	1	1	1	1	1	1	1	1	1	1	1	1	1	1	1	1	1	1	1	1	1	1	1	1	1	1
4325672	TGCAGGTATAGTTTGAAGTTTGAAATGAATACGTGTCATCTTTTTCCCTATAAAACCGAGATCGGAAGA	Chr2B	659572624	1.15E-21	1	1	1	1	1	0	0	0	0	1	1	1	1	1	1	1	1	1	1	1	1	1	1	1	1	1	1	1	1	1	1	1	1	1	1	1	1	1	1	1	1	1	1	1	1
4280080	TGCAGATGCATAATGCAAAGGAGAAGACGTGCCCCCGTGATCAGCTCCCCGAGATCGGAAGAGCGGTTC	Chr2B	661514998	3.20E-16	1	1	1	1	1	0	0	0	0	1	1	1	1	1	1	1	1	1	1	1	1	1	1	1	1	1	1	1	1	1	1	1	1	1	1	1	1	1	1	1	1	1	1	1	1
62856058	TGCAGGAACTGAGTCGCCGTGGGTACGCTAGGGGCTGCGACGGCGAAGCCGTTGTTGCTAGTGCCGAGA	Chr2B	661616804	5.62E-26	1	1	1	1	1	0	0	0	0	1	1	1	1	1	1	1	1	1	1	1	1	1	1	1	1	1	1	1	1	1	1	1	1	1	1	1	1	1	1	1	1	1	1	1	1
62855177	TGCAGCGCGAGCTGCCTCGCCGTCAACCTCAACCTCCCGCACGTGCAGGCCAGGATCGACGCCACCGAG	Chr2B	661805205	1.56E-26	1	1	1	1	1	0	0	0	0	1	1	1	1	1	1	1	1	1	1	1	1	1	1	1	1	1	1	1	1	1	1	1	1	1	1	1	1	1	1	1	1	1	1	1	1
62832722	TGCAGCTTGAGGTGTTTTCTTCATACCATAGAAAAACCGAGATCGGAAGAGCGGTTCAGCAGGAATGCC	Chr2B	662425145	1.68E-11	1	1	1	1	1	0	0	0	0	1	1	1	1	1	1	1	1	1	1	1	1	1	1	1	1	1	1	1	1	1	1	1	1	1	1	0	1	1	1	1	1	1	1	1	1
62927348	TGCAGCGGTTGTCAGTAGGGAAGTACCACAGATCGTGGATAATACCAAAGATCCCGAGATCGGAAGAGC	Chr2B	665158703	1.39E-20	1	1	1	1	1	0	0	0	0	1	1	1	1	1	1	1	1	1	1	1	1	1	1	1	1	1	1	1	1	1	1	1	1	1	1	1	1	1	1	1	1	1	1	1	1
62857748	TGCAGTGAAGTTTCTGTAGCAAAGAACCACAGGGCAAGTGAACCGACAGAGAAAAAGCACGAACGTAGC	Chr2B	666333379	1.21E-27	1	1	1	1	1	0	0	0	0	1	1	1	1	1	1	1	1	1	1	1	1	1	1	1	1	1	1	1	1	1	1	1	1	1	1	1	1	1	1	1	1	1	1	1	1
62827419	TGCAGAGACTGATGCACGTGTAAAGCGCTCCGAGATCGGAAGAGCGGTTCAGCAGGAATGCCGAGACCG	Chr2B	666333445	6.54E-08	1	1	1	1	1	0	0	0	0	1	1	1	1	1	1	1	1	1	1	1	1	1	1	1	1	1	1	1	1	1	1	1	1	1	1	1	1	1	1	1	1	1	1	1	1
62815018	TGCAGATAGGGTGAGGATGCCCCCGAGGATACTTGGAGGCGAACACTTGACCATTTGGCCCTTTTCTTC	Chr2B	666334685	1.21E-27	1	1	1	1	1	0	0	0	0	1	1	1	1	1	1	1	1	1	1	1	1	1	1	1	1	1	1	1	1	1	1	1	1	1	1	1	1	1	1	1	1	1	1	1	1
4273012	TGCAGCCGGAGCATCATCCCATGTCACAGTCTTCCTTGTTGCAGCCTTTTTCCTGGTAGCCGAGATCGG	Chr2B	666464551	3.63E-22	1	1	1	1	1	0	0	0	0	1	1	1	1	1	1	1	1	1	1	1	1	1	1	1	1	1	1	1	1	1	1	1	1	1	1	1	1	1	1	1	1	1	1	1	1
62818324	TGCAGCGAGGACGGGGCTACAGGGTCGTTGGGCGTGCAGAGCTGTGCTGGCCAAGCGTGGCCGTGTGGC	Chr2B	669667698	1.21E-27	1	1	1	1	1	0	0	0	0	1	1	1	1	1	1	1	1	1	1	1	1	1	1	1	1	1	1	1	1	1	1	1	1	1	1	1	1	1	1	1	1	1	1	1	1
62829038	TGCAGCAGATTCTTTGCTGCGTGCGTGTGTGCCCCAGCCCGAGATCGGAAGAGCGGTTCAGCAGGAATG	Chr2B	670187750	1.52E-12	1	1	1	1	1	0	0	0	0	1	1	1	1	1	1	1	1	1	1	1	1	1	1	1	1	1	1	1	1	1	1	1	1	1	1	1	1	1	1	1	1	1	1	1	1
62835752	TGCAGGTTTTTTCTCTCTCGAATAAACAGTGTTCTGCGGGTGAGAGCCCGAGATCGGAAGAGCGGTTCA	Chr2B	671812747	2.37E-17	1	1	1	1	1	0	0	0	0	1	1	1	1	1	1	1	1	1	1	1	1	1	1	1	1	1	1	1	1	1	1	1	1	1	1	1	1	1	1	1	1	1	1	1	1
4298692	TGCAGCAGAGCTTATGCAATGTAGTAGATGCCTAGCCGAGATCGGAAGAGCGGTTCAGCAGGAATGCCG	Chr2B	674068211	5.54E-11	1	1	1	1	1	0	0	0	0	1	1	1	1	1	1	1	1	1	1	1	1	1	1	1	1	1	1	1	1	1	1	1	1	1	1	1	1	1	1	1	1	1	1	1	1
4269413	TGCAGTCCCTGGAGGCGCAGAAGCGCACGCTCCTGGCGCAGCCGAGATCGGAAGAGCGGTTCAGCAGGA	Chr2B	674069099	3.96E-14	1	1	1	1	1	0	0	0	0	1	1	1	1	1	1	1	1	1	1	1	1	1	1	1	1	1	1	1	1	1	1	1	1	1	1	1	1	1	1	1	1	1	1	1	1
32754892	TGCAGGTGGCGCCAGCCTCACCGCGGGTAAGGTCCAGCCACGAAGGTCATGTCCGAGATCGGAAGAGCG	Chr2B	679192989	1.74E-19	1	1	1	1	1	0	0	0	0	1	1	1	1	1	1	1	1	1	1	1	1	1	1	1	1	1	1	1	1	1	1	1	1	1	1	1	1	1	1	1	1	1	1	1	1
32787223	TGCAGCGAGGAGTGCCGCCACGAGCAGACGCAGCTCGACGCCGCCTGCGCCAGGCAGGCGGCCAGGGCG	Chr2B	680062562	5.62E-26	1	1	1	1	1	0	0	0	0	1	1	1	1	1	0	1	1	1	1	1	1	1	1	1	1	1	1	1	1	1	1	1	1	1	1	1	1	1	1	1	1	1	1	1	1
62834351	TGCAGGCTTAAGCGATACCACACCTTGACCCCCTTCTCCGCCGCCGCGCCACCCCGAGATCGGAAGAGC	Chr2B	699383181	1.39E-20	1	1	1	1	1	0	0	0	0	1	1	1	1	1	1	1	1	1	1	1	1	1	1	1	1	1	1	1	1	1	1	1	1	1	1	1	1	1	1	1	1	1	1	1	1
62892925	TGCAGAAATCGAAGAGGCGGCATGTCAGCATACCTGCTGCTCTCCGAGATCGGAAGAGCGGTTCAGCAG	Chr2B	705575677	3.42E-15	1	1	1	1	1	0	0	0	0	1	1	1	1	1	1	1	1	1	1	1	1	1	1	1	1	1	1	1	1	1	1	1	1	1	1	1	1	1	1	1	1	1	1	1	1
62828743	TGCAGCACAGCCACTGTCCGACCCGTACCCGCGGCCCGAGATCGGAAGAGCGGTTCAGCAGGAATGCCG	Chr2B	707737808	5.54E-11	1	1	1	1	1	0	0	0	0	1	1	1	1	1	1	1	1	1	1	1	1	1	1	1	1	1	1	1	1	1	1	1	1	1	1	1	1	1	1	1	1	1	1	1	1
4277824	TGCAGTGCGTGCGCGTTGCTGTTCCTTTTTCCTTTAAAAATGCCCGAGATCGGAAGAGCGGTTCAGCAG	Chr2B	707744918	3.42E-15	1	1	1	1	1	0	0	0	0	1	1	1	1	1	1	1	1	1	1	1	1	1	1	1	1	1	1	1	1	1	1	1	1	1	1	1	1	1	1	1	1	1	1	1	1
62910548	TGCAGCTCGGACCCTAGGGCCAGACCAGTCCGAGATCGGAAGAGCGGTTCAGCAGGAATGCCGAGACCG	Chr2B	707776576	6.54E-08	1	1	1	1	1	0	0	0	0	1	1	1	1	1	1	1	1	1	1	1	1	1	1	1	1	1	1	1	1	1	1	1	1	1	1	1	1	1	1	1	1	1	1	1	1
62855385	TGCAGCGTTGCTTTCTGGACGTATGCTTCGTCTCCCTCTATTTCCGTGACCAGATAATTCCCGTCGTGG	Chr2B	714875269	1.21E-27	1	1	1	1	1	0	0	0	0	1	1	1	1	1	1	1	1	1	1	1	1	1	1	1	1	1	1	1	1	1	1	1	1	1	1	0	1	1	1	1	1	1	1	1	1
4294502	TGCAGAGCGACTCATGCTGCATGTCATACACACACACAAAATAAATATACCGAGATCGGAAGAGCGGTT	Chr2B	725556258	2.00E-18	1	1	1	1	1	0	0	0	0	1	1	1	1	1	1	1	1	1	1	1	1	1	1	1	1	1	1	1	1	1	1	1	1	1	1	1	1	1	1	1	1	1	1	1	1
4278667	TGCAGGGCGAAGAAGACGGTGCAGCAGCAGGATAGTAGCAGCGGCGATCGTCCTATGTTCCAGGTCACC	Chr2B	727983644	1.21E-27	1	1	1	1	1	0	0	0	0	1	1	1	1	1	1	1	1	1	1	1	1	1	1	1	1	1	1	1	1	1	1	1	1	1	1	0	0	1	1	1	1	1	1	1	1
62832172	TGCAGCTCGGCTCCCACCTCAGGCGCCATCGACCCCACGCTCGGCCGAGATCGGAAGAGCGGTTCAGCA	Chr2B	740415110	1.00E-15	1	1	1	1	1	0	0	0	0	1	1	1	1	1	1	1	1	1	1	1	1	1	1	1	1	1	1	1	1	1	1	1	1	1	0	1	1	1	1	0	1	0	1	0	1
62901243	TGCAGATTCTTTACCGTTTTACCAAGCCGTACGTGCACAGTGGATCCAGTAGATCCAGAGCGACTGACA	Chr2B	742228905	1.21E-27	1	1	1	1	1	0	0	0	0	1	1	1	1	1	1	1	1	1	1	1	1	1	1	0	1	1	1	1	1	1	1	1	1	1	0	1	1	1	1	0	1	0	1	0	1
4274861	TGCAGATTCCTTACCGTCTTACCAAGCCGTACTTACACACTGGATCCGAGATCGGAAGAGCGGTTCAGC	Chr2B	742318444	2.78E-16	1	1	1	1	1	0	0	0	0	1	1	1	1	1	1	1	1	1	1	1	1	1	1	1	1	1	1	1	1	1	1	1	1	1	0	1	1	1	1	0	1	0	1	0	1
62853810	TGCAGATGGTTTCGGTATCCTGTGCTGGAGTATATGCTCGCCAGTGTGCGCACGCACGCGAGGGCGGTG	Chr2B	750774082	1.21E-27	1	1	1	1	1	0	0	0	0	1	1	1	1	1	1	1	1	1	1	1	1	1	1	1	1	1	1	1	1	1	1	1	1	1	1	1	1	1	1	1	1	1	1	1	1
62866231	TGCAGCGAGTCCTATCCACAGCTCGCCTATAGGGTGCCGAGATCGGAAGAGCGGTTCAGCAGGAATGCC	Chr2B	758117742	1.68E-11	1	1	1	1	1	0	0	0	0	1	1	1	1	1	1	1	1	1	1	1	1	1	1	1	1	1	1	1	1	1	1	1	1	1	1	1	1	1	1	1	1	1	1	1	1
4271350	TGCAGCACGGGGAAGACGACCCAGAGCGCCTCCATGGCGGTGAACCTGATCGGCCCCGAGATCGGAAGA	Chr2B	758201665	1.15E-21	1	1	1	1	1	0	0	0	0	1	1	1	1	1	1	1	1	1	1	1	1	1	1	1	1	1	1	1	1	1	1	1	1	1	1	1	1	1	1	1	1	1	1	1	1
62816253	TGCAGCACGTCCTGCTCTACGAGGGCGACGACATGCCGCCATTCAACGCCATTATCGAGTCCCTCCGCT	Chr2B	758201720	1.21E-27	1	1	1	1	1	0	0	0	0	1	1	1	1	1	1	1	1	1	1	1	1	1	1	1	1	1	1	1	1	1	1	1	1	1	1	1	1	1	1	1	1	1	1	1	1
62866954	TGCAGGACGGAGCATCGTCGCGGTCCATCCCGAGATCGGAAGAGCGGTTCAGCAGGAATGCCGAGACCG	Chr2B	758326958	2.35E-07	1	1	1	1	1	0	0	0	0	1	1	1	1	1	1	1	1	1	1	1	1	1	1	1	1	1	1	1	1	1	1	1	1	1	1	1	1	1	1	1	1	1	1	1	1
62813458	TGCAGAAGTAAGCACAATCAAAGATCATGTTGGCTTATTTGGCATCACCAAGTAGAATGGGTACACGAG	Chr2B	759483322	1.21E-27	1	1	1	1	1	0	0	0	0	1	1	1	1	1	1	1	1	1	1	1	1	1	1	0	1	0	1	1	1	1	1	1	1	1	1	1	1	1	1	1	1	1	1	1	1
62822114	TGCAGGCTAGAGTAGAGCACCGATGGTGTAACCGAAACGTGGCTCGCCACCAGTGATTGCGTCGAACCA	Chr2B	761139022	1.21E-27	1	1	1	1	1	0	0	0	0	1	1	1	1	1	1	1	1	1	1	1	1	1	1	1	1	1	1	1	1	1	1	1	1	1	1	1	1	1	1	1	1	1	1	1	1
4325802	TGCAGACTGAAGAAATTCAGAATGTTTGCTAGGAAGTAGGAACATGAAGTACTTGTAAGTTGTAATGCC	Chr2B	762273537	1.21E-27	1	1	1	1	1	0	0	0	0	1	1	1	1	1	1	1	1	1	1	1	1	1	1	1	1	1	1	1	1	1	1	1	1	1	1	1	1	1	1	1	1	1	1	1	1
62824799	TGCAGTCGTGAATTGCACTTTGTTTATTTGTGAAAGTGATCACATTTTGTTTCATTTTCTATAGACAAA	Chr2B	764385768	1.21E-27	1	1	1	1	1	0	0	0	0	1	1	1	1	1	1	1	1	1	1	1	1	1	1	1	1	1	1	1	1	1	1	1	1	1	1	1	1	1	1	1	1	1	1	1	1
62825478	TGCAGTGGCCGAGTCCCTTCCTCTCCCTCACGCACACCGATGGACCCATGCCCTCCTCTCTCTCTCTCT	Chr2B	764407521	1.21E-27	1	1	1	1	1	0	0	0	0	1	1	1	1	1	0	1	0	1	0	1	1	1	0	1	1	1	1	1	1	1	1	1	1	1	1	1	1	1	1	1	1	1	1	1	1
62854440	TGCAGCATCTGGATGCATCTCCCAGGAGGGGGAAACGGATCGGTGCATTGAAGAGTGAGCTAACAAATT	Chr2B	765842988	5.62E-26	1	1	1	1	1	0	0	0	0	1	1	1	1	1	1	1	1	1	1	1	1	1	1	1	1	1	0	1	1	1	1	1	1	1	1	1	1	1	1	1	1	1	1	1	1
62933418	TGCAGCGGGAAGTTGGCGGCGTAGGCGAACAACTGCGGGACGGCCAACCGCGTGTACCGCCCGAGATCG	Chr2B	765900648	2.23E-24	1	1	1	1	1	0	0	0	0	1	1	0	1	1	1	1	1	1	1	1	1	0	1	1	1	1	1	1	1	1	1	1	1	1	1	1	1	1	1	1	1	1	1	1	1
62814470	TGCAGAGCCGAGCCGTCGGAAGTAGAGTCAAGCAGCTGGAGAGGCAGGCAAATCAAACCCGATGCTGCC	Chr2B	765903396	1.21E-27	1	1	1	1	1	0	0	0	0	1	1	1	1	1	1	1	1	1	1	1	1	1	1	1	1	1	1	1	1	1	1	1	1	1	1	1	1	1	1	1	1	1	1	1	1
62935180	TGCAGCGCACACCCCCCGCCACGATTTGGGCCGAGATCGGAAGAGCGGTTCAGCAGGAATGCCGAGACC	Chr2B	767487873	2.12E-08	1	1	1	1	1	0	0	0	0	1	1	1	1	1	1	1	1	1	1	1	1	1	1	1	1	1	1	1	1	1	1	1	1	1	1	1	1	1	1	1	1	1	1	1	1
62898814	TGCAGCTGGAACGCCTTGCCATGCAATATGGAGCACCTCAGCTCTCTGGAAACAGTAACCATTATTAAA	Chr2B	776532723	5.62E-26	1	1	1	1	1	0	0	0	0	1	1	1	1	1	1	1	1	1	1	1	1	1	0	1	1	1	1	1	1	1	1	1	1	1	1	1	0	1	1	1	1	0	1	1	1
4325522	TGCAGAATGCTCATCATCTGGACGCACTCTGAGGCCCTGGTAAATTAGTTTAAGCCGCCGAGATCGGAA	Chr2B	781214206	9.50E-23	1	1	1	1	1	0	0	0	0	1	1	1	1	1	1	1	1	1	1	1	1	1	1	1	1	1	1	1	1	1	1	1	1	1	1	1	1	1	1	1	1	1	1	1	1
62814272	TGCAGAGACGAACGAGACGGCCATGGCGCGATTGACGATTGCATCGGCGGCGGTGGCGCTGATCCTGCT	Chr2B	782311675	1.21E-27	1	1	1	1	1	0	0	0	0	1	1	1	1	1	1	0	1	1	1	1	1	1	1	1	1	1	1	1	1	1	1	1	1	1	1	1	1	1	1	1	1	1	1	1	1
4305786	TGCAGAAACATAAACCATGGGTTACTATGGGAGTGAGTGCATGAGCATCGATAAAATAGTTGACTCCAG	Chr2B	783548483	1.21E-27	1	1	1	1	1	0	0	0	0	1	1	1	1	1	1	1	1	1	1	1	1	1	1	1	1	1	1	1	1	1	1	1	1	1	1	1	1	1	1	1	1	1	1	1	1
62843163	TGCAGTTTTGCACACAAGGTACATGACCTAGGTTCATAAGGGTCCTCTACCACTCCTACAAGATCTAAC	Chr2B	783555948	1.21E-27	1	1	1	1	1	0	0	0	0	1	1	1	1	1	1	1	1	1	1	1	0	1	1	1	1	1	1	1	1	0	1	0	1	1	1	0	1	1	1	1	1	0	0	0	1
62846212	TGCAGAACCGCATGATGAACCCGTCTAGCAGTACCACTACCAGCCTGGTCATGACATAGACGACAAACA	Chr2B	783647376	1.21E-27	1	1	1	1	1	0	0	0	0	1	1	1	1	1	1	1	1	1	1	1	1	1	1	1	1	0	1	1	1	1	1	1	1	1	1	1	1	1	1	1	1	1	1	1	1
62828326	TGCAGATGGGCCTCCATCGCTCGCTAGCTAGCTGGACATTGCTTTGCTTGCCTTGTCCCCGAGATCGGA	Chr2B	786609807	2.72E-23	1	1	1	1	1	0	0	0	0	1	1	1	1	1	1	1	1	1	1	1	1	1	1	1	1	1	1	1	1	1	1	1	1	1	1	1	1	1	1	1	1	1	1	1	1
62836288	TGCAGTCCGCCACCCACTCATGGCTGCCCATGGACAAAGGCAAGCTCTCCAAGTTCACCGAGATCGGAA	Chr2B	786773081	9.50E-23	1	1	1	1	1	0	0	0	0	1	1	1	1	1	1	1	1	1	1	1	1	1	1	1	1	1	1	1	1	1	1	1	1	1	1	1	1	1	1	1	1	1	1	1	1
62825243	TGCAGTGCCAGCTTTTTTTTCAATACAAAGCAGTGCAAGCTAGCAGGAGAAGTGCATGCGTCCGTTGCG	Chr2B	788816374	1.21E-27	1	1	1	1	1	0	0	0	0	1	1	1	1	1	1	1	1	1	1	1	1	1	1	1	1	0	1	1	1	1	1	1	1	1	1	1	1	1	1	1	1	1	1	1	1
62884000	TGCAGCTTCGGCGTCGATCGCAGGCGCACAGGAACCCGAGATCGGAAGAGCGGTTCAGCAGGAATGCCG	Chr2B	788919516	5.54E-11	1	1	1	1	1	0	0	0	0	1	1	1	1	1	1	1	1	1	1	1	1	1	1	1	1	1	1	1	1	1	1	1	1	1	1	1	1	1	1	1	1	1	1	1	1
62815672	TGCAGCAAAAACAGAGCAGACCGTTAGCTAAACATTTCAGATCATTCAAAGAAGAGAAATGGGAACAGA	Chr2B	788985128	1.21E-27	1	1	1	1	1	0	0	0	0	1	1	1	1	1	1	1	1	1	1	1	1	1	1	1	1	1	1	1	1	1	1	1	1	1	1	1	1	1	1	1	1	1	1	1	1
62891594	TGCAGCTGCTTACACATTTGAGGGATGATATGACGCGAGCTGCGCCACATCATGCGTGACGAACCTCGG	Chr2B	790715272	1.21E-27	1	1	1	1	1	0	0	0	0	1	1	1	1	1	1	1	1	1	1	1	1	1	1	1	0	0	1	1	1	1	1	1	1	1	1	0	1	1	1	1	1	1	1	1	1
62821871	TGCAGGCGCACAGCCGCCTTGCCATGGCAACGACCTGGCCATGGGGCACACCACGTCCTCATCTGCTGC	Chr2B	791588206	1.21E-27	1	1	1	1	1	0	0	0	0	1	1	1	1	1	1	1	1	1	1	1	1	1	1	1	1	1	1	1	1	1	1	1	1	1	1	1	1	1	1	1	1	1	1	1	1
62932702	TGCAGTATAGATCTTATCTTCGAACCGCACCGCGATGATTTGAAGTTCGTTCAGTCCCTCTGGCACCGA	Chr2B	792178153	5.62E-26	1	1	1	1	1	0	0	0	0	1	1	1	1	1	1	1	1	1	1	1	1	1	1	1	1	1	1	1	1	1	1	1	1	1	1	1	1	1	1	1	1	1	1	1	1
62826014	TGCAGTTCTAACATTTCAGCCGAGTTTCAGTGGCATGTATATGCACGTACATCTTTGCCCTGTACTCCA	Chr2B	794243052	1.21E-27	1	1	1	1	1	0	0	0	0	1	1	1	1	1	1	1	1	1	1	1	1	1	1	1	0	1	1	1	1	1	1	1	1	1	1	1	1	1	1	1	1	1	1	1	1
4281758	TGCAGGACAGAATAAGCCAGTGTCCATCGATTGGTTGACATATGGGCCTGATTGGACACAATAACGCTC	Chr2B	794393485	1.21E-27	1	1	1	1	1	0	0	0	0	1	1	1	1	1	1	1	1	1	1	1	1	1	1	1	1	1	1	1	1	1	1	1	1	1	1	1	1	1	1	1	1	1	1	1	1
62826715	TGCAGAAGAGCAGAAATTTCACAGCTCGGTGCGGCCGAGATCGGAAGAGCGGTTCAGCAGGAATGCCGA	Chr2B	795203953	1.81E-10	1	1	1	1	1	0	0	0	0	1	1	1	1	1	1	1	1	1	1	1	1	1	1	1	1	1	1	1	1	1	1	1	1	1	1	1	1	1	1	1	1	1	1	1	1
62814411	TGCAGAGCACTACTTGGTCAACAAGTAGGGCGTGCTCTTGGGTTCCATGAGTTGATAGGTCTGGTTCCA	Chr2B	795733466	1.21E-27	1	1	1	1	1	0	0	0	0	1	1	1	1	1	1	1	1	1	1	1	1	1	1	1	1	1	1	1	1	1	1	1	1	1	1	1	1	1	1	1	1	1	1	1	1
4322782	TGCAGGCACAACTCTACATCAGCAAGAAGCTACGGCCGAGATCGGAAGAGCGGTTCAGCAGGAATGCCG	Chr2B	808512968	5.54E-11	1	1	1	1	1	0	0	0	0	1	1	1	1	1	1	1	1	1	1	1	1	1	1	1	1	1	1	1	1	1	1	1	1	1	1	1	1	1	1	1	1	1	1	1	1
[truncated: 57 more columns]

## Sheet: 2D
*	*	*	*	*	Wheat lines					Ae. umbellulata	Ae. comosa	Ae. biuncialis		Wheat x Ae. geniculata addition lines							Wheat x Ae. umbellulata addition lines							Mv9kr1 x MvGB382 BC3
CloneID	AlleleSequence	Chrom_Wheat_ChineseSpring20	ChromPos_Wheat_ChineseSpring20	AlnEvalue_Wheat_ChineseSpring20	Mv9kr1	Chinese Spring	Hombar#1	Hombar#	Menrot	Ae. umbellulata	Ae. comosa	MvGB382	MvGB642	CS-Gen1M	CS-Gen2M	CS-Gen3M	CS-Gen4M	CS-Gen5M	CS-Gen6M	CS-Gen7M	CS-Umb1U	CS-Umb2U	Mv-Biu3U	CS-Umb4U	CS-Umb5U	CS-Umb6U	CS-Umb7U	201345_BC3	201347_BC3	201349_BC3	201351_BC3	201353_BC3	201354_BC3	201357_BC3	201358_BC3	201359_BC3	201360_BC3	201362_BC3	201366_BC3	201368_BC3	201370_BC3	201373_BC3	201375_BC3	201376_BC3	201378_BC3	201380_BC3	201381_BC3	201383_BC3	201384_BC3
33068889	TGCAGCATCCAATCCGACGATCCAAGAAGATACCTTTCGTTGTCGATCGAGTACATAGTGCTTCTAGAC	Chr2D	303686	1.21E-27	1	1	1	1	1	0	0	0	0	1	1	1	1	1	1	1	1	1	1	1	1	1	1	1	1	1	1	1	1	1	1	1	1	1	1	1	1	1	1	1	1	1	1	1	1
33067350	TGCAGCTTTGAATCCCACACCAACACCCGCCGCCGAGATCGGAAGAGCGGTTCAGCAGGAATGCCGAGA	Chr2D	304717	2.11E-09	1	1	1	1	1	0	0	0	0	1	1	1	1	1	1	1	1	1	1	1	1	1	1	1	1	1	1	1	1	1	1	1	1	1	1	1	1	1	1	1	1	1	1	1	1
32716444	TGCAGCTGCGGCTGGGAGCAGCGGCAGCGCGCCGAGATCGGAAGAGCGGTTCAGCAGGAATGCCGAGAC	Chr2D	306641	6.75E-09	1	1	1	1	1	0	0	0	0	1	1	1	1	1	1	1	1	1	1	1	1	1	1	1	1	1	1	1	1	1	1	1	1	1	1	1	1	1	1	1	1	1	1	1	1
32714634	TGCAGTGTTCTAGGCACACCCATTGGTGAACTTGTCAAGTAGGTGTACAGCAGTCCTTGCGTAGCGTCC	Chr2D	2784296	1.21E-27	1	1	1	1	1	0	0	0	0	1	1	1	1	1	1	1	1	1	1	1	1	1	1	1	1	1	1	1	1	1	1	1	1	1	1	1	1	1	1	1	1	0	1	1	1
32752180	TGCAGATCCACCAGTGAGAGCTTCGCCGCCGAGATCGGAAGAGCGGTTCAGCAGGAATGCCGAGACCGA	Chr2D	2984950	1.96E-07	1	1	1	1	1	0	0	0	0	1	1	1	1	1	1	1	1	1	1	1	1	1	1	1	1	1	1	1	1	0	1	1	0	1	1	1	1	1	1	1	1	1	1	1	1
32769945	TGCAGCCTAAGCAACACATCCAGCAGGTCCTCCTCATCAGTGCTGGAGGCACCAACGCCGAGATCGGAA	Chr2D	3148495	9.50E-23	1	1	1	1	1	0	0	0	0	1	1	1	1	1	0	1	1	1	1	1	1	1	1	1	1	1	1	1	1	1	1	1	1	1	1	1	1	1	1	1	1	1	1	1	1
32718270	TGCAGCGCGAAATCGCCAGTGCATTACCGTCCTCTTCAGTGCCTCTTCCTCGACCCCGCACTTCTCGTT	Chr2D	4249153	1.21E-27	1	1	1	1	1	0	0	0	0	1	1	1	1	1	1	1	1	1	1	1	1	1	1	1	1	1	1	1	1	1	1	1	1	1	1	1	0	1	1	1	1	1	1	1	1
32772383	TGCAGTGGAGATCTAGGCGGCGCACGGATGCAGGAGGAGGCAGCCCCGAGATCGGAAGAGCGGTTCAGC	Chr2D	4615954	2.78E-16	1	1	1	1	1	0	0	0	0	1	1	1	1	1	1	1	1	1	1	1	1	1	0	1	1	1	1	1	1	1	1	1	1	1	1	1	1	1	1	1	1	1	1	1	1
32715760	TGCAGCATGCACAACGGTGGCGGCCGAAGAGGCGGATACCTTCCTCCTCTCGGAGCCGAGATCGGAAGA	Chr2D	5421727	1.15E-21	1	1	1	1	1	0	0	0	0	1	1	1	1	1	1	1	1	1	1	1	1	1	1	1	1	1	1	1	1	1	1	1	1	1	1	1	1	1	1	1	1	1	1	1	1
32722966	TGCAGTGAAGGCCCTCAATATCTTCCACATCCTTGACAACAGAGCAACCAAGCTGGAGATGTGCATCGC	Chr2D	6279229	1.21E-27	1	1	1	1	1	0	0	0	0	1	1	1	1	1	1	1	1	1	1	1	1	1	1	1	1	1	1	1	0	1	1	1	1	1	1	1	1	1	1	1	1	1	1	1	1
32718843	TGCAGTTTGATATCCATGTTTGATATCTGCCTGAATGTAAACGGTGCAGCTTGAAATAATTTTCGCTAT	Chr2D	6940600	1.21E-27	1	1	1	1	1	0	0	0	0	1	1	1	1	1	1	1	1	1	1	1	1	1	1	1	1	1	1	1	1	1	1	1	1	1	1	1	1	1	1	1	1	1	1	1	1
32766747	TGCAGCACAAGTTTAGCCCTTTGCCAGATCAGGATATCCTCTAATAAGGCTCCGTATCCTTGCCGAGAT	Chr2D	7101331	2.02E-25	1	1	1	1	1	0	0	0	0	1	1	1	1	1	1	1	1	1	1	1	1	1	1	1	1	1	1	1	1	1	1	1	1	1	1	1	1	1	1	1	1	1	1	1	1
32725657	TGCAGTCATTGGGATTTGATGCATTTGTTGCTCAAACAAGGTTCCGAGATCGGAAGAGCGGTTCAGCAG	Chr2D	7500281	3.42E-15	1	1	1	1	1	0	0	0	0	1	1	1	1	1	1	0	1	1	1	1	1	1	1	1	1	1	0	0	1	1	1	1	1	1	1	1	1	1	1	0	1	1	1	1	1
32730515	TGCAGCAGCGGAGCAGCGGAGCAGCGTGGACTAGTCGTTTCCCGAGATCGGAAGAGCGGTTCAGCAGGA	Chr2D	7840423	3.96E-14	1	1	1	1	1	0	0	0	0	1	1	1	1	1	1	1	1	1	1	1	1	1	1	1	1	1	1	1	1	1	1	1	1	1	1	1	1	1	1	1	1	1	1	1	1
32730530	TGCAGCGTCGACCAGACGGCCTTCAGCGAGTTCAGTTTTCTTTGAATAAAGTTGAGTCCGAGATCGGAA	Chr2D	8082077	9.50E-23	1	1	1	1	1	0	0	0	0	1	1	1	1	1	1	1	1	1	1	1	1	1	1	1	1	1	1	1	1	1	1	1	1	1	1	1	1	1	1	1	1	1	1	1	1
4290416	TGCAGTGAACATGGCCAACGACTGGACGACGTGGTTACCAAGGCCGAGATCGGAAGAGCGGTTCAGCAG	Chr2D	8150003	3.42E-15	1	1	1	1	1	0	0	0	0	1	1	1	1	1	1	1	1	1	1	1	1	1	1	1	1	1	1	1	1	1	1	1	1	1	1	1	1	1	1	1	1	1	1	1	1
32716486	TGCAGCTGTCCCTTGTACGTAAAAACATAAGCGGCCGAGATCGGAAGAGCGGTTCAGCAGGAATGCCGA	Chr2D	8505029	1.81E-10	1	1	1	1	1	0	0	0	0	1	1	1	1	1	1	1	1	1	1	1	1	1	1	1	1	1	1	1	1	1	1	1	1	1	1	1	1	1	1	1	1	1	1	1	1
32770628	TGCAGGATGGGCCCTTGTCCTGTGGGCGGCGCCGAGATCGGAAGAGCGGTTCAGCAGGAATGCCGAGAC	Chr2D	11608610	6.75E-09	1	1	1	1	1	0	0	0	0	1	1	1	1	1	1	1	1	1	1	1	1	1	1	1	1	1	1	1	1	1	1	1	1	1	1	1	1	1	1	1	1	1	1	1	1
4295090	TGCAGGCCTTCACCCTCCGCCTGAACAAGCGCCTCGCCGCCGAGATCGGAAGAGCGGTTCAGCAGGAAT	Chr2D	12964672	4.52E-13	1	1	1	1	1	0	0	0	0	1	1	1	1	1	1	1	1	1	1	1	1	1	1	1	1	1	1	1	1	1	1	1	1	1	1	1	1	1	1	1	1	1	1	1	1
32763964	TGCAGGCGTCCGATAAACTAGTGATTTGACTGAAGGAAAAAAGCAGTGTACGTTTGGATTTAGTTAATG	Chr2D	13801792	1.21E-27	1	1	1	1	1	0	0	0	0	1	1	1	1	1	1	1	1	1	1	1	1	1	1	1	1	1	1	1	1	1	1	1	1	1	1	1	1	1	1	1	1	1	1	1	1
32759544	TGCAGATCGGTATCGTTAGTTTGGACTGAAGGCACCTAGCCCTAGACCGAACGGTGGGGTTACTGCTCG	Chr2D	14585737	5.62E-26	1	1	1	1	1	0	0	0	0	1	1	1	1	1	1	1	1	1	1	1	1	1	1	1	1	1	1	1	1	1	1	1	1	1	1	1	1	1	1	1	1	1	1	1	1
32738701	TGCAGCATCTGCTCCGCCCCCGAACAAAACCGAAAACCGCGATGAGCGCGACGGAATCGCCGAGATCGG	Chr2D	14619049	3.63E-22	1	1	1	1	1	0	0	0	0	1	1	1	1	1	1	1	1	1	1	1	1	1	1	1	1	1	1	1	1	1	1	1	1	1	1	1	1	1	1	1	1	1	1	1	1
32756728	TGCAGGAAAACTGACAGTACCGTCAAGGTCATCTTCCTGGCCGCTGCGGTTCCGAGATCGGAAGAGCGG	Chr2D	14950353	1.67E-19	1	1	1	1	1	0	0	0	0	1	1	1	1	1	1	0	1	1	1	1	1	1	1	1	1	1	1	1	1	1	1	1	1	1	1	1	1	1	1	1	1	1	1	1	1
33071640	TGCAGAAAATCCTATATACTAATGTCCTGTTACATTTTCCACGCCCCGAGATCGGAAGAGCGGTTCAGC	Chr2D	15799081	2.78E-16	1	1	1	1	1	0	0	0	0	1	1	0	0	1	1	0	1	1	1	1	1	0	1	1	1	1	1	1	1	1	1	1	1	1	1	1	1	1	1	1	1	1	1	1	1
32752255	TGCAGATGCTGAAGCGCGGGATGCGGCTGGTGATCGCGTCGCTCGGCCCCGCCGACCGAGATCGGAAGA	Chr2D	16060600	1.15E-21	1	1	1	1	1	0	0	0	0	1	1	1	1	1	1	1	1	1	1	1	1	1	1	1	1	1	1	1	1	1	1	1	1	1	1	1	1	1	1	1	1	1	1	1	1
32769524	TGCAGCAAGAGCAAGGCATATTTTTTACATACTTGGAGGACCACCGAGATCGGAAGAGCGGTTCAGCAG	Chr2D	16447555	3.42E-15	1	1	1	1	1	0	0	0	0	1	1	1	1	1	1	1	1	1	1	0	1	0	1	1	1	1	1	1	1	1	1	1	1	1	1	1	1	1	1	1	1	1	1	1	1
32784656	TGCAGGCACATCCCTCTCTGTGCACACAGCCCAGACTCGCCGAGCCTAAAAAAAAGCAAACTCGCCAAG	Chr2D	16874728	1.21E-27	1	1	1	1	1	0	0	0	0	1	1	1	1	1	1	1	1	1	1	1	1	1	1	1	1	1	1	1	1	1	1	1	1	1	1	1	1	1	1	1	1	1	1	1	1
32722437	TGCAGGGAACAGGAGTCCTCAACGCATTCGTCTCGTCCACGTTTGTTGACCGCCTCAACTCCAAGTTTT	Chr2D	17494755	1.21E-27	1	1	1	1	1	0	0	0	0	1	1	1	1	1	1	1	1	1	1	1	1	1	1	1	1	1	1	1	1	1	1	1	1	1	1	1	1	1	1	1	1	1	1	1	1
4288132	TGCAGGAATTCCGAGTCACGCTCCATGTTCTTCACCGGCAAGCAAAGGGCGAAAGGAAGAGCACTAACC	Chr2D	18287112	1.21E-27	1	1	1	1	1	0	0	0	0	1	1	1	1	1	0	1	1	1	1	1	1	1	1	1	1	1	1	1	1	1	1	1	1	1	1	1	1	1	1	1	1	1	1	1	1
32787620	TGCAGGAATTCCGAGTCACGCTCCATGTTCTTCACCGAGATCGGAAGAGCGGTTCAGCAGGAATGCCGA	Chr2D	18287144	1.81E-10	1	1	1	1	1	0	0	0	0	1	1	1	1	1	1	1	1	1	1	1	1	1	1	1	1	1	1	1	1	1	1	1	1	1	1	1	1	1	1	1	1	1	1	1	1
33066607	TGCAGCACCACGGAGGAGGAACAGCTTGCCCGAGATCGGAAGAGCGGTTCAGCAGGAATGCCGAGACCG	Chr2D	19868492	6.54E-08	1	1	1	1	1	0	0	0	0	1	1	1	1	1	1	1	1	1	1	1	1	1	1	1	1	1	1	1	1	1	1	1	1	1	1	1	1	1	1	1	1	1	1	1	1
32781937	TGCAGGTGGAGGGAGACATGTGGCGGCCGGGATCGTGGGAGGAGGAAGACATGCGGCGGCCGAGATCGG	Chr2D	21294471	3.63E-22	1	1	1	1	1	0	0	0	0	1	1	1	1	1	1	1	1	1	1	1	1	1	0	1	1	1	1	1	1	1	1	1	1	1	1	1	1	1	1	1	1	1	1	1	1
62823988	TGCAGTACACTGCGTACATATACTTCGGTGAGGCCGTCAACAGCAAGCCACTGGAGGCGCTCCTCCTCA	Chr2D	21318407	1.21E-27	1	1	1	1	1	0	0	0	0	1	1	1	1	1	1	0	1	1	1	1	1	1	1	1	1	1	1	1	1	1	1	1	1	1	1	1	1	1	1	1	1	1	1	1	1
4269929	TGCAGGTAGTCTGGTGAAACGCCATTGTCAGAATCCCTTGAGGTGTCGATCGAGCATCAGATATATGCG	Chr2D	24086191	1.21E-27	1	1	1	1	1	0	0	0	0	1	1	1	1	1	1	1	1	1	1	1	1	1	1	1	1	1	1	1	1	1	1	1	1	1	1	1	1	1	1	1	1	1	1	1	1
32748408	TGCAGAGAAAAATCACTACTGTGTAATTTCTATATGTATAGTTAATTAGATAAGCATCTGCGTGTAGAT	Chr2D	25686507	1.21E-27	1	1	1	1	1	0	0	0	0	1	1	1	1	1	1	1	1	1	1	1	1	1	1	1	1	1	1	1	1	1	1	1	1	1	1	1	1	1	1	1	1	1	1	1	1
32754559	TGCAGGGCGCACTACCCTGCGTCGTCGTCCGAGATCGGAAGAGCGGTTCAGCAGGAATGCCGAGACCGA	Chr2D	25689037	1.96E-07	1	1	1	1	1	0	0	0	0	1	1	1	1	1	1	1	1	1	1	1	1	1	1	1	1	1	1	1	1	1	1	1	1	1	1	1	1	1	1	1	1	1	1	1	1
33066748	TGCAGCATGTCAACGGCGTCCCCGACGGCTTCCGCACGCTTGTCCGAGATCGGAAGAGCGGTTCAGCAG	Chr2D	26522777	3.42E-15	1	1	1	1	1	0	0	0	0	1	1	1	1	1	1	1	1	1	1	1	1	1	1	1	1	1	1	1	1	1	1	1	1	1	1	1	1	1	1	1	1	1	1	1	1
32758057	TGCAGCGACGGAGATTAATTGATCGTTCGACGAGCGGAAGCGAGGAAAGAAAATGGAGTACAAGAGAAA	Chr2D	26709920	1.21E-27	1	1	1	1	1	0	0	0	0	1	1	1	1	1	1	1	1	1	1	1	1	1	1	1	1	1	1	1	1	0	1	1	1	1	1	1	1	1	1	1	1	1	1	1	1
32720570	TGCAGAAGCAAGCTGAAGTGCTGAAGATGGGTTCATTAGATTACATGTTTTGGTTTAAAACAGAAACCT	Chr2D	26718088	1.21E-27	1	1	1	1	1	0	0	0	0	1	1	1	1	1	1	1	1	1	1	1	1	1	1	1	1	1	1	1	1	1	1	1	1	1	1	1	0	1	0	1	1	1	1	1	1
4271703	TGCAGCAGCTGGTCGGCGAGCGCGTAGTCCTCCTTCCCCGAGATCGGAAGAGCGGTTCAGCAGGAATGC	Chr2D	26935377	5.06E-12	1	1	1	1	1	0	0	0	0	1	1	1	1	1	1	1	1	1	1	1	1	1	1	1	1	1	1	1	1	1	1	1	1	1	1	1	1	1	1	1	1	1	1	1	1
32763960	TGCAGGCGGTGGCGATGCATTGGATCCTCATGTCCAAGTCCAACATGGGCCGTGTGGGAGGGTCAGGGC	Chr2D	26988848	1.21E-27	1	1	1	1	1	0	0	0	0	1	1	0	1	1	1	1	1	1	1	1	1	1	1	1	1	1	1	1	1	1	1	1	1	1	1	1	1	1	1	1	1	1	1	1	1
32770153	TGCAGCGGCCGACGGTCATAGTGGAGGCGGTCGACGGCCCGAGATCGGAAGAGCGGTTCAGCAGGAATG	Chr2D	27329904	1.52E-12	1	1	1	1	1	0	0	0	0	1	1	1	1	1	1	1	1	1	1	1	1	1	1	1	1	1	1	1	1	1	1	1	1	1	1	1	1	1	1	1	1	1	1	1	1
32779471	TGCAGGTGTTTCGTCTCAGACCACACTTTTGCCTCCACTTGCAAAAGGAATATTCCGAGATCGGAAGAG	Chr2D	27925297	4.01E-21	1	1	1	1	1	0	0	0	0	1	1	1	1	1	1	1	1	1	1	1	1	1	1	1	1	1	1	1	1	1	1	1	1	1	1	1	1	1	1	1	1	1	1	1	1
32741010	TGCAGCTGAACCTAGTGCTAGGATGAGCTACACACCCCTGTGTGATTGCTTCTCTCCAAACACGGCTTT	Chr2D	28484523	1.21E-27	1	1	1	1	1	0	0	0	0	1	1	1	1	1	1	1	1	1	1	1	1	1	1	1	1	1	1	1	1	1	1	1	1	1	1	1	1	1	1	1	1	1	1	1	1
33076951	TGCAGAGAACGTTAAAATACAAAACGAGAGGACAGACTATACTAATAGGCCGAGATCGGAAGAGCGGTT	Chr2D	29461666	2.00E-18	1	1	1	1	1	0	0	0	0	1	1	1	1	1	1	1	1	1	1	1	1	1	1	1	1	1	1	1	1	1	1	1	1	1	1	1	1	1	1	1	1	1	1	1	1
4268602	TGCAGGAATCCTCAACATTTCACTCATCAGGTGACACCAGCACGCCGAGCTTGCTGCCGAGATCGGAAG	Chr2D	29880024	3.31E-22	1	1	1	1	1	0	0	0	0	1	1	1	1	1	1	1	1	1	1	1	1	1	1	1	1	1	1	1	1	1	1	1	1	1	1	1	1	1	1	1	1	1	1	1	1
32738064	TGCAGCACGGTGTGGTTTCTGCTGTTTGTTTTGTGTTGCGTGCTTCAGTTTGAGCGCACTCTCCGAGAT	Chr2D	29880080	2.02E-25	1	1	1	1	1	0	0	0	0	1	1	1	1	1	0	1	1	1	1	1	1	1	1	1	1	1	1	1	1	1	1	1	1	1	1	1	1	1	1	1	1	1	1	1	1
32755617	TGCAGTTGTGGACCAACACCATACAGTTGTGGACCGAGATCGGAAGAGCGGTTCAGCAGGAATGCCGAG	Chr2D	30929955	5.87E-10	1	1	1	1	1	0	0	0	0	1	1	1	1	1	1	1	1	1	1	1	1	1	1	1	1	1	1	1	1	1	1	1	1	1	1	1	1	1	1	1	1	1	1	1	1
4324526	TGCAGGTCAAACAAGAGTGTCTCCAACAGGTGCCTAGAAAAACTAGGTCCAGTTGTCTGGATGCCCGAG	Chr2D	31242154	1.56E-26	1	1	1	1	1	0	0	0	0	1	1	1	1	1	1	1	1	1	1	1	1	1	1	1	1	1	1	1	1	1	1	1	1	1	1	1	1	1	1	1	1	1	1	1	1
4294758	TGCAGTTCAAGCTGATTCGTTCAAACAAAAGTCCGAAGTAATTAACAACCGAGATCGGAAGAGCGGTTC	Chr2D	31460193	6.88E-18	1	1	1	1	1	0	0	0	0	1	1	1	1	1	1	1	1	1	1	1	1	1	1	1	1	1	1	1	1	1	1	1	1	1	1	1	1	1	1	1	1	1	1	1	1
4298760	TGCAGATTAATTGTGGATTGCACACTGCTACTGTATCAGCAACAGTCCTACCGAGATCGGAAGAGCGGT	Chr2D	32548972	5.78E-19	1	1	1	1	1	0	0	0	0	1	1	1	1	1	1	1	1	1	1	1	1	1	1	1	1	1	1	1	1	1	1	1	1	1	1	1	1	1	1	1	1	1	1	1	1
33065308	TGCAGCAGCATTCATCAGTATCTGTAACCAAGATGTATGCAAATGCTCAGCCTCGTATCATCTTGTCTG	Chr2D	35232446	1.21E-27	1	1	1	1	1	0	0	0	0	1	1	1	1	1	1	1	1	1	1	1	1	1	1	1	1	1	1	1	1	1	1	1	1	1	1	1	1	1	1	1	1	1	1	1	1
32737414	TGCAGATGTCTTCTTTGCTAGTCTTTGCTCCTGGACATATACTGCCGAGAGGTAGTCTTTGTATTTTGG	Chr2D	35417075	1.21E-27	1	1	1	1	1	0	0	0	0	1	1	1	1	1	1	1	1	1	1	1	1	1	1	0	1	1	1	1	1	1	1	1	1	1	1	1	1	1	1	1	1	1	1	1	1
4304498	TGCAGCACACCTCTAGTCTTGAGCTTCTCCACCGCATCCATCCACACCCATAACCGAGATCGGAAGAGC	Chr2D	36275001	1.39E-20	1	1	1	1	1	0	0	0	0	1	1	1	1	1	1	1	1	1	1	1	1	1	1	1	1	1	1	1	1	1	1	1	1	1	1	1	1	1	1	1	1	1	1	1	1
62910308	TGCAGCGAATCGCGTGAAAACGTGCGGTGCCGTGCCGAGATCGGAAGAGCGGTTCAGCAGGAATGCCGA	Chr2D	36525595	6.52E-10	1	1	1	1	1	0	0	0	0	1	1	1	1	1	1	1	1	1	1	1	1	1	1	1	1	1	1	1	1	1	1	1	1	1	1	1	1	1	1	1	1	1	1	1	1
32723866	TGCAGCCGCACACCTCGACAAGCTCGAGTCAGAGGCCGAGATCGGAAGAGCGGTTCAGCAGGAATGCCG	Chr2D	36815838	5.54E-11	1	1	1	1	1	0	0	0	0	1	1	1	1	1	1	1	1	1	1	1	1	1	1	1	1	1	1	1	1	0	1	1	1	1	1	1	1	1	1	1	1	1	1	1	1
32742991	TGCAGGCTGCGGGCAGTTATACCAGCTGGACCATGAAAGAGTCGTCACATGTAAACTTGCATATATTTG	Chr2D	37921159	1.21E-27	1	1	1	1	1	0	0	0	0	1	1	1	1	1	1	1	1	1	1	1	1	1	1	1	1	1	1	1	1	1	1	1	1	1	1	1	1	1	1	1	1	1	1	1	1
4272779	TGCAGCATCGACAGGCTGAAGATGGACATCCTGCTCTGGCCGAGATCGGAAGAGCGGTTCAGCAGGAAT	Chr2D	38601217	4.52E-13	1	1	1	1	1	0	0	0	0	1	1	1	1	1	1	1	1	1	1	1	1	1	1	1	1	1	1	1	1	1	1	1	1	1	1	1	1	1	1	1	1	1	1	1	1
32768388	TGCAGTTACCGTGTATTTTTTTGGAGGGTACTCAGCTTGCACTTGTACAAGCCAAGTATCTGAGAAATA	Chr2D	38602137	1.21E-27	1	1	1	1	1	0	0	0	0	1	1	1	1	1	1	1	1	1	1	1	1	1	1	1	1	1	1	1	1	1	1	1	1	1	1	1	1	1	1	1	1	1	1	1	1
32736180	TGCAGACGCGCCGCTCAACGACGGTGTCGACGAAGGCGTTGAACCGCTTTAGGGAGGCTCTGAACCGCT	Chr2D	38641971	1.21E-27	1	1	1	1	1	0	0	0	0	1	1	1	1	1	1	1	1	1	0	1	1	1	1	1	1	1	1	1	1	1	1	1	1	1	1	1	1	1	1	1	1	1	1	1	1
62910589	TGCAGCTGCTCCAGCAGGCCGAGGCGGGACGGCGAGAAGACCGAGATCGGAAGAGCGGTTCAGCAGGAA	Chr2D	38812477	1.34E-13	1	1	1	1	1	0	0	0	0	1	1	1	1	1	1	1	1	1	1	1	1	1	1	1	1	1	1	1	1	1	1	1	1	1	1	1	1	1	1	1	1	1	1	1	1
32731169	TGCAGCAGAAACAGGGGGCAGGGAGTGATCGAGGCACGTACAAGAGACACCAGTGGAAGGTGCAGAGCG	Chr2D	38899934	1.21E-27	1	1	1	1	1	0	0	0	0	1	1	1	1	1	1	1	1	1	1	1	1	1	1	1	1	1	1	1	1	1	1	1	1	1	1	1	1	1	1	1	1	1	1	1	1
62828822	TGCAGCACCGCAGCAGCCACCTCCTGCTACCAGCCCAAATGGTGCCAGCCGAGATCGGAAGAGCGGTTC	Chr2D	39373564	6.88E-18	1	1	1	1	1	0	0	0	0	1	1	1	1	1	1	1	1	1	1	1	1	1	1	1	1	1	1	1	1	1	1	1	1	1	1	1	1	1	1	1	1	1	1	1	1
4291341	TGCAGAGCTCCACGATGTCGCGCACCACCCCGGTCTCCTCCTCCTCCGAGATCGGAAGAGCGGTTCAGC	Chr2D	39456281	2.78E-16	1	1	1	1	1	0	0	0	0	1	1	1	1	1	1	1	1	1	1	1	1	0	1	1	1	1	1	1	1	1	1	1	1	1	1	1	1	1	1	1	1	1	1	1	1
32728151	TGCAGCTGGTACCAAACCTCAATATCCTGCTTTCTACTGCTCCCGTCCGAGATCGGAAGAGCGGTTCAG	Chr2D	39510432	8.12E-17	1	1	1	1	1	0	0	0	0	1	1	1	1	1	1	1	1	1	1	1	1	1	1	1	1	1	1	1	1	1	1	1	1	1	1	1	1	1	1	1	1	1	1	1	1
32727021	TGCAGCGCACAAATTTGGCATACCCTCAGTTGAAGTAAAGACCAAAACCTGGATATACGTGTGCAGTGC	Chr2D	40059137	1.21E-27	1	1	1	1	1	0	0	0	0	1	0	1	1	1	1	0	1	1	1	1	1	1	1	1	1	1	1	1	1	1	1	1	1	1	1	1	1	1	1	1	1	1	1	1	1
32756590	TGCAGCGACTTCCGTGGTCGCGCTTTCACCCCGAGATCGGAAGAGCGGTTCAGCAGGAATGCCGAGACC	Chr2D	40185468	2.12E-08	1	1	1	1	1	0	0	0	0	1	1	1	1	1	1	1	1	1	1	1	1	1	1	1	1	1	1	1	1	1	1	1	1	1	1	1	1	1	1	1	1	1	1	1	1
32728128	TGCAGCGGGAGATCTTCGTGCGCGTCGATGGCGATTTGCAAGGGCTGCGGACCCGAGATCGGAAGAGCG	Chr2D	40185567	4.82E-20	1	1	1	1	1	0	0	0	0	1	1	1	1	1	1	1	1	1	1	1	1	1	1	1	1	1	1	1	1	1	1	1	1	1	1	1	1	1	1	1	1	1	1	1	1
62938720	TGCAGCATGGCGCGCGCCGCGTGCTTCATGCCGAGGGCCGCGCCCAGCGTGTTCACGCGCAGCACGCGG	Chr2D	40864765	5.62E-26	1	1	1	1	1	0	0	0	0	0	1	1	1	1	1	1	1	1	1	1	1	1	1	1	1	1	1	1	1	1	1	1	1	1	1	1	1	1	1	1	1	1	1	1	1
32756273	TGCAGTAATATTTGGCATATGGAAAACGGTTGTTTTAAGCCGAGATCGGAAGAGCGGTTCAGCAGGAAT	Chr2D	44125280	4.52E-13	1	1	1	1	1	0	0	0	0	1	0	1	1	1	1	0	1	1	1	1	1	1	0	1	1	1	1	1	1	1	1	1	1	1	1	1	1	1	1	1	1	1	1	1	1
32781284	TGCAGCTGAGTCAGGCGGATCTCGTTGGAAAGCCACGTCAGGGAATGGGTCGACCAATCGTCCGCTCAA	Chr2D	45642047	1.21E-27	1	1	1	1	1	0	0	0	0	1	1	0	1	1	1	1	1	1	1	1	1	1	1	1	1	1	1	1	1	0	1	1	1	1	1	1	1	1	1	1	1	1	1	1	1
62853775	TGCAGATGCTTGGGGACGGAGTGTTACTCGGTGATGGCGCGAAGAAGTTGCTGAGGATGCGTGGTCGCC	Chr2D	46009763	1.21E-27	1	1	1	1	1	0	0	0	0	1	1	1	1	1	1	1	1	1	1	1	1	1	1	1	1	1	1	1	1	1	1	1	1	1	1	1	1	1	1	1	1	1	1	1	1
32772094	TGCAGCCGTGCAGGCTCATCCTCGCCAGCGTCCGAGATCGGAAGAGCGGTTCAGCAGGAATGCCGAGAC	Chr2D	46284630	6.75E-09	1	1	1	1	1	0	0	0	0	1	1	1	1	1	1	1	1	1	1	1	1	1	1	1	1	1	1	1	1	1	1	1	1	1	1	1	1	1	1	1	1	1	1	1	1
32722881	TGCAGTCCACCCTGGGCCTGACGAGTGACGACACCGACATCCTCGCCTTAGCAGAGTTGGTCACCACCC	Chr2D	46523086	1.21E-27	1	1	1	1	1	0	0	0	0	1	1	1	1	1	1	1	1	1	1	1	1	1	1	1	1	1	1	1	1	1	1	1	1	1	1	1	1	1	1	1	1	1	1	1	1
32783491	TGCAGGTAAAACCGACATACCTCCTGCCTCCTGCTTCAGTTGAATGGGAAACAACCGAGATCGGAAGAG	Chr2D	46764485	4.01E-21	1	1	1	1	1	0	0	0	0	1	1	1	1	1	1	1	1	1	1	1	1	1	1	1	1	1	1	1	1	1	1	1	1	1	1	1	1	1	1	1	1	1	1	1	1
33068207	TGCAGGACACGCGAGAACTCGAGAACTCGAGAAGTGTTGTTGCCGCACATGCGCAAACGCCGAGATCGG	Chr2D	46794648	7.80E-24	1	1	1	1	1	0	0	0	0	1	1	1	1	1	1	1	1	1	1	1	1	1	1	1	1	1	1	1	1	1	1	1	1	1	1	1	1	1	1	1	1	1	1	1	1
32728027	TGCAGTGCCACCCATTCACGTGCTGCCAGTCCGACGAGCTCCTCATTCTTTCCTTTTGCAACGCAAACG	Chr2D	47086745	1.21E-27	1	1	1	1	1	0	0	0	0	1	1	1	1	1	1	1	1	1	1	1	1	1	1	1	1	1	1	1	1	1	1	1	1	1	1	1	1	1	1	1	1	1	1	1	1
32750699	TGCAGGACAGGAGAGGAGATTAGTGGTTCAATGATCGTCATTGGCATATGACAGGGGATTAATGATCTG	Chr2D	47087628	1.21E-27	1	1	1	1	1	0	0	0	0	1	1	1	1	1	1	1	1	1	1	1	1	1	1	1	1	1	1	1	1	1	1	1	1	1	1	1	1	1	1	1	1	1	1	1	1
4297885	TGCAGGACAGGAGACTAATGGCTCAATGATAATCATTAAGCGACTCTGACATTATGCTTCAATGATCCG	Chr2D	47149856	1.21E-27	1	1	1	1	1	0	0	0	0	1	1	1	1	1	1	1	1	1	1	1	1	1	1	1	1	1	1	1	1	1	1	1	1	1	1	1	1	1	1	1	1	1	1	1	1
32720752	TGCAGACTTTGGCACTACAGTGCAGCGTCCGAGTGAGCCTTTTTACCACGGCTAATTCAGTACTTACTG	Chr2D	47372712	1.21E-27	1	1	1	1	1	0	0	0	0	1	1	1	1	1	1	1	1	1	1	1	1	1	1	1	1	0	1	1	1	1	1	1	1	1	1	1	1	1	1	1	1	1	1	1	1
62868134	TGCAGTCGCCTGATTTACTACAAATACTCCGAGATCGGAAGAGCGGTTCAGCAGGAATGCCGAGACCGA	Chr2D	47998613	1.96E-07	1	1	1	1	1	0	0	0	0	1	1	1	1	1	1	1	1	1	1	1	1	1	1	1	1	1	1	1	1	1	1	1	1	1	1	1	1	1	1	1	1	1	1	1	1
32716178	TGCAGCGGAGTGACCTCCAGCGGCAGAGGAACACCGAGATCGGAAGAGCGGTTCAGCAGGAATGCCGAG	Chr2D	48678610	5.87E-10	1	1	1	1	1	0	0	0	0	1	1	1	1	1	1	1	1	1	1	1	1	1	1	1	1	1	1	1	1	1	1	1	1	1	1	1	1	1	1	1	1	1	1	1	1
32777990	TGCAGGAGCGCGAACTGAAGGCGCGGCCCCGTCTCCCTCCGCCAGCCCGCCTCCTTGGTTCCGAGATCG	Chr2D	49144227	2.23E-24	1	1	1	1	1	0	0	0	0	1	1	1	1	1	1	1	1	1	1	1	1	1	1	1	1	1	1	1	1	1	1	1	1	1	1	1	1	1	1	1	1	1	1	1	1
32772216	TGCAGTACACGTACTGGTAGTGCAACCACAACCGATCGACTGGTGTCGCTTCCCGAGATCGGAAGAGCG	Chr2D	49183402	4.82E-20	1	1	1	1	1	0	0	0	0	1	1	1	1	1	1	1	1	1	1	1	1	1	1	1	1	1	1	1	1	1	1	1	1	1	1	1	1	1	1	1	1	1	1	1	1
33071799	TGCAGCAGGAATAATGACGAGGTGGCACCGAACAAGTAGGTGGTTGTTGTTGACCGAGATCGGAAGAGC	Chr2D	50835383	1.39E-20	1	1	1	1	1	0	0	0	0	1	1	1	1	1	0	1	1	1	1	1	1	1	1	1	1	1	1	1	1	1	1	1	1	1	1	1	1	1	1	1	1	1	1	1	1
32752398	TGCAGCAATGTCTTCCGAATCGAGGAGCAGCGGCCGAGATCGGAAGAGCGGTTCAGCAGGAATGCCGAG	Chr2D	50857088	5.87E-10	1	1	1	1	1	0	0	0	0	1	1	1	1	1	1	1	1	1	1	1	1	1	1	1	1	1	1	1	1	1	1	1	1	1	1	1	1	1	1	1	1	1	1	1	1
32739347	TGCAGCCGCCGCACAGCCAGCTCTCGCGCCTGACGCCGCCACCCGCCGAACCGTGGATGCCGCCTCCAT	Chr2D	51061229	1.21E-27	1	1	1	1	1	0	0	0	0	1	1	1	1	1	1	1	1	1	1	1	1	1	0	1	1	1	1	1	1	1	1	1	1	1	1	1	1	1	1	1	1	1	1	1	1
62813330	TGCAGAAGATGGTGGTGTTGTCAGTCAAGTCGGTCATCAGGGTTGATTGGGTTCCCATTGTGCTTCCTG	Chr2D	52689628	1.21E-27	1	1	1	1	1	0	0	0	0	1	1	1	1	1	1	1	1	1	1	1	1	1	1	1	1	1	1	1	1	1	1	1	1	1	1	1	1	1	1	1	1	1	1	1	1
32768769	TGCAGTAGAGTGGATAAGGTGCAGGAGGAAAAGATGTCGACGTTTTGCTCCGTAAGCCCGACAGTGCGG	Chr2D	53117851	1.21E-27	1	1	1	1	1	0	0	0	0	1	1	1	1	1	1	1	1	1	1	1	1	1	1	1	1	1	1	1	1	1	1	1	1	1	1	1	1	1	1	1	1	1	1	1	1
32724359	TGCAGGAGTAGTGCTACGTGCTGTAGTAGTCCGAGATCGGAAGAGCGGTTCAGCAGGAATGCCGAGACC	Chr2D	53411388	2.12E-08	1	1	1	1	1	0	0	0	0	1	1	1	1	1	1	1	1	1	1	1	1	1	1	1	1	1	1	1	1	1	1	1	1	1	1	1	1	1	1	1	1	1	1	1	1
62932943	TGCAGGGGCCGGGTAGCCGAGGTGCGAGGAGACAAGGGACCGAGATCGGAAGAGCGGTTCAGCAGGAAT	Chr2D	53536535	4.52E-13	1	1	1	1	1	0	0	0	0	1	1	1	1	0	0	1	1	0	0	1	1	1	1	0	1	1	1	1	1	0	1	1	1	1	1	1	1	1	1	1	1	1	1	1	1
32717579	TGCAGTGCCACGGCCACCTGGCTTTCGTTCGGCCGAGATCGGAAGAGCGGTTCAGCAGGAATGCCGAGA	Chr2D	53620673	2.11E-09	1	1	1	1	1	0	0	0	0	1	1	1	1	1	1	1	1	1	1	1	1	1	1	1	1	1	1	1	1	1	1	1	1	1	1	1	1	1	1	1	1	1	1	1	1
32776751	TGCAGTCTCAGTCTGGGTCTGGGAGATATCCCATTGGCATTATCCTACCACTACCAGTTCGTTGTTCAG	Chr2D	53693916	1.21E-27	1	1	1	1	1	0	0	0	0	1	1	1	1	1	1	1	1	1	1	1	1	1	1	1	1	1	1	1	1	1	1	1	1	1	1	1	1	1	1	1	1	1	1	1	1
32786804	TGCAGCGAGCGGCTCCAGGAGAGGGCCTATGGGGAGGAGCTCCGAGATCGGAAGAGCGGTTCAGCAGGA	Chr2D	53817199	3.96E-14	1	1	1	1	1	0	0	0	0	1	1	1	1	1	1	1	1	1	1	1	1	1	1	1	1	1	1	1	1	1	1	1	1	1	1	1	1	1	1	1	1	1	1	1	1
32768395	TGCAGTTCGAATCCTGATATCTCCACTTGATTTGGTTTTCTTTTCAATTTTTACATCCTGTGAAGGGCC	Chr2D	55566926	1.21E-27	1	1	1	1	1	0	0	0	0	1	1	1	1	1	1	1	1	1	1	1	1	1	1	1	1	1	1	1	1	1	1	1	1	1	1	1	1	1	1	1	1	1	1	1	1
4310726	TGCAGGACGGGGAATCTCGATCCACAAATGCACGGTGTTGGTGGACCGAGATCGGAAGAGCGGTTCAGC	Chr2D	56077153	2.78E-16	1	1	1	1	1	0	0	0	0	1	1	1	1	1	1	1	1	1	1	1	1	1	1	1	1	1	1	1	1	1	1	1	1	1	1	1	1	1	1	1	1	1	1	1	1
32773827	TGCAGCAGATTCCCTTTGCATCGGGTTCAACGAGCCCAGGTTTTTGGGTTGGATTGCTTTTCCCCCGAG	Chr2D	56454774	1.56E-26	1	1	1	1	1	0	0	0	0	1	1	1	1	1	1	1	1	1	1	1	1	1	1	1	1	1	1	1	1	1	1	1	1	1	1	1	1	1	1	1	1	1	1	1	1
32749036	TGCAGCTAGGAGTAGCAGTAGATTCCCTTTGCCTCGGGTTCAACGAGCCCAGGTTTTTGGGTTGGATTG	Chr2D	56467473	1.21E-27	1	1	1	1	1	0	0	0	0	1	1	1	1	1	1	1	1	1	1	1	1	1	1	1	1	1	1	1	1	1	1	1	1	1	1	1	1	1	1	1	1	1	1	1	1
33067203	TGCAGCTAGCATGTAGTGTGTGTGTGCGGCCGCCACACAAATAATTGGTTGCCGAGATCGGAAGAGCGG	Chr2D	56792411	1.67E-19	1	1	1	1	1	0	0	0	0	1	1	1	1	1	1	1	1	1	1	1	0	1	1	1	1	1	1	1	1	1	1	1	1	1	1	1	1	1	1	1	1	1	1	1	1
32740642	TGCAGCTAGTACTAGTAGTGTGTGTGCCGCCGCTACGCAAATAATTGGCGGATAGAAATGGGTATATGT	Chr2D	57078292	1.21E-27	1	1	1	1	1	0	0	0	0	1	1	1	1	1	1	1	1	1	1	0	1	1	1	1	1	1	1	0	1	1	1	1	1	1	1	1	1	1	1	1	1	1	1	1	1
4268838	TGCAGAGCAACAGCGGACATAAATGGTCATGGGGATGTCTTGGTTAGTTGCTGCTGCCGAGATCGGAAG	Chr2D	57549884	3.31E-22	1	1	1	1	1	0	0	0	0	1	1	1	1	1	1	1	1	1	1	1	1	1	1	1	1	1	1	1	1	1	1	1	1	1	1	1	1	1	1	1	1	1	1	1	1
32754943	TGCAGGTTCACCGTCGTCGACGGTGCCGCCGAGATCGGAAGAGCGGTTCAGCAGGAATGCCGAGACCGA	Chr2D	57726737	1.96E-07	1	1	1	1	1	0	0	0	0	1	1	1	1	1	1	1	1	1	1	1	1	1	1	1	1	1	1	1	1	1	1	1	1	1	1	1	1	1	1	1	1	1	1	1	1
32744329	TGCAGGTTTCGCTGGAGGACGCCGTCAAGCACTTCAGCGGGTCGAAGCGGGAATCCGTCGTCGAGATGC	Chr2D	57880107	1.21E-27	1	1	1	1	1	0	0	0	0	1	1	1	1	1	1	1	1	1	1	1	1	1	1	1	1	1	1	1	1	1	1	1	1	1	1	1	1	1	1	1	1	1	1	1	1
33065394	TGCAGCCATGGTACACTGGAACTTGAAAATGTGGTCAACAGTGAAACAACCCAATGCGACACAGGATCA	Chr2D	58575337	1.21E-27	1	1	1	1	1	0	0	0	0	1	1	1	1	1	1	1	1	1	1	1	1	1	1	1	1	1	1	1	1	1	1	1	1	1	1	1	1	1	1	1	1	1	1	1	1
33065746	TGCAGCTTCTTTGTTTGTAGCGGCAGCTTGTGTGCTCTGGTTTCATTCTTGGGACACGTAAAAATGGAG	Chr2D	58575403	1.21E-27	1	1	1	1	1	0	0	0	0	1	1	1	1	1	0	1	1	1	1	1	1	1	1	1	1	1	1	1	1	1	1	1	1	1	1	1	1	1	1	1	1	1	1	1	1
4312088	TGCAGCCAGGCGTCCAATCAAGAGGGCCAATCGTATAATACTCAGATCGTTAGCTTTGTGTCTACGGTT	Chr2D	58578912	1.21E-27	1	1	1	1	1	0	0	0	0	1	1	1	1	1	1	1	1	1	1	1	1	1	1	1	1	1	1	1	1	1	1	1	1	1	1	1	1	1	1	1	1	1	1	1	1
32755195	TGCAGTCCTATGCGGGGCCACGCCACGCCAGGCGGCCGAGATCGGAAGAGCGGTTCAGCAGGAATGCCG	Chr2D	58710146	5.54E-11	1	1	1	1	1	0	0	0	0	1	1	1	1	1	1	1	1	1	1	1	1	1	1	1	1	1	1	1	1	1	1	1	1	1	1	1	1	1	1	1	1	1	1	1	1
33072171	TGCAGGGTGCATGCTCACTGCTGAGCTGCTGCGATCATACTCCGAGATCGGAAGAGCGGTTCAGCAGGA	Chr2D	59837740	3.96E-14	1	1	1	1	1	0	0	0	0	1	1	1	1	1	1	1	1	1	1	1	1	1	1	1	1	1	1	1	1	1	1	1	1	1	1	1	1	1	1	1	1	1	1	1	1
33067631	TGCAGGGCTCTGATCATCTGATGCGTGTGCAACAAACAGAGGGCGCTGGAACGGCCGAGATCGGAAGAG	Chr2D	61279036	1.86E-19	1	1	1	1	1	0	0	0	0	1	1	1	1	1	1	1	1	1	1	1	1	1	1	1	1	1	1	1	1	1	1	1	1	1	1	1	1	1	1	1	1	1	1	1	1
32741900	TGCAGGACTGATGAAGTCATCGTCTTCAAACCTTTTCTTTTCGACACTGTCGATGTCCTCCAACCGAGA	Chr2D	61485925	5.62E-26	1	1	1	1	1	0	0	0	0	1	1	1	1	1	1	1	1	1	1	1	1	1	1	1	1	1	1	1	1	1	1	1	1	1	1	1	1	1	1	1	1	1	1	1	1
4295845	TGCAGATTACATGCATGGATGCACGACCTTAACCAAGCATACCGAGATCGGAAGAGCGGTTCAGCAGGA	Chr2D	62040203	3.96E-14	1	1	1	1	1	0	0	0	0	1	1	1	1	1	1	1	1	1	1	1	1	1	1	1	1	1	1	1	1	1	1	1	1	1	1	1	1	1	1	1	1	1	1	1	1
4283013	TGCAGCTAATTGGCCATCTCTATCTAACTTATAAACATCTTAGATGCCGAGATCGGAAGAGCGGTTCAG	Chr2D	62654705	8.12E-17	1	1	1	1	1	0	0	0	0	1	1	1	1	1	1	1	1	1	1	1	1	1	1	1	1	1	1	1	1	1	1	1	1	1	1	1	1	1	1	1	1	1	1	1	1
32744418	TGCAGTAAGGGACCTGAACTTGGAAGATGTCCTGAATCATAAACATTATACTACGTTGGAGCAAAAGAA	Chr2D	62654751	1.21E-27	1	1	1	1	1	0	0	0	0	1	1	1	1	1	1	1	1	1	1	1	1	1	1	1	1	1	1	1	1	1	1	1	1	1	1	1	1	1	1	1	1	1	1	1	1
4292972	TGCAGTCTGAGGCATGTGCCACAGCAGATTCACACTACTCTATCAAGCAAATCGGAATCTTGCAGGCCG	Chr2D	63029843	1.21E-27	1	1	1	1	1	0	0	0	0	1	1	1	1	1	1	1	1	1	1	1	1	1	1	1	1	1	1	1	1	1	1	1	1	1	1	1	1	1	1	1	1	1	1	1	1
33069157	TGCAGCGTCCCCTTCTCCTCCGCCATTCCTTCCGCCAAAAGGGATTCGAAAGCTTCTGCTATCAGATCG	Chr2D	64509851	1.21E-27	1	1	1	1	1	0	0	0	0	1	1	1	1	1	1	1	1	1	1	1	1	1	1	1	1	1	1	1	1	1	1	1	1	1	1	1	1	1	1	1	1	1	1	1	1
62890045	TGCAGTGTACGCCTTCACCGCGAGACTGAAACTAATGGTGGCTGTCTCTTGTCTCAACTCCTCTTTCTT	Chr2D	65039575	1.21E-27	1	1	1	1	1	0	0	0	0	1	1	1	1	1	1	1	1	1	1	1	1	1	1	1	1	1	1	1	1	1	1	1	1	1	1	1	1	1	1	1	1	1	1	1	1
32771577	TGCAGTTCCGAACCCATGCAAAGAGCGACCGAGATCGGAAGAGCGGTTCAGCAGGAATGCCGAGACCGA	Chr2D	66040170	1.96E-07	1	1	1	1	1	0	0	0	0	1	1	1	1	1	1	1	1	1	1	1	1	1	1	1	1	1	1	1	1	1	1	1	1	1	1	1	1	1	1	1	1	1	1	1	1
4294159	TGCAGCCCCTATGTTTTAAAAGATCAACACTCCCAATCAGCCAGGGATTGACCTAAACCGAGATCGGAA	Chr2D	71962728	9.50E-23	1	1	1	1	1	0	0	0	0	1	1	1	1	1	1	1	1	1	1	1	1	1	1	1	1	1	1	1	1	1	1	1	1	1	1	1	1	1	1	1	1	1	1	1	1
62823716	TGCAGGTTGAAGAAGTCTTAGCTACCTACTAGCTTCAGGGTTCGTACAGGCGGGCCATGTCAGCTTGAG	Chr2D	72923911	1.21E-27	1	1	1	1	1	0	0	0	0	1	1	1	1	1	1	1	1	1	1	1	1	1	1	1	1	1	1	1	1	1	1	1	1	1	1	1	1	1	1	1	1	1	1	1	1
32748434	TGCAGAGCATCATCACATCCCCCAAGTCATAAACCCAAGTCGGACTCGCCTTCCTCCTCCCCAACTACT	Chr2D	74591122	5.62E-26	1	1	1	1	1	0	0	0	0	1	1	1	1	1	0	0	1	1	1	1	1	1	1	1	1	1	1	1	1	1	1	1	1	1	1	1	1	1	1	1	1	1	1	1	1
32752200	TGCAGATCGAGAGAACGAATTTCGCAGACCTAGATTTCTGGAGGCGGGGATCCGAGATCGGAAGAGCGG	Chr2D	74591243	1.67E-19	1	1	1	1	1	0	0	0	0	1	1	1	1	1	1	1	1	1	1	1	1	1	1	1	1	1	1	1	1	1	1	1	1	1	1	1	1	1	1	1	1	1	1	1	1
4280025	TGCAGCCGCACCACGGCGCTGGACGGCGGGAGCGTCGCCCGCTGCGCCGCCGAGATCGGAAGAGCGGTT	Chr2D	75700849	9.28E-17	1	1	1	1	1	0	0	0	0	1	1	1	1	1	1	1	1	1	1	1	1	1	1	1	1	1	1	1	1	1	1	1	1	1	1	1	1	1	1	1	1	1	1	1	1
4294047	TGCAGCAGGTCCTTGGAGAAGGCTAGCAACTGAAGGCAACGCCGAGATCGGAAGAGCGGTTCAGCAGGA	Chr2D	75700912	3.96E-14	1	1	1	1	1	0	0	0	0	1	1	1	1	1	1	1	1	1	1	1	1	1	1	1	1	1	1	1	1	1	1	1	1	1	1	1	1	1	1	1	1	1	1	1	1
33065209	TGCAGATTTCGAGATAATGTGTGATTGCGAACCAGTGGCGGAGCCAGGCCGGCATCATGCCCCGAGATC	Chr2D	75702121	6.39E-25	1	1	1	1	1	0	0	0	0	1	1	1	1	1	1	0	1	1	1	1	1	1	1	1	1	1	1	1	1	1	1	1	1	1	1	1	1	1	1	1	1	1	1	1	1
62832480	TGCAGCTGGCCCAGCCGCCGCACCCATCCGCCGCCGAGATCGGAAGAGCGGTTCAGCAGGAATGCCGAG	Chr2D	76274372	5.87E-10	1	1	1	1	1	0	0	0	0	1	0	1	1	1	1	1	1	1	1	1	1	1	1	1	1	1	1	1	1	1	1	1	1	1	1	1	1	1	1	1	1	1	1	1	1
33066140	TGCAGTGAACAATTGACGAGAACTCTGAAGCCATAGGCATTCAGTTCTGCGGCACGTAGTAAATAGTGA	Chr2D	79839131	1.21E-27	1	1	1	1	1	0	0	0	0	1	1	1	1	1	1	1	1	1	1	1	1	1	1	1	1	1	1	1	1	1	1	1	1	1	1	1	1	1	1	1	1	1	1	1	1
4268362	TGCAGACGCGCGCGCAGACACATGAAAAATCAGTAGCATGCTGATGCACCGAGATCGGAAGAGCGGTTC	Chr2D	82477154	6.88E-18	1	1	1	1	1	0	0	0	0	1	1	1	1	1	1	1	1	1	1	1	1	1	1	1	1	1	1	1	1	1	1	1	1	1	1	1	1	1	1	1	1	1	1	1	1
62910247	TGCAGCGGGCGGAAGTTTATTGGGACTTTGACAGCCGAGATCGGAAGAGCGGTTCAGCAGGAATGCCGA	Chr2D	83779916	8.43E-09	1	1	1	1	1	0	0	0	0	1	1	1	1	1	0	1	1	0	0	1	1	1	1	1	1	1	1	1	1	1	1	1	1	1	1	1	1	1	1	1	1	1	1	1	1
62824903	TGCAGTCTGCTTCGCAAGACCGCGACGCACATATGATATCCGCGTCCGTGATGACCAATAACCAATTAA	Chr2D	84169071	1.21E-27	1	1	1	1	1	0	0	0	0	1	1	1	1	1	1	1	1	1	1	1	0	1	1	1	1	1	1	1	1	1	1	1	1	1	1	1	1	1	1	1	1	1	1	1	1
62813728	TGCAGACACTCCCTCCGATCGTTACTGGTGGTGCTAATCTCAGTGATTACTTCCCTCGGGAACTAAAGA	Chr2D	87873395	1.21E-27	1	1	1	1	1	0	0	0	0	1	1	1	1	1	1	1	1	1	1	1	1	1	1	1	1	1	1	1	1	1	1	1	1	1	1	1	1	1	1	1	1	1	1	1	1
62815964	TGCAGCAATCGCATACAGCTCCCAATTGAACAGTGGCACTCGAGCATCGAAACAAGGCCATGCCGAAGA	Chr2D	90596371	1.21E-27	1	1	1	1	1	0	0	0	0	1	1	1	1	1	1	1	1	1	1	1	1	1	1	1	1	1	1	1	1	1	1	1	1	1	1	1	1	1	1	1	1	1	1	1	1
4302645	TGCAGCTTTGCCGTACCTACTATTGTGTCGCGTTGCCGCCGATGGTCCCGAGATCGGAAGAGCGGTTCA	Chr2D	91671780	2.37E-17	1	1	1	1	1	0	0	0	0	1	1	1	1	1	1	1	1	1	1	1	1	1	1	1	1	1	1	1	1	1	1	1	1	1	1	1	1	1	1	1	1	1	1	1	1
32756245	TGCAGCCATTCCTGCTGGCCCCGCCGCTCGCCGAGATCGGAAGAGCGGTTCAGCAGGAATGCCGAGACC	Chr2D	91984815	2.12E-08	1	1	1	1	1	0	0	0	0	1	1	1	1	1	1	1	1	1	1	1	1	1	1	1	1	1	1	1	1	1	1	1	1	1	1	1	1	1	1	1	1	1	1	1	1
32786894	TGCAGGCGCCAGTTAGGAAAATTGCCCTTTAACCGAGATCGGAAGAGCGGTTCAGCAGGAATGCCGAGA	Chr2D	92134827	2.11E-09	1	1	1	1	1	0	0	0	0	1	1	1	1	1	1	1	1	1	1	1	1	1	0	1	1	1	1	1	1	1	1	1	1	1	1	1	1	1	1	1	1	1	1	1	1
32756304	TGCAGAAAACAACTGGTCTGATACCTTCGTGTTCTTTTCCTCGAACGTTGAAAATTTTCCGAGATCGGA	Chr2D	92782126	2.72E-23	1	1	1	1	1	0	0	0	0	1	1	0	1	1	0	1	1	1	1	1	1	1	1	1	1	1	1	1	1	1	1	1	1	1	1	1	1	1	1	1	1	0	1	1	1
62815933	TGCAGCAAGTAAAAGTCTCTCCCCCTCTGCTTTTTCACGCTGCCATTGCATGTTCAAAGGGTCATAAAG	Chr2D	93231951	1.21E-27	1	1	1	1	1	0	0	0	0	1	1	1	1	1	1	1	1	1	1	1	1	1	1	1	1	1	1	1	1	1	1	1	1	1	1	1	1	1	1	1	1	1	1	1	1
32770162	TGCAGCGGCGCCGTTGGGTAGATCGGGGGCGAGACCGAGATCGGAAGAGCGGTTCAGCAGGAATGCCGA	Chr2D	94209584	1.81E-10	1	1	1	1	1	0	0	0	0	1	1	1	1	1	1	1	1	1	1	1	1	1	1	1	1	1	1	1	1	1	1	1	1	1	1	1	1	1	1	1	1	1	1	1	1
32784899	TGCAGTAAACTTTACCAGCTCAATGTGGTCAACAGGGAGTAACTTGAAACCAAAGAAGCTGTCTGGGGG	Chr2D	94233785	2.62E-24	1	1	1	1	1	0	0	0	0	1	1	1	0	1	1	0	1	1	1	1	1	1	1	0	1	1	1	1	1	1	1	1	1	1	1	1	1	1	1	1	1	1	1	1	1
32721179	TGCAGCACGATTGGTCTTGACTGTTTCCACCACTTGCATGCCATTGCCAGGCTTTGATCGAGTTGGCAG	Chr2D	95281310	1.21E-27	1	1	1	1	1	0	0	0	0	1	1	1	1	1	1	1	1	1	1	1	1	1	1	1	1	1	1	1	1	1	1	1	1	1	1	1	1	1	1	1	1	1	1	1	1
32756448	TGCAGCAATCATTCAATCCTAACGAAATATCTCCGAGATCGGAAGAGCGGTTCAGCAGGAATGCCGAGA	Chr2D	97622422	2.11E-09	1	1	1	1	1	0	0	0	0	1	1	1	1	1	1	1	1	1	1	1	1	1	1	1	1	1	1	1	1	1	1	1	1	1	1	1	1	1	1	1	1	1	1	1	1
32749680	TGCAGTCCTTCCTGGTTCTTGATGACGTGGCTGTATTCTCTCCACGCACAATTACAGTAAAGAACTCGT	Chr2D	97622454	1.21E-27	1	1	1	1	1	0	0	0	0	1	1	1	1	1	1	1	1	1	1	1	1	1	1	1	0	1	1	1	1	1	1	1	1	1	1	1	1	1	1	1	1	1	1	1	1
32780704	TGCAGCAGCCTGGTGAGGCCTGGGTTCATGTCGGAGGGGTTCGCGGGCAGACGGTCGGTGAAGGAGGAG	Chr2D	98070306	1.21E-27	1	1	1	1	1	0	0	0	0	1	1	1	1	1	1	1	1	1	1	1	1	1	1	1	1	1	1	1	1	1	1	1	1	1	1	1	1	1	1	1	1	1	1	1	1
32757172	TGCAGGGAGTGCCGCCCTTGTGGAACGCATCGGCGCCGAGATCGGAAGAGCGGTTCAGCAGGAATGCCG	Chr2D	98084789	5.54E-11	1	1	1	1	1	0	0	0	0	1	1	1	1	1	1	1	1	1	0	1	1	1	1	1	1	1	1	1	1	1	1	1	1	1	1	1	1	1	1	1	1	1	1	1	1
62827579	TGCAGAGCCTCCTGCTCAGCAGCCCCGCTCCCTAACCCACCGAGATCGGAAGAGCGGTTCAGCAGGAAT	Chr2D	99613263	4.52E-13	1	1	1	1	1	0	0	0	0	1	1	0	1	1	0	0	1	1	0	1	1	1	0	1	1	1	1	1	1	1	1	1	1	1	1	1	1	1	1	1	1	1	1	1	1
4272155	TGCAGCTTAATTAAGCTCAGCGAGAGTTGCAATGAAGACAATGCAAGCCCCAGCGGCATCTTCCAAGAT	Chr2D	102064704	1.21E-27	1	1	1	1	1	0	0	0	0	1	1	1	1	1	1	1	1	1	1	1	1	1	1	1	1	1	1	1	1	1	1	1	1	1	1	1	1	1	1	1	1	1	1	1	1
4280076	TGCAGTCCTACTTGGTGATGACCCAGACGGCGTAGATGATGCCGAGATCGGAAGAGCGGTTCAGCAGGA	Chr2D	102697369	3.96E-14	1	1	1	1	1	0	0	0	0	1	1	1	1	1	1	1	1	1	1	1	1	1	1	1	1	1	1	1	1	1	1	1	1	1	1	1	1	1	1	1	1	1	1	1	1
62833791	TGCAGGCCCCCATTCCGACCGAACGACACGGCTCCGAGATCGGAAGAGCGGTTCAGCAGGAATGCCGAG	Chr2D	105245466	5.87E-10	1	1	1	1	1	0	0	0	0	1	1	1	1	1	1	1	1	1	1	1	1	1	1	1	1	1	1	1	1	1	1	1	1	1	1	1	1	1	1	1	1	1	1	1	1
32755244	TGCAGTCGTGCGGGTGCTCCATCTGGCTACAGGCGCAGCTGGACATCACGTTGGATCCCGAGATCGGAA	Chr2D	105401426	9.50E-23	1	1	1	1	1	0	0	0	0	1	1	1	1	1	1	1	1	1	1	1	1	1	1	1	1	1	1	1	1	1	1	1	1	1	1	1	1	1	1	1	1	1	1	1	1
62821374	TGCAGGCACAACAAAAATTCAGTTTGAATCATTAGTACTCCTGAACTCTCATGGACATGCATTCCACTC	Chr2D	105494574	1.21E-27	1	1	1	1	1	0	0	0	0	1	1	1	1	1	1	1	1	1	1	1	1	1	1	1	1	1	1	1	1	1	1	1	1	1	1	1	1	1	1	1	1	1	1	1	1
32735277	TGCAGAAAACCTTTCGATGCCTCGTCAGTGCAGTTTCAGACTTACGGGTCAGAGCATCTGTGCGGTGCC	Chr2D	110039892	1.21E-27	1	1	1	1	1	0	0	0	0	1	1	1	1	1	0	1	1	1	1	1	1	1	1	1	1	1	0	1	1	1	1	1	1	0	1	1	0	1	1	1	1	1	1	1	1
32715744	TGCAGCATCCACTTGTCACTGACCTCCCGTGCCCGAGATCGGAAGAGCGGTTCAGCAGGAATGCCGAGA	Chr2D	110046066	2.11E-09	1	1	1	1	1	0	0	0	0	1	1	1	1	1	1	1	1	1	1	1	1	1	1	1	1	1	1	1	1	1	1	1	1	1	1	1	1	1	1	1	1	1	1	1	1
33067532	TGCAGGCGCGGGGCGGGCGGGGACAAGGAGTCTAGCTAGCCACCGAGATCGGAAGAGCGGTTCAGCAGG	Chr2D	110644438	1.17E-14	1	1	1	1	1	0	0	0	0	1	1	1	1	1	1	1	1	1	1	1	1	1	1	1	1	1	1	1	1	1	1	1	1	1	1	1	1	1	1	1	1	1	1	1	1
62919932	TGCAGACTACGGGCAGGAGAAGAGGGTCTTGGGAGAGGAGGCAGTTGGGGAGGCGGAGGAGCGGCCGAG	Chr2D	112020078	1.56E-26	1	1	1	1	1	0	0	0	0	1	1	1	1	1	1	1	1	1	1	1	1	1	1	1	1	1	1	1	1	1	1	1	1	1	1	1	1	1	1	1	1	1	1	1	1
33067012	TGCAGCGCTAGCTAGCCGACGTGCGGGGGCGAAAATTGTTGCTCCCGAGATCGGAAGAGCGGTTCAGCA	Chr2D	112037064	1.00E-15	1	1	1	1	1	0	0	0	0	1	1	1	1	1	1	1	1	1	1	1	1	1	1	1	1	1	1	1	1	1	1	1	1	1	1	1	1	1	1	1	1	1	1	1	1
62886827	TGCAGCACAATGGCATTTGTTGCAGCTCCTTGCAAAAGAGTTTTGACTTAACAAATGGCAAGCAAATGG	Chr2D	112371981	1.21E-27	1	1	1	1	1	0	0	0	0	1	1	1	1	1	1	0	1	1	1	1	1	1	1	1	1	1	1	1	1	1	1	1	1	1	1	1	1	1	1	1	1	1	1	1	1
62820853	TGCAGGACGGTGCTCTTTCGAGATTTTGCGCCCTGGTCCCTAGTATATTGCATACATGCCCGAGATCGG	Chr2D	112969090	7.80E-24	1	1	1	1	1	0	0	0	0	1	1	1	1	1	1	1	1	1	1	1	1	1	1	1	1	1	1	1	1	1	1	1	1	1	1	1	1	1	1	1	1	1	1	1	1
4276039	TGCAGTGCAAGAAGGATATCTGCCATCCTTGATGGTTTCCCAGTATGTTTGTAAACCTTCCGAGATCGG	Chr2D	113112513	7.80E-24	1	1	1	1	1	0	0	0	0	1	1	1	1	1	1	1	1	1	1	1	1	1	1	1	1	1	1	1	1	1	1	1	1	1	1	1	1	1	1	1	1	1	1	1	1
4271316	TGCAGTCTGCGCGTTGCTCCATGCGTGGATGCCGCTTCCGAGATCGGAAGAGCGGTTCAGCAGGAATGC	Chr2D	113933737	5.06E-12	1	1	1	1	1	0	0	0	0	1	1	1	1	1	1	1	1	1	1	1	1	1	1	1	1	1	1	1	1	1	1	1	1	1	1	1	1	1	1	1	1	1	1	1	1
62867215	TGCAGGCCATCAACCTAATTAATTAAAACACCCCGAGATCGGAAGAGCGGTTCAGCAGGAATGCCGAGA	Chr2D	114347157	2.11E-09	1	1	1	1	1	0	0	0	0	1	1	1	1	1	1	1	1	1	1	1	1	1	1	1	1	1	1	1	1	1	1	1	1	1	1	1	1	1	1	1	1	1	1	1	1
62864925	TGCAGACCCGTTAACGATCGATGTGACACACACGACCGAGATCGGAAGAGCGGTTCAGCAGGAATGCCG	Chr2D	117985057	5.54E-11	1	1	1	1	1	0	0	0	0	1	1	1	1	1	1	1	1	1	1	1	1	1	1	1	1	1	1	1	1	1	1	1	1	1	1	1	1	1	1	1	1	1	1	1	1
62910629	TGCAGCTTGGTGGTTCATCGTCTTCTGCATCGCCGAGATCGGAAGAGCGGTTCAGCAGGAATGCCGAGA	Chr2D	118948522	2.11E-09	1	1	1	1	1	0	0	0	0	1	1	1	1	1	1	1	1	1	1	1	1	1	1	1	1	1	1	1	1	1	1	1	1	1	1	1	1	1	1	1	1	1	1	1	1
32774735	TGCAGCGGGCGGCGAGGACGAGGCGGGGCTGCCCCCGCTCGAGCTCCGAGCCATCGACGACCCAGGCCG	Chr2D	118973968	1.21E-27	1	1	1	1	1	0	0	0	0	1	1	0	1	1	1	1	1	1	1	1	1	1	1	1	0	1	1	1	1	1	1	1	1	1	1	1	1	1	1	1	1	1	1	1	1
32785571	TGCAGCGGGCGGCGACGGCGAGGCAGGGCTGCCCCGAGATCGGAAGAGCGGTTCAGCAGGAATGCCGAG	Chr2D	119129347	5.87E-10	1	1	1	1	1	0	0	0	0	1	1	1	1	1	1	1	1	1	1	1	1	1	1	1	1	1	1	1	1	1	1	1	1	1	1	1	1	1	1	1	1	1	1	1	1
4272871	TGCAGGCGCTGAAGGAAGCAAGGGATCTCGCCAAGCGCTTCCCGAGATCGGAAGAGCGGTTCAGCAGGA	Chr2D	120157255	3.96E-14	1	1	1	1	1	0	0	0	0	1	1	1	1	1	1	1	1	1	1	1	1	1	1	1	1	1	1	1	1	1	1	1	1	1	1	1	1	1	1	1	1	1	1	1	1
62820398	TGCAGCTTGCGCTTTGCAGCAACGTCGTCGCTCTTGGCGACGTCCATGAGCCTCCCTGCCTCATGCGCA	Chr2D	120157305	1.21E-27	1	1	1	1	1	0	0	0	0	1	1	1	1	1	1	1	1	1	1	1	1	1	1	1	1	1	1	1	1	1	1	1	1	1	1	1	1	1	1	1	1	1	1	1	1
32755979	TGCAGGGCGCAATTAGTGGAAGAAGGCATTGCGATTTTCCGAGATCGGAAGAGCGGTTCAGCAGGAATG	Chr2D	120164965	1.52E-12	1	1	1	1	1	0	0	0	0	1	1	1	1	1	1	1	1	1	1	1	1	1	1	1	1	1	1	0	1	1	1	1	1	1	1	1	1	1	1	1	1	1	1	1	1
32782176	TGCAGTCTGTGAGCATGCATGGGGCGCGGCCGACGGAAGGTGGATGCTAGCGTACACATCATCTCCGAG	Chr2D	120175803	1.56E-26	1	1	1	1	1	0	0	0	0	1	1	1	1	1	1	1	1	1	1	1	0	1	1	1	1	1	1	1	1	1	1	1	1	1	1	1	1	1	1	1	1	1	1	1	1
62821484	TGCAGGCAGGCAGAGGCTCTGGGAACACAGCAGCACCGCTGCAACGCCCAATAACTTATGCTCCGAGAT	Chr2D	120196538	2.02E-25	1	1	1	1	1	0	0	0	0	1	1	1	1	1	1	1	1	1	1	1	1	1	1	1	1	1	1	1	1	1	1	1	1	1	1	1	1	1	1	1	1	1	1	1	1
32719534	TGCAGTTTATCACGTTGAAATGCCTCGCAGGTCCCGAGATCGGAAGAGCGGTTCAGCAGGAATGCCGAG	Chr2D	120595644	5.87E-10	1	1	1	1	1	0	0	0	0	1	1	1	1	1	1	1	1	1	1	1	1	1	1	1	1	1	1	1	1	0	1	1	1	1	1	1	1	1	1	1	1	1	1	1	1
32776955	TGCAGTGGTACATGTATACTACTACTAGTCGACCACGATTTCTTCCTCCGAGCCCGAGCTGATCCATCA	Chr2D	120595693	1.21E-27	1	1	1	1	1	0	0	0	0	1	1	1	1	1	1	1	1	1	1	1	1	1	1	1	1	1	1	1	1	1	1	1	1	1	1	1	1	1	1	1	1	1	1	1	1
62917188	TGCAGTCCTCACCATAAGTCAGCCCCGAACCGAGATCGGAAGAGCGGTTCAGCAGGAATGCCGAGACCG	Chr2D	121059957	6.54E-08	1	1	1	1	1	0	0	0	0	1	1	1	1	1	1	1	1	1	1	1	1	1	1	1	1	1	1	1	1	1	1	1	1	1	1	1	1	1	1	1	1	1	1	1	1
32760002	TGCAGCAAGCCTCCCCTCTGCTTTTTTCACGCTGCCATTGCATGTTCAAAGGGTCAAAGGTAAGGCAGT	Chr2D	121191303	1.21E-27	1	1	1	1	1	0	0	0	0	1	1	1	1	1	1	1	1	1	1	1	1	1	1	1	1	1	1	0	1	1	1	1	1	1	1	1	1	1	1	1	1	1	1	1	1
4303091	TGCAGCTCGGTTGAGGTGCTGGTGGTGAGCGCGTCGGCGCCGAGATCGGAAGAGCGGTTCAGCAGGAAT	Chr2D	121192125	4.52E-13	1	1	1	1	1	0	0	0	0	1	1	1	1	1	1	1	1	1	1	1	1	1	1	1	1	1	1	1	1	1	1	1	1	1	1	1	1	1	1	1	1	1	1	1	1
32769814	TGCAGCCATAGACGGCCTTCGCCCAACACCGAGATCGGAAGAGCGGTTCAGCAGGAATGCCGAGACCGA	Chr2D	122169919	1.96E-07	1	1	1	1	1	0	0	0	0	1	1	1	1	1	1	1	1	1	1	1	1	1	1	1	1	1	1	1	1	1	1	1	1	1	1	1	1	1	1	1	1	1	1	1	1
62831437	TGCAGCGGCTCCCATCTGTCACGCTCACGCCGAGATCGGAAGAGCGGTTCAGCAGGAATGCCGAGACCG	Chr2D	122892940	6.54E-08	1	1	1	1	1	0	0	0	0	1	1	1	1	1	1	1	1	1	1	1	1	1	1	1	1	1	1	1	1	1	1	1	1	1	1	1	1	1	1	1	1	1	1	1	1
62927603	TGCAGGCACAGGGGCGCGGCCATGGGCGGCCGAGATCGGAAGAGCGGTTCAGCAGGAATGCCGAGACCG	Chr2D	122959361	6.54E-08	1	1	1	1	1	0	0	0	0	1	1	1	1	1	1	1	1	1	1	1	1	1	1	1	1	1	1	1	1	1	1	1	1	1	1	1	1	1	1	1	1	1	1	1	1
62878209	TGCAGGGCGTGCCCAGGTGCTTACCTCCCTGTCTCGCAGACGATGACGAAGGCCTCGTCCCGCGACAGG	Chr2D	123401572	1.21E-27	1	1	1	1	1	0	0	0	0	1	1	0	1	1	1	0	1	1	1	1	1	1	1	1	1	1	1	1	0	1	1	1	1	1	1	1	1	1	1	1	1	1	1	1	1
32783248	TGCAGCGCGGAGACCATCGCCGCGGCGGCCCCCGAGGCCGCGGCCTCCGAGATCGGAAGAGCGGTTCAG	Chr2D	125195027	8.12E-17	1	1	1	1	1	0	0	0	0	1	1	1	1	1	1	1	1	1	1	1	1	1	1	1	1	1	1	1	1	1	1	1	1	1	1	1	1	1	1	1	1	1	1	1	1
62894260	TGCAGGAGCAGGACTCAGGTCCTCTGCCCTCCAGACAGGGAGGACCCCCTGGCCGAGATCGGAAGAGCG	Chr2D	126147643	4.82E-20	1	1	1	1	1	0	0	0	0	1	1	1	1	1	1	1	1	1	1	1	1	1	1	1	1	1	1	1	1	1	1	1	1	1	1	1	1	1	1	1	1	1	1	1	1
4301021	TGCAGGCACAGTGTATTCGAAATCATCCGTATACCTGCGCGGCATCGAACATAAAGATCACCGAGATCG	Chr2D	131201446	2.23E-24	1	1	1	1	1	0	0	0	0	1	1	1	1	1	1	1	1	1	1	1	1	1	1	1	1	1	1	1	1	1	1	1	1	1	1	1	1	1	1	1	1	1	1	1	1
62893747	TGCAGCCTGTGGTGGAGGACGGCTTTGGCCGAGATCGGAAGAGCGGTTCAGCAGGAATGCCGAGACCGA	Chr2D	131666943	1.96E-07	1	1	1	1	1	0	0	0	0	1	1	1	1	1	1	1	1	1	1	0	1	1	1	1	1	1	1	1	1	1	1	1	1	1	1	1	1	1	1	1	1	1	1	1	1
33072574	TGCAGTTGCACCGTTCAGATGAAGTTAATGAACCCGAGATCGGAAGAGCGGTTCAGCAGGAATGCCGAG	Chr2D	133137568	5.87E-10	1	1	1	1	1	0	0	0	0	1	1	1	1	1	1	1	1	1	1	1	1	1	1	1	1	1	1	1	1	1	1	1	1	1	1	1	1	1	1	1	1	1	1	1	1
32745486	TGCAGTGCCACCTACACTCCGCACGGCTCCTCCACGCCTATGACACCGTCATGTTTTTCGCCACGCCGT	Chr2D	137848180	1.21E-27	1	1	1	1	1	0	0	0	0	1	1	0	1	1	1	1	1	1	1	1	1	1	1	1	1	1	1	1	1	1	1	1	1	1	1	1	1	1	1	1	1	1	1	1	1
62836792	TGCAGTGCGACTCACATCGATGTGGAGTGAAGGCGGCCGAGATCGGAAGAGCGGTTCAGCAGGAATGCC	Chr2D	138817677	1.68E-11	1	1	1	1	1	0	0	0	0	1	1	1	1	1	1	1	1	1	1	0	1	1	1	1	1	1	1	1	1	1	0	1	1	1	1	1	1	1	1	1	1	1	1	1	1
32785833	TGCAGTTCGTGGACGAGCTTGGCGGCATCCCCGAGATCGGAAGAGCGGTTCAGCAGGAATGCCGAGACC	Chr2D	139026597	2.12E-08	1	1	1	1	1	0	0	0	0	1	1	1	1	1	0	1	1	1	1	1	1	1	1	1	1	1	1	1	1	1	1	1	1	1	1	1	1	1	1	1	1	1	1	1	1
62857977	TGCAGTGGCGCCACGGCGTGACCTGGTTGCTGCTGGCGCGGTGGCATGGCATCTACTGCTGCCGTGCCC	Chr2D	139186780	1.21E-27	1	1	1	1	1	0	0	0	0	1	1	0	1	1	1	1	1	1	1	1	1	1	1	1	1	1	1	1	1	1	1	1	1	1	1	1	1	1	1	1	1	1	1	1	1
33074432	TGCAGCAGCGCGCGCGAGAACCGCCTGCGCGCCGTCGAGGCCGAGATCGGAAGAGCGGTTCAGCAGGAA	Chr2D	141867037	1.34E-13	1	1	1	1	1	0	0	0	0	1	1	1	1	1	0	1	1	1	1	1	1	1	1	1	1	1	1	1	1	1	1	1	1	1	1	1	1	1	1	1	1	1	1	1	1
62878154	TGCAGGCTTCGACGACCCTCTGCTCACCTGCTGCGGGCACGACGCTGGCCCGTACAACTTCGACCCGAA	Chr2D	144414913	1.21E-27	1	1	1	1	1	0	0	0	0	1	1	1	1	1	1	1	1	1	1	1	1	1	1	1	1	1	1	1	1	1	1	1	1	1	1	1	1	1	1	1	1	1	1	1	1
32753224	TGCAGCGCCGACGAAGAAGAAGGCTTCGCCCGCCGAGATCGGAAGAGCGGTTCAGCAGGAATGCCGAGA	Chr2D	144480749	2.11E-09	1	1	1	1	1	0	0	0	0	1	1	1	1	1	1	1	1	1	1	1	1	1	1	1	1	1	1	1	1	1	1	1	1	1	1	1	1	1	1	1	1	1	1	1	1
4328188	TGCAGTGCGAGTACAGGCACTACCTCTTCGCCTGGAGGTTTCGCACCGCCGATGCATCATCGCCCGAGA	Chr2D	145081584	2.62E-24	1	1	1	1	1	0	0	0	0	1	1	1	1	1	1	1	1	1	1	1	1	1	1	1	1	1	1	1	1	1	1	1	1	1	1	1	1	1	1	1	1	1	1	1	1
32737026	TGCAGTTAGCAGAAATAACGGCCGTGTAGCATGTGCTTGTGCATGTCTCAGACCAAAAACTTTGCTTTA	Chr2D	145532675	1.21E-27	1	1	1	1	1	0	0	0	0	1	1	1	1	1	1	1	1	1	1	1	1	1	1	1	1	1	1	1	1	1	1	1	1	1	1	1	1	1	1	1	1	1	1	1	1
32758799	TGCAGACGCACAAGCAACAGCATCCACCTCACTCCACAGCAAGTAGACGGCGCGGGGACGCTCCAAAAG	Chr2D	148297047	1.21E-27	1	1	1	1	1	0	0	0	0	1	1	1	1	1	1	1	1	1	1	1	1	1	1	1	1	1	1	1	1	1	1	1	1	1	1	1	1	1	1	1	1	1	1	1	1
32715714	TGCAGCAGGTCACCTACTCCATCGCAGCTCCGCCGCCGAGATCGGAAGAGCGGTTCAGCAGGAATGCCG	Chr2D	150339418	5.54E-11	1	1	1	1	1	0	0	0	0	1	1	1	1	1	1	0	1	1	1	1	1	1	1	1	1	1	1	1	1	1	1	1	1	1	1	1	1	1	1	1	1	1	1	1	1
4263775	TGCAGGGAGCGAGCAACCGAGATCGAAATTACTACCACTCTTCCGCCCGAGATCGGAAGAGCGGTTCAG	Chr2D	155071536	8.12E-17	1	1	1	1	1	0	0	0	0	1	1	1	1	1	1	1	1	1	1	1	1	1	1	1	1	1	1	1	1	1	1	1	1	1	1	1	1	1	1	1	1	1	1	1	1
32742322	TGCAGGATTTGCCGCGCAGGCGGGCGAGGTAGGCGCACTGCACCATGCTCTGGGCACTTGAGGAGGAGG	Chr2D	158370124	1.21E-27	1	1	1	1	1	0	0	0	0	1	1	1	1	1	1	1	1	1	1	1	1	1	1	1	1	1	1	1	1	1	1	1	1	1	1	1	1	1	1	1	1	1	1	1	1
33068463	TGCAGCCCGCGCCTTTGCGGCTTTTCCACGAACACTGGGTGTGCAGCGAGCGCAACCGCCCTGTTTGGT	Chr2D	158370261	1.21E-27	1	1	1	1	1	0	0	0	0	1	1	1	1	1	1	1	1	1	1	1	1	1	1	1	1	1	1	1	1	1	1	1	1	1	1	1	1	1	1	1	1	1	1	1	1
62917676	TGCAGAGCTCGCACCTTCTCTTTCTTCCCTTGGTTTGAGTAGCCGTGGCGGCCTGCTCCGGCCGGTGCC	Chr2D	159757426	1.21E-27	1	1	1	1	1	0	0	0	0	1	1	1	1	1	0	1	1	1	1	1	1	1	1	1	0	1	1	1	1	1	1	1	1	1	1	1	1	1	1	1	1	1	1	1	1
33072266	TGCAGTGCTCACTCATCCGAAAGTGCTACTCGGTCCGAGATCGGAAGAGCGGTTCAGCAGGAATGCCGA	Chr2D	160267202	1.81E-10	1	1	1	1	1	0	0	0	0	1	1	1	1	1	1	1	1	1	1	1	1	1	1	1	1	1	1	1	1	0	1	1	1	1	1	1	1	1	1	1	1	1	1	1	1
62825445	TGCAGTGGATCTTCTGGGTCGGCCCCATGATCGGCGCGGCGATCGCGGCCTTCTACCACCAGTACATCC	Chr2D	161942126	1.21E-27	1	1	1	1	1	0	0	0	0	1	1	1	1	1	1	1	1	1	1	1	1	1	1	1	1	1	1	1	1	1	1	1	1	1	1	1	1	1	1	1	1	1	1	1	1
4276924	TGCAGATACGGGGTATGTTATCTTCTCGCTTGTTTGTTTCCTCTGATGCATCCGAGATCGGAAGAGCGG	Chr2D	162707287	1.67E-19	1	1	1	1	1	0	0	0	0	1	1	1	1	1	1	1	1	1	1	1	1	1	1	1	1	1	1	1	1	1	1	1	1	1	1	1	1	1	1	1	1	1	1	1	1
32775708	TGCAGGCCATCTCGGCGCCGTCCTCGCCTAGACCCAGCTCCAAATTCGCGCTCTTCCTTAGATTTGGCC	Chr2D	163161237	1.21E-27	1	1	1	1	1	0	0	0	0	1	1	1	1	1	1	1	1	1	1	1	1	1	1	1	1	1	1	1	1	1	1	1	1	1	1	1	1	1	1	1	1	1	1	1	1
32761455	TGCAGCGAACCGATAGCTTGGCGTTACACGGAAGATGGCGCCTCAGGAGGGGACGACGGTGCCTCGGAG	Chr2D	170468694	5.62E-26	1	1	1	1	1	0	0	0	0	1	1	1	1	1	1	1	1	1	1	1	1	1	1	1	1	1	1	1	1	1	1	1	1	1	1	1	1	1	1	1	1	1	1	1	1
32748971	TGCAGCGGCAGGCGCACGCACGCCGCATGCTGTTTCAGTCAGAGGCGGTTAAACGAGGTTGGAGACCGT	Chr2D	170711757	1.21E-27	1	1	1	1	1	0	0	0	0	1	1	1	1	1	1	1	1	1	1	1	1	1	1	1	1	1	1	1	1	1	1	1	1	1	1	1	1	1	1	1	1	1	1	1	1
33066992	TGCAGCGCGGAAGGGCGAATAGCACTGCACTGCACATCCGACCACGAGCCTCGTGCCACCGAGATCGGA	Chr2D	174835433	2.72E-23	1	1	1	1	1	0	0	0	0	1	1	1	1	1	1	1	1	1	1	1	1	1	1	1	1	1	1	1	1	1	1	1	1	1	1	1	1	1	1	1	1	1	1	1	1
4267539	TGCAGTGAGTGCCAACCGCGCGCGCGCAAAACTCGCCGATTCGTACCGTTAGCTCCTCAAGAGGGAAGA	Chr2D	182105846	1.21E-27	1	1	1	1	1	0	0	0	0	1	1	1	1	1	1	1	1	1	1	1	1	1	1	1	1	1	1	1	1	1	1	1	1	1	1	1	1	1	1	1	1	1	1	1	1
32768083	TGCAGCTTATACCTCGAGACCGTGCCCTACACCGACCGCAAGCACCTGATCGTCCGCTCTATCGAGTAC	Chr2D	183550973	1.21E-27	1	1	1	1	1	0	0	0	0	1	1	1	1	1	1	1	1	1	1	1	1	1	1	1	1	1	1	1	1	1	1	1	1	1	1	1	1	1	1	1	1	1	1	1	1
4268008	TGCAGAGAGAGACTGAAGAACCCCCTCCGATCAAATAACGCACTGCTCGATCTTGCGCCGCAGCATCTT	Chr2D	183577246	1.21E-27	1	1	1	1	1	0	0	0	0	1	1	1	1	1	1	1	1	1	1	1	1	1	1	1	1	1	1	1	1	1	1	1	1	1	1	1	1	1	1	1	1	1	1	1	1
33065889	TGCAGGCCTGTCAGCTTGGCATCTTTCTTCGTTAATTAGGTCGCTATTTGGATACCTAATTATTTGCCC	Chr2D	185826296	1.21E-27	1	1	1	1	1	0	0	0	0	1	1	1	1	1	1	1	1	1	1	1	1	1	1	1	1	1	1	1	1	1	1	1	1	1	1	1	1	1	1	1	1	1	1	1	1
32730370	TGCAGGCTGCGAGCCAGTCCAGCTGCGCTTCCCGAGATCGGAAGAGCGGTTCAGCAGGAATGCCGAGAC	Chr2D	185843504	6.75E-09	1	1	1	1	1	0	0	0	0	1	1	1	1	1	1	1	1	1	1	1	1	1	1	1	1	1	1	1	1	1	1	1	1	1	1	1	1	1	1	1	1	1	1	1	1
32723250	TGCAGTTGTCAACACCGACCTCGCCATCCTCGTCAAGGGCCCCGTCGCCGTTCACCAACACCGCACCGT	Chr2D	187634147	1.21E-27	1	1	1	1	1	0	0	0	0	1	1	1	1	1	1	1	1	1	1	1	1	1	1	1	1	1	1	1	1	1	1	1	1	1	1	1	1	1	1	1	1	1	1	1	1
32786845	TGCAGCTCCCGGCGCCATCCGTGGGGTTAGCTCCAGCTCCAGCGCCGAGATCGGAAGAGCGGTTCAGCA	Chr2D	191898030	1.00E-15	1	1	1	1	1	0	0	0	0	1	1	1	1	1	1	1	1	1	1	1	1	1	1	1	1	1	1	1	1	1	1	1	1	1	1	1	1	1	1	1	1	1	1	1	1
32753882	TGCAGCTTGGCGATGAGCTGGATCTCGTTCTTGAACTCCACAAGCCCCTGCCCGAGATCGGAAGAGCGG	Chr2D	192253971	1.67E-19	1	1	1	1	1	0	0	0	0	1	1	1	1	1	1	1	1	1	1	1	1	1	1	1	1	1	1	1	1	1	1	1	1	1	1	1	1	1	1	1	1	1	1	1	1
32781156	TGCAGCTAATCCGACGTGTACTGCGCGAGAGCACGCCCCTGATGCGCACGTTAATGTGTTTGATGTGCG	Chr2D	193243946	1.21E-27	1	1	1	1	1	0	0	0	0	1	1	1	1	1	1	1	1	1	1	1	1	1	1	1	1	1	1	1	1	1	1	1	1	1	1	1	1	1	1	1	1	1	1	1	1
62856106	TGCAGGACAGGTACGTCCGCGCCGCGTCGAAGAGAAGATTCTCCTCGCGACCGCCGCCGCCGAGATCGG	Chr2D	198409658	7.80E-24	1	1	1	1	1	0	0	0	0	1	1	1	1	1	1	1	1	1	1	1	1	1	1	1	1	1	1	1	1	1	1	1	1	1	1	1	1	1	1	1	1	1	1	1	1
4300808	TGCAGGTGTTGGCTGAGTAATCGATCCTGTTCTTTCCCGAGATCGGAAGAGCGGTTCAGCAGGAATGCC	Chr2D	200040982	1.68E-11	1	1	1	1	1	0	0	0	0	1	1	1	1	1	1	1	1	1	1	1	1	1	1	1	1	1	1	1	1	1	1	1	1	1	1	1	1	1	1	1	1	1	1	1	1
33067343	TGCAGCTTGGAGATGGCCTTGTCGACGTCGATCCGAGATCGGAAGAGCGGTTCAGCAGGAATGCCGAGA	Chr2D	201308390	2.11E-09	1	1	1	1	1	0	0	0	0	1	1	1	1	1	1	1	1	1	1	1	1	1	1	1	1	1	1	1	1	1	1	1	1	1	1	1	1	1	1	1	1	1	1	1	1
32717604	TGCAGTGCTCCTCATCAACAAAAAACGCCCGAGATCGGAAGAGCGGTTCAGCAGGAATGCCGAGACCGA	Chr2D	203271296	1.96E-07	1	1	1	1	1	0	0	0	0	1	1	1	1	1	1	1	1	1	1	1	1	1	1	1	1	1	1	1	1	1	1	1	1	1	1	1	1	1	1	1	1	1	1	1	1
62858168	TGCAGTTCCTTCCCGCCCTTTCCTCTCCCCATGACCGACTTAACCCCACAACCCAACGCCCCCAAACCC	Chr2D	203603534	1.21E-27	1	1	1	1	1	0	0	0	0	1	1	1	1	1	1	1	1	1	1	1	1	1	1	1	1	1	1	1	1	1	1	1	1	1	1	1	1	1	1	1	1	1	1	1	1
32724566	TGCAGGGGCTCCCCGATGCCGATCTGGTGCTGTAGGCGACGGCGATGAGCCCGAGATCGGAAGAGCGGT	Chr2D	204286189	5.78E-19	1	1	1	1	1	0	0	0	0	1	1	1	1	1	1	1	1	1	1	1	1	1	1	1	1	1	1	1	1	1	1	1	1	1	1	1	1	1	1	1	1	1	1	1	1
62836217	TGCAGTCATGTGGCAGTGGCACCCACACGGCGTGCCGAGATCGGAAGAGCGGTTCAGCAGGAATGCCGA	Chr2D	204585574	1.81E-10	1	1	1	1	1	0	0	0	0	1	1	1	1	1	0	1	1	1	1	1	1	1	1	1	1	1	1	1	1	1	1	1	1	1	1	1	1	1	1	1	1	1	1	1	1
62817335	TGCAGCCAGGGATGGACATTCACACGGGCCGATAGCTAGCGTGGGTTGCCGAAACAGGAAAAGAGGTCA	Chr2D	204754406	1.21E-27	1	1	1	1	1	0	0	0	0	1	1	1	1	1	1	1	1	1	1	1	1	1	0	1	1	1	1	1	1	1	1	1	0	1	1	1	1	1	1	1	1	1	1	1	1
62856516	TGCAGGCGAGCCGCCGATGTTCCCGTTGCCCCAGTACATGAGAGGGGAGGACGTCGGCGCCGTGGCAGC	Chr2D	205604927	1.21E-27	1	1	1	1	1	0	0	0	0	1	1	1	1	1	1	1	1	1	1	1	1	1	1	1	1	1	1	1	1	1	1	1	1	1	1	1	1	1	1	1	1	1	1	1	1
32769383	TGCAGATCATTGGTACTAGTATACTCCAGCCGAGATCGGAAGAGCGGTTCAGCAGGAATGCCGAGACCG	Chr2D	211264736	6.54E-08	1	1	1	1	1	0	0	0	0	1	1	1	1	1	1	1	1	1	1	1	1	1	1	1	1	1	1	1	1	1	1	1	1	1	1	1	1	1	1	1	1	1	1	1	1
32769911	TGCAGCCGCTACAGAGCTCGCCAGCGATTTCCAAGGCCGAGATCGGAAGAGCGGTTCAGCAGGAATGCC	Chr2D	217717215	1.68E-11	1	1	1	1	1	0	0	0	0	1	1	1	1	1	1	0	1	1	1	1	1	1	1	1	0	1	1	1	1	1	1	1	1	1	1	1	1	1	1	1	1	1	1	1	1
4267201	TGCAGCTGTTGAGGATGAAGACGATGCATCGGGTGCCTCGCTTGGGGACAGCATTGACGCCTCCGAGAT	Chr2D	223750922	2.02E-25	1	1	1	1	1	0	0	0	0	1	1	1	1	1	1	1	1	1	1	1	1	1	1	1	1	1	1	1	1	1	1	1	1	1	1	1	1	1	1	1	1	1	1	1	1
32756779	TGCAGGCATGACGGCGATGGCAGCGGCGGAGTGAATATGCGTTCGACTGTTGTCCGAGATCGGAAGAGC	Chr2D	236414814	1.39E-20	1	1	1	1	1	0	0	0	0	1	1	1	1	1	1	1	1	1	1	1	1	1	1	1	1	1	1	1	1	1	1	1	1	1	1	1	1	1	1	1	1	1	1	1	1
4287775	TGCAGCGTACGCGGCCATTCTCCTGCTGTAGCGTTGCTGAGCTTCCTACTGCCTTCGGGGCCGAGATCG	Chr2D	236420338	2.23E-24	1	1	1	1	1	0	0	0	0	1	1	1	1	1	1	1	1	1	1	1	1	1	1	1	1	1	1	1	1	1	1	1	1	1	1	1	1	1	1	1	1	1	1	1	1
32724030	TGCAGCGGCAGCAGTAGGTGGCGGGCGACGGCAGCGGCAGCAACAGGTCCCGCCACCGAGATCGGAAGA	Chr2D	236421987	1.15E-21	1	1	1	1	1	0	0	0	0	1	1	1	1	1	1	1	1	1	1	1	1	1	1	1	1	1	1	1	1	1	1	1	1	1	1	1	1	1	1	1	1	1	1	1	1
62915339	TGCAGGCACCTCGTGGCTGGGACGACGCTTGGTTTGGATCCCCGTGTGCCTCGTCGATCTCCCGAGATC	Chr2D	236823494	6.39E-25	1	1	1	1	1	0	0	0	0	1	1	1	1	1	1	1	1	1	1	1	1	1	1	1	1	1	1	1	1	1	1	1	1	1	1	1	1	1	1	1	1	1	1	1	1
33072460	TGCAGCAAATGGAGGGCGCGCCGCACAGAGGGATGGACGACTGGGCCGAGATCGGAAGAGCGGTTCAGC	Chr2D	247438045	2.78E-16	1	1	1	1	1	0	0	0	0	1	1	1	1	1	1	1	1	1	1	1	1	1	1	1	1	1	1	1	1	1	1	1	1	1	1	1	1	1	1	1	1	1	1	1	1
32749636	TGCAGTATGCGGCGTATAGGAGGTCCCGTTTTGGAGAGCTCCTATGCGCCGCTCATTGCGGCGAATTGT	Chr2D	247438090	1.21E-27	1	1	1	1	1	0	0	0	0	1	1	1	1	1	1	1	0	1	1	1	1	1	1	1	1	1	1	1	1	1	1	1	1	1	1	1	1	1	1	1	1	1	1	1	1
32712316	TGCAGCCTTAAGCATGAAGCACTGCACCGCATGCCCTTTCCAGTTTGCACAATCATTTCTAGCAGGAAG	Chr2D	248751023	1.21E-27	1	1	1	1	1	0	0	0	0	1	1	1	1	1	1	1	1	1	1	1	1	1	1	1	1	1	1	1	1	1	1	1	1	1	1	1	1	1	1	1	1	1	1	1	1
4319016	TGCAGCAAAAACTGTTCATTGATCTGCATATGCATATTACGCGTGCTCCGATTGATTAATTACATGATG	Chr2D	249488773	5.62E-26	1	1	1	1	1	0	0	0	0	1	1	1	1	1	1	1	1	1	1	1	1	1	1	1	1	1	1	1	1	1	1	1	1	1	1	1	1	1	1	1	1	1	1	1	1
32788288	TGCAGGTACGGCAGGTTCGCCGCGTCGGGCTCCTCGAGGGTGTCCGTGTCCTTGCCTCCGAGGATGTCC	Chr2D	250513013	1.21E-27	1	1	1	1	1	0	0	0	0	1	1	1	1	1	1	1	1	1	1	1	1	1	1	1	1	1	1	1	1	1	1	1	1	1	1	1	1	1	1	1	1	1	1	1	1
62887312	TGCAGCCCATCCATGGTGTGCATCCAGAGCCTTGCGACGACATCACCAAGTCGGCGAGCATTGGATCCA	Chr2D	259464340	1.21E-27	1	1	1	1	1	0	0	0	0	1	1	1	1	1	1	1	1	1	1	1	1	1	1	1	1	1	1	1	1	1	1	1	1	1	1	1	1	1	1	1	1	1	1	1	1
32780851	TGCAGCCCAAGTTCTTTTCCTCACCCCCACACGCGCTAAGCAGCAACGCAGCACCAGCAGGCCGAGATC	Chr2D	268799790	6.39E-25	1	1	1	1	1	0	0	0	0	1	1	1	1	1	1	1	1	1	1	1	1	1	1	1	1	1	1	1	1	1	1	1	1	1	1	1	1	1	1	1	1	1	1	1	1
32729174	TGCAGGACGGGCAGTCATCGGTTGCGGCAACCTCCGAGATCGGAAGAGCGGTTCAGCAGGAATGCCGAG	Chr2D	286862487	5.87E-10	1	1	1	1	1	0	0	0	0	1	1	1	1	1	1	1	1	1	1	1	1	1	1	1	1	1	1	1	1	1	1	1	1	1	1	1	1	1	1	1	1	1	1	1	1
32724449	TGCAGGCGCGCGCGCCACCGCCACCCCCTCCCACAGGAGCAATGGTTCCTGCCGCCGAGATCGGAAGAG	Chr2D	289386646	4.01E-21	1	1	1	1	1	0	0	0	0	1	1	0	1	1	1	1	1	1	1	1	1	1	1	1	1	1	1	1	1	1	1	1	1	1	1	1	1	1	1	1	1	1	1	1	1
62920941	TGCAGCTTCCGCGAGTGCTTTGTGTAGATCGAACTCCGCCGAGATCGGAAGAGCGGTTCAGCAGGAATG	Chr2D	301557115	1.52E-12	1	1	1	1	1	0	0	0	0	1	1	1	1	1	1	1	1	1	1	1	1	1	1	1	1	1	1	1	1	1	1	1	1	1	1	1	1	1	1	1	1	1	1	1	1
62911157	TGCAGTACTCGACATCGGTGAAGGCGTAGGCCGCCGAGATCGGAAGAGCGGTTCAGCAGGAATGCCGAG	Chr2D	302142038	5.87E-10	1	1	1	1	1	0	0	0	0	1	1	1	1	1	1	1	1	1	1	1	1	1	1	1	1	1	1	1	1	1	1	1	1	1	1	1	1	1	1	1	1	1	1	1	1
32756683	TGCAGCTCGCGCGTGCCTGCGCGCGAGCCCGCCTCGCCCCGAGATCGGAAGAGCGGTTCAGCAGGAATG	Chr2D	310874850	1.52E-12	1	1	1	1	1	0	0	0	0	1	1	1	1	1	1	1	1	1	1	1	1	1	1	1	1	1	1	1	1	1	1	1	1	1	1	1	1	1	1	1	1	1	1	1	1
4264281	TGCAGCTGTCTCGCTGAAATGGAACCAGCCAGCTTCGGTTTCTTGGTGATGTCGTTGCCTCTCTCCATG	Chr2D	315007687	1.21E-27	1	1	1	1	1	0	0	0	0	1	1	1	1	1	1	1	1	1	1	1	1	1	1	1	1	1	1	1	1	1	1	1	1	1	1	1	1	1	1	1	1	1	1	1	1
4316529	TGCAGAGGCACAATAGAGGTGTAGTGCACTGTAGCAGCCTAGCCGAGATCGGAAGAGCGGTTCAGCAGG	Chr2D	320473187	1.17E-14	1	1	1	1	1	0	0	0	0	1	1	1	1	1	1	1	1	1	1	1	1	1	1	1	1	1	1	1	1	1	1	1	1	1	1	1	1	1	1	1	1	1	1	1	1
62913139	TGCAGCGAGAGCATGACGCCGATCATGCCCTGCTCCTCCTCATGCTCGTCGGCGGCGGCCTGCTGCTTC	Chr2D	320476775	2.62E-24	1	1	1	1	1	0	0	0	0	1	1	1	1	1	0	1	1	1	1	1	1	1	1	1	1	1	1	1	1	1	1	1	1	1	1	1	1	1	1	1	1	1	1	1	1
4285526	TGCAGGTTAGGGAAACGGTAACTTACTCCATTAATCACCGCCGAGCGCCGAGATCGGAAGAGCGGTTCA	Chr2D	326732527	2.37E-17	1	1	1	1	1	0	0	0	0	1	1	1	1	1	1	1	1	1	1	1	1	1	1	1	1	1	1	1	1	1	1	1	1	1	1	1	1	1	1	1	1	1	1	1	1
32776711	TGCAGTCCTGCACACGGACATAGAGCTCACCACTCTCTGCGACGCCACGGAAGCAGCGGCCGATCATCG	Chr2D	329194186	5.62E-26	1	1	1	1	1	0	0	0	0	1	1	1	1	1	1	1	1	1	1	1	1	1	1	1	1	1	1	1	1	1	1	1	1	1	1	1	1	1	1	1	1	1	1	1	1
32742406	TGCAGGCACGATGCTGTCCCCCGCCCCCACCTCACGAAGTTCGCCGACCGCGGGACGGGGCGCATTGTC	Chr2D	341875695	1.21E-27	1	1	1	1	1	0	0	0	0	1	1	1	1	1	1	1	1	1	1	1	0	1	1	1	1	1	1	1	1	1	1	1	1	1	1	1	1	1	1	1	1	1	1	1	1
32740737	TGCAGCTCATGACACCAGCGAGTCCCGCGCCACAACCTCTGGAGGCAGCCCGAGCAGGCCTCGCGAAGA	Chr2D	341875761	1.21E-27	1	1	1	1	1	0	0	0	0	1	1	1	1	1	0	1	1	1	1	1	1	1	0	1	1	1	1	1	1	1	1	1	1	1	1	1	1	1	1	1	1	1	1	1	1
62835155	TGCAGGTATCTCGCGTGACTCCATGCACAAGCGCCGAGATCGGAAGAGCGGTTCAGCAGGAATGCCGAG	Chr2D	347335025	5.87E-10	1	1	1	1	1	0	0	0	0	1	1	1	1	1	1	1	1	1	1	1	1	1	1	1	1	1	1	1	1	1	1	1	1	1	1	1	1	1	1	1	1	1	1	1	1
62815036	TGCAGATATCCGCGCAGCGAATGATGTTTGCATCTGGTGATCTGGTGTGCTACCTCTTGAAGGAGTGAA	Chr2D	353870643	1.21E-27	1	1	1	1	1	0	0	0	0	1	1	1	1	1	1	1	1	1	1	1	1	1	1	1	1	1	1	1	1	1	1	1	1	1	1	1	1	1	1	1	1	1	1	1	1
32736625	TGCAGAGCTCTCAAATGTTTCATGTCATTTTTGCTGGGACCTAAGTTTGGTTTTACTGGAAGCGTTGTT	Chr2D	357808280	1.21E-27	1	1	1	1	1	0	0	0	0	1	1	1	1	0	1	1	1	1	1	1	1	1	1	1	1	1	1	1	1	1	1	1	1	1	1	1	1	1	1	1	1	1	1	1	1
32748807	TGCAGCCCGCCGCCACTTGCTGCCGTTGCCCTGCACTGCTGCCACTACGCCGCTGCCGCCCTCGTCGTA	Chr2D	368593688	1.21E-27	1	1	1	1	1	0	0	0	0	1	1	1	0	1	1	1	1	1	1	1	0	1	1	1	1	1	1	1	1	1	1	1	1	1	1	1	1	1	1	1	1	1	1	1	1
32755319	TGCAGTGCAGGCAAGGCATGCATGCGTGCCTGGTCCAGCCCGCGCGCCTGCCCTGGCCGAGATCGGAAG	Chr2D	370940408	3.31E-22	1	1	1	1	1	0	0	0	0	1	1	1	1	1	1	1	1	1	1	1	1	1	1	1	1	1	1	1	1	1	1	1	1	1	1	1	1	1	1	1	1	1	1	1	1
32732714	TGCAGGGATCCCGAAATTTATTTTGATCTCTGTTCATGATTACAACCTTCCATCCTTTCTCCTTACCCC	Chr2D	371884261	1.21E-27	1	1	1	1	1	0	0	0	0	1	1	1	1	1	1	1	1	1	1	1	1	1	1	1	1	1	1	1	1	1	1	1	1	1	1	1	1	1	1	1	1	1	1	1	1
62911153	TGCAGTACGCCACTTCTTGATCCACCGCAAGTACCGCCGCCGAGATCGGAAGAGCGGTTCAGCAGGAAT	Chr2D	374087067	4.52E-13	1	1	1	1	1	0	0	0	0	1	1	1	1	1	1	1	1	1	1	1	1	1	1	1	1	1	1	1	1	1	1	1	1	1	1	1	1	1	1	1	1	1	1	1	1
4282386	TGCAGAAGCTGAGAAATGTATCGCCATGCTCTGCACAATGACTTTTTTTTCCGAGATCGGAAGAGCGGT	Chr2D	375190611	5.78E-19	1	1	1	1	1	0	0	0	0	1	1	1	1	1	1	1	1	1	1	1	1	1	1	1	1	1	1	1	1	1	1	1	1	1	1	1	1	1	1	1	1	1	1	1	1
4277693	TGCAGTAAGAACACCACACACATACACGTCCATGTTTTTTACATTCATTTCGCAGCTGAAGTTACTGAT	Chr2D	376038222	1.21E-27	1	1	1	1	1	0	0	0	0	1	1	1	1	1	1	1	1	1	1	1	1	1	1	1	1	1	1	1	1	1	1	1	1	1	1	1	1	1	1	1	1	1	1	1	1
32742531	TGCAGGCCAAGCACGGCGCCACCGCCACGGCGGGAGCCAAGGACCTGCCGTTGCCGCAGGAGCAGGAGA	Chr2D	377636004	1.21E-27	1	1	1	1	1	0	0	0	0	1	1	1	1	1	1	1	1	1	1	1	1	1	1	1	1	1	1	1	1	1	1	1	1	1	1	1	1	1	1	1	1	1	1	1	1
32728854	TGCAGGTGAAAAAACAGACGCTGATGCACCGCCATAATGTACGCGTCAGGTATGGTAATAGTATGCTTG	Chr2D	379321333	1.21E-27	1	1	1	1	1	0	0	0	0	1	1	1	1	1	1	1	1	1	1	1	1	1	1	1	1	1	1	1	1	1	1	1	1	1	1	1	1	1	1	1	1	1	1	1	1
32735132	TGCAGGCCGCAGAACGGCGATCTCGGATTAACAGATGGATAGATAGGTAAGCTCCATACCGCCGCCGAG	Chr2D	379870149	1.56E-26	1	1	1	1	1	0	0	0	0	1	1	1	1	1	1	1	1	1	1	1	1	1	1	1	1	1	1	1	1	1	1	1	1	1	1	1	1	1	1	1	1	1	1	1	1
62913505	TGCAGCTGATGCGGACGCGGACCGACAGGGAGCTGGGGCGCCTCCTCGCGTCGGCGTCGGCTCTCGCGG	Chr2D	380232428	1.21E-27	1	1	1	1	1	0	0	0	0	1	1	1	1	1	1	1	1	1	1	1	1	1	1	1	1	1	1	1	1	1	1	1	1	1	1	1	1	1	1	1	1	1	1	1	1
32736182	TGCAGACGCGCTCAGCACTAATCCTGGAGGAGAATCAGAAGAAGACCGACGCCAAAAACACCGCGTCCA	Chr2D	382235720	1.21E-27	1	1	1	1	1	0	0	0	0	1	1	1	1	1	0	1	1	1	1	1	1	1	1	1	1	1	1	1	1	1	1	1	1	1	1	1	1	1	1	1	1	1	1	1	1
62886060	TGCAGACAGTTTCTCTGATCCATATCCCCTTCTCCCTCTACTCCACTCCCCCGACCTCATCCTTCCCCT	Chr2D	384161859	5.62E-26	1	1	1	1	1	0	0	0	0	1	1	1	1	1	1	1	1	1	1	1	1	1	1	1	1	1	1	1	1	1	1	1	1	1	1	1	1	1	1	1	1	1	1	1	1
32745808	TGCAGTGTCGGTCGCTCGATCGCGGCGTCGATGTGGGCTGGAGTGTCGGCAAGCAGAGCACTCAAGCAA	Chr2D	384459630	1.21E-27	1	1	1	1	1	0	0	0	0	1	1	1	1	1	1	1	1	1	1	1	1	1	1	1	1	1	1	1	1	1	1	1	1	1	1	1	1	1	1	1	1	1	1	1	1
62834714	TGCAGGGCGTTTTAACAGGCCAACCAACTCGAGATGGACACGGCCCGAGATCGGAAGAGCGGTTCAGCA	Chr2D	384459696	1.00E-15	1	1	1	1	1	0	0	0	0	1	1	1	1	1	1	1	1	1	1	1	1	1	1	1	1	1	1	1	1	1	1	1	1	1	1	1	1	1	1	1	1	1	1	1	1
4269390	TGCAGCTATCAAGAATGAAGACAGCGTGATAAGCTGTCTCGCTTTGGGACAACAACGACGCGTCCGAGA	Chr2D	385325216	5.62E-26	1	1	1	1	1	0	0	0	0	1	1	1	1	1	1	1	1	1	1	1	1	1	1	1	1	1	1	1	1	1	1	1	1	1	1	1	1	1	1	1	1	1	1	1	1
62829444	TGCAGCAGTGGTATTAATTAATCGAACCCATCCCACCGAGATCGGAAGAGCGGTTCAGCAGGAATGCCG	Chr2D	388508088	5.54E-11	1	1	1	1	1	0	0	0	0	1	1	1	1	1	1	1	1	1	1	1	1	1	1	1	1	1	1	1	1	1	1	1	1	1	1	1	1	1	1	1	1	1	1	1	1
32753801	TGCAGCTGGGCAGATAGCGTTGTTGAAATATAATGCGTGCTGCCATTTGTGTCTTCCGAGATCGGAAGA	Chr2D	388740535	1.15E-21	1	1	1	1	1	0	0	0	0	1	1	1	1	1	1	1	1	1	1	1	1	1	1	1	1	1	1	1	1	1	1	1	1	1	1	1	1	1	1	1	1	1	1	1	1
62815292	TGCAGATCTTTATTAGGTGTAGACTGACCGCTTAACAGTTTGGTGAACCACTCCCGCATGTCTTCTGAT	Chr2D	388740590	1.21E-27	1	1	1	1	1	0	0	0	0	1	1	1	1	1	1	1	1	1	1	1	1	1	1	1	1	1	1	1	1	1	1	1	1	1	1	1	1	1	1	1	1	1	1	1	1
4285373	TGCAGAAAAGTTTCCTAAAAACGCTGCTGACGACTTGAACAATTACTGAATTAATAGTGCCGAGATCGG	Chr2D	389072474	7.80E-24	1	1	1	1	1	0	0	0	0	1	1	1	1	1	1	1	1	1	1	1	1	1	1	1	1	1	1	1	1	1	1	1	1	1	1	1	1	1	1	1	1	1	1	1	1
4303858	TGCAGGATGATAGTAACATTTTCCTGTCATTATCACTCCGAGATCGGAAGAGCGGTTCAGCAGGAATGC	Chr2D	393626394	5.06E-12	1	1	1	1	1	0	0	0	0	1	1	1	1	1	1	1	1	1	1	1	1	1	1	1	1	1	1	1	1	1	1	1	1	1	1	1	1	1	1	1	1	1	1	1	1
62867065	TGCAGGAGTAGCACCTCCCAGCATTGGGTAGGTGTTATTTCTTGTACATTGACCGAGATCGGAAGAGCG	Chr2D	396794864	2.24E-18	1	1	1	1	1	0	0	0	0	1	1	1	1	1	1	1	1	1	1	1	1	1	1	1	1	1	0	1	1	1	1	1	1	1	1	1	1	1	1	1	1	1	1	1	1
33067181	TGCAGCGTTCCTTCCGAAATCCATAAACTGCGGCGGCGGCGGGCGGAGGATTCCGAGATCGGAAGAGCG	Chr2D	397050312	4.82E-20	1	1	1	1	1	0	0	0	0	1	1	1	1	1	1	1	1	1	1	1	1	1	1	1	1	1	1	1	1	1	1	1	1	1	1	1	1	1	1	1	1	1	1	1	1
62889561	TGCAGTACTTTTCCTTCCGACCTACGAGTAGATTGGTCGGCTTGATCAGTTCTGAGATACGACTGTGCT	Chr2D	397401543	1.21E-27	1	1	1	1	1	0	0	0	0	1	1	1	1	1	1	1	1	1	1	1	1	1	1	1	1	1	1	1	1	1	1	1	1	1	1	1	1	1	1	1	1	1	1	1	1
33066867	TGCAGCCTGCTCTCCCTTGAGCAGCCTCCTCGCACCCACGCCCACGCCGAGATCGGAAGAGCGGTTCAG	Chr2D	400919972	8.12E-17	1	1	1	1	1	0	0	0	0	1	0	1	1	1	1	1	1	1	1	1	1	1	1	1	1	1	1	1	1	1	1	1	1	1	1	1	1	1	1	1	1	1	1	1	1
62914567	TGCAGTCATGCGGTGGTGGCGGCCATGGAGTTGCTAGCCACTCTCCCTTTTGCTGTGATGCGGGCGGTG	Chr2D	401677024	1.21E-27	1	1	1	1	1	0	0	0	0	1	1	1	1	1	1	1	1	1	1	1	1	1	1	1	1	1	1	1	1	1	1	1	1	1	1	1	1	1	1	1	1	1	1	1	1
4287410	TGCAGCGGTAAACGTCGCCATATCCTTCGACTCTCCGAGATCGGAAGAGCGGTTCAGCAGGAATGCCGA	Chr2D	402553518	1.81E-10	1	1	1	1	1	0	0	0	0	1	1	1	1	1	1	1	1	1	1	1	1	1	1	1	1	1	1	1	1	1	1	1	1	1	1	1	1	1	1	1	1	1	1	1	1
[truncated: 186 more rows]
[truncated: 57 more columns]

## Sheet: 3A
*	*	*	*	*	Wheat lines					Ae. umbellulata	Ae. comosa	Ae. biuncialis		Wheat x Ae. geniculata addition lines							Wheat x Ae. umbellulata addition lines							Mv9kr1 x MvGB382 BC3
[truncated: 498 more rows]
[truncated: 57 more columns]

[truncated: 14 more sheets: 3B, 3D, 4A, 4B, 4D, 5A, 5B, 5D, 6A, 6B, 6D, 7A, 7B, 7D]
