# Supplementary material for: DArTseq genotyping facilitates identification of Aegilops biuncialis chromatin introgressed into bread wheat Mv9kr1
Source: Plant Mol Biol. 2024 Nov 7;114(6):122. doi: 10.1007/s11103-024-01520-2 (PMC11543725; doi:10.1007/s11103-024-01520-2)
Supplement: Supplementary file 2 — Supplementary Material 2 [file 11103_2024_1520_MOESM2_ESM.xlsx]

## Sheet: Metadata
Journal name: Plant Molecular Biology
Supplementary Data S2 for the manuscript entitled 'DArTseq genotyping facilitate identification of Aegilops biuncialis chromatin introgressed into bread wheat Mv9kr1' written by Eszter Gaál1*, András Farkas1*, Edina Türkösi1, Klaudia Kruppa1, Éva Szakács1, Kitti Szőke-Pázsi1, Éva Szakács1, Péter Kovács1, Éva Darkó1, Mahmoud Said2,3, Adam Lampar2, Miroslav Valárik2, Jaroslav Doležel2, László Ivani…
1Department of Biological Resources, Centre for Agricultural Research, Hungarian Research Network, Martonvásár 2462, Hungary
2Institute of Experimental Botany of the Czech Academy of Sciences, Centre of Plant Structural and Functional Genomics, Olomouc 77900, Czech Republic
3Field Crops Research Institute, Agricultural Research Centre, 9 Gamma Street, Giza, 12619 Cairo, Egypt
*These authors contributed equally to this work
†corresponding author: ivanizs.laszlo@atk.hun-ren.hu
The file contains the generated Silico-DArT markers specific to M chromosomes. We used the wheat-Ae. biuncialis syntenic relationships, obtained by genetic mapping (Lampar et al. in preparation). Because of the Ae. biuncialis genetic map showed that Mb chromosomes are collinear with the corresponding chromosomes of wheat D subgenome (Lampar et al. in preparation), the Silico-DArT markers assigned…

## Sheet: 1M
*	*	wheat iwgsc 2.1 #1							Wheat lines					Ae. umbellulata	Ae. comosa	Ae. biuncialis		Mv9kr1 x Ae.biuncialis amphiploid	Wheat x Ae. umbellulata addition lines							Wheat x Ae geniculata addition lines							Mv9kr1 x MvGB382 BC3
CloneID	AlleleSequence	Chrom_Wheat_ChineseSpring20	star	end	alignment length	e-value	% identity	%	Mv9kr1	Chinese Spring	Hombar#1	Hombar#2	Menrot	Ae. umbellulata	Ae.comosa	MvGB382	MvGB642	Ae.biuncialis_MvGB642_amphiploid	CS_Umb1U	CS_Umb2U	Mv9kr1_Biu3U	CS_Umb4U	CS_Umb5U	CS_Umb6U	CS_Umb7U	CS_Gen1M	CS_Gen2M	CS_Gen3M	CS_Gen4M	CS_Gen5M	CS_Gen6M	CS_Gen7M	201345_BC3	201347_BC3	201349_BC3	201351_BC3	201353_BC3	201354_BC3	201357_BC3	201358_BC3	201359_BC3	201360_BC3	201362_BC3	201366_BC3	201368_BC3	201370_BC3	201373_BC3	201375_BC3	201376_BC3
4265175	TGCAGCGCTGTGTAGATGGAGGATGCGTGCCCAAGCTGTGATGTGCATGTCTTCCCGTCCGAGATCGGA	1D	2971426	2971483	58	8.25e-14	91.379	84.058	0	0	0	0	0	0	1	1	0	0	0	0	0	0	0	0	0	1	0	0	0	0	0	0	0	0	0	0	0	0	0	0	0	0	0	0	0	0	0	0	0
62928903	TGCAGGTCGCTGGTGTAGTGTGTTGACTCGTCAACCACATGGTACGCCGTCTCTAGGCTCATCTTGAGG	1D	6975405	6975473	69	2.07e-21	94.203	100	0	0	0	0	0	0	1	1	0	0	0	0	0	0	0	0	0	-	0	0	0	0	0	0	0	0	0	0	0	0	0	0	0	0	0	0	0	0	0	0	0
4263858	TGCAGGTAGGCCTGCATGCTCTCCAGCTCGACCCTGGACCGAGATCGGAAGAGCGGTTCAGCAGGAATG	1D	7809832	7809872	41	2.7e-07	92.683	59.4203	0	0	0	0	0	0	1	1	0	0	0	0	0	0	0	0	0	1	0	0	0	0	0	0	0	0	0	0	0	0	0	0	0	0	0	0	0	0	0	0	0
62917634	TGCAGAGATCGATGTGGAAATACCAAATACCTGAGATAAAAAGGTCTTGGGATATCTTGCTCTCCTAAT	1D	9227414	9227480	69	1.31e-17	91.304	100	0	0	0	0	0	0	1	1	1	1	0	0	0	0	0	0	0	1	0	0	0	0	0	0	0	0	0	0	0	0	0	0	0	0	0	0	0	0	0	0	0
62938513	TGCAGGCAGCAAACAAGCGTCAGTAAGCTGCTATACCGACTTACTCGAGGAGGAGCAAAACAGAAGCGA	1D	9228095	9228027	69	4e-24	97.101	100	0	0	0	0	0	0	1	1	0	0	0	0	0	0	0	0	0	1	0	0	0	0	0	0	0	0	0	0	0	0	0	0	0	0	0	0	0	0	0	0	0
4276390	TGCAGGAGCGAGCCCGTGGCCGTGCTGCGACAAGTGCGGTGTGTGCACCAAGTCGATCCCGCCGCAGTG	1D	9245633	9245701	69	1.7e-22	95.652	100	0	0	0	0	0	0	1	1	0	0	0	0	0	0	0	0	0	-	0	0	0	0	0	0	0	0	0	0	0	0	0	0	0	0	0	0	0	0	0	0	0
4278360	TGCAGTGTCTTCGGAAACGAGAACTTTCCTTCCAAGCACCCACATAAACCAGGCTTCCCCTCTGACCGA	1D	9493818	9493885	68	1.59e-16	89.706	98.5507	0	0	0	0	0	0	1	0	0	0	0	0	0	0	0	0	0	1	0	0	0	0	0	0	0	0	0	0	0	0	0	0	0	0	0	0	0	0	0	0	0
4293199	TGCAGGAGGCGTTGTCATGATACTCTGGTCTGGTGTGTTGGACCCGAGATCGGAAGAGCGGTTCAGCAG	1D	9817697	9817652	46	2.36e-14	100	66.6667	0	0	0	0	0	0	1	1	1	1	0	0	0	0	0	0	0	1	0	0	0	0	0	0	0	0	0	0	0	0	0	0	0	0	0	0	0	0	0	0	0
62932636	TGCAGTATAGGAAGCAGTTCCTGAGATCACCAGGCAAGTCATGGTAGCTCAGATTAAGTATAGCTTGGA	1D	11083385	11083453	69	3.28e-25	98.551	100	0	0	0	0	0	0	1	0	1	0	-	0	0	0	0	0	0	1	0	0	0	-	0	0	0	0	0	0	0	0	0	0	0	0	0	0	0	0	0	0	0
62805270	TGCAGCCCACAGTCTATGTTGATGAAACCTGCACAATGAATATGCAATGTAAATGAGGCAGCATGATTA	1D	13767876	13767943	68	5.94e-22	95.588	98.5507	0	0	0	0	0	0	1	1	1	0	0	0	0	0	0	0	0	1	0	0	0	0	0	0	0	0	0	0	0	0	0	0	0	0	0	0	0	0	0	0	0
4281084	TGCAGGTCACAAGGCCCCTGCAACCGCCATGGGGCAAATTCTGGACTGCAAACGACCGAGATCGGAAGA	1D	14624620	14624677	58	1.59e-16	94.828	84.058	0	0	0	0	0	0	1	1	1	1	0	0	0	0	0	0	0	-	0	0	0	0	0	0	0	0	0	0	0	0	0	0	0	0	0	0	0	0	0	0	0
4271179	TGCAGAAGACTAACCAGAGCAGGCAAAAAAGTTCCCCCGAGATCGGAAGAGCGGTTCAGCAGGAATGCC	1D	16351171	16351208	38	5.21e-10	100	55.0725	0	0	0	0	0	0	1	0	1	1	0	0	0	0	0	0	0	1	0	0	0	0	0	0	0	0	0	0	0	0	0	0	0	0	0	0	0	0	0	0	0
4264162	TGCAGAAAAAGCGCAATACGTTGGGGACAGTATTAGATCGAACCCTAGGCACCCAGGAGACCCACGAGA	1D	17967548	17967481	69	4e-24	98.551	100	0	0	0	0	0	0	1	1	1	-	0	0	0	0	0	0	0	-	0	0	0	0	0	0	0	0	0	0	0	0	0	0	0	0	0	0	0	0	0	0	0
62919449	TGCAGTCCGCCGCCGTGATGTCCCTGGTGCACCACCCGAGCCCGTAGATGGTCGTCTTGGCTCCGCCGC	1D	18155013	18155080	68	1.15e-24	98.529	98.5507	0	0	0	0	0	0	1	1	1	1	0	0	0	0	0	0	0	1	0	0	0	0	0	0	0	0	0	0	0	0	0	0	0	0	0	0	0	0	0	0	0
62890424	TGCAGAGAGAAGCACGCGGCAGGGGTGGGGGCGCCTCGGAGGGGCTGCACGCGGCGGCGCCGCCCGCGC	1D	19658140	19658208	69	4e-24	97.101	100	0	0	0	0	0	0	1	0	1	1	0	0	0	0	0	0	0	1	0	0	0	0	0	0	0	0	0	0	0	0	0	0	0	0	0	0	0	0	0	0	0
4302166	TGCAGTTTGAACGGAAGAAAGGACTTGCCACTAGCTCCTTTCTGTGACACAGACTTCCGAGATCGGAAG	1D	21149738	21149795	59	6.77e-15	93.22	85.5072	0	0	0	0	0	0	1	1	0	0	0	0	0	0	0	0	0	1	0	0	0	0	0	0	0	0	0	0	0	0	0	0	0	0	0	0	0	0	0	0	0
4276658	TGCAGGGCCTTCCACTGGTCGGTGTCGGAGATGAGCGCCGAGATCGGAAGAGCGGTTCAGCAGGAATGC	1D	21680962	21680923	40	1.82e-09	97.5	57.971	0	0	0	0	0	0	1	1	0	0	0	0	0	0	0	0	0	-	0	0	0	0	0	0	0	0	0	0	0	0	0	0	0	0	0	0	0	0	0	0	0
4295974	TGCAGGACACGCTGACTCGAAGCACCAGCAACCCATCATGTACATTGTCCCCGAGGAACTTAAAAACTT	1D	22277810	22277744	67	4e-24	98.507	97.1014	0	0	0	0	0	0	1	1	-	-	0	0	0	-	0	0	0	-	0	0	0	0	0	0	0	0	0	0	0	0	0	0	0	0	0	0	0	0	0	0	0
62849168	TGCAGCTTGGAACCAAACTTGCTTAATTTTGTTTTTTATGCTATGCAATCTGTAGGCCTTACTGGATGC	1D	22346514	22346582	69	1.7e-22	95.652	100	0	0	0	0	0	0	1	1	0	0	0	0	0	0	0	0	0	-	0	0	0	0	0	0	0	0	0	0	0	0	0	0	0	0	0	0	0	0	0	0	0
100052161	TGCAGGGAAATAGGTCCAAGCAAGTGTGACGTGAGTACGTCAGTGAGGGGTCTCTCTAGCCGAGATCGG	1D	22393706	22393647	60	1.31e-17	95	86.9565	0	0	0	0	0	0	1	0	0	0	0	0	0	0	0	0	0	1	0	0	0	0	0	0	0	0	0	0	0	0	0	0	0	0	0	0	0	0	0	0	0
4301659	TGCAGCGGCTTCACCCCGACGCCGAGCTTCACCGACATCATTGTGAACAAGTACAAGCTCCGAGGCGAC	1D	22932764	22932696	69	4e-24	97.101	100	0	0	0	0	0	0	1	-	1	-	0	0	0	0	0	0	0	1	0	0	0	0	0	0	0	0	0	0	0	0	0	0	0	0	0	0	0	0	0	0	0
4302445	TGCAGTATGAGACGTCTCCATCATCGGTGCGTTGCTTGCAAACTATTGATATCGGTGTTCCTTTCTCCT	1D	30249562	30249504	61	1.49e-10	86.885	88.4058	0	0	0	0	0	0	1	1	1	-	0	0	0	0	0	0	0	1	0	0	0	0	0	0	0	0	0	0	0	0	0	0	0	0	0	0	0	0	0	0	0
62807752	TGCAGTGGCTCACTAGAAGCTAGCTAGTTCTTTTACCAAGTCTTCACGAGGATAGTTTGCTGCATATAT	1D	30848748	30848679	70	8.81e-20	92.857	101.449	0	0	0	0	0	0	1	1	0	0	0	0	0	0	0	0	0	-	0	0	0	0	0	0	0	0	0	0	0	0	0	0	0	0	0	0	0	0	0	0	0
4321009	TGCAGTGCCCACCGTCGGACAAAGCAAACTTCGTCATTTTGTGACAGTTAACAAAGTCCTTGATTAGAA	1D	34987708	34987776	69	1.07e-18	91.304	100	0	0	0	0	0	0	1	0	1	1	0	0	0	0	0	0	0	1	0	0	0	0	0	0	0	0	0	0	0	0	0	0	0	0	0	0	0	0	0	0	0
62896888	TGCAGAACGAGTTCGGCGACGCCACGAGGTGCTTCGCACGCGGGACACAGATGTTCGACGGCACGCCCA	1D	35207701	35207769	69	3.28e-25	98.551	100	0	0	0	0	0	0	1	0	0	0	0	0	0	0	0	0	0	-	0	0	0	0	0	0	0	0	0	0	0	0	0	0	0	0	0	0	0	0	0	0	0
4263763	TGCAGTTTCGCAAGCATGCATGCAGACGGTAGGATTGAGTGGTGGAGATGGAGGGCTGTGCAAAAACCC	1D	40014744	40014813	70	2.88e-13	85.714	101.449	0	0	0	0	0	0	1	0	-	-	0	0	0	0	0	0	0	1	0	0	0	0	0	0	0	0	0	0	0	0	0	0	0	0	0	0	0	0	0	0	0
62884925	TGCAGGATCAGATTTGTTGGAACCATCAGAACAGACCACCCGAGATCTCGGCTCCGAGATCGGAAGAGC	1D	40800200	40800143	58	2.88e-13	91.379	84.058	0	0	0	0	0	0	1	0	1	-	0	0	0	0	0	0	0	1	0	0	0	0	0	0	0	0	0	0	0	0	0	0	0	0	0	0	0	0	0	0	0
4267331	TGCAGAGATGGTCCCGCCCTCGCCCTCGCCCTCTTCAATCGCGTCTGCCGAGATCGGAAGAGCGGTTCA	1D	40875552	40875501	52	3.51e-12	92.308	75.3623	0	0	0	0	0	0	1	0	1	-	0	0	0	0	0	0	0	-	0	0	0	0	0	0	0	0	0	0	0	0	0	0	0	0	0	0	0	0	0	0	0
4285159	TGCAGAGATGGTCCCGCCCTCGCCCTCGCCCTCTTCAATCGCGTCTGCCGGGACGAATCCGAGATCGGA	1D	40875552	40875494	59	2.88e-13	89.831	85.5072	0	0	0	0	0	0	1	0	1	-	0	0	0	0	0	0	0	-	0	0	0	0	0	0	0	0	0	0	0	0	0	0	0	0	0	0	0	0	0	0	0
100199923	TGCAGGCTGCTGAGGCGGGCGCTCGGGCGAGGGCGGCAAAGAAGCCGTTCAGGGAGCGGCTGGGGACCG	1D	41277402	41277466	65	2.52e-20	95.385	94.2029	0	0	0	0	0	0	1	0	0	0	0	0	0	0	0	0	0	-	0	0	0	0	0	0	0	0	0	0	0	0	0	0	0	0	0	0	0	0	0	0	0
4322334	TGCAGCGTCCCGTCGGATTTAACAGCAGACGAGGTCATGTGTCACTCCATGCTACTGTCTTCAAACAGT	1D	42192967	42193035	69	7.72e-27	100	100	0	0	0	0	0	0	1	0	1	-	0	0	0	0	0	0	0	1	0	0	0	0	0	0	0	0	0	0	0	0	0	0	0	0	0	0	0	0	0	0	0
4289076	TGCAGCACTGTTGCCCCTTGGAAATGTCAAGGGCCAGACAGGGACAGGGGGGGCCGCATCCGAGATCGG	1D	42419615	42419556	61	5.56e-16	93.443	88.4058	0	0	0	0	0	0	1	1	1	-	0	0	0	0	0	0	0	-	0	0	-	0	0	0	0	0	0	0	0	0	0	0	0	0	0	0	0	0	0	0	0
62811345	TGCAGGAGCCACTCCCACTTGCAAATCAAGTCACGGGATCAGGAAACAAAAATGAAAAACAATCCTTGG	1D	42692800	42692867	69	2.52e-20	94.203	100	0	0	0	0	0	0	1	1	0	0	0	0	0	0	0	0	0	-	0	0	0	0	0	0	0	0	0	0	0	0	0	0	0	0	0	0	0	0	0	0	0
4282471	TGCAGTTCTTTGTATTAAGAGAGCCCTACAGATTAGGAATACCAAGGGTGCACCGAGATCGGAAGAGCG	1D	45143814	45143761	54	5.56e-16	96.296	78.2609	0	0	0	0	0	0	1	0	0	0	0	0	0	0	0	0	0	1	0	0	0	0	0	0	0	0	0	0	0	0	0	0	0	0	0	0	0	0	0	0	0
4319784	TGCAGAAACTCTCCGAGTTTAGCGAGCTCCTCTGCCGACGAGACCTCCTCGCCACAGATATCGATACTG	1D	49395712	49395780	69	4e-24	97.101	100	0	0	0	0	0	0	1	1	1	-	0	0	0	0	0	0	0	1	0	0	0	0	0	0	0	0	0	0	0	0	0	0	0	0	0	0	0	0	0	0	0
62926359	TGCAGGCTCTCCGTGCCTGCCGCCGTCAGCCTGCCGTCTCTCGAGACGCTCCTCCTCACCCATGTATCC	1D	49554896	49554964	69	8.81e-20	92.754	100	0	0	0	0	0	0	1	1	0	0	0	0	0	0	0	0	0	-	0	0	0	0	0	0	0	0	0	0	0	0	0	0	0	0	0	0	0	0	0	0	0
62909493	TGCAGGCCGCGGCGGACGTAGCACGGGCGAGAGCGGCAAGGAAGCCGTCCAGGGAGCGATCGGGGACCG	1D	52447155	52447223	69	1.07e-18	91.304	100	0	0	0	0	0	0	1	1	-	1	0	0	0	0	0	0	0	-	0	0	0	0	0	0	0	0	0	0	0	0	0	0	0	0	0	0	0	0	0	0	0
62846687	TGCAGAGATGGCCCCGCCCTCGCGCTGTCCCTCTTCAACCGCTTATGCCGAGAAGAAGCTGGCCTGCGG	1D	52447158	52447090	69	1.7e-22	95.652	100	0	0	0	0	0	0	1	1	1	-	0	0	0	0	0	0	0	-	0	0	0	0	0	0	0	0	0	0	0	0	0	0	0	0	0	0	0	0	0	0	0
62888711	TGCAGGCCATGATGGACTTCTACCACGACCTGGTGCCGGCCATCGAGCGCGGCGACGACGACGGAGTTT	1D	52816214	52816155	60	2.52e-20	98.333	86.9565	0	0	0	0	0	0	1	0	1	1	0	0	0	0	0	0	0	-	0	0	0	0	0	0	0	0	0	0	0	0	0	0	0	0	0	0	0	0	0	0	0
62937013	TGCAGGCAGCTGAGTCTGGCGCACGGGCGAGGGCGGCAAAGAAGCCGCCCAGGGAGCGGTCGTGGACCG	1D	52827980	52827912	69	2.07e-21	94.203	100	0	0	0	0	0	0	1	1	1	-	0	0	0	0	0	0	0	1	0	0	0	0	0	0	0	0	0	0	0	0	0	0	0	0	0	0	0	0	0	0	0
62842198	TGCAGTCGCCGCCCATACCGCCACGGTGATGGATGTCGCCGAGCCGAGATCGGAAGAGCGGTTCAGCAG	1D	55615163	55615118	46	2.7e-07	89.13	66.6667	0	0	0	0	0	0	1	0	1	1	0	0	0	0	0	0	0	1	0	0	0	0	0	0	0	0	0	0	0	0	0	0	0	0	0	0	0	0	0	0	0
62912132	TGCAGAAGCCGAAGACAAAGCAGTAGATGATGGAGCAGATGCCAGCGAAGACACCGACCGCGCCGACGA	1D	57210043	57210111	69	1.7e-22	95.652	100	0	0	0	0	0	0	1	1	1	-	0	0	0	0	0	0	0	1	0	0	0	0	0	0	0	0	0	0	0	0	0	0	0	0	0	0	0	0	0	0	0
62846482	TGCAGACCAACGGAATCGCGTCGCAAGGACCCAACGCGGAAACCAACAAGGAAAAATAACATGCGCGGC	1D	58907515	58907574	64	1.01e-12	87.5	92.7536	0	0	0	0	0	0	1	1	1	-	0	0	0	0	0	0	0	-	0	0	0	0	0	0	0	0	0	0	0	0	0	0	0	0	0	0	0	0	0	0	0
62850462	TGCAGGTGGTGGCCGACAGGCCGAGTTCGTCGGGGGCGTACTCGCTTGGCAGCGAGCGGCGTGCCGTGG	1D	58907516	58907448	69	4e-24	97.101	100	0	0	0	0	0	0	1	0	-	-	0	0	0	0	0	0	0	-	0	0	0	0	0	0	0	0	0	0	0	0	0	0	0	0	0	0	0	0	0	0	0
62889008	TGCAGGGATGGAGATTTTCATTGCCGAGAGAAAGGGGCGAAGCGCGGCATGTACCGTGGGGTAAGGCCA	1D	60726450	60726519	70	7.23e-21	94.286	101.449	0	0	0	0	0	0	1	1	1	1	0	0	0	0	0	0	0	-	0	0	0	0	0	0	0	0	0	0	0	0	0	0	0	0	0	0	0	0	0	0	0
62885206	TGCAGAGACAGCCCCGCCCTCGCCGTGTCTCTCTTCAACCGCCTGTCCCGAGAAGATGCCGAGATCGGA	1D	61665495	61665549	55	1.59e-16	96.364	79.7101	0	0	0	0	0	0	1	1	0	0	0	0	0	0	0	0	0	1	0	0	0	0	0	0	0	0	0	0	0	0	0	0	0	0	0	0	0	0	0	0	0
62930715	TGCAGGCCGTGCGGCTCGTGGGCACGATCCCGGCGGAGTTGGGGCGCCTGAGAGCTCTCAGCTTCTTGG	1D	61734797	61734865	69	1.7e-22	95.652	100	0	0	0	0	0	0	1	-	0	0	0	0	0	0	0	0	0	-	0	0	0	0	0	0	0	0	0	0	0	0	0	0	0	0	0	0	0	0	0	0	0
4272036	TGCAGGCGGCGGAGGCTGGAGCACGGGCAAGGGCGGCGAGGAAGCCGTTCAGGGCTTGACCAGGGACCG	1D	61843568	61843636	69	3.28e-25	98.551	100	0	0	0	0	0	0	1	1	0	0	0	0	0	0	0	0	0	1	0	0	0	0	0	0	0	0	0	0	0	0	0	0	0	0	0	0	0	0	0	0	0
62890917	TGCAGTTCGGTTTCCAGCTTATCGATCCGAAGCTGGTCAAGAGTCGGTGATGGAGGAATAGGAGCTGGA	1D	62647937	62647869	69	1.7e-22	95.652	100	0	0	0	0	0	0	1	0	1	-	0	0	0	0	0	0	0	1	0	0	0	0	0	0	0	0	0	0	0	0	0	0	0	0	0	0	0	0	0	0	0
62876317	TGCAGGACAAGGAGGATAATGCCGTCAAGCTGAACAGTGAGCTCATGACCTGCCAACAGAAGGCTGCTG	1D	62648001	62648065	65	5.94e-22	96.923	94.2029	0	0	0	0	0	0	1	0	1	0	0	0	0	0	0	0	0	1	0	0	0	0	0	0	0	0	0	0	0	0	0	0	0	0	0	0	0	0	0	0	0
4275737	TGCAGGGAGGCAACTCAAAACGCGAATCATCAAATTGAGCTCAAACCTCAAATGTTCGGATCAGGCGAC	1D	66222404	66222469	67	1.31e-17	92.537	97.1014	0	0	0	0	0	0	1	-	1	-	0	0	0	0	0	0	0	1	0	0	0	0	0	0	0	0	0	0	0	0	0	0	0	0	0	0	0	0	0	0	0
4300217	TGCAGAGCAGCCTGTGGCCGCTGCCCAGCGCAAAGGTCTTCGGCGCCAGGCAGCCATTGGTGAGCACCA	1D	66627982	66627914	69	1.07e-18	91.304	100	0	0	0	0	0	0	1	1	-	-	0	0	0	0	0	0	0	1	0	0	0	0	0	0	0	0	0	0	0	0	0	0	0	0	0	0	0	0	0	0	0
62846497	TGCAGACCATGACACCACACCGTATGGTGAAACTATCACCCTTGAGATGCTTTGATTGTTCAAGGGCAT	1D	67315943	67316011	69	4e-24	97.101	100	0	0	0	0	0	0	1	1	0	0	0	0	0	0	0	0	0	-	0	0	0	0	0	0	0	0	0	0	0	0	0	0	0	0	0	0	0	0	0	0	0
62936331	TGCAGGGCGACGAAGCAGCCGTCGAGCGCGAGGAAAACGGCCGTCGCGGCCCAGAACTTGCCGAGATCG	1D	69591801	69591863	63	1.59e-16	92.063	91.3043	0	0	0	0	0	0	1	0	1	-	0	0	0	0	0	0	0	1	0	0	0	0	0	0	0	0	0	0	0	0	0	0	0	0	0	0	0	0	0	0	0
100199367	TGCAGCAGGTCAACGCCCGTGTGACGGCCGCTCGAACTCAGTCGAGGTGGACCTTGTCGACGACCTCGT	1D	69600264	69600196	69	1.07e-18	91.304	100	0	0	0	0	0	0	1	0	0	0	0	0	0	0	0	0	0	1	0	0	0	0	0	0	0	0	0	0	0	0	0	0	0	0	0	0	0	0	0	0	0
4294719	TGCAGCTGGCCTTCGCGCGACTGGTGCTAGACGACGCGCTGGGCCTCGGCCTCGGGTTCCAGCTGGCCG	1D	69758883	69758951	69	1.7e-22	95.652	100	0	0	0	0	0	0	1	1	-	0	0	0	0	0	0	0	0	-	0	0	0	0	0	0	0	0	0	0	0	0	0	0	0	0	0	0	0	0	0	0	0
62850180	TGCAGGGTGATGAGTTGACGAATGGCAACGGCAACGGGGCCAGCAGGGTACAATTCGTTCACAGGAGAT	1D	70207656	70207593	69	8.81e-20	92.754	100	0	0	0	0	0	0	1	1	1	1	0	0	0	0	0	0	0	1	0	0	0	0	0	0	0	0	0	0	0	0	0	0	0	0	0	0	0	0	0	0	0
4264825	TGCAGCGGGAAGCAGAAGCGATCCTGATCCATTGATCCTCTCCAACCGACACTGTACCCGAGATCGGAA	1D	71067058	71066999	60	1.31e-17	95	86.9565	0	0	0	0	0	0	1	1	1	1	0	0	0	0	0	0	0	-	0	0	0	0	0	0	0	0	0	0	0	0	0	0	0	0	0	0	0	0	0	0	0
62850140	TGCAGGGGCTGCTGGGCCTGGTAGGCGCCCTCGAGGAGGTGCTGCTGCGGGGAGAGCTGCACGGCGGCG	1D	76344476	76344544	69	3.28e-25	98.551	100	0	0	0	0	0	0	1	-	1	0	0	0	0	0	0	0	0	1	0	0	0	0	0	0	0	0	0	0	0	0	0	0	0	0	0	0	0	0	0	0	0
4288345	TGCAGCAGACGTTCAGGTTCTACTCACAGCAGTGGCGCACCTGGGCGTCGAGCTTCATCCAGGCCGCCT	1D	76511881	76511817	65	1.15e-24	100	94.2029	0	0	0	0	0	0	1	1	1	-	0	0	0	0	0	0	0	-	0	0	0	0	0	0	0	0	0	0	0	0	0	0	0	0	0	0	0	0	0	0	0
62805399	TGCAGCCGTATCGCAGCCCATTCGCCACGATCAGAAATGAAGCCATTACAACGGTGAGAACAGGCAGGT	1D	76917533	76917472	62	2.52e-20	96.774	89.8551	0	0	0	0	0	0	1	1	1	-	0	0	0	0	0	0	0	-	0	0	0	0	0	0	0	0	0	0	0	0	0	0	0	0	0	0	0	0	0	0	0
62810070	TGCAGGATCGTCCAGGCGGTGAAGGAGAACCGCGTCACGATCATCGTGGGGGGCACCGAGATCGGAAGA	1D	77594549	77594493	57	1.07e-18	98.246	82.6087	0	0	0	0	0	0	1	1	1	-	0	0	0	0	0	0	0	-	0	0	0	0	0	0	0	0	0	0	0	0	0	0	0	0	0	0	0	0	0	0	0
62887835	TGCAGCGGGCGAGACTTTTGACAGAGGCACCACGCGCTGACATTGAAGCCCATGGACCATCCCAGAACC	1D	78114246	78114179	68	1.15e-24	98.529	98.5507	0	0	0	0	0	0	1	0	1	-	0	0	0	0	0	0	0	1	0	0	0	0	0	0	0	0	0	0	0	0	0	0	0	0	0	0	0	0	0	0	0
4281942	TGCAGCCTAGGGTTTAGCGCGGGGAGAGGGGAAGCTAGGGTTTGGGTCCGAGATCGGAAGAGCGGTTCA	1D	78717048	78717098	51	4.56e-17	100	73.913	0	0	0	0	0	0	1	1	1	1	0	0	0	0	0	0	0	-	0	0	0	0	0	0	0	0	0	0	0	0	0	0	0	0	0	0	0	0	0	0	0
4297392	TGCAGCGCGTACCCACACGGGCCTTGAGGTCGGCGATGAACTCATCGGGGAAGTGCACGGCCAGGTTCT	1D	78951310	78951378	69	1.7e-22	95.652	100	0	0	0	0	0	0	1	-	1	-	0	0	0	0	0	0	0	-	0	0	0	0	0	0	0	0	0	0	0	0	0	0	0	0	0	0	0	0	0	0	0
4299364	TGCAGGGATGGACCTTCCTCGGAAGGTCAAGGTGGACCGTGCGTGAAGGACAGTACGAGAGGGAGGAGG	1D	80136060	80135995	66	1.07e-18	93.939	95.6522	0	0	0	0	0	0	1	1	0	0	0	0	0	0	0	0	0	1	0	0	0	0	0	0	0	0	0	0	0	0	0	0	0	0	0	0	0	0	0	0	0
4311262	TGCAGAATGTTCATCACCTCGTGAAGCAACAACCTATGCTGATGAGCAGACTTGCAGAAATGATCAGCA	1D	80194409	80194341	69	8.81e-20	92.754	100	0	0	0	0	0	0	1	1	-	-	0	0	0	0	0	0	0	1	0	0	0	0	0	0	0	0	0	0	0	0	0	0	0	0	0	0	0	0	0	0	0
62918416	TGCAGCGGCAACGGAAGATGCCCGAGGAGGAAAAACCAACTCGCACGCAATCGAGCTAGGGTTGGTTGG	1D	80543248	80543181	69	4e-24	98.551	100	0	0	0	0	0	0	1	0	1	1	0	0	0	0	0	0	0	1	0	0	0	0	0	0	0	0	0	0	0	0	0	0	0	0	0	0	0	0	0	0	0
62888502	TGCAGGAGCGCGTGCGCCGAGACGGCGAAGGCCGGCGCGGGGCAGCGGGCGGCAGCGAGGAGGAGGAAT	1D	80634952	80635019	68	7.23e-21	94.118	98.5507	0	0	0	0	0	0	1	1	1	0	0	0	0	0	0	0	0	-	0	0	0	0	0	0	0	0	0	0	0	0	0	0	0	0	0	0	0	0	0	0	0
100588205	TGCAGGATCGTGTAGTCGTCGCCAAGAGGTCGCGGCCTCAGCGCCCGCACCACCCTCGACGTCAGTGTA	1D	80843804	80843736	69	1.7e-22	95.652	100	0	0	0	0	0	0	1	0	0	0	0	0	0	0	0	0	0	1	0	0	0	0	0	0	0	0	0	0	0	0	0	0	0	0	0	0	0	0	0	0	0
62805111	TGCAGCATCCTCGACCCTCTCCACGACCTGACCGTTCCAGGTTATCTCTCCAGGTTGCTACAGTCGCCA	1D	81311418	81311352	67	2.52e-20	94.03	97.1014	0	0	0	0	0	0	1	1	1	-	0	0	0	0	0	0	0	1	0	0	0	0	0	0	0	0	0	0	0	0	0	0	0	0	0	0	0	0	0	0	0
4264542	TGCAGTTTCTGGATAGTAATGCCAGTATCCATTTATTCCTGTGAGGCTTACCCCTGGAATTACCGAGAT	1D	83613297	83613364	68	2.07e-21	95.588	98.5507	0	0	0	0	0	0	1	1	1	-	0	0	0	0	0	0	0	1	0	0	0	0	0	0	0	0	0	0	0	0	0	0	0	0	0	0	0	0	0	0	0
62838270	TGCAGATTTCTGCCTTGAAATATAAGAACGCCAATTCTACACTTTGTTAGCGATTTTGGAGGAGTGTTG	1D	83616327	83616394	70	5.56e-16	90	101.449	0	0	0	0	0	0	1	0	1	-	0	0	0	0	0	0	0	1	0	0	0	0	0	0	0	0	0	0	0	0	0	0	0	0	0	0	0	0	0	0	0
62910237	TGCAGCCGCTCCTCGGCGGCTCTGGCGGCGCCGAGGCCGCGCGTGGGGCTGGACCGAGATCGGAAGAGC	1D	84007893	84007828	67	6.77e-15	89.552	97.1014	0	0	0	0	0	0	1	1	0	0	0	0	0	0	0	0	0	-	0	0	0	0	0	0	0	0	0	0	0	0	0	0	0	0	0	0	0	0	0	0	0
62923254	TGCAGGGTTCCCAATCCCAAATGTGCAACGGCGAGCAGAGTTCATCGGCTGTTAGATGAAGAAGATGAA	1D	84527355	84527423	69	1.7e-22	95.652	100	0	0	0	0	0	0	1	1	1	-	0	0	0	0	0	0	0	1	0	0	0	0	0	0	0	0	0	0	0	0	0	0	0	0	0	0	0	0	0	0	0
62934667	TGCAGGTTGGCGGCCATGGTGGCATCCAGCGTCGGGTCGGCCGAGCTCTTGGTGGGCGTCAGCCGAGAT	1D	84641895	84641831	65	2.52e-20	95.385	94.2029	0	0	0	0	0	0	1	1	1	-	0	0	0	0	0	0	0	-	0	0	0	0	0	0	0	0	0	0	0	0	0	0	0	0	0	0	0	0	0	0	0
62880363	TGCAGACGGAGTTGCAGACGTAGTCGAGGACGCGTATGATGGTGCCGTCGCGGAGCCGAGATCGGAAGA	1D	84896279	84896222	58	3.75e-18	96.552	84.058	0	0	0	0	0	0	1	-	-	-	0	0	0	0	0	0	0	1	0	0	0	0	0	0	0	0	0	-	0	0	0	0	0	0	0	0	0	0	0	0	0
62808182	TGCAGAATCGAGATTTGAGCGGCGACGTGTCTAGCCTTGTGACCGAGATCGGAAGAGCGGTTCAGCAGG	1D	87677922	87677967	46	1.01e-12	97.826	66.6667	0	0	0	0	0	0	1	1	1	-	0	0	0	0	0	0	0	1	0	0	0	0	0	0	0	0	0	0	0	0	0	0	0	0	0	0	0	0	0	0	0
62894394	TGCAGGCCGTTCTTGTACGTCGTTTCGGAGTGGCCGATGCCGAGATCGGAAGAGCGGTTCAGCAGGAAT	1D	87901599	87901640	42	3.51e-12	100	60.8696	0	0	0	0	0	0	1	1	0	0	0	0	0	0	0	0	0	-	0	0	0	0	0	0	0	0	0	0	0	0	0	0	0	0	0	0	0	0	0	0	0
4297156	TGCAGATAACAACCATCTCATCTCATTGTAGAGAGATCAGATCAGAGACTACCTAGCTACTCACTCACC	1D	87950929	87950868	67	5.56e-16	89.552	97.1014	0	0	0	0	0	0	1	1	0	0	0	0	0	0	0	0	0	-	0	0	0	0	0	0	0	0	0	0	0	0	0	0	0	0	0	0	0	0	0	0	0
62850277	TGCAGGTATGAAAAGTGTGAAAAACTCCGTCTGTGATTGGGGGCCAGAGGGATTGGCTGGCCACGTGGT	1D	87978647	87978584	64	2.07e-21	96.875	92.7536	0	0	0	0	0	0	1	-	1	-	0	0	0	0	0	0	0	1	0	0	0	0	0	0	0	0	0	0	0	0	0	0	0	0	0	0	0	0	0	0	0
4297490	TGCAGGAGTCTGCTATTGACCACCATCCTATTGTACCCCGACAACAGCACGCAGTCACACCGATGAACC	1D	88351308	88351240	69	2.07e-21	94.203	100	0	0	0	0	0	0	1	1	1	-	0	0	0	0	0	0	0	1	0	0	0	0	0	0	0	0	0	0	0	0	0	0	0	0	0	0	0	0	0	0	0
62807293	TGCAGTACCGAATGGCAAGAAGCAAGGGCGCCGCCGCCAGGCGAAGGAAGGCCGCCACGGCCAAGAAAG	1D	89260845	89260913	69	3.28e-25	98.551	100	0	0	0	0	0	0	1	1	1	1	0	0	0	0	0	0	0	1	0	0	0	0	0	0	0	0	0	0	0	0	0	0	0	0	0	0	0	0	0	0	0
62921949	TGCAGACGTGGCACGTCCCCACCGCCAGTTCGAGCATGTCGCGGCAGGGCGAGCAGATCAGGTGCCCAG	1D	94385628	94385696	69	2.07e-21	94.203	100	0	0	0	0	0	0	1	1	1	-	0	0	0	0	0	0	0	-	0	0	0	0	0	0	0	0	0	0	0	0	0	0	0	0	0	0	0	0	0	0	0
62850199	TGCAGGGTGTCATGCACGCACGTCAGAAAGAGGCAAGGGGAAGCGTCTGTGTTTGCTCAGCCCAAAATT	1D	100384827	100384753	75	6.34e-09	78.667	108.696	0	0	0	0	0	0	1	1	-	-	0	0	0	0	0	0	0	-	0	0	0	0	0	0	0	0	0	0	0	0	0	0	0	0	0	0	0	0	0	0	0
4308236	TGCAGGTGTAATTCATGAACATGAACTTGAAAGCATTGATCGGATGAATGGCGTATTGGCGTGTTCACA	1D	100702561	100702495	69	3.08e-19	94.203	100	0	0	0	0	0	0	1	1	1	0	0	0	0	0	0	0	0	1	0	0	0	0	0	0	0	0	0	0	0	0	0	0	0	0	0	0	0	0	0	0	0
4297813	TGCAGCCCCTCGTAGTGCACCAGCGACCCGCCGTCGTCGGAGAAGTAGGTGGCATACTTCTCGACCGAG	1D	102997593	102997659	67	4.87e-23	97.015	97.1014	0	0	0	0	0	0	1	-	0	0	0	0	0	0	0	0	0	-	0	0	0	0	0	0	0	0	0	0	0	0	0	0	0	0	0	0	0	0	0	0	0
4300636	TGCAGCTACTGCATGAAATCCTCGAGCAAAAACATAGACATCAATTCACCGTATTTAAACAGAATTCCC	1D	103490818	103490886	69	1.7e-22	95.652	100	0	0	0	0	0	0	1	0	0	0	0	0	0	0	0	0	0	1	0	0	0	0	0	0	0	0	0	0	0	0	0	0	0	0	0	0	0	0	0	0	0
62874674	TGCAGGTCCTCGGAAACAACGGATCATCTCCTCTTTGACTGCTGCCGCGTCGCCCACTTATGGCGCGCC	1D	103987594	103987527	68	1.7e-22	97.059	98.5507	0	0	0	0	0	0	1	1	1	-	0	0	0	0	0	0	0	-	0	0	0	0	0	0	0	0	0	0	0	0	0	0	0	0	0	0	0	0	0	0	0
4273319	TGCAGAGGTCAGGTCAGTCAGGAGGATTACCCGAACACGAACCTGGAGCGGAGCGCTGCACGCGGCGGC	1D	104457383	104457441	59	2.07e-21	100	85.5072	0	0	0	0	0	0	1	1	1	-	0	0	0	0	0	0	0	1	0	0	0	0	0	0	0	0	0	0	0	0	0	0	0	0	0	0	0	0	0	0	0
62889246	TGCAGGTAGCAAGTGGAGCAGAAGAATAAACGCTAACATGTGCAGAAAAAGTGTGATGGGGTTCCCATG	1D	105684288	105684357	70	7.23e-21	94.286	101.449	0	0	0	0	0	0	1	1	1	1	0	0	0	0	0	0	0	-	0	0	0	0	0	0	0	0	0	0	0	0	0	0	0	0	0	0	0	0	0	0	0
4273498	TGCAGCTAGCTACGTGACGTCGCTCCTCCCTTGCTCGCTAGGCATTCCCAGCCAGCTCGCTACGTGCCG	1D	105685679	105685747	69	4e-24	97.101	100	0	0	0	0	0	0	1	1	0	0	0	0	0	0	0	0	0	-	0	0	0	0	0	0	0	0	0	0	0	0	0	0	0	0	0	0	0	0	0	0	0
62897625	TGCAGCACAAAAGCATCACTCATCAAACCCAAAGGAGCAGAGGGGGGCATCGTAATCATCATACCGAGA	1D	110297328	110297263	66	7.23e-21	95.455	95.6522	0	0	0	0	0	0	1	1	1	0	0	0	0	0	0	0	0	1	0	0	0	0	0	0	0	0	0	0	0	0	0	0	0	0	0	0	0	0	0	0	0
100433035	TGCAGTCGAATCGCTCGCTCATGATCCGTTTCCACTTTCCATAAAACAAGCTTCCACCGAGATCGGAAG	1D	111935115	111935052	64	4.56e-17	92.188	92.7536	0	0	0	0	0	0	1	0	0	0	0	0	0	0	0	0	0	1	0	0	0	0	0	0	0	0	0	0	0	0	0	0	0	0	0	0	0	0	0	0	0
4315089	TGCAGCATTAGGCACCAAGGTAACTAAGACTGAAACCAGACATTATACATGACAAAGTGCTGGTACAGA	1D	112582397	112582333	65	1.07e-18	93.846	94.2029	0	0	0	0	0	0	1	1	1	-	0	0	0	0	0	0	0	-	0	0	0	0	0	0	0	0	0	0	0	0	0	0	0	0	0	0	0	0	0	0	0
62912756	TGCAGCAGCGCGGAGCCTCGCCGCTGCGTCTCGGGGGGCGAGTCGAGGTGGTCGGATCTATCTCCGAGA	1D	113111489	113111424	66	8.81e-20	93.939	95.6522	0	0	0	0	0	0	1	1	1	1	0	0	0	0	0	0	0	1	0	0	0	0	0	0	0	0	0	0	0	0	0	0	0	0	0	0	0	0	0	0	0
62899158	TGCAGGAGGAACCTGCGGCGAGGCCAGGGAATGACGACGCCATGGAAGACGAGGAGGAGGAGGAGGTCC	1D	114605662	114605595	68	5.94e-22	95.588	98.5507	0	0	0	0	0	0	1	1	1	1	0	0	0	0	0	0	0	-	0	0	0	0	0	0	0	0	0	0	0	0	0	0	0	0	0	0	0	0	0	0	0
62887986	TGCAGCTCACCAGCCTGAACCGCCTCAACCTGTCGGACAATCTCCTCTCGGGCGCGATACCAACCGTGC	1D	114932859	114932927	69	1.7e-22	95.652	100	0	0	0	0	0	0	1	1	1	-	0	0	0	0	0	0	0	-	0	0	0	0	0	0	0	0	0	0	0	0	0	0	0	0	0	0	0	0	0	0	0
4269734	TGCAGCAGTGAGGTTGGTATCTGGCCATGGAGCTGGTTGGAGGACAGGTTCAGCCGCTCCAGCTTCACT	1D	114932862	114932795	68	1.15e-24	98.529	98.5507	0	0	0	0	0	0	1	1	1	-	0	0	0	0	0	0	0	1	0	0	0	0	0	0	0	0	0	0	0	0	0	0	0	0	0	0	0	0	0	0	0
62888644	TGCAGGCAGAGAAGGCGCAGGATTTGCTCGATTCTTGCAGCTTGACATCCCAACCTAGCGAGGCTGGTG	1D	117094784	117094716	69	1.7e-22	95.652	100	0	0	0	0	0	0	1	1	1	-	0	0	0	0	0	0	0	1	0	0	0	0	0	0	0	0	0	0	0	0	0	0	0	0	0	0	0	0	0	0	0
62918734	TGCAGGAAGACGTGCGTGCCGCGAATGAGGAGAGCCAGCCTCACTTCCTGATCGTGACGTACCCGAGAT	1D	121576655	121576719	65	5.94e-22	96.923	94.2029	0	0	0	0	0	0	1	1	1	1	0	0	0	0	0	0	0	-	0	0	0	0	0	0	0	0	0	0	0	0	0	0	0	0	0	0	0	0	0	0	0
62922266	TGCAGCAGAGAAAATATCCGATTGTACATGGCAGCGGCCATGGCCAACCTCGGTGTTTTATGTCACGGA	1D	121994017	121994085	69	4e-24	97.101	100	0	0	0	0	0	0	1	1	-	-	0	0	0	0	0	0	0	1	0	0	0	0	0	0	0	0	0	0	0	0	0	0	0	0	0	0	0	0	0	0	0
62806994	TGCAGGTACAGTGCGCTCCACACGATTGACCGCCTAATTGAGGTCGCTCTCATCTGAGTGAAAAGCACA	1D	121994239	121994170	70	1.4e-23	97.143	101.449	0	0	0	0	0	0	1	1	0	0	0	0	0	0	0	0	0	1	0	0	0	0	0	0	0	0	0	0	0	0	0	0	0	0	0	0	0	0	0	0	0
4285066	TGCAGGCACTAAGGATGGCCATGTAGGCTGGTCCTTCCGAGATCGGAAGAGCGGTTCAGCAGGAATGCC	1D	122341750	122341712	39	1.49e-10	100	56.5217	0	0	0	0	0	0	1	1	1	-	0	0	0	0	0	0	0	1	0	0	0	0	0	0	0	0	0	0	0	0	0	0	0	0	0	0	0	0	0	0	0
62850895	TGCAGTCCACATTGTGCCACACCAGCAGGACGGCGCCCTTCTTCCACTGACCGTGGTCGCCATCGCCGT	1D	138867534	138867601	68	2.7e-26	100	98.5507	0	0	0	0	0	0	1	1	-	0	0	0	0	0	0	0	0	1	0	0	0	0	0	0	0	0	0	0	0	0	0	0	0	0	0	0	0	0	0	0	0
32736246	TGCAGACGTTGTTGAATCATCAGTAGTCGTCGTAAGTTTAACAATCTAAAATAGTCCAGGTGGCAGGAG	1D	140939701	140939769	69	3.28e-25	98.551	100	0	0	0	0	0	0	1	1	1	-	0	0	0	0	0	0	0	-	0	0	0	0	0	0	0	0	0	0	0	0	0	0	0	0	0	0	0	0	0	0	0
62872983	TGCAGCGGTGGGTATCCGAGCTGCTGTCATGGTGGGCCTCGTAGGTGGCGGCGCGCGGGCCTGGAGGCT	1D	141752077	141752010	68	5.94e-22	95.588	98.5507	0	0	0	0	0	0	1	1	0	0	0	0	0	0	0	0	0	1	0	0	0	0	0	0	0	0	0	0	0	0	0	0	0	0	0	0	0	0	0	0	0
62905754	TGCAGAGGTGTGCTCGTCTTATACATGGCAGCATCTCGTTGACGCCAGGAAGCCACACTCCGAGATCGG	1D	146296586	146296647	62	2.07e-21	98.387	89.8551	0	0	0	0	0	0	1	1	1	-	0	0	0	0	0	0	0	1	0	0	0	0	0	0	0	0	0	0	-	0	0	0	0	0	0	0	0	0	0	0	0
4269690	TGCAGACCCGTGAAGTCGCCTGTTTCCAAAGTGTCGCCATGGCGTCATTATGCTGTAAGCCGCAGTCTC	1D	146414274	146414342	69	1.07e-18	91.304	100	0	0	0	0	0	0	1	1	1	-	0	0	0	0	0	0	0	-	0	0	0	0	0	0	0	0	0	0	0	0	0	0	0	0	0	0	0	0	0	0	0
32722544	TGCAGGGGCGGCGGCGCCGCGGCTCGAGAGGCCAATGGGCGGCTCATGCGCGAATAGCGGTTCGTAGGC	1D	146414277	146414209	69	7.72e-27	100	100	0	0	0	0	0	0	1	-	1	-	0	0	0	0	0	0	0	1	0	0	0	0	0	0	0	0	0	0	0	0	0	0	0	0	0	0	0	0	0	0	0
32768749	TGCAGCATGCGCCAAGGCCCAGCGAGCCCCTGCTCCTTCCCTCGCTGCCCGCAAGACCGAGGCATGACC	1D	153759298	153759366	69	3.28e-25	98.551	100	0	0	0	0	0	0	1	1	1	-	0	0	0	0	0	0	0	1	0	0	0	0	0	0	0	0	0	0	0	0	0	0	0	0	0	0	0	0	0	0	0
62886423	TGCAGAGGTGGTCCTCGAAGTCGGCGGCGAGCTCCTTGAACATGGCGCGCTCGGCGTCCAGCATCTCAG	1D	158769266	158769334	69	1.7e-22	95.652	100	0	0	0	0	0	0	1	1	-	-	0	0	0	0	0	0	0	1	0	0	0	0	0	0	0	0	0	0	0	0	0	0	0	0	0	0	0	0	0	0	0
62888536	TGCAGGAGGCTAGTTACCTCGGCGAGAAAGAGCAGGACGAGGAGTGCGTATGCGCCATGGTGGACGACG	1D	158809825	158809893	69	3.28e-25	98.551	100	0	0	0	0	0	0	1	1	1	1	0	0	0	0	0	0	0	-	0	0	0	0	-	0	0	0	0	0	0	0	0	0	0	0	0	0	0	0	0	0	0
62807693	TGCAGTGCGCTTTCTTTGTTTAATCCTTGAACTGAAGGAAGCTCTTGACTTGTAAGATGAATCGAAAAT	1D	188731423	188731497	75	5.94e-22	92	108.696	0	0	0	0	0	0	1	1	1	-	0	0	0	0	0	0	0	1	0	0	0	0	0	0	0	0	0	0	0	0	0	0	0	0	0	0	0	0	0	0	0
4310474	TGCAGTGAGTACGGTTCAACTATGGTCTGCTAGAGAATGGAGACCTACTTTTCCACCGTTGCAATCACC	1D	194633686	194633752	67	4.87e-23	97.015	97.1014	0	0	0	0	0	0	1	1	1	-	0	0	0	0	0	0	0	-	0	0	0	0	0	0	0	0	0	0	0	0	0	0	0	0	0	0	0	0	0	0	0
4309869	TGCAGGCTGCAAGTAACTAACTACTCCATATAACAGAGTCGTCGAGCCAGGGAAGAACCTCTTTGGGCT	1D	194635008	194634940	69	4e-24	97.101	100	0	0	0	0	0	0	1	1	-	0	0	0	0	0	0	0	0	1	0	0	0	0	0	0	0	0	0	0	0	0	0	0	0	0	0	0	0	0	0	0	0
62908066	TGCAGGTTCGGCCACGACGGATGCCAGGCCGTTCACGTCAACGCCGACGTGGTTACTGTTGATGTCCCG	1D	195336559	195336491	69	1.7e-22	95.652	100	0	0	0	0	0	0	1	1	1	-	0	0	0	0	0	0	0	-	0	0	0	0	0	0	0	0	0	0	0	0	0	0	0	0	0	0	0	0	0	0	0
4287929	TGCAGCAACTTCAGGATGGTGGCCTGCTCCGCCACCTCCTCCGCCATGGCGTCCTCCATGACAAAGCCC	1D	195411137	195411076	62	4.87e-23	100	89.8551	0	0	0	0	0	0	1	1	1	-	0	0	0	0	0	0	0	-	0	0	0	0	0	0	0	0	0	0	0	0	0	0	0	0	0	0	0	0	0	0	0
4295858	TGCAGTGCTAGCTACCTCGTTCGTACGGTCCTGCAATTTCGGAACAAGGCTGGATCGATCAACGGCCAT	1D	196422894	196422963	70	4.56e-17	90	101.449	0	0	0	0	0	0	1	1	1	-	0	0	0	0	0	0	0	-	0	0	0	0	0	0	0	0	0	0	0	0	0	0	0	0	0	0	0	0	0	0	0
4301474	TGCAGACTCGCCAGCGCGCTCGGCCTCCTCAAGATTATGATTTACAAGGTGCTCGCTGAATTTCCTCGC	1D	196981355	196981287	69	4e-24	97.101	100	0	0	0	0	0	0	1	1	1	-	0	0	0	0	0	0	0	-	0	0	0	0	0	0	0	0	0	0	0	0	0	0	0	0	0	0	0	0	0	0	0
62804340	TGCAGAGGAACCTCCCTCTTACGCTTCAGATGGGCTGATCCAGCGGTTGCGTGGTCCTTGTGTGACGAC	1D	197425814	197425746	69	3.28e-25	98.551	100	0	0	0	0	0	0	1	-	1	-	0	0	0	0	0	0	0	1	0	0	0	0	0	0	0	0	0	0	0	0	0	0	0	0	0	0	0	0	0	0	0
62874609	TGCAGGTAGCACCTGTACTAGTAGGCGGCAAAAGTCAGAGCGCGCGGGGCGAGTGCGATGCACGCATGG	1D	199213884	199213948	69	1.01e-12	86.957	100	0	0	0	0	0	0	1	1	0	0	0	0	0	0	0	0	0	-	0	0	0	0	0	0	0	0	0	0	0	0	0	0	0	0	0	0	0	0	0	0	0
62849049	TGCAGCTGGGACGCGCGCGTGCTATACGGACGCTGCCATGATGCCCACACTTTCGTGCCCCCGCGTATT	1D	199213887	199213820	68	7.23e-21	95.588	98.5507	0	0	0	0	0	0	1	-	0	0	0	0	0	0	0	0	0	-	0	0	0	0	0	0	0	0	0	0	0	0	0	0	0	0	0	0	0	0	0	0	0
62872016	TGCAGCAGCACCTGTTCCTTGTGCAACGTAGTTAAAGACAAGGTCAGGCTCCGCCGCGCAGGTGATCTC	1D	199296748	199296680	69	8.81e-20	92.754	100	0	0	0	0	0	0	1	1	1	-	0	0	0	0	0	0	0	-	0	0	0	0	0	0	0	0	0	0	0	0	0	0	0	0	0	0	0	0	0	0	0
4303511	TGCAGCAGCTGCACAGCTCAAGGATGGAGATGCGGAGCCCGCTTCGGATGCGTCGCACGCCGCCAGTGC	1D	200772702	200772770	69	4e-24	97.101	100	0	0	0	0	0	0	1	1	0	0	0	0	0	0	0	0	0	1	0	0	0	0	0	0	0	0	0	0	0	0	0	0	0	0	0	0	0	0	0	0	0
4275566	TGCAGCAGGCGATTGAGCAGAGAAGCGCTGCGAGGAAGAAGATGGAGTTTGCGGAGTCGGACCGAGATC	1D	202345232	202345299	69	2.07e-21	95.652	100	0	0	0	0	0	0	1	1	1	-	0	0	0	0	0	0	0	1	0	0	0	0	0	0	0	0	0	0	0	0	0	0	0	0	0	0	0	0	0	0	0
62873370	TGCAGCTGCCTGCTCACCCTCACGATGTTCACCTGCACCACCGTCCAAATGCATGCATATAGTACAACT	1D	202362496	202362437	60	2.52e-20	98.333	86.9565	0	0	0	0	0	0	1	1	1	0	0	0	0	0	0	0	0	-	0	0	0	0	0	0	0	0	0	0	0	0	0	0	0	0	0	0	0	0	0	0	0
4284341	TGCAGGCGTCCATATGGAGCAAGGACGTAGAGTTCTCGTTCGGCGAGATCCTGGCGGCGACGGAGCACT	1D	205670031	205669963	69	2.07e-21	94.203	100	0	0	0	0	0	0	1	1	1	-	0	0	0	0	0	0	0	-	0	0	0	0	0	0	0	0	0	0	0	0	0	0	0	0	0	0	0	0	0	0	0
4280561	TGCAGCCATCGCGGGCATTGCCCGTGGTCCGAGCTCTTCTACAGACAGTGGACATTTGATATGGGAGCG	1D	205672389	205672456	68	5.94e-22	95.588	98.5507	0	0	0	0	0	0	1	1	1	-	0	0	0	0	0	0	0	-	0	0	0	0	0	0	0	0	0	0	0	0	0	0	0	0	0	0	0	0	0	0	0
4269634	TGCAGCTGCACTCCAAATGGATCACGTACTCCCATGACATGGTTGACAAACGATCCTCATCCAGCTGCT	1D	205672391	205672339	53	8.25e-14	94.34	76.8116	0	0	0	0	0	0	1	1	1	-	0	0	0	0	0	0	0	-	0	0	0	0	0	0	0	0	0	0	0	0	0	0	0	0	0	0	0	0	0	0	0
4269932	TGCAGAGCCATCGCGCTGCCTCTCGCCGTCGCCGTTCTCTCGGTCTCGGGCGTATCTTCCCCCTCGCCG	1D	205708299	205708231	69	1.7e-22	95.652	100	0	0	0	0	0	0	1	1	1	-	0	0	0	0	0	0	0	-	0	0	0	0	0	-	0	0	0	0	0	0	0	0	0	0	0	0	0	0	0	0	0
4322322	TGCAGTAATGGATGTATAGTACTTGCGTGAATTGACAAGCAAGACAAACCCAATCACAAAAAATTGCTC	1D	206188846	206188898	53	1.01e-12	94.34	76.8116	0	0	0	0	0	0	1	1	1	-	0	0	0	0	0	0	0	-	0	0	0	0	0	0	0	0	0	0	0	0	0	0	0	0	0	0	0	0	0	0	0
4298340	TGCAGTCCAATTGCCAGTATTGAAGATTATATAGCCACCAAGGAAATGCACATCAAATTGCCCGCGCCG	1D	206254761	206254829	69	2.07e-21	94.203	100	0	0	0	0	0	0	1	1	1	-	0	0	0	0	0	0	0	-	0	0	0	0	0	0	0	0	0	0	0	0	0	0	0	0	0	0	0	0	0	0	0
4289796	TGCAGATCGATATCGATATTGATTCGTCGTGCCACTTACAACCGACCCGAGATCGGAAGAGCGGTTCAG	1D	206671442	206671490	49	1.49e-10	91.837	71.0145	0	0	0	0	0	0	1	1	1	-	0	0	0	0	0	0	0	-	0	0	0	0	0	0	0	0	0	0	0	0	0	0	0	0	0	0	0	0	0	0	0
62846959	TGCAGATAGATTCCCCGTGTCGTTTCTCGTCAACTCCAATGGCCTCGACAAGCAGTGCCCAAGGACAGG	1D	207097755	207097822	68	2.7e-26	100	98.5507	0	0	0	0	0	0	1	1	0	0	0	0	0	0	0	0	0	1	0	0	0	0	0	0	0	0	0	0	0	0	0	0	0	0	0	0	0	0	0	0	0
62875458	TGCAGTGCTTTTTCCAGGGGTAAAAAATGATCTGTGTTTACAATGTGCATGGTAAAAATTGATGTGCAG	1D	207509982	207510051	70	1.15e-24	98.571	101.449	0	0	0	0	0	0	1	1	1	-	0	0	0	0	0	0	0	-	0	0	0	0	0	0	0	0	0	0	0	0	0	0	0	0	0	0	0	0	0	0	0
4276123	TGCAGGTACGGGGTTGATTCTCTTCCAGCTCGCAAAGCTACTGCATAGTATATACCACCGAGATCGGAA	1D	211452344	211452402	60	2.21e-08	85	86.9565	0	0	0	0	0	0	1	-	1	-	0	0	0	0	0	0	0	-	0	0	0	0	0	0	0	0	0	0	0	0	0	0	0	0	0	0	0	0	0	0	0
4328240	TGCAGGTCACCGTGCCGCTGAAGAAGGTCGCCAAGACTGGAGCGCTGGCCATCGGCGACCCTACCCGTC	1D	214485399	214485331	69	4e-24	97.101	100	0	0	0	0	0	0	1	1	0	0	0	0	0	0	0	0	0	-	0	0	0	0	0	0	0	0	0	0	0	0	0	0	0	0	0	0	0	0	0	0	0
62937481	TGCAGCGCCTCATCGCCAGTGCGTCACCGTCCTCTCCGATGCCTCTTCCTCGACCCTGCACTTCTCGTC	1D	214642240	214642172	69	4e-24	97.101	100	0	0	0	0	0	0	1	1	0	0	0	0	0	0	0	0	0	1	0	0	0	0	0	0	0	0	0	0	0	0	0	0	0	0	0	0	0	0	0	0	0
62908382	TGCAGTGCTGATGCGCGTATGGCCAATCAATCAGCTCTGTCACGTGAGTCTTTCCTTTCGTTTCCGTTT	1D	215205917	215205849	69	2.07e-21	94.203	100	0	0	0	0	0	0	1	1	1	0	0	0	0	0	0	0	0	1	0	0	0	0	0	0	0	0	0	0	0	0	0	0	0	0	0	0	0	0	0	0	0
62806384	TGCAGGAGGGCGGAGACATAATAGACTTGCCAAAGTTGTAACAGTTGGAAATTAAGCTTGATTAGCTAC	1D	217283967	217283899	69	3.28e-25	98.551	100	0	0	0	0	0	0	1	1	1	-	0	0	0	0	0	0	0	1	0	0	0	0	0	0	0	0	0	0	0	0	0	0	0	0	0	0	0	0	0	0	0
62886648	TGCAGATGGCCGACTAATGGGGGTGGTGGTCGAGGTGGGCGCTTACTCCTAATTCAGCGCGTAGGACGC	1D	221403497	221403430	69	2.07e-21	95.652	100	0	0	0	0	0	0	1	-	0	0	0	0	0	0	0	0	0	1	0	0	0	0	0	0	0	0	0	0	0	0	0	0	0	0	0	0	0	0	0	0	0
62899924	TGCAGGTGGCTTCGAGGAACATTGGCGGATGCTCGCCCAATTCCGACGGCCGCGCCGTGGACGCCGAGA	1D	223761758	223761823	66	1.7e-22	96.97	95.6522	0	0	0	0	0	0	1	1	-	-	0	0	0	0	0	0	0	-	0	0	0	0	0	0	0	0	0	0	0	0	0	0	0	0	0	0	0	0	0	0	0
62886338	TGCAGAGCTTGCAAGGTTGAGGCAAAGGTGGGGTGGGATCTGGGAGCCGCCAGTGCTGGGTGGATATGA	1D	224551999	224552067	69	1.7e-22	95.652	100	0	0	0	0	0	0	1	1	1	1	0	0	0	0	0	0	0	-	0	0	0	0	0	0	0	0	0	0	0	0	0	0	0	0	0	0	0	0	0	0	0
62887568	TGCAGCGACCGATTCGCGACGGCAACGTCTGCGCCGTTTTCTCGCTTCGCATTCGCTGCCATGGCCCTG	1D	225565164	225565235	72	1.4e-23	95.833	104.348	0	0	0	0	0	0	1	1	1	1	0	0	0	0	0	0	0	1	0	0	0	0	0	0	0	0	0	0	0	0	0	0	0	0	0	0	0	0	0	0	0
62851373	TGCAGTGGTTGCGCTTGTGCAGGCGCCCGCTGGTGCTGCGTCTGCGGTGGTTGCGCTTGCGCCGAGATC	1D	226771009	226771072	64	2.88e-13	87.5	92.7536	0	0	0	0	0	0	1	1	-	-	0	0	0	0	0	0	0	-	0	0	0	0	0	0	0	0	0	0	0	0	0	0	0	0	0	0	0	0	0	0	0
62809777	TGCAGCTGAACCTGATCGAGGCGCGGGTGCTGGACGACCGAGATCGGAAGAGCGGTTCAGCAGGAATGC	1D	226989082	226989122	41	1.22e-11	100	59.4203	0	0	0	0	0	0	1	1	1	1	0	0	0	0	0	0	0	-	0	0	0	0	0	0	0	0	0	0	0	0	0	0	0	0	0	0	0	0	0	0	0
62806304	TGCAGGACGCGGTGCATGACCAGACCAGTACTGCTTCAGTGTGCAAACGTAGCTAGACAGCCATGGCCG	1D	228084911	228084844	69	4.87e-23	97.101	100	0	0	0	0	0	0	1	1	1	-	0	0	0	0	0	0	0	1	0	0	0	0	0	0	0	0	0	0	0	0	0	0	0	0	0	0	0	0	0	0	0
4270578	TGCAGGGATACCCCACTGGTGTTTTGCTTACCCAACTTCCGAGATCGGAAGAGCGGTTCAGCAGGAATG	1D	229106227	229106188	41	6.34e-09	97.561	59.4203	0	0	0	0	0	0	1	1	1	-	0	0	0	0	0	0	0	-	0	0	0	0	0	0	0	0	0	0	0	0	0	0	0	0	0	0	0	0	0	0	0
4269449	TGCAGAATACGGGAGCGTACGGAGCGCCAGTTTGTCAACTCCCAAAAATTAGGCTGCGGACCGCTCCGC	1D	229595963	229595895	69	4e-24	97.101	100	0	0	0	0	0	0	1	1	1	-	0	0	0	0	0	0	0	-	0	0	0	0	0	0	0	0	0	0	0	0	0	0	0	0	0	0	0	0	0	0	0
62851552	TGCAGTTCTTTGCCCAAGCCGGCTTCCCGTGCCCGCCGCTGCGTAACCCGTCGGATCATTTCCTCCGAG	1D	231081149	231081083	67	2.07e-21	95.522	97.1014	0	0	0	0	0	0	1	1	1	1	0	0	0	0	0	0	0	-	0	0	0	0	0	0	0	0	0	0	0	0	0	0	0	0	0	0	0	0	0	0	0
62909813	TGCAGAGGTACCCTGACATGAGCAAGGCCCTGATGCAGGCCGAGATCGGAAGAGCGGTTCAGCAGGAAT	1D	232510982	232510941	42	1.49e-10	97.619	60.8696	0	0	0	0	0	0	1	1	1	1	0	0	0	0	0	0	0	-	0	0	0	0	0	0	0	0	0	0	0	0	0	0	0	0	0	0	0	0	0	0	0
4302777	TGCAGTGTTGGAAAAGGATGCCAGAAGCTATAGTAGTACTTAGAGGAAATGATACTACAAGGTTAAGTT	1D	234089948	234089883	69	3.08e-19	92.754	100	0	0	0	0	0	0	1	1	1	0	0	0	0	0	0	0	0	1	0	0	0	0	0	0	0	0	0	0	0	0	0	0	0	0	0	0	0	0	0	0	0
62871884	TGCAGCACCATGCGTACGCCTGAATCCTCACGCGCTGGCGCCCAGGCGACCATGCTGCACACCGCAATT	1D	236679254	236679322	69	4e-24	97.101	100	0	0	0	0	0	0	1	0	0	0	0	0	0	0	0	0	0	-	0	0	0	0	0	0	0	0	0	0	0	0	0	0	0	0	0	0	0	0	0	0	0
4290529	TGCAGTTCCACGCCACCCAGGCACGCCACGATCCCCCGCTCGCTCCGAGATCGGAAGAGCGGTTCAGCA	1D	237350311	237350267	45	4.27e-11	95.556	65.2174	0	0	0	0	0	0	1	0	1	-	0	0	0	0	0	0	0	-	0	0	0	0	0	0	0	0	0	0	0	0	0	0	0	0	0	0	0	0	0	0	0
62806055	TGCAGCTGCGGGCTTCTCAGCGTCATCTGAAGGAGAGAACAATGAGAAGGGTTAGCACCCCTGACCTGA	1D	237764623	237764555	69	5.56e-16	88.406	100	0	0	0	0	0	0	1	1	1	-	0	0	0	0	0	0	0	1	0	0	0	0	0	0	0	0	0	0	0	0	0	0	0	0	0	0	0	0	0	0	0
4294520	TGCAGCCGCCATTCCCGGGACTCGAGGAGCTCGTCTTCGACGTCCCCGAGATCGGAAGAGCGGTTCAGC	1D	238714477	238714430	48	1.01e-12	95.833	69.5652	0	0	0	0	0	0	1	1	0	0	0	0	0	0	0	0	0	-	0	0	0	0	0	0	0	0	0	0	0	0	0	0	0	0	0	0	0	0	0	0	0
4296646	TGCAGGAGGTAGACGACACAGCCGCATGCAGGTCCATACGGGGGACCCGACGAGGCGAGGCGCCGAATA	1D	239421145	239421211	68	1.4e-23	98.529	98.5507	0	0	0	0	0	0	1	1	1	-	0	0	0	0	0	0	0	-	0	0	0	0	0	0	0	0	0	0	0	0	0	0	0	0	0	0	0	0	0	0	0
62914751	TGCAGTGTCTTGGAAGCGCTTGATGAGATCTTGAGCGGCGCGCAGGTTCTCGCCGTCCCGCTCCGCTCG	1D	242163436	242163368	69	1.7e-22	95.652	100	0	0	0	0	0	0	1	1	1	1	0	0	0	0	0	0	0	-	0	0	0	0	0	0	0	0	0	0	0	0	0	0	0	0	0	0	0	0	0	0	0
4317239	TGCAGGATCGTTTGACGCCCAAAACTCGACAGCGAGGTATTGATCCACTTGTGATTTGTCCAGCGTGCG	1D	242228911	242228978	68	1.15e-24	98.529	98.5507	0	0	0	0	0	0	1	-	1	-	0	0	0	0	0	0	0	1	0	0	0	0	0	0	0	0	0	0	0	-	0	0	0	0	0	0	0	0	0	0	0
4317549	TGCAGGACACAATCAATCAGTCGAGCACCTCGCGCGCGGCCCGAAACCAAACCACAACACAGGCAATGA	1D	243266562	243266634	73	1.59e-16	87.671	105.797	0	0	0	0	0	0	1	-	-	-	0	0	0	0	0	0	0	-	0	0	0	0	0	0	0	0	0	0	0	0	0	0	0	0	0	0	0	0	0	0	0
62899855	TGCAGGTCGTGCAAGAGACGTGGACTAGGACGGGGGGGCAGGTGACGGACTACACGCTCTACACGGGCG	1D	243266565	243266497	69	1.7e-22	95.652	100	0	0	0	0	0	0	1	1	-	-	0	0	0	0	0	0	0	1	0	0	0	0	0	0	0	0	0	0	0	0	0	0	0	0	0	0	0	0	0	0	0
4327233	TGCAGAGGAGCGAAACAGAAACCAAACACCAGATAAGATAGGATCAGCAGCAGCAGCATCGCGGCGCTT	1D	243835932	243835872	64	1.94e-15	90.625	92.7536	0	0	0	0	0	0	1	1	1	-	0	0	0	0	0	0	0	-	0	0	0	0	0	0	0	0	0	0	0	0	0	0	0	0	0	0	0	0	0	0	0
62871585	TGCAGATGGAGGAAGGCCTGTGGCAGTCCCACAGCTTCGACATCGTCGCCGCCCACCGCGCCGCGCTGT	1D	243842804	243842870	67	4.87e-23	97.015	97.1014	0	0	0	0	0	0	1	1	0	0	0	0	0	0	0	0	0	1	0	0	0	0	0	0	0	0	0	0	0	0	0	0	0	0	0	0	0	0	0	0	0
4326415	TGCAGGACAGGCCACGACCCCGCTTGCTGTGGCACCTGGCACAGAGAGGCACGCGGGAATGCGTTGGTG	1D	248993493	248993561	69	4e-24	97.101	100	0	0	0	0	0	0	1	-	0	0	0	0	0	0	0	0	0	-	0	0	0	0	0	0	0	0	0	0	0	0	0	0	0	0	0	0	0	0	0	0	0
62930346	TGCAGCAGGGGAGCCCCCTCTACCTCGTCGCCGAGTCCTACGGCGGAAAGTACGCCGCCACCCTCGGCG	1D	249542731	249542799	69	4e-24	97.101	100	0	0	0	0	0	0	1	-	1	-	0	0	0	0	0	0	0	-	0	0	0	0	0	0	0	0	0	0	0	0	0	0	0	0	0	0	0	0	0	0	0
4289299	TGCAGGACAAGCACGGGATGCACCGTACTTTGTCACACGTGTGCATGGCAGCATTTGTGTGGCTCCTAA	1D	249727158	249727225	69	2.52e-20	94.203	100	0	0	0	0	0	0	1	1	1	-	0	0	0	0	0	0	0	1	0	0	0	0	0	0	0	0	0	0	0	0	0	0	0	0	0	0	0	0	0	0	0
4272467	TGCAGAATAGGTTAAGGAGCTGAGTGAATTGGTAGCAACAGTCTTCCACCCTTTCCCTGGTGCTTCCGA	1D	249897487	249897420	68	1.4e-23	97.059	98.5507	0	0	0	0	0	0	1	1	1	-	0	0	0	0	0	0	0	-	0	0	0	0	0	0	0	0	0	0	0	0	0	0	0	0	0	0	0	0	0	0	0
62804477	TGCAGATATATGTTGTAACAGACGTTCTTTGATTGAAGAAAATGTCACTTGGGTTTTTTACTACTGCTG	1D	251579851	251579906	57	6.77e-15	94.737	82.6087	0	0	0	0	0	0	1	1	1	0	0	0	0	0	0	0	0	1	0	0	0	0	0	0	0	0	0	0	0	0	0	0	0	0	0	0	0	0	0	0	0
4299384	TGCAGCAGTGCACCTGACGACTTGTCCTCAGCGGCTCTCTGTTCCCGAGATCGGAAGAGCGGTTCAGCA	1D	252141737	252141782	46	1.01e-12	97.826	66.6667	0	0	0	0	0	0	1	-	1	-	0	0	0	0	0	0	0	-	0	0	0	0	0	0	0	0	0	0	0	0	0	0	0	0	0	0	0	0	0	0	0
4302880	TGCAGTGCAATGTACCAGGCCGGGAGTCTCGGACGGCCTTGCATTGACCTCGCCGAGATCGGAAGAGCG	1D	252154061	252154123	63	4.56e-17	93.651	91.3043	0	0	0	0	0	0	1	1	0	0	0	0	0	0	0	0	0	-	0	0	0	0	0	0	0	0	0	0	0	0	0	0	0	0	0	0	0	0	0	0	0
62898722	TGCAGCTCGTCCCCGCCGTCGCTGGCGGCCTTCTTCGGCTTCGCCTCAGGGAGGAACGCCAGCATGTCG	1D	253507626	253507558	69	4e-24	97.101	100	0	0	0	0	0	0	1	1	-	-	-	0	0	0	0	0	0	-	0	0	0	0	0	0	0	0	0	0	0	0	0	0	0	0	0	0	0	0	0	0	0
62906335	TGCAGCCACGCAGTGAGACGGCGAGGGTGAGGCGACCCCGCTGGTGGCGCTGGAGGCGGCTGGCTGGGC	1D	253898312	253898380	69	4e-24	97.101	100	0	0	0	0	0	0	1	1	1	1	0	0	0	0	0	0	0	1	0	0	0	0	0	0	0	0	0	0	0	0	0	0	0	0	0	0	0	0	0	0	0
62844801	TGCAGTCGCGCCCAGGCCGTGAAAGGACGGGGCGCCGAATCCCACTCGGCTCTCCGCGGCGCCGAAAGG	1D	255426919	255426985	68	4.56e-17	91.176	98.5507	0	0	0	0	0	0	1	1	0	0	0	0	0	0	0	0	0	-	0	0	0	0	0	0	0	0	0	0	0	0	0	0	0	0	0	0	0	0	0	0	0
4328061	TGCAGGTCGCCGCTGCCTTGGCATGGCCTGCTTGTCCCCGAGATCGGAAGAGCGGTTCAGCAGGAATGC	1D	255426921	255426882	40	1.82e-09	97.5	57.971	0	0	0	0	0	0	1	1	0	0	0	0	0	0	0	0	0	-	0	0	0	0	0	0	0	0	0	0	0	0	0	0	0	0	0	0	0	0	0	0	0
4316943	TGCAGTGAACCACGGAAAATATCTCTAAAGCTCTACACGGAAACTCACCGCCCCCCGCCATGCCATGCG	1D	255427112	255427043	70	1.94e-15	88.571	101.449	0	0	0	0	0	0	1	1	1	-	0	0	0	0	0	0	0	-	0	0	0	0	0	0	0	0	0	0	0	0	0	0	0	0	0	0	0	0	0	0	0
62889855	TGCAGTGAGCGGGGCGGCGGCCGTGGCGGCGAGGAGTGGAGGAGGGCTGCGACATGGGTTCTGAGGGCG	1D	255496229	255496297	69	2.07e-21	94.203	100	0	0	0	0	0	0	1	-	1	-	0	0	0	0	0	0	0	1	0	0	0	0	0	0	0	0	0	0	0	0	0	0	0	0	0	0	0	0	0	0	0
62889856	TGCAGTGAGCGGGACGGCGGCCGCGGCGGCGAGGAGTGGAGGAGGGCTGCGACGTGGGTTCTGAGGGCG	1D	255496229	255496297	69	1.7e-22	95.652	100	0	0	0	0	0	0	1	1	0	0	0	0	0	0	0	0	0	1	0	0	0	0	0	0	0	0	0	0	0	0	0	0	0	0	0	0	0	0	0	0	0
4268589	TGCAGTGCTATTTAGCGTCACACGATCAGAGACGCGCACAAAACACGACGGCGCAGTCTCCGAGATCGG	1D	255769742	255769799	58	1.59e-16	94.828	84.058	0	0	0	0	0	0	1	1	1	-	0	0	0	0	0	0	0	-	0	0	0	0	0	0	0	0	0	0	0	0	0	0	0	0	0	0	0	0	0	0	0
4266647	TGCAGGGTGATGTATTTACAGTTACTGTACAGGATTTTTGGCTGGCCTGCCGAGCAAACGACTTTGCTG	1D	257176684	257176616	69	1.7e-22	95.652	100	0	0	0	0	0	0	1	1	1	-	0	0	0	0	0	0	0	1	0	0	0	0	0	0	0	0	0	0	0	0	0	0	0	0	0	0	0	0	0	0	0
4271949	TGCAGTCTGCCCCTGCTGCCACTGCCACCACGGCGCCTCTTCCTCGTCGTCCTCGTCGCCATGCTGACC	1D	257182006	257181938	69	4e-24	97.101	100	0	0	0	0	0	0	1	-	1	-	0	0	0	0	0	0	0	-	0	0	0	0	0	0	0	0	0	0	0	0	0	0	0	0	0	0	0	0	0	0	0
4324205	TGCAGTAGTACCCATCAACCAGCGTCCAGCGGGCCAGCCAGCCCAAAACGACGACGGAAACACACGGTG	1D	258068907	258068968	69	1.59e-16	88.406	100	0	0	0	0	0	0	1	1	1	-	0	0	0	0	0	0	0	-	0	0	0	0	0	0	0	0	0	0	0	0	0	0	0	0	0	0	0	0	0	0	0
4283382	TGCAGCGACGCTGTTGATCCAGTCGTCTTGGTCGCGCGCTGCCACCATGCCGCTCTCCATCCCGAGATC	1D	259343986	259344049	64	1.07e-18	93.75	92.7536	0	0	0	0	0	0	1	1	1	-	0	0	0	0	0	0	0	1	0	0	0	0	0	0	0	0	0	0	0	0	0	0	0	0	0	0	0	0	0	0	0
62926241	TGCAGGATGGATCACCAAAACACCAAAATCTTGGCAGTAAAACGGGAGAAAAAGAAACACAGCCGAGAT	1D	261136914	261136978	65	5.94e-22	96.923	94.2029	0	0	0	0	0	0	1	1	0	0	0	0	0	0	0	0	0	1	0	0	0	0	0	0	0	0	0	0	0	0	0	0	0	0	0	0	0	0	0	0	0
4277418	TGCAGAAATGAAAGGGAAGATGGGTGACAAGTGTAGTGTGGTAGCTCAACCAAACCTCACCAGATGCAG	1D	261142376	261142317	60	1.31e-17	95	86.9565	0	0	0	0	0	0	1	1	0	0	0	0	0	0	0	0	0	1	0	0	0	0	0	0	0	0	0	0	0	0	0	0	0	0	0	0	0	0	0	0	0
62898999	TGCAGGAAGAATGATTTCAGAACACGCGCCAATGCGTCGCTCATTGCGTCAAGCAGAAATGGCGACCAT	1D	261542439	261542504	66	3.75e-18	92.424	95.6522	0	0	0	0	0	0	1	1	1	-	0	0	0	0	0	0	0	-	0	0	0	0	0	0	0	0	0	0	0	0	0	0	0	0	0	0	0	0	0	0	0
62907185	TGCAGCTTGAGTAAATTATTTAGTAGTATAGCTTCGAAATGCAACACACGACCACGTCTTTGGAACCCT	1D	261768263	261768322	60	1.31e-17	95	86.9565	0	0	0	0	0	0	1	1	0	0	0	0	0	0	0	0	0	1	0	0	0	0	0	0	0	0	0	0	0	0	0	0	0	0	0	0	0	0	0	0	0
4290992	TGCAGATGGCCGCCGCGGCCGCCTGCTGCGCGCCCACAGAGCCGTCCCGAGATCGGAAGAGCGGTTCAG	1D	262882909	262882861	49	1.22e-11	93.878	71.0145	0	0	0	0	0	0	1	1	1	-	0	0	0	0	0	0	0	-	0	0	0	0	0	0	0	0	0	0	0	0	0	0	0	0	0	0	0	0	0	0	0
4296679	TGCAGAGAGAGGGACATGTGCATACGCTTTTGCTAATCAGGACGAGCGTCACCCACCGCACTAGCTCTT	1D	262956915	262956850	66	1.4e-23	98.485	95.6522	0	0	0	0	0	0	1	1	1	-	0	0	0	0	0	0	0	-	0	0	0	0	0	0	0	0	0	0	0	0	0	0	0	0	0	0	0	0	0	0	0
62889231	TGCAGGTACCAGCGAGATATCACATTTTTACCAGTTCGTGCCGTCCTCAACATAGACAATCCACGAACA	1D	263167274	263167342	69	4e-24	97.101	100	0	0	0	0	0	0	1	1	1	0	0	0	0	0	0	0	0	1	0	0	0	0	0	0	0	0	0	0	0	0	0	0	0	0	0	0	0	0	0	0	0
4276022	TGCAGTTGGTTTTAACTCTGCTTGCGACATCTGTCGATGCATGCCATCGCTTACATGGCCAATCTCTTT	1D	263167277	263167209	69	4e-24	97.101	100	0	0	0	0	0	0	1	1	-	-	0	0	0	0	0	0	0	1	0	0	0	0	0	0	0	0	0	0	0	0	0	0	0	0	0	0	0	0	0	0	0
62913790	TGCAGGAGCTACTGTTGCTCGTTATCGTGTTGTCAGTGTGCGCCGCAATCATGGGCGAGCGGGCGCGTC	1D	263921048	263921115	69	2.52e-20	94.203	100	0	0	0	0	0	0	1	1	-	-	0	0	0	0	0	0	0	1	0	0	0	0	0	0	0	0	0	0	0	0	0	0	0	0	0	0	0	0	0	0	0
62918237	TGCAGCCGCTGCTCGGCGCGTCCTACCTGCGGGCGAGGAAGAACTACATCGTGCACCTCGCCCCGATGG	1D	264389181	264389113	69	1.7e-22	95.652	100	0	0	0	0	0	0	1	-	1	-	0	0	0	0	0	-	0	-	0	0	0	0	0	0	0	0	0	0	0	0	0	0	0	0	0	0	0	0	0	0	0
4266590	TGCAGAGCCGCGCACACCTGAGCGGCCGCTTCGTCCTTGTCTCCGTCCAGCCTTCCCCTCAGGACCCGA	1D	264439411	264439478	68	1.4e-23	97.059	98.5507	0	0	0	0	0	0	1	1	1	-	0	0	0	0	0	0	0	-	0	0	0	0	0	0	0	0	0	0	0	0	0	0	0	0	0	0	0	0	0	0	0
4315966	TGCAGGATGACCGACGATTCGCAGACGGGCTTGCCGTCGTGGATCAGCACCGAGATCGGAAGAGCGGTT	1D	264582646	264582595	52	6.77e-15	96.154	75.3623	0	0	0	0	0	0	1	1	1	-	0	0	0	0	0	0	0	1	0	0	0	0	0	0	0	0	0	0	0	0	0	0	0	0	0	0	0	0	0	0	0
62921797	TGCAGGATGACCTGGGACTCGCAGATGGCCTTGCCGTTGTGGATGAGGATCGGGACCGTCTTGTGCACC	1D	264831957	264831889	69	2.07e-21	94.203	100	0	0	0	0	0	0	1	1	1	-	0	0	0	0	0	0	0	-	0	0	0	0	0	0	0	0	0	0	0	0	0	0	0	0	0	0	0	0	0	0	0
62918373	TGCAGCGCCTCGAACCAGAGCAACTGCGAGCCGACGACGAGATCGAGGTACCCGACGGAATCACCGAGA	1D	264854896	264854832	65	4.87e-23	98.462	94.2029	0	0	0	0	0	0	1	1	1	-	0	0	0	0	0	0	0	-	0	0	0	0	0	0	0	0	0	0	0	0	0	0	0	0	0	0	0	0	0	0	0
62889056	TGCAGGGCGCCAAGCAGTTGAAATCTCCCCCGTGTGGAGCGCGGGGTTCGTGAATCGGTTACCTCGGTT	1D	272530733	272530801	69	2.07e-21	94.203	100	0	0	0	0	0	0	1	-	1	-	1	0	0	0	0	0	0	1	0	0	0	0	0	0	0	0	0	0	0	0	0	0	0	0	0	0	0	0	0	0	0
4275031	TGCAGCTCTTCTGTGGCGACACCGTTCTGCTCAAGGGCAAGAAGCGGAGAGACACGGTCTGCATTCTGC	1D	274318662	274318726	65	3.08e-19	93.846	94.2029	0	0	0	0	0	0	1	1	1	-	0	0	0	0	0	0	0	1	0	0	0	0	0	0	0	0	0	0	0	0	0	0	0	0	0	0	0	0	0	0	0
62849221	TGCAGGAAATGGCAGACATGGCTAGTTAGATTTATGAAAGAAGCGGCGGTGATTATGGTAGTAATGGTG	1D	275251484	275251556	73	5.94e-22	93.151	105.797	0	0	0	0	0	0	1	1	1	-	0	0	0	0	0	0	0	-	0	0	0	0	0	0	0	0	0	0	0	0	0	0	0	0	0	0	0	0	0	0	0
62841601	TGCAGCTGGAGGCCGGCCAGTGCTTCCTGTGTCAGAGCACGCTGAAGCTGGAGTCCGAGATCGGAAGAG	1D	280766143	280766199	57	1.07e-18	98.246	82.6087	0	0	0	0	0	0	1	0	1	1	0	0	0	0	0	0	0	1	0	0	0	0	0	0	0	0	0	0	0	0	0	0	0	0	0	0	0	0	0	0	0
62806444	TGCAGGATTGTTTAGATTTTGAGGTCGTTCCTTGCCCAATTTTTTCACATTTTCACTGGTCATTTGTGT	1D	281760939	281760868	72	8.81e-20	93.056	104.348	0	0	0	0	0	0	1	-	1	0	0	0	0	0	0	0	0	1	0	0	0	0	0	0	0	0	0	0	0	0	0	0	0	0	0	0	0	0	0	0	0
4307705	TGCAGATCTCCTCGTCATCTTCGCGGAATCTGCACTGCGGATTCCGAGATCGGAAGAGCGGTTCAGCAG	1D	281786116	281786072	45	8.25e-14	100	65.2174	0	0	0	0	0	0	1	1	1	-	0	0	0	0	0	0	0	-	0	0	0	0	0	0	0	0	0	0	0	0	0	0	0	0	0	0	0	0	0	0	0
62923004	TGCAGGATCAAGCAAGCAAGCAGCAGAGGCCAGGGCGCCTTCCCCTCTACACAATGCCGCCCGTGCCGC	1D	282596380	282596314	67	2.52e-20	94.03	97.1014	0	0	0	0	0	0	1	1	1	0	0	0	0	0	0	0	0	1	0	0	0	0	0	0	0	0	0	0	0	0	0	0	0	0	0	0	0	0	0	0	0
62923043	TGCAGGCAGGCGGGTACAAAAATGGATATTGTAGGCCGCCCGCAATCCAAGCGAGCTACGCGCCGAGAT	1D	284789749	284789818	70	7.23e-21	94.286	101.449	0	0	0	0	0	0	1	1	1	-	0	0	0	0	0	0	0	-	0	0	0	0	0	0	0	0	0	0	0	0	0	0	0	0	0	0	0	0	0	0	0
62917488	TGCAGAAGGTCGACGAGGAGGGTGCTGCCGCCGCAGTCATCAGGCCGGTCCGCATCCACGCGCTGCTCG	1D	284839656	284839724	69	2.07e-21	94.203	100	0	0	0	0	0	0	1	1	1	0	0	0	0	0	0	0	0	-	0	0	0	0	0	-	0	0	0	0	0	0	0	0	0	0	0	0	0	0	0	0	0
4298352	TGCAGTTGCTCCCCTATTTGTGTTCTTTGCAACGGCACCATCAGCATTCAGTTTAACACAGCCGTCCGA	1D	286230020	286229957	64	2.07e-21	96.875	92.7536	0	0	0	0	0	0	1	1	1	-	0	0	0	0	0	0	0	-	0	0	0	0	0	0	0	0	0	0	0	0	0	0	0	0	0	0	0	0	0	0	0
62848435	TGCAGCGGATGGGCGTGGGCAGGGTCCTGGTGGTTCTGGCGATGGCGACGGCGGCGCTGGTGGAGAGCC	1D	286697538	286697606	69	4e-24	97.101	100	0	0	0	0	0	0	1	1	1	-	0	0	0	0	0	0	0	-	0	0	0	0	0	0	0	0	0	0	0	0	0	0	0	0	0	0	0	0	0	0	0
62912882	TGCAGCCACGCGGGGCGGTTTGACCCTCCGCCGCGGCCGTCGCCCATCGCCGCCGACGGCAGTCGACCG	1D	286954992	286955059	68	1.15e-24	98.529	98.5507	0	0	0	0	0	0	1	1	1	-	0	0	0	0	0	0	0	-	0	0	0	0	0	0	0	0	0	0	0	0	0	0	0	0	0	0	0	0	0	0	0
62923375	TGCAGGTTTGTCATCGTCGAAGCCGCTAATTTAGCTTGCAAGAGATTATAGATTCTGTCTAAATATAGA	1D	290088791	290088860	70	7.23e-21	94.286	101.449	0	0	0	0	0	0	1	1	1	0	0	0	0	0	0	0	0	1	0	0	0	0	0	0	0	0	0	0	0	0	0	0	0	0	0	0	0	0	0	0	0
62912280	TGCAGAGAACCTCTGACGACTGAAGGTGAAACGCCAGTACACCAATTGTTTGTTGCGCAACGGCCGAGA	1D	290746563	290746628	66	1.4e-23	98.485	95.6522	0	0	0	0	0	0	1	1	1	-	0	0	0	0	0	0	0	1	0	0	0	0	0	0	0	0	0	0	0	0	0	0	0	0	0	0	0	0	0	0	0
62846849	TGCAGAGGGGGAGGCAAAAGAACAGCCGAAAAGTTCCAGCCGCAGCAGCATGCCACTTCCCATGGAGTT	1D	294209839	294209787	55	1.22e-11	92.727	79.7101	0	0	0	0	0	0	1	1	0	0	0	0	0	0	0	0	0	-	0	0	0	0	0	0	0	0	0	0	0	0	0	0	0	0	0	0	0	0	0	0	0
62888480	TGCAGGAGAGTACCGCCAAACATATGCAGTTTGCGCAAAAGATGGACGAAATCATCAGCTCGAGTCGTA	1D	295918706	295918774	69	1.07e-18	91.304	100	0	0	0	0	0	0	1	1	1	-	0	0	0	0	0	0	0	1	0	0	0	0	0	0	0	0	0	0	0	0	0	0	0	0	0	0	0	0	0	0	0
4317354	TGCAGTAGCGCATGTAGTAGCCGATGCGATCGACGTTGGCATCGTTCTGGCCCATACCACACTCGAGCC	1D	296085046	296084979	68	7.23e-21	94.118	98.5507	0	0	0	0	0	0	1	0	1	-	0	0	0	0	0	0	0	1	0	0	0	0	0	0	0	0	0	0	0	0	0	0	0	0	0	0	0	0	0	0	0
62871205	TGCAGAGCACAAACAGATGAAGAAACAAGCTATGTGGCGGATGCAAACGCACGAGGCGCACGTAACATA	1D	296532628	296532696	69	4.87e-23	97.101	100	0	0	0	0	0	0	1	1	0	0	0	0	0	0	0	0	0	1	0	0	0	0	0	0	0	0	0	0	0	0	0	0	0	0	0	0	0	0	0	0	0
62851400	TGCAGTGTGACACAAGAAGCCGAGATGGAGACGGGGCATCTAGCCATCTGAACTTGGTAAAAACTAGGA	1D	296850643	296850575	69	3.28e-25	98.551	100	0	0	0	0	0	0	1	1	0	0	0	0	0	0	0	0	0	-	0	0	0	0	0	0	0	0	0	0	0	0	0	0	0	0	0	0	0	0	0	0	0
62807318	TGCAGTAGAAAATCTACATCACCCAGTGATACGAGCATAGCAATTGCTGCCCAAAGAATATGTATAATC	1D	298054277	298054209	69	1.7e-22	95.652	100	0	0	0	0	0	0	1	1	0	0	0	0	0	0	0	0	0	-	0	0	0	0	0	0	0	0	0	0	0	0	0	0	0	0	0	0	0	0	0	0	0
4279799	TGCAGCAGCTCGAGCTGGAACCTACAGGCGCACGGTACAATGATAAGCAGCCAGCCACTATCGCCGAGA	1D	298571808	298571743	66	8.81e-20	93.939	95.6522	0	0	0	0	0	0	1	1	1	1	0	0	0	0	0	0	0	-	0	0	0	0	0	0	0	0	0	0	0	0	0	0	0	0	0	0	0	0	0	0	0
4271717	TGCAGCTTTTTGGCGTCCGCAGCTCGTGAGGCGGAATGATTCCGCCACCACTGGCGCTAATGAATGTGT	1D	298581977	298581909	69	2.07e-21	94.203	100	0	0	0	0	0	0	1	1	1	-	0	0	0	0	0	0	0	1	0	0	0	0	0	0	0	0	0	0	0	0	0	0	0	0	0	0	0	0	0	0	0
62895092	TGCAGTTCGCGCAGCTCATGGGCATGGCGGACGGGCTGTCCCTGGGGCTCCGCAACGCCGAGATCGGAA	1D	300702690	300702747	58	3.08e-19	98.276	84.058	0	0	0	0	0	0	1	1	1	-	0	0	0	0	0	0	0	-	0	0	0	0	0	0	0	0	0	0	0	0	0	0	0	0	0	0	0	0	0	0	0
4292763	TGCAGCAGGCCGCTGCTGTTCCTGACATGCCCTGCCCTGATACATCACAGATTTCCCGTCCGAGATCGG	1D	300974897	300974953	62	2.88e-13	88.71	89.8551	0	0	0	0	0	0	1	1	1	-	0	0	0	0	0	0	0	1	0	0	0	0	0	0	0	0	0	0	0	0	0	0	0	0	0	0	0	0	0	0	0
4297712	TGCAGGGGAGAGTCGCCGCCTATTAATACGCGGCCTCCTCCGCCCCGAGATCGGAAGAGCGGTTCAGCA	1D	301324801	301324760	42	3.51e-12	100	60.8696	0	0	0	0	0	0	1	1	1	-	0	0	0	0	0	0	0	-	0	0	0	0	0	0	0	0	0	0	0	0	0	0	0	0	0	0	0	0	0	0	0
4286074	TGCAGTAATTAGAGCATCTAGGACAAGGATTACCTAATCGGAGCCCCTGTACGCCCGCGGATAGCGCCG	1D	301584498	301584555	58	3.75e-18	96.552	84.058	0	0	0	0	0	0	1	1	-	-	0	0	0	0	0	0	0	1	0	0	0	0	0	0	0	0	0	0	0	0	0	0	0	0	0	0	0	0	0	0	0
62863773	TGCAGTACGTGTATTCTATATAGGCTTTCGTAGGTTTAGAGATTCCCGAGATCGGAAGAGCGGTTCAGC	1D	301682197	301682152	46	1.01e-12	97.826	66.6667	0	0	0	0	0	0	1	1	-	-	0	0	0	0	0	0	0	1	0	0	0	0	0	0	0	0	0	0	0	0	0	0	0	0	0	0	0	0	0	0	0
62909931	TGCAGATTGGTTGCATCTCGCATCATTCAGTTAGAGACAGCGATCACAAGCTCGCCGAGATCGGAAGAG	1D	302688208	302688149	60	5.56e-16	93.333	86.9565	0	0	0	0	0	0	1	0	0	0	0	0	0	0	0	0	0	1	0	0	0	0	0	0	0	0	0	0	0	0	0	0	0	0	0	0	0	0	0	0	0
4328179	TGCAGATCCGTGAACGTGGTTACTAGAAGAAAAGGAAGTGAATTACCATTTTCATCAATATCCCCGAGA	1D	303336539	303336475	65	5.94e-22	96.923	94.2029	0	0	0	0	0	0	1	0	0	0	0	0	0	0	0	0	0	-	0	0	0	0	0	0	0	0	0	0	0	0	0	0	0	0	0	0	0	0	0	0	0
4282166	TGCAGGTGTTGTCGCTCACTACTCTTACCGTGTGAACTCGATGTCGATGATGCCGAGATCGGAAGAGCG	1D	303478852	303478801	55	1.49e-10	89.091	79.7101	0	0	0	0	0	0	1	1	1	-	0	0	0	0	0	0	0	-	0	0	0	0	0	0	0	0	0	0	0	0	0	0	0	0	0	0	0	0	0	0	0
62871676	TGCAGATTTGCGTACGCCGCAGAGATATTTCTCCGCGTGGTGTGAGTGTGACGTGATGGTTTGCTCTCT	1D	303481472	303481410	69	2.88e-13	85.507	100	0	0	0	0	0	0	1	1	1	-	0	0	0	0	0	0	0	-	0	0	0	0	0	0	0	0	0	0	0	0	0	0	0	0	0	0	0	0	0	0	0
4304727	TGCAGCAGCAGCAGGCTCAACCGAACGGCATGGAGGCGTACAGCAGGATGATGGCCATGTGCCAGAAGC	1D	303482081	303482013	69	4e-24	97.101	100	0	0	0	0	0	0	1	1	1	-	0	0	0	0	0	0	0	-	0	0	0	0	0	0	0	0	0	0	0	0	0	0	0	0	0	0	0	0	0	0	0
62888171	TGCAGCTGCTTCAAGTGGTCGATCACCTCGTCCAGCATCGACGCCTTGTCCGTCTGCGTCAATACAAAA	1D	303482507	303482575	69	1.7e-22	95.652	100	0	0	0	0	0	0	1	1	1	-	0	0	0	0	0	0	0	1	0	0	0	0	0	0	0	0	0	0	0	0	0	0	0	0	0	0	0	0	0	0	0
62897957	TGCAGCCACCGCGCCTTGGCTCGGTGTGGGCGCGCCGGCCGACGGGCTCGTGCCGTGCGCAAGGGTTGA	1D	303489516	303489450	67	4.87e-23	97.015	97.1014	0	0	0	0	0	0	1	-	-	-	0	0	0	0	0	0	0	-	0	0	0	0	0	0	0	0	0	0	0	0	0	0	0	0	0	0	0	0	0	0	0
62907451	TGCAGGCAACGGCTGCCCAAGGTGCGACGTGGACTGAGACGACAAACGAGCGGCCGCCTCGCCTACCAC	1D	303489519	303489583	65	5.94e-22	96.923	94.2029	0	0	0	0	0	0	1	1	0	0	0	0	0	0	0	0	0	-	0	0	0	0	0	0	0	0	0	0	0	0	0	0	0	0	0	0	0	0	0	0	0
62810330	TGCAGGCTGGCTTGCCCTCCGCCTAAATTCACCCTACCATGAACCGAGATCGGAAGAGCGGTTCAGCAG	1D	304871352	304871396	45	8.25e-14	100	65.2174	0	0	0	0	0	0	1	1	1	-	0	0	0	0	0	0	0	-	0	0	0	0	0	0	0	0	0	0	0	0	0	0	0	0	0	0	0	0	0	0	0
62803909	TGCAGAACCAGTGGCCTCCTCGTCACGATCCCTTCGAACCACAACGCACAACCCCGAAATTAACAATCA	1D	304992887	304992825	63	1.4e-23	100	91.3043	0	0	0	0	0	0	1	1	1	-	0	0	0	0	0	0	0	1	0	0	0	0	0	0	0	0	0	0	0	0	0	0	0	0	0	0	0	0	0	0	0
4313590	TGCAGTGCACGCTCCAGCAATCCGAACCCACCCAACCACCGCACGCCGCGCGGATCCTCCTCGTGCTCC	1D	305295792	305295860	69	1.7e-22	95.652	100	0	0	0	0	0	0	1	1	1	-	0	0	0	0	0	0	0	-	0	0	0	0	0	0	0	0	0	0	0	0	0	0	0	0	0	0	0	0	0	0	0
62898924	TGCAGCTTGGATTTTTGTCGCCTTGGTTCGCTCGCTCGCTCGAGAGGGAGAGGGAGGACGGGACTGGAG	1D	305295795	305295727	69	4e-24	97.101	100	0	0	0	0	0	0	1	1	1	1	0	0	0	0	0	0	0	-	0	0	0	0	0	0	0	0	0	0	0	0	0	0	0	0	0	0	0	0	0	0	0
62889965	TGCAGTGCTGTTCAGTCTAGCTGCTTAATCAATCAGCATCTGAATCGCGGATGAACCAGAGGAGAAGCA	1D	305590890	305590822	69	4e-24	97.101	100	0	0	0	0	0	0	1	1	-	-	0	0	0	0	0	0	0	1	0	0	0	0	0	0	0	0	0	0	0	0	0	0	0	0	0	0	0	0	0	0	0
4301618	TGCAGGGATGGCAACAACTGGTCCAGCCAGCTACAGACAGATCCAGGCATGCATGCATACTGGCGGCAT	1D	305596047	305595979	69	4e-24	97.101	100	0	0	0	0	0	0	1	-	1	-	0	0	0	0	0	0	0	-	0	0	0	0	0	0	0	0	0	0	0	0	0	0	0	0	0	0	0	0	0	0	0
62898772	TGCAGCTGCCCCACGGGGCGCCCTGCATCCGTTGCTCCATCTGCGGCGCCGTCACCAACGTCGCCGCGC	1D	306927274	306927206	69	4e-24	97.101	100	0	0	0	0	0	0	1	1	-	-	0	0	0	0	0	0	0	1	0	0	0	0	0	0	0	0	0	0	0	0	0	0	0	0	0	0	0	0	0	0	0
4292060	TGCAGCGCCCAGATCCACCGCTCCCGAAAACTCCACTCGCCAACGAAATTTTCCCGCCTCCCGCCCGAG	1D	309055265	309055200	66	3.28e-25	100	95.6522	0	0	0	0	0	0	1	-	1	-	0	0	0	0	0	0	0	1	0	0	0	0	0	0	0	0	0	0	0	0	0	0	0	0	0	0	0	0	0	0	0
62916146	TGCAGCCTCTCCTTCTTCACCACCCTCAGGCGCTCCTCCTCGTGTGCCGAGATCGGAAGAGCGGTTCAG	1D	309797351	309797399	49	1.22e-11	93.878	71.0145	0	0	0	0	0	0	1	1	1	-	0	0	0	0	0	0	0	1	0	0	0	0	0	0	0	0	0	0	0	0	0	0	0	0	0	0	0	0	0	0	0
4317335	TGCAGCCTCTCCTTCTTCACCACCCTCAGGCGCTCCTCCTCGTGTGCCGGCCTCATCCTCTTGCCGCCG	1D	309797351	309797419	69	2.07e-21	94.203	100	0	0	0	0	0	0	1	1	1	1	0	0	0	0	0	0	0	1	0	0	0	0	0	0	0	0	0	0	0	0	0	0	0	0	0	0	0	0	0	0	0
62900455	TGCAGTGTCTGCTGAAGAGAAGACGATGGAGCATGAATCGCCATGATGGCAGCTCAGAGAATTGAGATC	1D	310076761	310076829	69	4e-24	97.101	100	0	0	0	0	0	0	1	1	-	0	0	0	0	0	0	0	0	1	0	0	0	0	0	0	0	0	0	0	0	0	0	0	0	0	0	0	0	0	0	0	0
62873057	TGCAGCGTTGTAGCCATGATCGCGTAGTTCGATGGCCAGCGGCGAGTGACGCGTCGCTGCTGTGCTGCT	1D	310220890	310220958	69	2.07e-21	94.203	100	0	0	0	0	0	0	1	1	1	0	0	0	0	0	0	0	0	1	0	0	0	0	0	0	0	0	0	0	0	0	0	0	0	0	0	0	0	0	0	0	0
4270163	TGCAGCAGCCTTGCGCGCGCCCTCTAGCTGTATAGTATAGTCCCGTTTCGATCAGATGAAATCTCGGTC	1D	310220892	310220825	68	1.15e-24	98.529	98.5507	0	0	0	0	0	0	1	1	1	-	0	0	0	0	0	0	0	-	0	0	0	0	0	0	0	0	0	0	0	0	0	0	0	0	0	0	0	0	0	0	0
62847762	TGCAGCATCTAGCATTACGCGCGCAGTTGCTTTGAGATTACCAGAGAAAAACCAGTCGTGGACTACTGC	1D	310574873	310574806	69	4.87e-23	97.101	100	0	0	0	0	0	0	1	1	1	1	0	0	0	0	0	0	0	-	0	0	0	0	0	0	0	0	0	0	0	0	0	0	0	0	0	0	0	0	0	0	0
4317905	TGCAGTAGTAGATATAGGGAGAATCATGAGAAGATCTCCGCCGCGGATTGGCAAGTCCGCGCTGTCATC	1D	310831013	310831079	69	6.77e-15	88.406	100	0	0	0	0	0	0	1	0	1	-	0	0	0	0	0	0	0	-	0	0	0	0	0	0	0	0	0	0	0	0	0	0	0	0	0	0	0	0	0	0	0
62899582	TGCAGGGAGGATCACGTACGCATGTCGGGTATAAAGCGTGCAAGCCGCAAGTTTAGTGAATCGATTCCA	1D	310849831	310849899	69	1.7e-22	95.652	100	0	0	0	0	0	0	1	1	-	-	0	0	0	0	0	0	0	1	0	0	0	0	0	0	0	0	0	0	0	0	0	0	0	0	0	0	0	0	0	0	0
4263331	TGCAGATACTACTATACGTGATGCATGGCGCAATTATTAAGCATGGTTCGGGCAATAGTTAATCGAGCG	1D	310849834	310849769	69	7.23e-21	94.203	100	0	0	0	0	0	0	1	0	1	-	0	0	0	0	0	0	0	-	0	0	0	0	0	0	0	0	0	0	0	0	0	0	0	0	0	0	0	0	0	0	0
4286185	TGCAGCAAGGTTCAGAAACCAGAATCTCCGAGGCTCGATCGGGCAGGCAGTCGCATTGCTGGCGTCAGC	1D	311458750	311458693	67	3.29e-06	79.104	97.1014	0	0	0	0	0	0	1	1	1	-	0	0	0	0	0	0	0	1	0	0	0	0	0	0	0	0	0	0	0	0	0	0	0	0	0	0	0	0	0	0	0
62910362	TGCAGCGCCGCCAGGCGTTCGACGCGTACGGCGAGTACCAGCCCGAGATCGGAAGAGCGGTTCAGCAGG	1D	311946604	311946648	45	3.51e-12	97.778	65.2174	0	0	0	0	0	0	1	1	1	-	0	0	-	0	0	0	0	1	0	0	0	0	0	0	0	0	0	0	0	0	0	0	0	0	0	0	0	0	0	0	0
62873979	TGCAGGCAGGAGACGAAAATGATGGTGTTTGCCTCGTGCCTGTTTCATGAGTGAGTGAGGCAAAGAAGG	1D	312357503	312357571	69	2.07e-21	94.203	100	0	0	0	0	0	0	1	1	-	0	0	0	0	0	0	0	0	1	0	0	0	0	0	0	0	0	0	0	0	0	0	0	0	0	0	0	0	0	0	0	0
4295979	TGCAGCCCTTGCACGTCGTTGGCATGGAGGAGGAGCGTCATGCCGACGCCGTCGGTGTGCGGCGAGAGG	1D	312631079	312631011	69	2.07e-21	94.203	100	0	0	0	0	0	0	1	1	1	-	0	0	0	0	0	0	0	-	0	0	0	0	0	0	0	0	0	0	0	0	0	0	0	0	0	0	0	0	0	0	0
4328257	TGCAGGTGCCAAGCCTGAAACTGAAGCAGGCGACCAGCAGCAGCGCAGCCGCCGCGCAGCTCGGCCTCC	1D	315322399	315322325	75	4.27e-11	81.333	108.696	0	0	0	0	0	0	1	1	1	-	0	0	0	0	0	0	0	-	0	0	0	0	0	0	0	0	0	0	0	0	0	0	0	0	0	0	0	0	0	0	0
62807021	TGCAGGTATCACTATGATGGAACCGCCAGGGCTTTCTTTGAAGGATGGTACTTCAAGGTGTCCATTCCA	1D	315657437	315657369	69	7.72e-27	100	100	0	0	0	0	0	0	1	1	1	-	0	0	0	0	0	0	0	-	0	0	0	0	0	0	0	0	0	0	0	0	0	0	0	0	0	0	0	0	0	0	0
62907222	TGCAGGAACACTTGATAAGATAAGAGTGCCACGTTTTAGTCCTTGTTGCAAGGGGGTAAGCGCACTAAG	1D	317043362	317043293	70	1.4e-23	97.143	101.449	0	0	0	0	0	0	1	1	1	-	0	0	0	0	0	0	0	1	0	0	0	0	0	0	0	0	0	0	0	0	0	0	0	0	0	0	0	0	0	0	0
4299408	TGCAGCAGAGGCTCAGATTTGACTTAATTCGAGGTCGCAGCTAACAAATCGCTTACTCCGTACTCCCCA	1D	317948848	317948780	69	2.07e-21	94.203	100	0	0	0	0	0	0	1	1	1	-	0	0	0	0	0	0	0	-	0	0	0	0	0	0	0	0	0	0	0	0	0	0	0	0	0	0	0	0	0	0	0
62874249	TGCAGGCTCGCACGTGGCGATGAGCAACCAAAGTCAGCCGACCAGCAGCGCGGACGGGCCCACTCTCAG	1D	318308805	318308871	67	2.07e-21	95.522	97.1014	0	0	0	0	0	0	1	0	1	1	0	0	0	0	0	0	0	-	0	0	0	0	0	0	0	0	0	0	0	0	0	0	0	0	0	0	0	0	0	0	0
62913360	TGCAGCTACACGCCCGAAAGAGGAACCTTCGACATACGTGAGCGCAGGGAGTGCGGCGACGACTACGGG	1D	318317216	318317284	69	1.7e-22	95.652	100	0	0	0	0	0	0	1	-	1	-	0	0	0	0	0	0	0	1	0	0	0	0	0	0	0	0	0	0	0	0	0	0	0	0	0	0	0	0	0	0	0
4265084	TGCAGATGGTGTGCTTTCTGGATAGCCACAAGACTACACTCCAGGTTGGAACCATGGCTTCTCCGAGAT	1D	319511181	319511243	63	7.23e-21	96.825	91.3043	0	0	0	0	0	0	1	1	-	-	0	0	0	0	0	0	0	-	0	0	0	0	0	0	0	0	0	0	0	0	0	0	0	0	0	0	0	0	0	0	0
4266431	TGCAGGCCGTCGAGGCATGTCTCCTGGTTGGTCAGGATCGCCGAGAGCAACGTCTGTACGTCGTCGGCC	1D	321168949	321169017	69	3.28e-25	98.551	100	0	0	0	0	0	0	1	1	1	-	0	0	0	0	0	0	0	-	0	0	0	0	0	0	0	0	0	0	0	0	0	0	0	0	0	0	0	0	0	0	0
4268278	TGCAGATCTGCTCTCGGTACATGAACCAACGCACCATTTCTTGCATCTACATGCGACCGAGATCGGAAG	1D	321837387	321837335	53	2.7e-07	84.906	76.8116	0	0	0	0	0	0	1	0	1	-	0	0	0	0	0	0	0	-	0	0	0	0	0	0	0	0	0	0	0	0	0	0	0	0	0	0	0	0	0	0	0
4271669	TGCAGGTTGATGTCGACTGCCTTTCCTCCTTCCCTTGGAGTTGGATAGAGAGCTGTGAGGCCGAGATCG	1D	321882839	321882781	64	3.51e-12	87.5	92.7536	0	0	0	0	0	0	1	1	1	-	0	0	0	0	0	0	0	1	0	0	0	0	0	0	0	0	0	0	0	0	0	0	0	0	0	0	0	0	0	0	0
62891563	TGCAGCTCTGCATCTGCACACTGACTGAGTTAAGACAGTCCCGCTGGCTGGAGCGATGAACTGCGATCA	1D	322000244	322000176	69	1.7e-22	95.652	100	0	0	0	0	0	0	1	0	-	-	0	0	0	0	0	0	0	-	0	0	0	0	0	0	0	0	0	0	0	0	0	0	0	0	0	0	0	0	0	0	0
62908377	TGCAGTGCTCTACTCTACCGTGGCTACCACCACCCATCGGCTCGGTGCGTCGGAACCAGAGAGAGCTAC	1D	322230269	322230198	72	1.4e-23	95.833	104.348	0	0	0	0	0	0	1	1	-	-	0	0	0	0	0	0	0	-	0	0	0	0	0	0	0	0	0	0	0	0	0	0	0	0	0	0	0	0	0	0	0
4290040	TGCAGTTTGGTTGATCAAAACGGACGACTGAACCAGACGCTGCATTCTGTCTCTGTGTGCAGACATGGA	1D	322243415	322243455	41	2.7e-07	92.683	59.4203	0	0	0	0	0	0	1	1	1	-	0	0	0	0	0	0	0	-	0	0	0	0	0	0	0	0	0	0	0	0	0	0	0	0	0	0	0	0	0	0	0
4305868	TGCAGATAACTATACAAAAAAGGAAGAAAATTTTGAAACTATGACGCACACTATAAAACGTTTCTGGCT	1D	327893313	327893353	41	6.34e-09	95.122	59.4203	0	0	0	0	0	0	1	1	1	-	0	0	0	0	0	0	0	1	0	0	0	0	0	0	0	0	0	0	0	0	0	0	0	0	0	0	0	0	0	0	0
4302373	TGCAGGTATAGAGGCCCTTCTGGAGACTGGGGAGTTTACAGAGGTGTACTGGAGTCTGATTCTTCCGAG	1D	327894329	327894388	69	1.82e-09	81.159	100	0	0	0	0	0	0	1	1	0	0	0	0	0	0	0	0	0	1	0	0	0	0	0	0	0	0	0	0	0	0	0	0	0	0	0	0	0	0	0	0	0
4280640	TGCAGCAGTTTCACAAAGTTGGTGCTTCACCTGAAATGAAGCTCACATTCACGCTCCTTTGCACCGACC	1D	327983867	327983930	64	4e-24	100	92.7536	0	0	0	0	0	0	1	1	1	-	0	0	0	0	0	0	0	1	0	0	0	0	0	0	0	0	0	0	0	0	0	0	0	0	0	0	0	0	0	0	0
4304338	TGCAGAACCTTCAAAGAATGAAAGTCGAAACACGTGCCACAAATGGCATTAGTTTCCGAGATCGGAAGA	1D	330286965	330287024	60	1.01e-12	90	86.9565	0	0	0	0	0	0	1	1	1	-	0	0	0	0	0	0	0	1	0	0	0	0	0	0	0	0	0	0	0	0	0	0	0	0	0	0	0	0	0	0	0
4283334	TGCAGATAGTGTGTCAGCAAAGCGCTGCCCAAGATCACAGCGACAAGCTCATCGTCCGAGATCGGAAGA	1D	332014308	332014252	59	4.27e-11	89.831	85.5072	0	0	0	0	0	0	1	1	1	-	0	0	0	0	0	0	0	1	0	0	0	0	0	0	0	0	0	0	0	0	0	0	0	0	0	0	0	0	0	0	0
62933827	TGCAGGACGGCGGCCCTGAAGGAGAGCAGCGCCTGGCCGTCGGCGGTGAGCGCGTCAGTGACTGCGGGG	1D	332812744	332812676	69	2.07e-21	94.203	100	0	0	0	0	0	0	1	-	-	-	0	0	0	0	0	0	0	-	0	0	0	0	0	0	0	0	0	0	0	0	0	0	0	0	0	0	0	0	0	0	0
62894573	TGCAGGGCGCCATAGAGGCGGTTGCCGCGGAGGTTGAGGTGGCGGAGGGATGCCGAGATCGGAAGAGCG	1D	332812953	332812893	61	4.56e-17	93.443	88.4058	0	0	0	0	0	0	1	1	1	1	0	0	0	0	0	0	0	-	0	0	0	0	0	0	0	0	0	0	0	0	0	0	0	0	0	0	0	0	0	0	0
62889058	TGCAGGGCGCCATAGAGGCGGTTGCCGCGGAGGTTGAGGTGGCGGAGGGATGCCGGGAGCGGGGACGCC	1D	332812953	332812886	68	1.4e-23	97.059	98.5507	0	0	0	0	0	0	1	1	1	-	0	0	0	0	0	0	0	-	0	0	0	0	0	0	0	0	0	0	0	0	0	0	0	0	0	0	0	0	0	0	0
4277214	TGCAGCGACTACCGGAGCGTGGTCGTCGTCGGTGTCAGCAAACCACGGGAGCCGAGATCGGAAGAGCGG	1D	332816863	332816916	54	5.56e-16	96.296	78.2609	0	0	0	0	0	0	1	-	1	1	0	0	0	0	0	0	0	1	0	0	0	0	0	0	0	0	0	0	0	0	0	0	0	0	0	0	0	0	0	0	0
4271185	TGCAGCTGCCGATCGCTGCACCTGCACGCACCGTCGTGCTCCGAGATCGGAAGAGCGGTTCAGCAGGAA	1D	334688676	334688634	43	2.21e-08	93.023	62.3188	0	0	0	0	0	0	1	1	1	1	0	0	0	0	0	0	0	-	0	0	0	0	0	0	0	0	0	0	0	0	0	0	0	0	0	0	0	0	0	0	0
62919009	TGCAGGCGCGCGATGACGGCGTGCAGCAGGCTGATCGTCTGTTCCTGCCTCATCGCGGTGGCCTCCATC	1D	335231805	335231737	69	1.7e-22	95.652	100	0	0	0	0	0	0	1	1	1	-	0	0	0	0	0	0	0	-	0	0	0	0	0	0	0	0	0	0	0	0	0	0	0	0	0	0	0	0	0	0	0
62805565	TGCAGCGCAGAAGCAAAAGCCCCAATCCCCTCCGCCTCCGCTTCCGCCGCCGTTCTTCTCCGTCCGCCT	1D	335271893	335271832	68	3.75e-18	91.176	98.5507	0	0	0	0	0	0	1	1	1	-	0	0	0	0	0	0	0	1	0	0	0	0	0	0	0	0	0	0	0	0	0	0	0	0	0	0	0	0	0	0	0
62908463	TGCAGTGTTGAGCAAATTCTTCAATCCATCACTGTCCATACGGCTGAATCATATAAGTAAAACAACAGA	1D	335501439	335501508	70	3.75e-18	91.429	101.449	0	0	0	0	0	0	1	1	-	-	0	0	0	0	0	0	0	-	0	0	0	0	0	0	0	0	0	0	0	0	0	0	0	0	0	0	0	0	0	0	0
62847545	TGCAGCAGCAGCGCGGGGATCAAAACGGCCCGCACTGCATCGTCCGCATGTGGAGGCACGAGACGGGGA	1D	335750111	335750044	68	1.4e-23	97.059	98.5507	0	0	0	0	0	0	1	1	1	-	0	0	0	0	0	0	0	1	0	0	0	0	0	0	0	0	0	0	0	0	0	0	0	0	0	0	0	0	0	0	0
62910675	TGCAGGACCGTGACGACGGCGGCGGCGATGTAGTCCGCCTCCGAGATCGGAAGAGCGGTTCAGCAGGAA	1D	335765236	335765278	43	5.21e-10	95.349	62.3188	0	0	0	0	0	0	1	1	1	-	0	0	0	0	0	0	0	-	0	0	0	0	0	0	0	0	0	0	0	0	0	0	0	0	0	0	0	0	0	0	0
4321548	TGCAGTCTTTTGGTGGTGGTGAGTGGTGTGCGCGGGGCTGGAGCGCGCCGAGATCGGAAGAGCGGTTCA	1D	336068736	336068785	50	1.82e-09	90	72.4638	0	0	0	0	0	0	1	1	1	1	0	0	0	0	0	0	0	1	0	0	0	0	0	0	0	0	0	0	0	0	0	0	0	0	0	0	0	0	0	0	0
4294014	TGCAGCTGCGTCCCACTGCAAATCCTCCGACTCCACTTCCTTCTTGTGGCGTCTCTTTCCGAGATCGGA	1D	336708063	336708123	61	8.81e-20	96.721	88.4058	0	0	0	0	0	0	1	1	0	0	0	0	0	0	0	0	0	-	0	0	0	0	0	0	0	0	0	0	0	0	0	0	0	0	0	0	0	0	0	0	0
62913979	TGCAGGCGCAGCTCGGCTACCGCTCGGTTGACTTCCTGCCCTACGCGTCCCACGTCCGCAAGACCGCGG	1D	337333220	337333152	69	4e-24	97.101	100	0	0	0	0	0	0	1	1	1	-	0	0	0	0	0	0	0	-	0	0	0	0	0	0	0	0	0	0	0	0	0	0	0	0	0	0	0	0	0	0	0
4328687	TGCAGCTCTTCTGTCCCCCACCCACACACTAGCCTACCTCTGTTCTTAGCTCCGCCACTCCATCCCATT	1D	342795478	342795543	66	3.28e-25	100	95.6522	0	0	0	0	0	0	1	0	0	0	0	0	0	0	0	0	0	1	0	0	0	0	0	0	0	0	0	0	0	0	0	0	0	0	0	0	0	0	0	0	0
62924911	TGCAGTTGCAGGCACGAGGTGAAGACGCCCTCGTAGGCTGCCTCGGGCGTCGAATCCGAGATCGGAAGA	1D	343210144	343210201	58	3.75e-18	96.552	84.058	0	0	0	0	0	0	1	1	0	0	0	0	0	0	0	0	0	1	0	0	0	0	0	0	0	0	0	0	0	0	0	0	0	0	0	0	0	0	0	0	0
4281188	TGCAGGCAAACACGTCGGAGACTTCAGCCAGGGAGGACGCGCCGAGATCGGAAGAGCGGTTCAGCAGGA	1D	344344709	344344666	44	1.49e-10	95.455	63.7681	0	0	0	0	0	0	1	1	1	-	0	0	0	0	0	0	0	1	0	0	0	0	0	0	0	0	0	0	0	0	0	0	0	0	0	0	0	0	0	0	0
62939907	TGCAGCAGAGGCAGTTGGGGCACCTCGCGCCGCCGAGATCGGAAGAGCGGTTCAGCAGGAATGCCGAGA	1D	344393535	344393501	35	9.42e-07	97.143	50.7246	0	0	0	0	0	0	1	1	0	0	0	0	0	0	0	0	0	-	0	0	0	0	0	0	0	0	0	0	0	0	0	0	0	0	0	0	0	0	0	0	0
4304641	TGCAGAAAAGAAGATTCATTAATGGAGTCAGTCACGTGCACTGGACTGATTGTCAAAGTAGAAACAAGA	1D	344407836	344407771	66	7.23e-21	95.455	95.6522	0	0	0	0	0	0	1	1	1	-	0	0	0	0	0	0	0	1	0	0	0	0	0	0	0	0	0	0	0	0	0	0	0	0	0	0	0	0	0	0	0
4265230	TGCAGTCGATCGTTTCCTTGATGGCAGCGTGCACATCTCCGCTCCACCGAGATCGGAAGAGCGGTTCAG	1D	345092751	345092786	36	2.7e-07	97.222	52.1739	0	0	0	0	0	0	1	1	0	0	0	0	0	0	0	0	0	-	0	0	0	0	0	0	0	0	0	0	0	0	0	0	0	0	0	0	0	0	0	0	0
4266822	TGCAGCAAAGAATTTTGCTGGAAACATTTCGGTTCCAGTAGCAACTCCATCTGGAGAAATTGCTGCCAA	1D	346781588	346781659	72	7.23e-21	93.056	104.348	0	0	0	0	0	0	1	-	1	-	0	0	0	0	0	0	0	-	0	0	0	0	0	0	0	0	0	0	0	0	0	0	0	0	0	0	0	0	0	0	0
4270794	TGCAGAGATTAGGGGGGAGCGTGCGTGCGTGTTGCTGAGCCTGAGCCGCGGCGCGAATCCTTCCGAGAT	1D	347587833	347587769	65	2.52e-20	95.385	94.2029	0	0	0	0	0	0	1	1	1	1	0	0	0	0	0	0	0	-	0	0	0	0	0	0	0	0	0	0	0	0	0	0	0	0	0	0	0	0	0	0	0
4293539	TGCAGCAAGCTGCTGCCCACGCGACCGCCCTGTGCTGTGCCGCGGACGCCATCCCACTTCCTCGTGTGG	1D	348015473	348015402	72	2.07e-21	93.056	104.348	0	0	0	0	0	0	1	1	-	1	0	0	0	0	0	0	0	1	0	0	0	0	0	0	0	0	0	0	0	0	0	0	0	0	0	0	0	0	0	0	0
62885752	TGCAGCAGCCAGCAGCTGCCTACCGAAGCAAAAAGCCTCTGGTGCCTCGTTTCACTGTCACGTGGGACG	1D	348333641	348333576	67	3.75e-18	94.03	97.1014	0	0	0	0	0	0	1	1	1	0	0	0	0	0	0	0	0	1	0	0	0	0	0	0	0	0	0	0	0	0	0	0	0	0	0	0	0	0	0	0	0
62871990	TGCAGCAGAGGAGAGAGGAGGGCAGGGCAGGGGGGACTGTGGCGGGCAGACGGATACGCACGCGAGCGA	1D	348907518	348907594	77	5.56e-16	84.416	111.594	0	0	0	0	0	0	1	1	1	-	0	0	0	0	0	0	0	-	0	0	0	0	0	0	0	0	0	0	0	0	0	0	0	0	0	0	0	0	0	0	0
4264639	TGCAGAATAATGTCACATTCACTCACACCAGCCACAGCCAGGGGCAGCAGCGTGATCAGATCACAACAG	1D	348969860	348969784	77	5.56e-16	84.416	111.594	0	0	0	0	0	0	1	0	1	-	0	0	0	0	0	0	0	-	0	0	0	0	0	0	0	0	0	0	0	0	0	0	0	0	0	0	0	0	0	0	0
62888720	TGCAGGCCCGTTAAGCCCACATCACTGGTCTGACCAGCCAGGCCCGTCAAGAACACTCTTCAACCAGGC	1D	349181520	349181453	68	5.94e-22	95.588	98.5507	0	0	0	0	0	0	1	-	0	0	0	0	0	0	0	0	0	-	0	0	0	0	0	0	0	0	0	0	0	0	0	0	0	0	0	0	0	0	0	0	0
62850656	TGCAGTACATTTTCGTGTGCGCGGACAGATGCGCAGTCATTGCGTCCTGATATTTCGGTGTGGACTGTG	1D	350324650	350324719	70	3.08e-19	92.857	101.449	0	0	0	0	0	0	1	1	1	-	0	0	0	0	0	0	0	1	0	0	0	0	0	0	0	0	0	0	0	0	0	0	0	0	0	0	0	0	0	0	0
4326017	TGCAGATGGCCTGATAACGAAAGACTTTGGACGCATACACTGATAACACACGACGCGACCGAGATCGGA	1D	351278005	351277945	61	8.81e-20	96.721	88.4058	0	0	0	0	0	0	1	1	1	-	0	0	0	0	0	0	0	-	0	0	0	0	0	0	0	0	0	0	0	0	0	0	0	0	0	0	0	0	0	0	0
62847667	TGCAGCAGGGTGTGGTACTTGATGGTCCACCAGAGCGCCATGTCCGTGATGAGGAACTGCACCTCGCCG	1D	351477971	351477903	69	1.7e-22	95.652	100	0	0	0	0	0	0	1	1	1	1	0	0	0	0	0	0	0	1	0	0	0	0	0	0	0	0	0	0	0	0	0	0	0	0	0	0	0	0	0	0	0
4283143	TGCAGTGGCGCTAACTAATGGTTCTTGAATGATAAGGTTCTTTGACAAGGCGGCCATAGTGACGGAGGG	1D	351827804	351827746	60	8.25e-14	91.667	86.9565	0	0	0	0	0	0	1	-	1	-	0	0	0	0	0	0	0	-	0	0	0	0	0	0	0	0	0	0	0	0	0	0	0	0	0	0	0	0	0	0	0
4287301	TGCAGCCAAAAGCTGCCTAAAACTACATAAAAATTTCATCGGTTGCCAGTTTGCCACAAGGAGGGCAAC	1D	351827815	351827883	69	8.81e-20	92.754	100	0	0	0	0	0	0	1	1	1	-	0	0	0	0	0	0	0	-	0	0	0	0	0	0	0	0	0	0	0	0	0	0	0	0	0	0	0	0	0	0	0
62897520	TGCAGATTGCAGCTATTGCGCTGCGCAGGTGCGCGTATCCCAACCACCCCTGCCCATCTCACGGCAACG	1D	352330453	352330370	84	4.56e-17	82.143	121.739	0	0	0	0	0	0	1	1	1	-	0	0	0	0	0	0	0	-	0	0	0	0	0	0	0	0	0	0	0	0	0	0	0	0	0	0	0	0	0	0	0
4285768	TGCAGCATATGAATTTGTGATTACATGGCGACAATGAGCTCGTCCGAGATCGGAAGAGCGGTTCAGCAG	1D	354518341	354518386	46	1.01e-12	97.826	66.6667	0	0	0	0	0	0	1	1	1	1	0	0	0	0	0	0	0	1	0	0	0	0	0	0	0	0	0	0	0	0	0	0	0	0	0	0	0	0	0	0	0
4320211	TGCAGCTCAAGTTCGGGGTGGATGAATCATACAAGCTCACCGTGCCTGCAACCGAGATCGGAAGAGCGG	1D	354697101	354697157	57	6.77e-15	92.982	82.6087	0	0	0	0	0	0	1	1	1	-	0	0	0	0	0	0	0	1	0	0	0	0	0	0	0	0	0	0	0	0	0	0	0	0	0	0	0	0	0	0	0
4322245	TGCAGTCAAAAGAGTTGGTAGGCAGTGATTGAGCACAGCATTCTGTACTAACCTCAATTCGGGCATATA	1D	354697233	354697164	70	7.23e-21	94.286	101.449	0	0	0	0	0	0	1	1	1	-	0	0	0	0	0	0	0	1	0	0	0	0	0	0	0	0	0	0	0	0	0	0	0	0	0	0	0	0	0	0	0
62886938	TGCAGCACTTCTCGCCAGCTTTCCGTCTGGGTTCGCAATTCGCCTTGGCCCCTGCTCCGCACACTGTTC	1D	355264060	355264130	71	1.31e-17	90.141	102.899	0	0	0	0	0	0	1	1	-	-	0	0	0	0	0	0	0	-	0	0	0	0	0	0	0	0	0	0	0	0	0	0	0	0	0	0	0	0	0	0	0
62919701	TGCAGTTTACCTTGCAATTCAGCCACGCCCCAGCGTCCCCACCTCCACATCACTACAGGCTGCCTCCCC	1D	357441469	357441401	69	8.81e-20	92.754	100	0	0	0	0	0	0	1	1	1	-	0	0	0	0	0	0	0	1	0	0	0	0	0	0	0	0	0	0	0	0	0	0	0	0	0	0	0	0	0	0	0
62863298	TGCAGGCGGGTCAACGCATCGTATGCATGCATGGATGCATGCACCCGAGATCGGAAGAGCGGTTCAGCA	1D	357978343	357978389	47	3.51e-12	95.745	68.1159	0	0	0	0	0	0	1	1	1	-	0	0	0	0	0	0	0	1	0	0	0	0	0	0	0	0	0	0	0	0	0	0	0	0	0	0	0	0	0	0	0
62849206	TGCAGGAAAACGTACGGGGCAAACGACATCGCATATTCTCTGGTTTCGATCATGTAGTACGTATACTAG	1D	357978346	357978291	56	3.75e-18	98.214	81.1594	0	0	0	0	0	0	1	1	-	-	0	0	0	0	0	0	0	1	0	0	0	0	0	0	0	0	0	0	0	0	0	0	0	0	0	0	0	0	0	0	0
4271935	TGCAGAGTCAGGCGGTAGGAAAAGGACCGAAGGGGAACGGGGCACTCAGATCTGACGGACAGCGCCGAG	1D	359128118	359128052	67	4.87e-23	97.015	97.1014	0	0	0	0	0	0	1	1	1	1	0	0	0	0	0	0	0	-	0	0	0	0	0	0	0	0	0	0	0	0	0	0	0	0	0	0	0	0	0	0	0
62921896	TGCAGACAAGCAGTGAAAAGCAGTAGACTTTCGGCACCAAAGCTGGCAATGGCATGGCCATTTGGTCAG	1D	359578055	359577987	69	3.28e-25	98.551	100	0	0	0	0	0	0	1	1	0	0	0	0	0	0	0	0	0	1	0	0	0	0	0	0	0	0	0	0	0	0	0	0	0	0	0	0	0	0	0	0	0
62907305	TGCAGGACGGCGAGGTGGACGGGCTCCAGGTGCTCGTCGACGACGGATGGCGTTCTGTGCGGCCCAAGC	1D	361871533	361871600	68	1.59e-16	89.706	98.5507	0	0	0	0	0	0	1	1	-	1	0	0	0	0	0	0	0	-	0	0	0	0	0	0	0	0	0	0	0	0	0	0	0	0	0	0	0	0	0	0	0
62915353	TGCAGGCTCTGGGATGTGACGCTGCTGAGGCACTCCAGTCGGCGGCGGGATCTCGCCGCGGCCACTGAC	1D	363148511	363148579	69	1.7e-22	95.652	100	0	0	0	0	0	0	1	0	0	0	0	0	0	0	0	0	0	-	0	0	0	0	0	0	0	0	0	0	0	0	0	0	0	0	0	0	0	0	0	0	0
4298455	TGCAGGCCACCAGCCATGCGTACTGAGGATGCGTGCGCTCTTGGTTCCGAGATCGGAAGAGCGGTTCAG	1D	363298441	363298489	49	2.88e-13	95.918	71.0145	0	0	0	0	0	0	1	1	0	0	0	0	0	0	0	0	0	1	0	0	0	0	0	0	0	0	0	0	0	0	0	0	0	0	0	0	0	0	0	0	0
4267351	TGCAGGGCGGGCAGGGCGTGACGTCGTCGCCGCGCGCATCGGCGCACCGAGATCGGAAGAGCGGTTCAG	1D	364169622	364169574	49	2.36e-14	97.959	71.0145	0	0	0	0	0	0	1	0	0	0	0	0	0	0	0	0	0	1	0	0	0	0	0	0	0	0	0	0	0	0	0	0	0	0	0	0	0	0	0	0	0
4328709	TGCAGCATCTCCTCGACCGATTCATCGCTTGCCGACCCGTAGGTGAGTGAGTCCATCCGCGCGTGCACG	1D	364570134	364570198	69	3.75e-18	91.304	100	0	0	0	0	0	0	1	1	1	1	0	0	0	0	0	0	0	-	0	0	0	0	0	0	0	0	0	0	0	0	0	0	0	0	0	0	0	0	0	0	0
4324236	TGCAGGAGCAACTGAGCCAGGTTAAGACAGGAGAAATAACATGGATCATTGATGGCCATCTTGTTCTTT	1D	364754151	364754083	69	1.7e-22	95.652	100	0	0	0	0	0	0	1	1	1	-	0	0	0	0	0	0	0	-	0	0	0	0	0	0	0	0	0	0	0	0	0	0	0	0	0	0	0	0	0	0	0
62928052	TGCAGAGCCATCTCAGTCCCATATCGTCGCCGTCTTCTTGGGCGTCTGCATCTCGCTGTACGGCGCCCC	1D	365361105	365361037	69	2.07e-21	94.203	100	0	0	0	0	0	0	1	1	1	0	0	0	0	0	0	0	0	1	0	0	0	0	0	0	0	0	0	0	0	0	0	0	0	0	0	0	0	0	0	0	0
62919631	TGCAGTGTTATAATCTGTGAAGCTGATCTGCTCTGTTTCTCCTTCTCTGTGCATGCAGACTGCGAGTGG	1D	365501608	365501540	69	4e-24	97.101	100	0	0	0	0	0	0	1	1	1	-	0	0	0	0	0	0	0	-	0	0	0	0	0	0	0	0	0	0	0	0	0	0	0	0	0	0	0	0	0	0	0
4290972	TGCAGCCACCCACATCCATGGCGACAGATCACAGTTAAAATGACATGGCAAAACGATGATTAACAATCA	1D	365501981	365502052	75	1.49e-10	81.333	108.696	0	0	0	0	0	0	1	1	1	0	0	0	0	0	0	0	0	1	0	0	0	0	0	0	0	0	0	0	0	0	0	0	0	0	0	0	0	0	0	0	0
62874452	TGCAGGGGAGGACGGCGACGTGCGAGGCCAGCCAAGGGACGCGCGGGCGTGGAGTGAGCGGGCGAGGGA	1D	365762785	365762853	69	1.7e-22	95.652	100	0	0	0	0	0	0	1	-	1	0	0	0	0	0	0	0	0	1	0	0	0	0	0	0	0	0	0	0	0	0	0	0	0	0	0	0	0	0	0	0	0
62909901	TGCAGATGACGGAGGTTCGGCGTGGAGATCCTCATCGTGGCGGTCCGACCGAGATCGGAAGAGCGGTTC	1D	366113019	366112971	49	5.56e-16	100	71.0145	0	0	0	0	0	0	1	1	1	-	0	0	0	0	0	0	0	1	0	0	0	0	0	0	0	0	0	0	0	0	0	0	0	0	0	0	0	0	0	0	0
32733645	TGCAGGGTGCGGGTACAGTTGGAAGATGTTCGCCTTTATGAGTTAGCTAGGTTTAGTTAGTAGAAGTTG	1D	366870928	366870992	69	7.23e-21	94.203	100	0	0	0	0	0	0	1	1	1	1	0	0	0	0	0	0	0	1	0	0	0	0	0	0	0	0	0	0	0	0	0	0	0	0	0	0	0	0	0	0	0
4292050	TGCAGGTTGTCGGCGAGCTCAGCGATGTCGACGGCGATGCTCTCCTCCGTGCGCGCCGAGATCGGAAGA	1D	366941217	366941274	58	1.59e-16	94.828	84.058	0	0	0	0	0	0	1	1	1	-	0	0	0	0	0	0	0	-	0	0	0	0	0	0	0	0	0	0	0	0	0	0	0	0	0	0	0	0	0	0	0
4301853	TGCAGCAGAAGAAGCCATGGACGAAAATGATCTTGTACTTGGCCTGCTCCTGTGGGACGCCGAGATCGG	1D	366941465	366941526	62	2.52e-20	96.774	89.8551	0	0	0	0	0	0	1	1	1	-	0	0	0	0	0	0	0	1	0	0	0	0	0	0	0	0	0	0	0	0	0	0	0	0	0	0	0	0	0	0	0
4270368	TGCAGGGCCTGGGCATGCTGACGCTCTCGTCCATGCTCCCGAGATCGGAAGAGCGGTTCAGCAGGAATG	1D	367308922	367308882	41	5.21e-10	97.561	59.4203	0	0	0	0	0	0	1	1	1	1	0	0	0	0	0	0	0	1	0	0	0	0	0	0	0	0	0	0	0	0	0	0	0	0	0	0	0	0	0	0	0
4265549	TGCAGTTCTTCTTCTTGTTTCTTGCTTGTGAGTTCTCATCTCCGAGATCGGAAGAGCGGTTCAGCAGGA	1D	367778558	367778599	42	3.51e-12	100	60.8696	0	0	0	0	0	0	1	1	1	-	0	0	0	0	0	0	0	-	0	0	0	0	0	0	0	0	0	0	0	0	0	0	0	0	0	0	0	0	0	0	0
62850629	TGCAGTAATAAGCAGAGGAAAGGAAAAACACAAAACAGTAAATTGACTCTGGATTTCGTACTTCTGCTG	1D	367967868	367967939	72	8.81e-20	91.667	104.348	0	0	0	0	0	0	1	1	1	-	0	0	0	0	0	0	0	-	0	0	0	0	0	0	0	0	0	0	0	0	0	0	0	0	0	0	0	0	0	0	0
62915988	TGCAGCAGCTGGAGCAGATCGGCCTGCGGCGAACAACGGTGAGGATAGGCACACGCCGAGATCGGAAGA	1D	368482463	368482406	58	1.59e-16	94.828	84.058	0	0	0	0	0	0	1	1	1	-	0	0	0	0	0	0	0	1	0	0	0	0	0	0	0	0	0	0	0	0	0	0	0	0	0	0	0	0	0	0	0
62850068	TGCAGGGCGCTCACGGAAGAATGAATGTCTTGCATCTGGAGAAGGGCCTACACCGCAAACAATATCAAC	1D	368482654	368482592	63	3.75e-18	95.238	91.3043	0	0	0	0	0	0	1	1	1	-	0	0	0	0	0	0	0	1	0	0	0	0	0	0	0	0	0	0	0	0	0	0	0	0	0	0	0	0	0	0	0
62918750	TGCAGGAATCGCTGCAATGAACTCACATAGATCATGAACCCCACTGCCACCGCAGGAATCGCGTATCCT	1D	368925746	368925814	69	1.7e-22	95.652	100	0	0	0	0	0	0	1	1	1	-	0	0	0	0	0	0	0	1	0	0	0	0	0	0	0	0	0	0	0	0	0	0	0	0	0	0	0	0	0	0	0
4328567	TGCAGCCGCTTAATCTGCTCATGGATTTGATTATGATGATGGTCCGCGGTAGTCCCACCACTTACCGAG	1D	368954491	368954427	65	4.87e-23	98.462	94.2029	0	0	0	0	0	0	1	1	1	-	0	0	0	0	0	0	0	-	0	0	0	0	0	0	0	0	0	0	0	0	0	0	0	0	0	0	0	0	0	0	0
62919915	TGCAGAACGGGCTAAGGGGTGGATTCAGCAATGTCTCAGCGGGGTATCCGCCTGCTATGAAGCCTGCTG	1D	370533996	370533930	67	2.07e-21	95.522	97.1014	0	0	0	0	0	0	1	1	0	0	0	0	0	0	0	0	0	1	0	0	0	0	0	0	0	0	0	0	0	0	0	0	0	0	0	0	0	0	0	0	0
4281841	TGCAGCACAGCCTTACTATCAGCAGAGGGAGCCGCCTCGGGTGCAGTTTCCTTCTCCTGCGGCCGTCGA	1D	372518241	372518307	67	4e-24	98.507	97.1014	0	0	0	0	0	0	1	0	1	0	0	0	0	0	0	0	0	1	0	0	0	0	0	0	0	0	0	0	0	0	0	0	0	0	0	0	0	0	0	0	0
4324426	TGCAGCATGCAGCAGCGGGGATCTCCCCAACGTCTCCTACCCCTCTTCTGATATGGGGAACCATGGATT	1D	373465049	373464981	69	3.28e-25	98.551	100	0	0	0	0	0	0	1	1	0	0	0	0	0	0	0	0	0	-	0	0	0	0	0	0	0	0	0	0	0	0	0	0	0	0	0	0	0	0	0	0	0
4267064	TGCAGCAGCCTCCCTGGAGCTGGCGACACAAACAAGTCGGCCGAGATCGGAAGAGCGGTTCAGCAGGAA	1D	373948912	373948954	43	2.21e-08	93.023	62.3188	0	0	0	0	0	0	1	1	1	1	0	0	0	0	0	0	0	-	0	0	0	0	0	0	0	0	0	0	0	0	0	0	0	0	0	0	0	0	0	0	0
4324067	TGCAGATTCCCGAGTTCCTACAGCGGAAAGGGCGTTCGGGGTTTTCCAGAGGCTGAAGACCCCCCAAGT	1D	373986295	373986226	70	1.4e-23	97.143	101.449	0	0	0	0	0	0	1	1	1	1	0	0	0	0	0	0	0	1	0	0	0	0	0	0	0	0	0	0	0	0	0	0	0	0	0	0	0	0	0	0	0
62906310	TGCAGCATTGTTCCATCGCCGTTGTTAAGATATTGGGAAAGGGGAATATCATATCACTAGCTAGGGAAA	1D	374357168	374357236	69	1.7e-22	95.652	100	0	0	0	0	0	0	1	1	1	-	0	0	0	0	0	0	0	1	0	0	0	0	0	0	0	0	0	0	0	0	0	0	0	0	0	0	0	0	0	0	0
4302259	TGCAGACTTTGTCAAAAAAGAAGATATAATACTAGCAACCATTCGCCATCCACGCGCCGAGATCGGAAG	1D	374492264	374492211	57	5.21e-10	87.719	82.6087	0	0	0	0	0	0	1	1	1	-	0	0	0	0	0	0	0	-	0	0	0	0	0	0	0	0	0	0	0	0	0	0	0	0	0	0	0	0	0	0	0
62872144	TGCAGCAGTGCGGTCGGCTTTGATTCGATCGTCCTTCTCCGCACGAGAATCACACCGTGTGATCAGGAG	1D	375306099	375306167	69	8.81e-20	92.754	100	0	0	0	0	0	0	1	1	1	1	0	0	0	0	0	0	0	1	0	0	0	0	0	0	0	0	0	0	0	0	0	0	0	0	0	0	0	0	0	0	0
4319693	TGCAGTCGTCTGCTAATCCATTCATTTATTACCCCCGAGATCGGAAGAGCGGTTCAGCAGGAATGCCGA	1D	375316299	375316335	37	9.42e-07	94.595	53.6232	0	0	0	0	0	0	1	1	1	-	0	0	0	0	0	0	0	1	0	0	0	0	0	0	0	0	0	0	0	0	0	0	0	0	0	0	0	0	0	0	0
4290549	TGCAGCCATTGTCACATCGGGTTCTTGGTTTCCTTCCTGTCGCGTGCGTAGAGAGAGAGAGAGAGAGAG	1D	376660415	376660360	56	3.75e-18	98.214	81.1594	0	0	0	0	0	0	1	1	1	-	0	0	0	0	0	0	0	-	0	0	0	0	0	0	0	0	0	0	0	0	0	0	0	0	0	0	0	0	0	0	0
62809960	TGCAGGACCATCTCCACTGTGTATTGAATCCTGCCAGCCGAGATCGGAAGAGCGGTTCAGCAGGAATGC	1D	377531180	377531216	37	1.82e-09	100	53.6232	0	0	0	0	0	0	1	1	1	-	0	0	0	0	0	0	0	1	0	0	0	0	0	0	0	0	0	0	0	0	0	0	0	0	0	0	0	0	0	0	0
62922664	TGCAGCGGTTGGCCGCCGCCTTCAGGCCGCGGATGGACGCGGCGCTGAAGTGGATGACCCGCTCACGGG	1D	377544038	377544105	68	7.23e-21	94.118	98.5507	0	0	0	0	0	0	1	0	1	-	0	0	0	0	0	0	0	-	0	0	0	0	0	0	0	0	0	0	0	0	0	0	0	0	0	0	0	0	0	0	0
62907872	TGCAGGTACTGCTGCAACTTCTCTCGATTTGCTAACTCCTTTCGCGCTCTGATCTGCGAGTGGGAGAAG	1D	378129772	378129704	69	1.7e-22	95.652	100	0	0	0	0	0	0	1	1	-	0	0	0	0	0	0	0	0	-	0	0	0	0	0	0	0	0	0	0	0	0	0	0	0	0	0	0	0	0	0	0	0
4273476	TGCAGAAGGACCCCTAGATGAAGAACGGGTCCTGCAACGCCGCGTTCCGAGATCGGAAGAGCGGTTCAG	1D	378463087	378463041	47	1.82e-09	91.489	68.1159	0	0	0	0	0	0	1	1	1	-	0	0	0	0	0	0	0	-	0	0	0	0	0	0	0	0	0	0	0	0	0	0	0	0	0	0	0	0	0	0	0
4304647	TGCAGCCAGCACCTGGGGCTCCTGGCGCACGGTCTTGTTCTCAGGCTGGGCCTCCAGCTGGACCTTGTG	1D	378816855	378816921	67	2.52e-20	94.03	97.1014	0	0	0	0	0	0	1	1	1	0	0	0	0	0	0	0	0	-	0	0	0	0	0	0	0	0	0	0	0	0	0	0	0	0	0	0	0	0	0	0	0
62916523	TGCAGGATTGGTGGGTATCTCAGCTGTTGTTATCTCGTGGACCGAGATCGGAAGAGCGGTTCAGCAGGA	1D	378826220	378826267	48	5.21e-10	93.75	69.5652	0	0	0	0	0	0	1	1	0	0	0	0	0	0	0	0	0	-	0	0	0	0	0	0	0	0	0	0	0	0	0	0	0	0	0	0	0	0	0	0	0
4264850	TGCAGAATGCTGAAATATGTGCCTTGTTTTGGTTGGCTGCGCGGAGCAAAGATAAACAAGCAACTGCTT	1D	378942523	378942456	69	4.87e-23	97.101	100	0	0	0	0	0	0	1	0	1	-	0	0	0	0	0	0	0	-	0	0	0	0	0	0	0	0	0	0	0	0	0	0	0	0	0	0	0	0	0	0	0
4281593	TGCAGTTCCTCGACCAGGTACCTGCACACCTCCAACCTCCCTCGGTTAGCGGCGACGTGCAGTGCCCTG	1D	379079679	379079745	67	4.87e-23	97.015	97.1014	0	0	0	0	0	0	1	1	1	-	0	0	0	0	0	0	0	-	0	0	0	0	0	0	0	0	0	0	0	0	0	0	0	0	0	0	0	0	0	0	0
4277894	TGCAGCCAAAGTGCCGCTGCATGTTACGCCAACGGCGATCAGCACCCGCCCGCCACTCATCACGGAAAG	1D	379568671	379568734	69	2.36e-14	88.406	100	0	0	0	0	0	0	1	1	-	-	0	0	0	0	0	0	0	-	0	0	0	0	0	0	0	0	0	0	0	0	0	0	0	0	0	0	0	0	0	0	0
62888102	TGCAGCTGACGCACGGATGACTGGCCAGCAGTCCTCGATGTAGATTTGGTTCCTGCGAATGTCATCTAG	1D	379994418	379994486	69	2.07e-21	94.203	100	0	0	0	0	0	0	1	1	1	-	0	0	0	0	0	0	0	-	0	0	0	0	0	0	0	0	0	0	0	0	0	0	0	0	0	0	0	0	0	0	0
4299711	TGCAGCCCGGCCAAACGCGTCAGAATTTATCTTTTGTCCCCATCTCTCCGCTAATGACAGTGCACAGCG	1D	380180704	380180636	69	1.07e-18	91.304	100	0	0	0	0	0	0	1	-	1	1	0	0	0	0	0	0	0	1	0	0	0	0	0	0	0	0	0	0	0	0	0	0	0	0	0	0	0	0	0	0	0
4299436	TGCAGCTGATACGCCACGCTACGCTACGTAGCAGCACGTCCTCCTCACCGCTTGACTCGACAGTCCACA	1D	381329685	381329748	69	1.07e-18	91.304	100	0	0	0	0	0	0	1	1	1	-	0	0	0	0	0	0	0	-	0	0	0	0	0	0	0	0	0	0	0	0	0	0	0	0	0	0	0	0	0	0	0
62807794	TGCAGTGTCACCACCAACAAAGCCTTCCAATTTACTGCAATGTCTCCTCGCTGTCCTAGCTACTGCCTG	1D	381706544	381706476	69	2.07e-21	94.203	100	0	0	0	0	0	0	1	-	1	1	0	0	0	0	0	0	0	1	0	0	0	0	0	0	0	0	0	0	0	0	0	0	0	0	0	0	0	0	0	0	0
4279093	TGCAGTTGCCGAGATGGTCTTTGCGGGCTGTCAGTGAGTGCTGGTTTAATCCGAGATCGGAAGAGCGGT	1D	381706551	381706597	47	7.73e-08	89.362	68.1159	0	0	0	0	0	0	1	1	1	-	0	0	0	0	0	0	0	-	0	0	0	0	0	0	0	0	0	0	0	0	0	0	0	0	0	0	0	0	0	0	0
62897042	TGCAGACCGACTACGTGGACCTCTACCTCGTGAGCCCGCGCGCCATCTGACCGACTGCATTGCTGCCGT	1D	381708199	381708131	69	4e-24	97.101	100	0	0	0	0	0	0	1	1	1	-	0	0	0	0	0	0	0	-	0	0	0	0	0	0	0	0	0	0	0	0	0	0	0	0	0	0	0	0	0	0	0
4281992	TGCAGAGATCGGTCTAGCTTTACATAGCTAATTGATCCAGGAGTTGAAGTGTGGCCAGCAGGAAGCTAG	1D	382109430	382109363	68	7.23e-21	94.118	98.5507	0	0	0	0	0	0	1	1	1	-	0	0	0	0	0	0	0	-	0	0	0	0	0	0	0	0	0	0	0	0	0	0	0	0	0	0	0	0	0	0	0
62851172	TGCAGTGCAGGTAGATCGATACCAGCAGATCTTCACGTTGGTTACGATGTGACAAAAAAAACATCTGCT	1D	382111528	382111604	78	1.94e-15	84.615	113.043	0	0	0	0	0	0	1	1	-	-	0	0	0	0	0	0	0	-	0	0	0	0	0	0	0	0	0	0	0	0	0	0	0	0	0	0	0	0	0	0	0
62889628	TGCAGTATCAAACAAGCAGGTAGTTCATCACTCGGAAGCAAACAGCCCCTATTTTCGTCCACATCCTGA	1D	383200790	383200858	69	4e-24	97.101	100	0	0	0	0	0	0	1	1	1	-	0	0	0	0	0	0	0	-	0	0	0	0	0	0	0	0	0	0	0	0	0	0	0	0	0	0	0	0	0	0	0
4297513	TGCAGCGGCTCTAAGAAGAGTGAGTGCCGTCGTGGCTTATTTTCGGGTCAGTCCGAGATCGGAAGAGCG	1D	383201641	383201695	55	1.59e-16	96.364	79.7101	0	0	0	0	0	0	1	1	1	1	0	0	0	0	0	0	0	-	0	0	0	0	0	0	0	0	0	0	0	0	0	0	0	0	0	0	0	0	0	0	0
4286884	TGCAGAAGAGCCTGCGGAACTGCGGGCTAGCGAGGAGGTACCTCCACTCCGAGGTCTTTGCCGCGGCAG	1D	383201644	383201576	69	1.7e-22	95.652	100	0	0	0	0	0	0	1	1	1	-	0	0	0	0	0	0	0	-	0	0	0	0	0	0	0	0	0	0	0	0	0	0	0	0	0	0	0	0	0	0	0
62905392	TGCAGAAATGGATCGGGCACGAGGCCATCGATCGGGAGCAGGATCATTGGGCCACGGTGCCCCGAGATC	1D	383238505	383238439	67	1.31e-17	91.045	97.1014	0	0	0	0	0	0	1	1	1	-	0	0	0	0	0	0	0	-	0	0	0	0	0	0	0	0	0	0	0	0	0	0	0	0	0	0	0	0	0	0	0
62917848	TGCAGATTCGTAAGCTCATCGCGGCTAGGCTTTGCGCCGTCGGATGCGCCTGGACATCGCCGTGCGCCG	1D	383494352	383494420	69	1.7e-22	95.652	100	0	0	0	0	0	0	1	-	1	-	0	0	0	0	0	0	0	-	0	0	0	0	0	0	0	0	0	0	0	0	0	0	0	0	0	0	0	0	0	0	0
62919162	TGCAGGGGCATGTCGCAGGGCAGGACGATGTCGACCTCGACGAAGTAGTGGGAGCCGAACGTGTACGCC	1D	386325165	386325097	69	4e-24	97.101	100	0	0	0	0	0	0	1	1	1	-	0	0	0	0	0	0	0	-	0	0	0	0	0	0	0	0	0	0	0	0	0	0	0	0	0	0	0	0	0	0	0
4320112	TGCAGCTTAAAAATAAGAGAAAGAGACCTAAGAAGAGATCACAAAGTCAAGCGCATAATGTCATATATT	1D	386654177	386654114	64	2.07e-21	96.875	92.7536	0	0	0	0	0	0	1	1	-	0	0	0	0	0	0	0	0	-	0	0	0	0	0	0	0	0	0	0	0	0	0	0	0	0	0	0	0	0	0	0	0
4323090	TGCAGGTTCATGTTCTATTTATATAGACCCTGTCTGCCTAATCCAAATCGAATTAAGAAACCGACTCTG	1D	387231082	387231154	73	4.87e-23	94.521	105.797	0	0	0	0	0	0	1	1	1	1	0	0	0	0	0	0	0	-	0	0	0	0	0	0	0	0	0	0	0	0	0	0	0	0	0	0	0	0	0	0	0
4306885	TGCAGGCAACAAAAAAAATTATTAGTAGTAGACAGAATTCGTGGACTGGTATTAACTGCTAGAGAATGA	1D	389622368	389622300	69	3.28e-25	98.551	100	0	0	0	0	0	0	1	1	-	0	0	0	0	0	0	0	0	1	0	0	0	0	0	0	0	0	0	0	0	0	0	0	0	0	0	0	0	0	0	0	0
62859955	TGCAGTGGAGGAGTAGGAGGGTTCATGTTCATCCAGCCACATACATATACTTTGAGCGGAGCTGGGTGG	1D	390088990	390088928	69	1.82e-09	81.159	100	0	0	0	0	0	0	1	0	1	-	0	0	0	0	0	0	0	-	0	0	0	0	0	0	0	0	0	0	0	0	0	0	0	0	0	0	0	0	0	0	0
62807929	TGCAGTTGCACCAAAATCAAAAATCAAAACATCAGCTCTGCCGGCCAGATCGGAGCCACAGAGTTCCGA	1D	391175835	391175788	48	1.15e-05	85.417	69.5652	0	0	0	0	0	0	1	1	1	-	0	0	0	0	0	0	0	-	0	0	0	0	0	0	0	0	0	0	0	0	0	0	0	0	0	0	0	0	0	0	0
4300186	TGCAGATCGTCGGGTGTGAAGCCAAGCCAGAGGTTGTGCTCAGGGATGTACTCGGCGCGACCTCTGAAC	1D	393606404	393606471	68	1.4e-23	97.059	98.5507	0	0	0	0	0	0	1	1	0	0	0	0	0	0	0	0	0	-	0	0	0	0	0	0	0	0	0	0	0	0	0	0	0	0	0	0	0	0	0	0	0
62858893	TGCAGCCACCCACCGCAAGATGCCGCCCCGCCACCTCCTACGCCTCTCCGCCGCCGTCTCCGAGATCGG	1D	393744619	393744655	37	1.82e-09	100	53.6232	0	0	0	0	0	0	1	0	1	-	0	0	0	0	0	0	0	-	0	0	0	0	0	0	0	0	0	0	0	0	0	0	0	0	0	0	0	0	0	0	0
62930562	TGCAGCTCGGCGACGGCTAACCTGTCAGGCGGCCCGTGGCCGCGATCGGCCTGGGTGAGGAGGCCCATG	1D	393745167	393745099	69	2.07e-21	94.203	100	0	0	0	0	0	0	1	0	1	-	0	0	0	0	0	0	0	-	0	0	0	0	0	0	0	0	0	0	0	0	0	0	0	0	0	0	0	0	0	0	0
62873261	TGCAGCTCGGCGACGGCGAACCTGTCGGGCGGCCCGTCGTGGCCGCGGCCTGCTCGGGTGAGTAGGCCT	1D	393947067	393946994	74	1.31e-17	87.838	107.246	0	0	0	0	0	0	1	1	1	-	0	0	0	0	0	0	0	-	0	0	0	0	0	0	0	0	0	0	0	0	0	0	0	0	0	0	0	0	0	0	0
4286111	TGCAGTCCCCCAGATTTTCTTCTCATCGCGGGTCCCCGCCGACGCCGACCCTCCGAGATCGGAAGAGCG	1D	395462107	395462050	58	1.59e-16	94.828	84.058	0	0	0	0	0	0	1	1	1	1	-	-	0	0	0	0	0	-	0	0	0	0	0	0	0	0	0	0	0	0	0	0	0	0	0	0	0	0	0	0	0
62937739	TGCAGAGTGCGGCGTGGCCGGCGCGGCAGAAGCATCACACCACGTGCCCGAGATCGGAAGAGCGGTTCA	1D	395652875	395652924	50	6.77e-15	98	72.4638	0	0	0	0	0	0	1	1	0	0	0	0	0	0	0	0	0	1	0	0	0	0	0	0	0	0	0	0	0	0	0	0	0	0	0	0	0	0	0	0	0
4287096	TGCAGCACCTCCGTCCTGCTCCTGCATCATCATCACCTTTCCTTCCTCCGACTCCGAGATCGGAAGAGC	1D	395653418	395653472	55	1.31e-17	98.182	79.7101	0	0	0	0	0	0	1	1	0	0	0	0	0	0	0	0	0	-	0	0	0	0	0	0	0	0	0	0	0	0	0	0	0	0	0	0	0	0	0	0	0
62870639	TGCAGAAAATTGAAGCGAAAGGAAAAAAAAAATTCGAACAGATCTCAAATCTCGATTCCACCACCGAGA	1D	396186374	396186310	66	8.81e-20	95.455	95.6522	0	0	0	0	0	0	1	1	1	1	0	0	0	0	0	0	0	-	0	0	0	0	0	0	0	0	0	0	0	0	0	0	0	0	0	0	0	0	0	0	0
62804410	TGCAGAGTCCCCGACGTACATGGATGGAGAACTGGACAGGCAGGGCTCGGCGAGCAGGGTCGGGGCATA	1D	396478947	396479018	72	7.23e-21	93.056	104.348	0	0	0	0	0	0	1	-	0	0	0	0	0	0	0	0	0	-	0	0	0	0	0	0	0	0	0	0	0	0	0	0	0	0	0	0	0	0	0	0	0
62907676	TGCAGGCTGGATACAGGCACGTGGACACAGCTGCCGAATACGGAGTAGAAAAGGAGGTATACACGTACA	1D	397777723	397777791	69	1.7e-22	95.652	100	0	0	0	0	0	0	1	1	0	0	0	0	0	0	0	0	0	1	0	0	0	0	0	0	0	0	0	0	0	0	0	0	0	0	0	0	0	0	0	0	0
62872303	TGCAGCCAGACGCTCCCCACCAGGCTCAGCCAGTGGACCGAGGTCGGAGACGACGGCATGATTTTTTCT	1D	398630476	398630411	69	1.94e-15	88.406	100	0	0	0	0	0	0	1	1	0	0	0	0	0	0	0	0	0	1	0	0	0	0	0	0	0	0	0	0	0	0	0	0	0	0	0	0	0	0	0	0	0
100494855	TGCAGACTGTAGTTGTATGAGTCTGAGCTGCCTGCTCCCATGTTATTGGATGGTGGCAGCCGAGATCGG	1D	399212692	399212624	69	8.25e-14	85.507	100	0	0	0	0	0	0	1	0	0	0	0	0	0	0	0	0	0	1	0	0	0	0	0	0	0	0	0	0	0	0	0	0	0	0	0	0	0	0	0	0	0
62847174	TGCAGATTCAACAAAAGGGGGTCACCACCGAATCGACCAGGCAAATCGGCGGCGCACGAGCGTGGGAGA	1D	399224322	399224257	67	6.77e-15	89.552	97.1014	0	0	0	0	0	0	1	1	0	0	0	0	0	0	0	0	0	-	0	0	0	0	0	0	0	0	0	0	0	0	0	0	0	0	0	0	0	0	0	0	0
4266063	TGCAGGAGTCGCCTTCCTTAAGTCCAAACGGAGAGAATGTCCGTCCGAGATCGGAAGAGCGGTTCAGCA	1D	399327942	399327984	43	2.7e-07	90.698	62.3188	0	0	0	0	0	0	1	-	1	-	0	0	0	0	0	0	0	1	0	0	0	0	0	0	0	0	0	0	0	0	0	0	0	0	0	0	0	0	0	0	0
62805359	TGCAGCCGCCACCTTCCTCCCGAAGCAACGAACCCGCGCTAGATGACAGGAGCAGCGGACGTACGTGAC	1D	399362758	399362819	62	2.52e-20	96.774	89.8551	0	0	0	0	0	0	1	1	-	-	0	0	0	0	0	0	0	-	0	0	0	0	0	0	0	0	0	0	0	0	0	0	0	0	0	0	0	0	0	0	0
4287106	TGCAGCAGGTGGCCCGCCTAAACTTATGGGCCGAACCAACCGCGGTCCTCGCGTATCTTCAAGCCGACC	1D	400122056	400122120	65	7.23e-21	96.923	94.2029	0	0	0	0	0	0	1	-	1	-	0	0	0	0	0	0	0	-	0	0	0	0	0	0	0	0	0	0	0	0	0	0	0	0	0	0	0	0	0	0	0
4270912	TGCAGAGGAAGAGGACGTCAAGATGCAGCCGTTCGTCATCAACTTCGGGTCGGCCACAGCGAGCAGCAC	1D	400696185	400696117	69	4e-24	97.101	100	0	0	0	0	0	0	1	1	-	-	0	0	0	0	0	0	0	1	0	0	0	0	0	0	0	0	0	0	0	0	0	0	0	0	0	0	0	0	0	0	0
62850313	TGCAGGTCCAACCCCAGCCAGGGTTCACATCGTCTCCACCTCCTGAATATTCCCCCATGGCGATGCGGC	1D	401018314	401018247	68	1.15e-24	98.529	98.5507	0	0	0	0	0	0	1	1	1	-	0	0	0	0	0	0	0	-	0	0	0	0	0	0	0	0	0	0	0	0	0	0	0	0	0	0	0	0	0	0	0
4272506	TGCAGAGGCACCCCAACACCGAGGACGAGATGGTGCAGCTGCTCCAAGTCGCCATGGCGTGTGTTGCCG	1D	401324933	401324865	69	4e-24	97.101	100	0	0	0	0	0	0	1	-	1	-	0	0	0	0	0	0	0	1	0	0	0	0	0	0	0	0	0	0	0	0	0	0	0	0	0	0	0	0	0	0	0
62921224	TGCAGGTACGTCGGCTTGCCCATGTCCAGCGACAAACACCGAGATCGGAAGAGCGGTTCAGCAGGAATG	1D	402247056	402247096	41	6.34e-09	95.122	59.4203	0	0	0	0	0	0	1	1	1	-	0	0	0	0	0	0	0	1	0	0	0	0	0	0	0	0	0	0	0	0	0	0	0	0	0	0	0	0	0	0	0
62850941	TGCAGTCCTCCTCACGGGAGAAGCTGCGTTCGCGGTGCGCTCTCGCTGCCTGCCGACTTAGATGATGTG	1D	402548067	402547999	69	1.7e-22	95.652	100	0	0	0	0	0	0	1	1	0	0	0	0	0	0	0	0	0	1	0	0	0	0	0	0	0	0	0	0	0	0	0	0	0	0	0	0	0	0	0	0	0
62846676	TGCAGAGATAAAGATATGATCACATGCTGATTAATCCAGCATCACCCAAGGATCACATAATTTCCTCTA	1D	403108190	403108121	70	1.4e-23	97.143	101.449	0	0	0	0	0	0	1	1	1	0	0	0	0	0	0	0	0	-	0	0	0	0	0	0	0	0	0	0	0	0	0	0	0	0	0	0	0	0	0	0	0
4275477	TGCAGGGAGTCAGCCCAGACTCGTTACCTGAGGATAGGACCAGATTTCCCGAGATCGGAAGAGCGGTTC	1D	403851337	403851289	49	1.49e-10	91.837	71.0145	0	0	0	0	0	0	1	1	0	0	0	0	0	0	0	0	0	1	0	0	0	0	0	0	0	0	0	0	0	0	0	0	0	0	0	0	0	0	0	0	0
62851951	TGCAGAGTGGTGCGGCAGGTCTCTCACAACTAGTCACACCTTGATCAGAGGTGGAGGGTGTGTGCCGAG	1D	405312003	405311937	67	2.07e-21	95.522	97.1014	0	0	0	0	0	0	1	0	0	0	0	0	0	0	0	0	0	-	0	0	0	0	0	0	0	0	0	0	0	0	0	0	0	0	0	0	0	0	0	0	0
62905861	TGCAGATCGTTTGTAGAGAGAGCGAGAGGATATGACAGAGGGGTGCCCACCAGACGAACAAATGATGCA	1D	405411179	405411247	69	6.77e-15	88.406	100	0	0	0	0	0	0	1	1	-	-	0	0	0	0	0	0	0	-	0	0	0	0	0	0	0	0	0	0	0	0	0	0	0	0	0	0	0	0	0	0	0
62901048	TGCAGTCGGTGAAGAGGCGGACGGAGAAGCGTTGTGCGGGGCCAGTATGCTCAGAGAGGATCTTTGGGA	1D	405681135	405681190	56	1.01e-12	91.071	81.1594	0	0	0	0	0	0	1	0	1	-	0	0	0	0	0	0	0	1	0	0	0	0	0	0	0	0	0	0	0	0	0	0	0	0	0	0	0	0	0	0	0
62847786	TGCAGCATGCGTGTGGTTCGGGCCTTTTTTGCTTGGGATGGGCTGTGCTGGGCTCAAATGAAACTGCTG	1D	406204133	406204201	69	3.28e-25	98.551	100	0	0	0	0	0	0	1	1	1	-	0	0	0	0	0	0	0	-	0	0	0	0	0	0	0	0	0	0	0	0	0	0	0	0	0	0	0	0	0	0	0
100340468	TGCAGGTTGGAACAGCTGGGAATCGTAAACAAACATGGCTATAAACAAGAACTGTATTGCAGGATAAGC	1D	406264684	406264728	45	4.27e-11	95.556	65.2174	0	0	0	0	0	0	1	0	0	0	0	0	0	0	0	0	0	1	0	0	0	0	0	0	0	0	0	0	0	0	0	0	0	0	0	0	0	0	0	0	0
62882600	TGCAGTGCTGCGTGCCTAACCTACCACGATCGATATTTAAGTGGCCCAGGCCAAACGGCCGAGATCGGA	1D	407093267	407093310	47	6.34e-09	91.489	68.1159	0	0	0	0	0	0	1	1	1	-	0	0	0	0	0	0	0	-	0	0	0	0	0	0	0	0	0	0	0	0	0	0	0	0	0	0	0	0	0	0	0
62874931	TGCAGTAATTCCTGATTAGTAGTAGTAGTTCTGAACAAATACTTGTACTGACTTATCGTATGTCTATCC	1D	409105492	409105560	72	1.59e-16	88.889	104.348	0	0	0	0	0	0	1	1	1	-	0	0	0	0	0	0	0	-	0	0	0	0	0	0	0	0	0	0	0	0	0	0	0	0	0	0	0	0	0	0	0
4307131	TGCAGACGCATGTTGAAGAAATTAATTACCACGACTCGTGTTGCCTTCTTCCTTTCCTGTTTGGGCACC	1D	410647747	410647811	69	2.36e-14	86.957	100	0	0	0	0	0	0	1	1	0	0	0	0	0	0	0	0	0	1	0	0	0	0	0	0	0	0	0	0	0	0	0	0	0	0	0	0	0	0	0	0	0
4282645	TGCAGAGTGAAAACAGAAGAAAATACAGGCGAGCTGATGACTGACTCTGACTGGATTCGCCCGAGATCG	1D	410647750	410647688	63	7.23e-21	96.825	91.3043	0	0	0	0	0	0	1	1	1	-	0	0	0	0	0	0	0	-	0	0	0	0	0	0	0	0	0	0	0	0	0	0	0	0	0	0	0	0	0	0	0
62851361	TGCAGTGGTGCGTCCAACGGCTTGCTTGCGGCGTCAGCTTCGGATGTCGTGTAACCCAGCCCGAGATCG	1D	410678770	410678713	58	1.01e-12	89.655	84.058	0	0	0	0	0	0	1	1	-	-	0	0	0	0	0	0	0	1	0	0	0	0	0	0	0	0	0	0	0	0	0	0	0	0	0	0	0	0	0	0	0
62804096	TGCAGACCAAGATTTCACGGAGCTGGTGCGGAAAGTGCCCGATGGCTGCCTCTTCACCATGGTATCCGA	1D	411815411	411815344	68	1.4e-23	97.059	98.5507	0	0	0	0	0	0	1	-	1	0	0	0	0	0	0	0	0	-	0	0	0	0	0	0	0	0	0	0	0	0	0	0	0	0	0	0	0	0	0	0	0
62907413	TGCAGGAGTTCCTGGCGCAGCCGCTCCCGGCACGTGACGCGAGGGACGCCGCCCCGTCGCCGCCGTCCA	1D	412087655	412087587	69	2.07e-21	94.203	100	0	0	0	0	0	0	1	-	1	-	0	0	0	0	0	0	0	1	0	0	0	0	0	0	0	0	0	0	0	0	0	0	0	0	0	0	0	0	0	0	0
4290299	TGCAGTCGCCATGCCAGTTCCCGAAAACGACTCGCCAAAATGAATGCCCCACCCGAGATCGGAAGAGCG	1D	412089137	412089082	56	4.56e-17	98.214	81.1594	0	0	0	0	0	0	1	1	1	1	0	0	0	0	0	0	0	1	0	0	0	0	0	0	0	0	0	0	0	0	0	0	0	0	0	0	0	0	0	0	0
4275739	TGCAGGACGAACATAGATTGCCGGGAAAACAAAATAAGGACCGACCGTGCCGTACCGAGATCGGAAGAG	1D	412727793	412727844	52	3.51e-12	92.308	75.3623	0	0	0	0	0	0	1	1	0	0	0	0	0	0	0	0	0	1	0	0	0	0	0	0	0	0	0	0	0	0	0	0	0	0	0	0	0	0	0	0	0
62875692	TGCAGTTCTGCGCAACCAAAGAAGAAGCGATTTCCTAATTTTCTGCTACGTAAGAAGATCTCTGTTGGT	1D	413385807	413385859	53	3.75e-18	100	76.8116	0	0	0	0	0	0	1	1	1	-	0	0	0	0	0	0	0	-	0	0	0	0	0	0	0	0	0	0	0	0	0	0	0	0	0	0	0	0	0	0	0
62811952	TGCAGGGGCTGGTTGCCAAGCGACCTTCTCCACTGCCAGTTTAGTGAACCTCCGTCCGTCGACGGCAGC	1D	413797173	413797240	68	5.94e-22	95.588	98.5507	0	0	0	0	0	0	1	0	1	-	0	0	0	0	0	0	0	1	0	0	0	0	0	0	0	0	0	0	0	0	0	0	0	0	0	0	0	0	0	0	0
62913156	TGCAGCGATACTTCACCCAGTGATCCGTTCCAAAGCCCAAAAACTTGCAAACAATGGCCTCGGCGGAGC	1D	415655116	415655184	69	1.7e-22	95.652	100	0	0	0	0	0	0	1	1	1	-	0	0	0	0	0	0	0	1	0	0	0	0	0	0	0	0	0	0	0	0	0	0	0	0	0	0	0	0	0	0	0
62889622	TGCAGTATACTAGCTTCAGTCGCTGATGTTCAAGGGAGCGACGGCGTGGCCGTGGTGCCACCGAGATCG	1D	415656641	415656590	52	6.77e-15	96.154	75.3623	0	0	0	0	0	0	1	1	1	1	0	0	0	0	0	0	0	-	0	0	0	0	0	0	0	0	0	0	0	0	0	0	0	0	0	0	0	0	0	0	0
62902436	TGCAGACGCTTTGCCAGGAGCTCGCCTGCGTCCTCTCGGACCTGCCGAGATCGGAAGAGCGGTTCAGCA	1D	416091782	416091823	42	1.49e-10	97.619	60.8696	0	0	0	0	0	0	1	1	1	1	0	0	0	0	0	0	0	-	0	0	0	0	0	0	0	0	0	0	0	0	0	0	0	0	0	0	0	0	0	0	0
4294248	TGCAGTCCAGCCGACGTCGCGTACACGCTGATCCCGACAATGTGCTACTTCGAGTTCCTCCCCGTCCAG	1D	416357869	416357802	68	1.15e-24	98.529	98.5507	0	0	0	0	0	0	1	1	1	-	0	0	0	0	0	0	0	-	0	0	0	0	0	0	0	0	0	0	0	0	0	0	0	0	0	0	0	0	0	0	0
4295743	TGCAGATCTATCGACCTAGGCATGAGACTTTTGAGTTTTGATCAGGGAATAATAGCACGCGTGTGTACA	1D	416366929	416367003	75	1.59e-16	86.667	108.696	0	0	0	0	0	0	1	1	1	-	0	0	0	0	0	0	0	-	0	0	0	0	0	0	0	0	0	0	0	0	0	0	0	0	0	0	0	0	0	0	0
62890007	TGCAGTGGCCTTTTGAGCCACGACAAGACGGGATACTTGGGAATTTCCTAATTGATGCTCACGGCTCAC	1D	416387266	416387334	69	8.81e-20	92.754	100	0	0	0	0	0	0	1	1	1	-	0	0	0	0	0	0	0	1	0	0	0	0	0	0	0	0	0	0	0	0	0	0	0	0	0	0	0	0	0	0	0
4296118	TGCAGAGGGTTCACCGAATGAGAATGCTACGAGCTAGGCAGCTATAGCTAGCTAATCGCCGTTGCTTTA	1D	416702606	416702674	69	3.28e-25	98.551	100	0	0	0	0	0	0	1	1	-	-	0	0	0	0	0	0	0	-	0	0	0	0	0	0	0	0	0	0	0	0	0	0	0	0	0	0	0	0	0	0	0
4318733	TGCAGTAGGGCCCCTTGAGCCACCCGTTGGCGATGGAGCGGTACGCCGCCTCCGTGAGGTGGATGCCGT	1D	417202580	417202512	69	4e-24	97.101	100	0	0	0	0	0	0	1	-	1	-	0	0	0	0	0	0	0	-	0	0	0	0	0	0	0	0	0	0	0	0	0	0	0	0	0	0	0	0	0	0	0
4274659	TGCAGATGAATACAGTAAGTAGTTTCGAATGACAAACGTCGTCGTCGTCGCATCGGGCCATTGCCCAGG	1D	417319572	417319649	78	1.82e-09	83.333	113.043	0	0	0	0	0	0	1	1	1	-	0	0	0	0	0	0	0	-	0	0	0	0	0	0	0	0	0	0	0	0	0	0	0	0	0	0	0	0	0	0	0
62849272	TGCAGGAATTCAGATGCACGAACACGTCCATGGACATAGGGCACTGTGTCGGAGGGCAAAATTGGTGTG	1D	417563373	417563441	69	7.72e-27	100	100	0	0	0	0	0	0	1	-	-	1	0	0	0	0	0	0	0	1	0	0	0	0	0	0	0	0	0	0	0	0	0	0	0	0	0	0	0	0	0	0	0
62890231	TGCAGTTGGGGGTAGAACTTTTAACTCCACTATTGACTCTTTTTTGGAGCGAAATACGAAGACTGCATT	1D	417716058	417716124	67	2.07e-21	95.522	97.1014	0	0	0	0	0	0	1	1	1	-	0	0	0	0	0	0	0	1	0	0	0	0	0	0	0	0	0	0	0	0	0	0	0	0	0	0	0	0	0	0	0
62807668	TGCAGTGCATAGAACCGTCAGTCACAGCTCCTGCATCACCTTCAGAGTATAATCATTCTGTCTTACCTT	1D	419021890	419021819	72	4.56e-17	88.889	104.348	0	0	0	0	0	0	1	1	-	-	0	0	0	0	0	0	0	-	0	0	0	0	0	0	0	0	0	0	0	0	0	0	0	0	0	0	0	0	0	0	0
62931917	TGCAGCGGCCAAAGCTCCGAAGGCGTCAGCGGGGACGCGCTCCACATGGCCAACGCCACCGTGGTCCGC	1D	419976381	419976449	69	1.7e-22	95.652	100	0	0	0	0	0	0	1	0	1	1	0	0	0	0	0	0	0	-	0	0	0	0	0	0	0	0	0	0	0	0	0	0	0	0	0	0	0	0	0	0	0
4287649	TGCAGGACCAGTACCATCGAGGAATGCAGGGCCAGCAAAAACTGCGCCGAGATCGGAAGAGCGGTTCAG	1D	421563425	421563377	49	1.49e-10	91.837	71.0145	0	0	0	0	0	0	1	1	1	1	0	0	0	0	0	0	0	1	0	0	0	0	0	0	0	0	0	0	0	0	0	0	0	0	0	0	0	0	0	0	0
4326383	TGCAGGACGGCGCCAGGGTAAGCCACTCGGTCTCGTTCCTCCTCGGAGCTCTCCTCCCCACCGTGCTGC	1D	422388436	422388368	69	2.07e-21	94.203	100	0	0	0	0	0	0	1	-	0	0	0	0	0	0	0	0	0	-	0	0	0	0	0	0	0	0	0	0	0	0	0	0	0	0	0	0	0	0	0	0	0
62934974	TGCAGCCAGTACGGGCACTGCGGCTTCGGCGCGGAGTACTGTGGCGCCGAGATCGGAAGAGCGGTTCAG	1D	422625394	422625346	49	1.22e-11	93.878	71.0145	0	0	0	0	0	0	1	1	1	1	0	0	0	0	0	0	0	-	0	0	0	0	0	0	0	0	0	0	0	0	0	0	0	0	0	0	0	0	0	0	0
4303158	TGCAGCTTGAGAATCTTTTCGCGGGAACCTGTTGTGAAGGGGAGACCGAGATCGGAAGAGCGGTTCAGC	1D	422948878	422948924	47	1.82e-09	91.489	68.1159	0	0	0	0	0	0	1	0	1	1	0	0	0	0	0	0	0	1	0	0	0	0	0	0	0	0	0	0	0	0	0	0	0	0	0	0	0	0	0	0	0
62909270	TGCAGGCTCTGGGAAAACCACCACTTGTACCAAATACGCGCATTATCATCAGCGCAAGGGATTCAAACC	1D	422952458	422952390	69	1.7e-22	95.652	100	0	0	0	0	0	0	1	0	1	-	0	0	0	0	0	0	0	1	0	0	0	0	0	0	0	0	0	0	0	0	0	0	0	0	0	0	0	0	0	0	0
62926439	TGCAGGGCTGCCTCAGCTGAGACTGAGAGTGGCCAGGGCCGCGAGGCTGAGGTGCAGCTCCTCCAAGGA	1D	425365616	425365556	67	8.25e-14	86.567	97.1014	0	0	0	0	0	0	1	-	1	-	0	0	0	0	0	0	0	-	0	0	0	0	0	0	0	0	0	0	0	0	0	0	0	0	0	0	0	0	0	0	0
62928110	TGCAGACCAAGTCCCTGACCGATTTAATCATTTGAACAAGTTCCTCCTGATTCAGTTAGTCAGGTGTTG	1D	425402364	425402296	69	1.7e-22	95.652	100	0	0	0	0	0	0	1	1	0	0	0	0	0	0	0	0	0	1	0	0	0	0	0	0	0	0	0	0	0	0	0	0	0	0	0	0	0	0	0	0	0
100652780	TGCAGGTGAGGAAGGACGGCAGGTGGTTCCCGCTGGACCCGCTGCCGAGATCGGAAGAGCGGTTCAGCA	1D	426011898	426011944	47	3.51e-12	95.745	68.1159	0	0	0	0	0	0	1	0	1	1	0	0	0	0	0	0	0	-	0	0	0	0	0	0	0	0	0	0	0	0	0	0	0	0	0	0	0	0	0	0	0
62898001	TGCAGCCATGTCGAGCTGCGTGGCTTCATGTCGCCGTTGAGCGGCCCGACCTCCAGGAAGTTGCCGAGC	1D	426131587	426131519	69	3.28e-25	98.551	100	0	0	0	0	0	0	1	0	0	0	0	0	0	0	0	0	0	1	0	0	0	0	0	0	0	0	0	0	0	0	0	0	0	0	0	0	0	0	0	0	0
4323129	TGCAGGCGGCGGCGGACATGACCACGCTGCTCAAGGCCCTCGTCAAGGAGCTGGCGACTCTGCGGAGCA	1D	426131777	426131845	69	1.7e-22	95.652	100	0	0	0	0	0	0	1	1	1	-	0	0	0	0	0	0	0	1	0	0	0	0	0	0	0	0	0	0	0	0	0	0	0	0	0	0	0	0	0	0	0
4290035	TGCAGATAGTTTTCAAAACAACTAGTGATGATATATCACGCGTCTTATTTCAGCCGAGATCGGAAGAGC	1D	426132721	426132666	56	1.01e-12	91.071	81.1594	0	0	0	0	0	0	1	0	0	0	0	0	0	0	0	0	0	1	0	0	0	0	0	0	0	0	0	0	0	0	0	0	0	0	0	0	0	0	0	0	0
4275138	TGCAGATTCACGGTGGAGCCACCCATTTGACAGCAGAGGGGCACGTTCTACCGAGATCGGAAGAGCGGT	1D	426230572	426230524	53	2.21e-08	86.792	76.8116	0	0	0	0	0	0	1	0	1	1	0	0	0	0	0	0	0	-	0	0	0	0	0	0	0	0	0	0	0	0	0	0	0	0	0	0	0	0	0	0	0
62887803	TGCAGCGGCGGCGCGATGTACTGGAGGCGGACGCGCATCCATCCCGCGTAGGCGGCGGCGGCGAGCCCG	1D	427093571	427093503	69	1.7e-22	95.652	100	0	0	0	0	0	0	1	-	1	1	0	0	0	0	0	0	0	1	0	0	0	0	0	0	0	0	0	0	0	0	0	0	0	0	0	0	0	0	0	0	0
4290788	TGCAGTTCCCTTGCACATGTCTCCGCGAGGCAAGGGCCCGCCACCGAGATCGGAAGAGCGGTTCAGCAG	1D	427100190	427100235	46	1.01e-12	97.826	66.6667	0	0	0	0	0	0	1	1	1	1	0	0	0	0	0	0	0	-	0	0	0	0	0	0	0	0	0	0	0	0	0	0	0	0	0	0	0	0	0	0	0
4320267	TGCAGCACACATGATGTGGTACTCAACAAGCGATGTACGTACGTGCAGGTTAATGAGGCAACTGTCTGC	1D	427355358	427355290	69	1.7e-22	95.652	100	0	0	0	0	0	0	1	1	1	-	0	0	0	0	0	0	0	-	0	0	0	0	0	0	0	0	0	0	0	0	0	0	0	0	0	0	0	0	0	0	0
4284831	TGCAGCTATCAGCACATGCGTAGGAGAAGTACTAAAGCTATAGCCGAGATCGGAAGAGCGGTTCAGCAG	1D	427694115	427694160	46	1.22e-11	95.652	66.6667	0	0	0	0	0	0	1	1	1	-	0	0	0	0	0	0	0	-	0	0	0	0	0	0	0	0	0	0	0	0	0	0	0	0	0	0	0	0	0	0	0
62928524	TGCAGCTCACGGTGTAGCAGCTGTCGGGGCGGGAGAGCGCGTCGGAGTACCGCACCGCGGCCTCCTGGT	1D	429006974	429007042	69	1.7e-22	95.652	100	0	0	0	0	0	0	1	0	0	0	0	0	0	0	0	0	0	1	0	0	0	0	0	0	0	0	0	0	0	0	0	0	0	0	0	0	0	0	0	0	0
62917951	TGCAGCACGCTTGCACATGGCGCCTTAACTTAAGAGAGCATGCGTACGCAGGCGTGCGAGTGCAACGTG	1D	429426837	429426769	69	2.07e-21	94.203	100	0	0	0	0	0	0	1	1	1	0	0	0	0	0	0	0	0	-	0	0	0	0	0	0	0	0	0	0	0	0	0	0	0	0	0	0	0	0	0	0	0
4327267	TGCAGTCAACGTGCGGGAAAGCTGCCGCGATGGCCTTTGCGATGGTGCCGAGATCGGAAGAGCGGTTCA	1D	429623986	429624035	50	3.51e-12	94	72.4638	0	0	0	0	0	0	1	1	-	-	0	0	0	0	0	0	0	-	0	0	0	0	0	0	0	0	0	0	0	0	0	0	0	0	0	0	0	0	0	0	0
62887888	TGCAGCGTCCTCGATCTCCCACACGTCGTCGCGGAGGCCCCCGCCGACGGAGAGGTGCGATTCATCGCC	1D	429623989	429623922	68	1.4e-23	97.059	98.5507	0	0	0	0	0	0	1	1	1	1	0	0	0	0	0	0	0	-	0	0	0	0	0	0	0	0	0	0	0	0	0	0	0	0	0	0	0	0	0	0	0
4299060	TGCAGCTGCCGCCCAACGCGCGCTGCCCTCTTCGCCTCGTCTGCCGAGATCGGAAGAGCGGTTCAGCAG	1D	432706125	432706170	46	1.22e-11	95.652	66.6667	0	0	0	0	0	0	1	1	1	1	0	0	0	0	0	0	0	-	0	0	0	0	0	0	0	0	0	0	0	0	0	0	0	0	0	0	0	0	0	0	0
62862299	TGCAGCCGCTCCATGATGTGCCCCAGGGCGTCCGCCGAGATCGGAAGAGCGGTTCAGCAGGAATGCCGA	1D	432706127	432706093	36	3.29e-06	97.222	52.1739	0	0	0	0	0	0	1	1	1	1	0	0	0	0	0	0	0	1	0	0	0	0	0	0	0	0	0	0	0	0	0	0	0	0	0	0	0	0	0	0	0
62849392	TGCAGGAGCATTAGGCGGGCGCACGCGGTGAGCGACAGCGGCGCGACAAGGCAGACAAACGAGACGGCC	1D	433374083	433374145	63	7.23e-21	96.825	91.3043	0	0	0	0	0	0	1	1	0	0	0	0	0	0	0	0	0	1	0	0	0	0	0	0	0	0	0	0	0	0	0	0	0	0	0	0	0	0	0	0	0
4276641	TGCAGGAGCGCCCGAGGTTCAACTCGATCCACATGGGCGTTTCCCGAATCCGAGATCGGAAGAGCGGTT	1D	433438914	433438958	45	4.27e-11	95.556	65.2174	0	0	0	0	0	0	1	1	-	1	0	0	0	0	0	0	0	-	0	0	0	0	0	0	0	0	0	0	0	0	0	0	0	0	0	0	0	0	0	0	0
62926047	TGCAGTCGCCGTCGCCGACGGTGGTTTCGTCGTCGGGCCACCGCTCCCGCTCGGCCTCCTCGTAGAACC	1D	434100881	434100949	69	4e-24	97.101	100	0	0	0	0	0	0	1	1	1	0	0	0	0	0	0	0	0	-	0	0	0	0	0	0	0	0	0	0	0	0	0	0	0	0	0	0	0	0	0	0	0
4301515	TGCAGTTGGTTGGGGTGCTGTTGGCGCGTCGCGGCATTGGATCGGGCCGAGATCGGAAGAGCGGTTCAG	1D	434192782	434192716	68	2.88e-13	88.235	98.5507	0	0	0	0	0	0	1	1	1	1	-	0	0	0	0	0	0	-	0	0	0	0	0	0	0	0	0	0	0	0	0	0	0	0	0	0	0	0	0	0	0
62851337	TGCAGTGGTTGTTGTAGCACCAACATGATCACTGAGCACACGAGCAGCCGAGCCCATTTTTTCTGCCAA	1D	434208259	434208191	69	8.81e-20	92.754	100	0	0	0	0	0	0	1	1	0	0	0	0	0	0	0	0	0	1	0	0	0	0	0	0	0	0	0	0	0	0	0	0	0	0	0	0	0	0	0	0	0
62932270	TGCAGGCGGGCGACCTTCCTCAGCTGCTCGTGGGACAGCGGGTCGAACACGACGATCTCGTCCAGCCGA	1D	434216153	434216220	68	1.4e-23	97.059	98.5507	0	0	0	0	0	0	1	1	1	-	0	0	0	0	0	0	0	-	0	0	0	0	0	0	0	0	0	0	0	0	0	0	0	0	0	0	0	0	0	0	0
4287484	TGCAGGGAGAAGGTGAGCATCTCGCCGTTGCGCGCGTTCGTGACGGTGGAGGGCGCGGGGGCTGACAAG	1D	435179186	435179251	66	3.28e-25	100	95.6522	0	0	0	0	0	0	1	1	0	0	0	0	0	0	0	0	0	1	0	0	0	0	0	0	0	0	0	0	0	0	0	0	0	0	0	0	0	0	0	0	0
4277127	TGCAGACGTTGTACTTACACTATAACAATCTCGCTGGTGATGTCGTCATCGATGGCGCCATCGGAGCGG	1D	435655268	435655200	69	1.07e-18	91.304	100	0	0	0	0	0	0	1	1	1	-	0	0	0	0	0	0	0	1	0	0	0	0	0	0	0	0	0	0	0	0	0	0	0	0	0	0	0	0	0	0	0
4302598	TGCAGGATGATGGGCGAGGAGGAGGAGGATGCCTTCGAGGCGTCGTCGTGCGCCTCCTCCGAGATCGGA	1D	435949383	435949443	61	3.75e-18	95.082	88.4058	0	0	0	0	0	0	1	1	1	-	0	0	0	0	0	0	0	-	0	0	0	0	0	0	0	0	0	0	0	0	0	0	0	0	0	0	0	0	0	0	0
62811637	TGCAGCCATTTCTTTCTTTGAGAGGTCACCCGAGAGGCCAGCCAACCAATCTGCGGTGGTAATACCCAA	1D	438415392	438415457	66	1.7e-22	96.97	95.6522	0	0	0	0	0	0	1	0	1	0	0	0	0	0	0	0	0	1	0	0	0	0	0	0	0	0	0	0	0	0	0	0	0	0	0	0	0	0	0	0	0
4309464	TGCAGGTGGCGACGGGCCAGGATCAGAAATGGTGCCCGTGGGGGCCAATGACGTGGGCCAGGTGGACGG	1D	438813726	438813794	69	1.7e-22	95.652	100	0	0	0	0	0	0	1	1	0	0	0	0	0	0	0	0	0	-	0	0	0	0	0	0	0	0	0	0	0	0	0	0	0	0	0	0	0	0	0	0	0
4291666	TGCAGCTTCGTCTACTTCCATGGGCGCCACGGAGGAGACACGGGCGCAGACCGAGATCGGAAGAGCGGT	1D	438814758	438814706	53	8.25e-14	94.34	76.8116	0	0	0	0	0	0	1	0	0	0	0	0	0	0	0	0	0	-	0	0	0	0	0	0	0	0	0	0	0	0	0	0	0	0	0	0	0	0	0	0	0
62935612	TGCAGTTGGTGCCGGTTTATGTGGCAACGGGTCAGGCTCAGAAACTGTGCCCATGGAGGCCAACGGCGT	1D	439092088	439092154	67	1.07e-18	92.537	97.1014	0	0	0	0	0	0	1	0	0	0	0	0	0	0	0	0	0	-	0	0	0	0	0	0	0	0	0	0	0	0	0	0	0	0	0	0	0	0	0	0	0
4311087	TGCAGTTGGTGTCGGTGCATGTGGCAACGTGTCAGGCTCAGAAACTGTGCCCATGGAGGCCAATAGCGT	1D	439092088	439092154	67	2.07e-21	95.522	97.1014	0	0	0	0	0	0	1	1	0	0	0	0	0	0	0	0	0	-	0	0	0	0	0	0	0	0	0	0	0	0	0	0	0	0	0	0	0	0	0	0	0
32736399	TGCAGAGACTGACCCTGATCAGAGCTTCGAGGCGAAGTGCCTGCTCTTCTCCTCATCGCTCTCCACGGC	1D	439777201	439777269	69	1.7e-22	95.652	100	0	0	0	0	0	0	1	-	1	-	0	0	0	0	0	0	0	1	0	0	0	0	0	0	0	0	0	0	0	0	0	0	0	0	0	0	0	0	0	0	0
62874070	TGCAGGCCCTTTGTGATATCTATTAATCTATATATCCATCGAAGCTAGTTCCTTTACCACCACGGTACC	1D	440127578	440127514	65	1.59e-16	92.308	94.2029	0	0	0	0	0	0	1	-	1	0	0	0	0	0	0	0	0	1	0	0	0	0	0	0	0	0	0	0	0	0	0	0	0	0	0	0	0	0	0	0	0
4269708	TGCAGGCCCGAACAGTCTAGAACCTGATCAAGGTGTGAGAAGAATTGGTATGCTCTACACGTACGCAAG	1D	440457252	440457320	69	1.07e-18	91.304	100	0	0	0	0	0	0	1	0	1	0	0	0	0	0	0	0	0	1	0	0	0	0	0	0	0	0	0	0	0	0	0	0	0	0	0	0	0	0	0	0	0
62874201	TGCAGGCGTGACGCGGAGAGGTTGGCGGCGGGCGGGAGGGCGAGCGCGGCGGTCTTGGCGGGGTTCTTG	1D	441687190	441687258	69	1.7e-22	95.652	100	0	0	0	0	0	0	1	1	1	0	0	0	0	0	0	0	0	-	0	0	0	0	0	0	0	0	0	0	0	0	0	0	0	0	0	0	0	0	0	0	0
4283405	TGCAGGCCAAGACGAGACGGACAGGCGCCATGTGCGCGCGCACGTACCCGAGATCGGAAGAGCGGTTCA	1D	441692309	441692355	47	2.88e-13	97.872	68.1159	0	0	0	0	0	0	1	1	1	0	0	0	0	0	0	0	0	-	0	0	0	0	0	0	0	0	0	0	0	0	0	0	0	0	0	0	0	0	0	0	0
62900238	TGCAGTCGTCGTTGCCACTGCCGCTGCCGCTCCCGTCGGACGTCGACCAGGAGCGCGACCGCCGCTTCC	1D	441776904	441776842	69	1.31e-17	89.855	100	0	0	0	0	0	0	1	1	1	0	0	0	0	0	0	0	0	-	0	0	0	0	0	0	0	0	0	0	0	0	0	0	0	0	0	0	0	0	0	0	0
62898967	TGCAGGAAACTACGAACGGTTTCGGGACTATCGATGGCGTACGGCGGTGTGCTGGGCAGGTGGGGCGGC	1D	441929784	441929852	69	4e-24	97.101	100	0	0	0	0	0	0	1	1	0	0	0	0	0	0	0	0	0	1	0	0	0	0	0	0	0	0	0	0	0	0	0	0	0	0	0	0	0	0	0	0	0
62905799	TGCAGGTACACCTCCACGCCTGCTTGCATAAACACACACATCATATATGTTTCGATCGATGCCGAGATC	1D	442217875	442217813	63	7.23e-21	96.825	91.3043	0	0	0	0	0	0	1	1	1	0	0	0	0	0	0	0	0	-	0	0	0	0	0	0	0	0	0	0	0	0	0	0	0	0	0	0	0	0	0	0	0
4276133	TGCAGTTGGAGTTCACACGAGTAAGCGTCGATCGAGCGTGGAGGAGGAATGGATGGTTATGAGTACGGA	1D	443848671	443848739	69	2.07e-21	94.203	100	0	0	0	0	0	0	1	0	0	0	0	0	0	0	0	0	0	-	0	0	0	0	0	0	0	0	0	0	0	0	0	0	0	0	0	0	0	0	0	0	0
62851417	TGCAGTGTGTCTCCGATCCGATCGCATGGAGGACTTGGCTCGCGTCGCCCCACGGAAAAGGAGGCAGAA	1D	444983394	444983323	72	4.56e-17	88.889	104.348	0	0	0	0	0	0	1	1	1	0	0	0	0	0	0	0	0	-	0	0	0	0	0	0	0	0	0	0	0	0	0	0	0	0	0	0	0	0	0	0	0
62892355	TGCAGCGGGCATGGTCACCACCTGCCGCTGACACATGGGGCAGCTCCCCTTGGCTTGCAGCCACCTCTC	1D	445719407	445719469	63	3.75e-18	93.651	91.3043	0	0	0	0	0	0	1	0	1	0	0	0	0	0	0	0	0	1	0	0	0	0	0	0	0	0	0	0	0	0	0	0	0	0	0	0	0	0	0	0	0
62890548	TGCAGCATGTCTTTGAGGAGAGCGCGGCCGTGGCGGTACCCGAGGAAATAGATGTCGTAGCGGCGGTCG	1D	446859863	446859795	69	4e-24	97.101	100	0	0	0	0	0	0	1	0	0	0	0	0	0	0	0	0	-	-	0	0	0	0	0	0	0	0	0	0	0	0	0	0	0	0	0	0	0	0	0	0	0
4319265	TGCAGAAGGTGTTCGCTGAGGCTGAAGAGATGGCGCGAAGATACCGAGATCGGAAGAGCGGTTCAGCAG	1D	446874426	446874474	49	1.49e-10	91.837	71.0145	0	0	0	0	0	0	1	0	1	0	0	0	0	0	0	0	0	-	0	0	0	0	0	0	0	0	0	0	0	0	0	0	0	0	0	0	0	0	0	0	0
62933241	TGCAGATCCCGCCCGAGGAGAAACAAGCGTCAGCAAATCAAACAATCACCGAAGCTACCGAATCCAAGC	1D	446895066	446894999	68	1.4e-23	97.059	98.5507	0	0	0	0	0	0	1	1	-	0	0	0	0	0	0	0	0	1	0	0	0	0	0	0	0	0	0	0	0	0	0	0	0	0	0	0	0	0	0	0	0
4296400	TGCAGCATCGACGCCCTGAAGAACGTGGAGGTGAACCAGAGTGGTGCTCAGGAGTACGTCAAGAACGAG	1D	447747216	447747284	69	1.07e-18	91.304	100	0	0	0	0	0	0	1	1	1	0	0	0	-	0	0	0	0	-	0	0	0	0	0	0	0	0	0	0	0	0	0	0	0	0	0	0	0	0	0	0	0
100008916	TGCAGACCATGCATTATTGCCACGAAACACACACGCCATAGGAAGCAAAGCGAACGTCTGCAACGGATC	1D	449323554	449323618	69	3.75e-18	92.754	100	0	0	0	0	0	0	1	0	0	0	0	0	0	0	0	0	0	-	0	0	0	0	0	0	0	0	0	0	0	0	0	0	0	0	0	0	0	0	0	0	0
100487292	TGCAGTCGATGGGGCCAGGACGTGGCCACGTCGTCGGCGGTCACCGAGATCGGAAGAGCGGTTCAGCAG	1D	449323770	449323734	37	7.73e-08	97.297	53.6232	0	0	0	0	0	0	1	0	0	0	0	0	0	0	0	0	0	1	0	0	0	0	0	0	0	0	0	0	0	0	0	0	0	0	0	0	0	0	0	0	0
100315297	TGCAGCGGCTCAACTCGCTGCTCAACTACAAGGAGGTGCTCAACCGCGGCGCCAGCAAGTAGCATGCCG	1D	449324688	449324623	69	7.23e-21	94.203	100	0	0	0	0	0	0	1	0	0	0	0	0	0	0	0	0	0	1	0	0	0	0	0	0	0	0	0	0	0	0	0	0	0	0	0	0	0	0	0	0	0
100046993	TGCAGGTTACATGTTCTTTATAAACATTCTGATTTTGCAGGATTCCTTTGAGCTTCCCCGAGATCGGAA	1D	449922987	449923046	61	5.56e-16	93.443	88.4058	0	0	0	0	0	0	1	0	0	0	0	0	0	0	0	0	0	1	0	0	0	0	0	0	0	0	0	0	0	0	0	0	0	0	0	0	0	0	0	0	0
62926388	TGCAGGGACGTAGAGCAGAGACGGATCAGCCACTGGCTCGCCTCGCCTTCGGTCTTGGTGGTGAACCGA	1D	451174570	451174529	42	9.42e-07	90.476	60.8696	0	0	0	0	0	0	1	0	0	0	0	0	0	0	0	0	0	-	0	0	0	0	0	0	0	0	0	0	0	0	0	0	0	0	0	0	0	0	0	0	0
4309580	TGCAGCGTCACGCCCTGCACGCTCACCCCCCTGCACTCCTCGAAATGCAACGCCTGCAACAACAGCAAC	1D	451303444	451303380	65	4.87e-23	98.462	94.2029	0	0	0	0	0	0	1	-	-	0	0	0	0	0	0	0	0	1	0	0	0	0	0	0	0	0	0	0	0	0	0	0	0	0	0	0	0	0	0	0	0
4286652	TGCAGGTTGACGGCCTCTGCATCCCGTGTGTGTCGAAGTTATATAGGAAGGACGGGCAATTTAACCTGC	1D	451956742	451956674	69	4e-24	97.101	100	0	0	0	0	0	0	1	1	1	0	0	0	0	0	0	0	0	1	0	0	0	0	0	0	0	0	0	0	0	0	0	0	0	0	0	0	0	0	0	0	0
32711632	TGCAGCAACACTTGTCACGGCCAGCTACCTGCAAATCTGTTGGAGCTAGCCGTAGCCTAGCCTTGCTTG	1D	452516887	452516819	69	3.28e-25	98.551	100	0	0	0	0	0	0	1	-	1	-	0	0	0	0	0	0	0	-	0	0	0	0	0	0	0	0	0	0	0	0	0	0	0	0	0	0	0	0	0	0	0
4288860	TGCAGTAGATGAGCAGCATGATTTCGGTTGGCCTATGATCAGCGGTCACGCTAAAATGATTGGCGATGA	1D	453007944	453007987	44	1.22e-11	97.727	63.7681	0	0	0	0	0	0	1	-	0	0	0	0	0	0	0	0	0	-	0	0	0	0	0	0	0	0	0	0	0	0	0	0	0	0	0	0	0	0	0	0	0
32761508	TGCAGTGACGCCTTCCCCGTCATGCTCATGCGTGCCGCCGCTGGGTTTGCTTGATTCCACTCCACTTCA	1D	453243493	453243425	69	4e-24	97.101	100	0	0	0	0	0	0	1	1	1	0	0	0	0	0	0	0	0	-	0	0	0	0	0	0	0	0	0	0	0	0	0	0	0	0	0	0	0	0	0	0	0
62873799	TGCAGGAGGAAGGATAGGAGAACCTTCGAATGAAACGATGATCTCTCCATGAGTAGCTAAGGTCCTCCT	1D	453792841	453792774	68	3.08e-19	92.647	98.5507	0	0	0	0	0	0	1	-	1	0	0	0	0	0	0	0	0	1	0	0	0	0	0	0	0	0	0	0	0	0	0	0	0	0	0	0	0	0	0	0	0
62805191	TGCAGCCAAGTTCATCCCTCTAGTCTCCGCCGTGAACGGAACCTAAGATTTCTGAAACGCTAAAGCGAA	1D	454450029	454450091	63	3.08e-19	95.238	91.3043	0	0	0	0	0	0	1	1	0	0	0	0	0	0	0	0	0	-	0	0	0	0	0	0	0	0	0	0	0	0	0	0	0	0	0	0	0	0	0	0	0
62919650	TGCAGTTCACGATGACCACACCGATGTCGAGCGGCCGCACGCGGGTCTTGATCAGCAGCTCGTCGATCA	1D	454494093	454494159	67	6.77e-15	88.06	97.1014	0	0	0	0	0	0	1	1	0	0	0	0	0	0	0	0	0	-	0	0	0	0	0	0	0	0	0	0	0	0	0	0	0	0	0	0	0	0	0	0	0
62872379	TGCAGCCCAAGTTTAGAGTGGCCAGTAGTTGGCGAGTGGCGGTTGGAAGGAGCGAGTCGGCGGTTTGTG	1D	455008741	455008809	69	1.7e-22	95.652	100	0	0	0	0	0	0	1	1	1	0	0	0	0	0	0	0	0	1	0	0	0	0	0	0	0	0	0	0	0	0	0	0	0	0	0	0	0	0	0	0	0
62899381	TGCAGGCCTCCGCGTCGCCGATTCAGCGGCTGCGCTGGTATTCCGTGCGGTATTCTCCTCCACCTCCTC	1D	455715109	455715073	37	1.82e-09	100	53.6232	0	0	0	0	0	0	1	-	1	0	0	0	0	0	0	0	0	1	0	0	0	0	0	0	0	0	0	0	0	0	0	0	0	0	0	0	0	0	0	0	0
62897958	TGCAGCTGCCGGCATCTTCCTCCAGGTTGCGTGCGCGAACTCCGATGGCGCTCCAGGGGACACTGCCTC	1D	456061757	456061690	68	1.4e-23	97.059	98.5507	0	0	0	0	0	0	1	1	-	0	0	0	0	0	0	0	0	1	0	0	0	0	0	0	0	0	0	0	0	0	0	0	0	0	0	0	0	0	0	0	0
4309372	TGCAGGCACGCACACACATCCATGGAGACGCGAAGCACGTGATCGAGCCTTGTCCGTGTAGTCCACGCG	1D	457399982	457400050	69	8.81e-20	92.754	100	0	0	0	0	0	0	1	1	1	0	0	0	0	0	0	0	0	-	0	0	0	0	0	0	0	0	0	0	0	0	0	0	0	0	0	0	0	0	0	0	0
62905384	TGCAGAAAGTGGAAATGCATTGTGGAGAAGACCCTGTGAAGGACGACGGCGACGACCTAAGCCGCCGTC	1D	457523114	457523046	75	5.21e-10	80	108.696	0	0	0	0	0	0	1	1	-	0	0	0	0	0	0	0	0	-	0	0	0	0	0	0	0	0	0	0	0	0	0	0	0	0	0	0	0	0	0	0	0
62850541	TGCAGGTTGCAGATAGAAGCCTGATGATGGATCCATTCAAACCTTTTCGGTCTGTATTCAGACTGCATT	1D	457567516	457567584	69	2.07e-21	94.203	100	0	0	0	0	0	0	1	1	0	0	0	0	0	0	0	0	0	-	0	0	0	0	0	0	0	0	0	0	0	0	0	0	0	0	0	0	0	0	0	0	0
62886328	TGCAGAGCTCCTCGTCCTCGTCTCCTCCCCCTTCCCGCGGGTCCCGATCCCCAGATCGGAGCCACGCCG	1D	457601761	457601832	72	6.34e-09	79.167	104.348	0	0	0	0	0	0	1	-	1	-	0	0	0	0	0	0	0	1	0	0	0	0	0	0	0	0	0	0	0	0	0	0	0	0	0	0	0	0	0	0	0
100560222	TGCAGACATGTTTCATTCAGGCCGCCTACTAGCAACTTCCTTGGAACAAATGACCTATCAGGTGTTTTT	1D	460063385	460063453	69	4e-24	97.101	100	0	0	0	0	0	0	1	0	0	0	0	0	0	0	0	0	0	1	0	0	0	0	0	0	0	0	0	0	0	0	0	0	0	0	0	0	0	0	0	0	0
62852447	TGCAGGCGTGTGCACCTCGCACCTGATCGTGTCCTGCTGCGGCCCGCGGGGCGGGTACGCCCGCCTGAC	1D	460551971	460551905	67	1.07e-18	92.537	97.1014	0	0	0	0	0	0	1	1	0	0	0	0	0	0	0	0	0	1	0	0	0	0	0	0	0	0	0	0	0	0	0	0	0	0	0	0	0	0	0	0	0
100646096	TGCAGAGTAGAAGGTCGATGAGGGAGCCGAAGGCGAAGGAGACGGGGAAGAAGCAGGCGGTGAGGAACG	1D	463417841	463417789	53	4.27e-11	90.566	76.8116	0	0	0	0	0	0	1	0	0	0	0	0	0	0	0	0	0	1	0	0	0	0	0	0	0	0	0	0	0	0	0	0	0	0	0	0	0	0	0	0	0
32746575	TGCAGAAGATGGACTAATGTTATCATTGTTGAAAGGGGATGAGAGTTCATCTGTACTGAAGGCATCCTT	1D	465079253	465079185	69	4e-24	97.101	100	0	0	0	0	0	0	1	1	1	0	0	0	0	0	0	0	0	-	0	0	0	0	0	0	0	0	0	0	0	0	0	0	0	0	0	0	0	0	0	0	0
4284475	TGCAGCCCGCCGTGCAGGTGCAGGGCATCGATCGATCAACCACGGGCGACGTGCCTCGCGGCGTAGACA	1D	465271781	465271849	69	3.28e-25	98.551	100	0	0	0	0	0	0	1	0	0	0	0	0	0	0	0	0	0	1	0	0	0	0	0	0	0	0	0	0	0	0	0	0	0	0	0	0	0	0	0	0	0
4268386	TGCAGACTGTGAACGATGTGCTGGTTGGCGTGACCTCCGCGGCGCTGTCGCGCTATTATTTCCGCAAGA	1D	465578655	465578723	69	1.7e-22	95.652	100	0	0	0	0	0	0	1	1	0	0	0	0	0	0	0	0	0	-	0	0	0	0	0	0	0	0	0	0	0	0	0	0	0	0	0	0	0	0	0	0	0
4303230	TGCAGCTATATGACTGAAATCAGGGTACGCTCTTTGCCACACCGTGGCTCTAAGATTTACTGCTAGTGC	1D	465658445	465658513	69	4e-24	97.101	100	0	0	0	0	0	0	1	1	1	0	0	0	0	0	0	0	0	1	0	0	0	0	0	0	0	0	0	0	0	0	0	0	0	0	0	0	0	0	0	0	0
32714044	TGCAGGTTTACGGCGGAGGAGGAGTGGTCTTGCGAGACCATGGTGGATGCTCGTTCCTCCCAAGCACTT	1D	466011864	466011933	70	1.15e-24	98.571	101.449	0	0	0	0	0	0	1	0	0	0	0	0	0	0	0	0	0	1	0	0	0	0	0	0	0	0	0	0	0	0	0	0	0	0	0	0	0	0	0	0	0
62805376	TGCAGCCGCGCCGACGCCCTGCTACCCCGCGGGCGGTGGTGATCCCCACCGCCAGCAGCCGCCAAAGCG	1D	466629578	466629516	63	1.59e-16	92.063	91.3043	0	0	0	0	0	0	1	-	1	0	0	0	0	0	0	0	0	-	0	0	0	0	0	0	0	0	0	0	0	0	0	0	0	0	0	0	0	0	0	0	0
4322517	TGCAGAGGTGGTGCAGTGGGCGCGCTCGCGCACTCGCAGACCCACGTTCAGACTCTTGCTGCTCGATCG	1D	466652830	466652894	65	3.51e-12	86.154	94.2029	0	0	0	0	0	0	1	1	1	0	0	0	0	0	0	0	0	1	0	0	0	0	0	0	0	0	0	0	0	0	0	0	0	0	0	0	0	0	0	0	0
4270777	TGCAGCCTGAAGAAGCTAAAGGAGCTTGAGGTGAACCAGAGTGGTGAAAAGACAGGGGAGCAGCGCGTC	1D	466663760	466663692	69	1.07e-18	91.304	100	0	0	0	0	0	0	1	1	0	0	0	0	0	0	0	0	0	1	0	0	0	0	0	0	0	0	0	0	0	0	0	0	0	0	0	0	0	0	0	0	0
4289284	TGCAGCGTCTCCCTGGCGCCGCCGCGGGAGCCAGCCTATCCTGTACGGCGCCAGCCGAGATCGGAAGAG	1D	467028017	467028071	55	1.31e-17	98.182	79.7101	0	0	0	0	0	0	1	1	1	0	0	0	0	0	0	0	0	-	0	0	0	0	0	0	0	0	0	0	0	0	0	0	0	0	0	0	0	0	0	0	0
4285610	TGCAGGCGACGACGACCTGAGCGACCACGACAACGGGACGCTTCTCCCGAGATCGGAAGAGCGGTTCAG	1D	467028020	467027973	48	2.21e-08	89.583	69.5652	0	0	0	0	0	0	1	1	1	0	0	0	0	0	0	0	0	-	0	0	0	0	0	0	0	0	0	0	0	0	0	0	0	0	0	0	0	0	0	0	0
4300564	TGCAGCAGAGCCCCTTCGCCGACGGCGACCACAGCTCAGGTCACAGCTGGATGGCCGAGATCGGAAGAG	1D	467558604	467558660	57	1.31e-17	96.491	82.6087	0	0	0	0	0	0	1	0	0	0	0	0	0	0	0	0	0	1	0	0	0	0	0	0	0	0	0	0	0	0	0	0	0	0	0	0	0	0	0	0	0
62931152	TGCAGACCAAGATAGTAGGCATTGCGTACTGAAAAGCAACCACACTTGTCTGGGTGCCAAGCAAGGACA	1D	467713898	467713966	69	1.7e-22	95.652	100	0	0	0	0	0	0	1	0	1	0	0	0	0	0	0	0	0	1	0	0	0	0	0	0	0	0	0	0	0	0	0	0	0	0	0	0	0	0	0	0	0
4267779	TGCAGCCGAACGAGACATGGCAAGAGCAGTGCAGCACACATGCAGCAGCAGCAGGGGAATGGCTCCGCG	1D	467970629	467970696	69	2.07e-21	95.652	100	0	0	0	0	0	0	1	1	0	0	0	0	0	0	0	0	0	1	0	0	0	0	0	0	0	0	0	0	0	0	0	0	0	0	0	0	0	0	0	0	0
100294959	TGCAGCAGTGGAGTTTGTTTGTTGGAGCAAAGAAAAGACGTCGAAATGCATGCCCGTGGAAAACGCAGC	1D	468146828	468146760	69	1.7e-22	95.652	100	0	0	0	0	0	0	1	0	0	0	0	0	0	0	0	0	0	-	0	0	0	0	0	0	0	0	0	0	0	0	0	0	0	0	0	0	0	0	0	0	0
4320220	TGCAGGCCGTAGAGTTGGATTTTTGCTCTTGTTGTTTGTTGGTATTAGACTCTTGGAAATGAACTTGCC	1D	468429363	468429294	70	1.4e-23	97.143	101.449	0	0	0	0	0	0	1	-	1	0	0	0	0	0	0	0	0	1	0	0	0	0	0	0	0	0	0	0	0	0	0	0	0	0	0	0	0	0	0	0	0
62923505	TGCAGTGCTGGTCGGAGCTGTTGGTCTCTTTGGCGGCGGCGGGGAAGAGCTCGAAGGGGCCGAGGCGGT	1D	469719841	469719903	69	3.51e-12	84.058	100	0	0	0	0	0	0	1	1	1	0	0	0	0	0	0	0	0	1	0	0	0	0	0	0	0	0	0	0	0	0	0	0	0	0	0	0	0	0	0	0	0
62906160	TGCAGCAGCAACGCCGTCCAGCCGCCGCCGCGGGCGCCCCCTCACGTGGCACCAGTGTACTAGGCTACC	1D	469719843	469719776	68	1.4e-23	97.059	98.5507	0	0	0	0	0	0	1	1	-	0	0	0	0	0	0	0	0	1	0	0	0	0	0	0	0	0	0	0	0	0	0	0	0	0	0	0	0	0	0	0	0
4312320	TGCAGTGGCAGTACTATTTGTTGCACCAGTACGCTACAGAGTGTTTCTACACGCATGTATGTATTCTGA	1D	469720213	469720156	58	3.75e-18	96.552	84.058	0	0	0	0	0	0	1	1	1	0	0	0	0	0	0	0	0	1	0	0	0	0	0	0	0	0	0	0	0	0	0	0	0	0	0	0	0	0	0	0	0
62906894	TGCAGCTCATAATCAATGCTCATGTCGCCTACATATACGAGGGGTCGTCACCCCGTCAGATGAGCACCA	1D	469721404	469721333	72	2.07e-21	93.056	104.348	0	0	0	0	0	0	1	1	1	0	0	0	0	0	0	0	0	1	0	0	0	0	0	0	0	0	0	0	0	0	0	0	0	0	0	0	0	0	0	0	0
32743724	TGCAGGTAGCTAGGTAGACTCATTCCTAGACGCTACGTACGCATGAATGGTGCATGTCGTGGCCAAGTT	1D	469730918	469730848	71	4e-24	97.183	102.899	0	0	0	0	0	0	1	1	-	0	0	0	0	0	0	0	0	-	0	0	0	0	0	0	0	0	0	0	0	0	0	0	0	0	0	0	0	0	0	0	0
62894543	TGCAGGGAGTCCCCGACGTTGACGAAGAGGGAATCCGAGATCGGAAGAGCGGTTCAGCAGGAATGCCGA	1D	469911395	469911360	36	6.34e-09	100	52.1739	0	0	0	0	0	0	1	1	-	0	0	0	0	0	0	0	0	1	0	0	0	0	0	0	0	0	0	0	0	0	0	0	0	0	0	0	0	0	0	0	0
100543558	TGCAGTCTTGGGCGGCGGCGGGGAAGAGCTTGAAGGGGCCGAGGCGGTTGTCGCCGAGGCGGGACTTGT	1D	469911955	469911887	69	4e-24	97.101	100	0	0	0	0	0	0	1	1	-	0	0	0	0	0	0	0	0	-	0	0	0	0	0	0	0	0	0	0	0	0	0	0	0	0	0	0	0	0	0	0	0
32766477	TGCAGTTTGTTGGATGCTGATGTTTTTATGCCATATTGGTGGAAGCAATCAGCCCATTGCATTGACGCC	1D	470409824	470409889	66	3.28e-25	100	95.6522	0	0	0	0	0	0	1	0	1	0	0	0	0	0	0	0	0	-	0	0	0	0	0	0	0	0	0	0	0	0	0	0	0	0	0	0	0	0	0	0	0
4278496	TGCAGCTGGGCTGAGGATTTCTCTTGTAGAGAGGAGGAGGTGGGGGGACACGGGCAGATGGCTACAGGG	1D	471840836	471840890	60	4.27e-11	86.667	86.9565	0	0	0	0	0	0	1	1	0	0	0	0	0	0	0	0	0	-	0	0	0	0	0	0	0	0	0	0	0	0	0	0	0	0	0	0	0	0	0	0	0
4318898	TGCAGGGAGACGCGTACGTCCACCTTTCACGCGCGCATGCATGCGGCCTGTTGATGCATGCACCGATAC	1D	472170765	472170803	39	7.73e-08	94.872	56.5217	0	0	0	0	0	0	1	-	0	0	0	0	0	0	0	0	0	1	0	0	0	0	0	0	0	0	0	0	0	0	0	0	0	0	0	0	0	0	0	0	0
62920890	TGCAGCTGGTAGTAGAGATGGCACGCGGACAGCCCAGGCGACGGTGTCAGCGGTGGTGCCGAGATCGGA	1D	472848885	472848830	56	1.94e-15	94.643	81.1594	0	0	0	0	0	0	1	1	0	0	0	0	0	0	0	0	0	-	0	0	0	0	0	0	0	0	0	0	0	0	0	0	0	0	0	0	0	0	0	0	0
4291195	TGCAGGAATTCAGGGATGTTCGTGCGTGTGCATGTGCATGGTGCCTTGCGACCGCCGAGATCGGAAGAG	1D	472967256	472967312	57	6.77e-15	92.982	82.6087	0	0	0	0	0	0	1	0	-	0	0	0	0	0	0	0	0	1	0	0	0	0	0	0	0	0	0	0	0	0	0	0	0	0	0	0	0	0	0	0	0
62890673	TGCAGCTTCAGCCAACGAGTTACCAAGGCGCAATCCCAAGCACACATGAACTGTACAGAATCGGGGTTG	1D	473149915	473149847	69	2.07e-21	94.203	100	0	0	0	0	0	0	1	1	0	0	0	0	0	0	0	0	0	-	0	0	0	0	0	0	0	0	0	0	0	0	0	0	0	0	0	0	0	0	0	0	0
4271799	TGCAGCTTTGTTTGTGTGCCTGGTGCTAATTTGACAGGGCAAGGCAGCAAATGGGATGTTGTTTTCATC	1D	473600686	473600744	59	4.56e-17	94.915	85.5072	0	0	0	0	0	0	1	1	-	0	0	0	0	0	0	0	0	-	0	0	0	0	0	0	0	0	0	0	0	0	0	0	0	0	0	0	0	0	0	0	0
62922308	TGCAGCAGGCTCGTCGGCGGCGGCGCCGTCGAGCAGGAACAGACCAAGGCACTGGTAAGGCCACATCTC	1D	473734928	473734996	69	4e-24	97.101	100	0	0	0	0	0	0	1	-	0	0	0	0	0	0	0	0	0	-	0	0	0	0	0	0	0	0	0	0	0	0	0	0	0	0	0	0	0	0	0	0	0
4296739	TGCAGCGTCAACAGCATCGCGCCACCCCTTGCAGACGGCCCGAGATCGGAAGAGCGGTTCAGCAGGAAT	1D	473743919	473743878	42	1.82e-09	95.238	60.8696	0	0	0	0	0	0	1	-	1	0	0	0	0	0	0	0	0	1	0	0	0	0	0	0	0	0	0	0	0	0	0	0	0	0	0	0	0	0	0	0	0
4302245	TGCAGTTACTTTCCTTTTAGCCAGAGATTGGATAACGCCGAGATCGGAAGAGCGGTTCAGCAGGAATGC	1D	474290105	474290067	40	2.21e-08	97.5	57.971	0	0	0	0	0	0	1	1	1	0	0	0	0	0	0	0	0	1	0	0	0	0	0	0	0	0	0	0	0	0	0	0	0	0	0	0	0	0	0	0	0
4275308	TGCAGTGATCGTTTGACGTGACACGTACGGCTCATCTCATACGACCGAGATCGGAAGAGCGGTTCAGCA	1D	474425534	474425489	46	5.21e-10	93.478	66.6667	0	0	0	0	0	0	1	1	1	0	0	0	0	0	0	0	0	1	0	0	0	0	0	0	0	0	0	0	0	0	0	0	0	0	0	0	0	0	0	0	0
4304970	TGCAGACCGCATGCAGACAGCTTGGTCGGGATGGCGTCGGTTGGTCAAGATTTTGCCCCGCCTCTTTCC	1D	474998687	474998616	72	4.56e-17	88.889	104.348	0	0	0	0	0	0	1	1	0	0	0	0	0	0	0	0	0	1	0	0	0	0	0	0	0	0	0	0	0	0	0	0	0	0	0	0	0	0	0	0	0
4296967	TGCAGCGCGTGAAACCGTGAGAGTGGACCATCCATCCTACTACAGCGTAGAGTATATATCCGAGATCGG	1D	475020382	475020440	62	1.94e-15	91.935	89.8551	0	0	0	0	0	0	1	1	0	0	0	0	0	0	0	0	0	-	0	0	0	0	0	0	0	0	0	0	0	0	0	0	0	0	0	0	0	0	0	0	0
62906159	TGCAGCAGATGGGCCAGCGACACCACCGCCGGCCGGGATTCGGCGTCTCCGTCGGCCGTGCCGAGATCG	1D	476169941	476169879	63	3.08e-19	95.238	91.3043	0	0	0	0	0	0	1	1	0	0	0	0	0	0	0	0	0	-	0	0	0	0	0	0	0	0	0	0	0	0	0	0	0	0	0	0	0	0	0	0	0
4284923	TGCAGAGCGTCTCGCTGCACAACATGGGCTTTGGTCGCCTTTGCATCAGGTCGCCGACTCTCCGAGATC	1D	476274622	476274561	62	2.52e-20	96.774	89.8551	0	0	0	0	0	0	1	0	1	0	0	0	0	0	0	0	0	-	0	0	0	0	0	0	0	0	0	0	0	0	0	0	0	0	0	0	0	0	0	0	0
62886538	TGCAGATCCATCAACAAGAACAACACGATCCATCGCACATGGATCCAAAAACACACGTTAGGTCAACCA	1D	476502676	476502609	71	4.56e-17	90.141	102.899	0	0	0	0	0	0	1	1	0	0	0	0	0	0	0	0	0	1	0	0	0	0	0	0	0	0	0	0	0	0	0	0	0	0	0	0	0	0	0	0	0
4303755	TGCAGTGTCACCGCGTTCAGCTCCGTCACGGGCGCCGTCTGCGAGTGCGGCAGAATCATGACGCAGCTT	1D	476995290	476995358	69	2.07e-21	94.203	100	0	0	0	0	0	0	1	-	1	0	0	0	0	0	0	0	0	1	0	0	0	0	0	0	0	0	0	0	0	0	0	0	0	0	0	0	0	0	0	0	0
62860180	TGCAGCGGCCGCGCGTGGATGATGATGCCCGTCCCCTCGCCAGCCGACGCCATCGCTCGCTGCTGGTGC	1D	477148234	477148297	65	7.23e-21	96.923	94.2029	0	0	0	0	0	0	1	1	0	0	0	0	0	0	0	0	0	1	0	0	0	0	0	0	0	0	0	0	0	0	0	0	0	0	0	0	0	0	0	0	0
62873146	TGCAGCTCACCGCAGGCGCTCTCGCTGGCGATTGTGATCCACCACGGCGACGATGCATCGGGACCTTCG	1D	477868854	477868921	68	5.94e-22	95.588	98.5507	0	0	0	0	0	0	1	1	-	0	0	0	0	0	0	0	0	1	0	0	0	0	0	0	0	0	0	0	0	0	0	0	0	0	0	0	0	0	0	0	0
4269644	TGCAGGCTGGCGCTGTCCCCGCCGTTTCTTGATAAACACAGTCTGCAACCTTGAACTTCTTAGCTGGCA	1D	477868856	477868790	67	5.56e-16	89.552	97.1014	0	0	0	0	0	0	1	1	1	0	0	0	0	0	0	0	0	-	0	0	0	0	0	0	0	0	0	0	0	0	0	0	0	0	0	0	0	0	0	0	0
4289028	TGCAGATCCTTCAGGTTGTCTGCACAAACGCGCGCGCAGCATAAAGTCAGCGAACACCGAACGGCCGAG	1D	478139399	478139464	67	2.52e-20	95.522	97.1014	0	0	0	0	0	0	1	1	1	0	0	0	0	0	0	0	0	-	0	0	0	0	0	0	0	0	0	0	0	0	0	0	0	0	0	0	0	0	0	0	0
62919274	TGCAGGTGACAGACCTGAAAATGGAATGGAGCACCGCCTTGCCCGTCCTCCTCGCCGCCGCCCTGCGCC	1D	478594332	478594264	69	3.28e-25	98.551	100	0	0	0	0	0	0	1	1	0	0	0	0	0	0	0	0	0	1	0	0	0	0	0	0	0	0	0	0	0	0	0	0	0	0	0	0	0	0	0	0	0
100470604	TGCAGCGTACACAGATGTCGGCTCATGTGTTCTGTGGCCATGGCCCGCAGGGGCTCACACACACACACA	1D	478618181	478618113	69	5.56e-16	89.855	100	0	0	0	0	0	0	1	0	0	0	0	0	0	0	0	0	0	-	0	0	0	0	0	0	0	0	0	0	0	0	0	0	0	0	0	0	0	0	0	0	0
62926287	TGCAGGCATTTGCGGGCTAAACTATCATGGCCGTCGCTGTCCGTCTATCGTTACGCTCGCACGTCGGGA	1D	479074334	479074402	69	1.7e-22	95.652	100	0	0	0	0	0	0	1	0	1	0	0	0	0	0	0	0	0	1	0	0	0	0	0	0	0	0	0	0	0	0	0	0	0	0	0	0	0	0	0	0	0
4318882	TGCAGCGGTGTGCGGGCCATCGGGGTCACGACATGCGCCGACGCGATCTTGACGGATCGAGCTCTGGAT	1D	479091931	479091857	75	3.08e-19	90.667	108.696	0	0	0	0	0	0	1	1	1	0	0	0	0	0	0	0	0	-	0	0	0	0	0	0	0	0	0	0	0	0	0	0	0	0	0	0	0	0	0	0	0
4317371	TGCAGTCTGCACTGCACTGCACGCATGTGGAGGAACATGGACGCACAGGGCGCGCCAGGGCAGGGCATG	1D	479126804	479126746	59	1.31e-17	96.61	85.5072	0	0	0	0	0	0	1	1	0	0	0	0	0	0	0	0	0	-	0	0	0	0	0	0	0	0	0	0	0	0	0	0	0	0	0	0	0	0	0	0	0
62906835	TGCAGCTAAACATCCCAAATACAGTGCTCCTTGGCGAAAATTCAGAATTCCCCAACACCAATACTGTAC	1D	479186127	479186060	69	2.52e-20	94.203	100	0	0	0	0	0	0	1	1	0	0	0	0	0	0	0	0	0	1	0	0	0	0	0	0	0	0	0	0	0	0	0	0	0	0	0	0	0	0	0	0	0
62888933	TGCAGGCTGGAACCAATGAGCCAATCATCATTTTATCCACGCAGCGTCGATCTCAGCTGCCCCGCTTTG	1D	479189052	479188974	79	4.56e-17	84.81	114.493	0	0	0	0	0	0	1	1	1	0	0	0	0	0	0	0	0	-	0	0	0	0	0	0	0	0	0	0	0	0	0	0	0	0	0	0	0	0	0	0	0
62876272	TGCAGCTGGTTGGTGGGAGAGGGGGTCGGGGTCGGGGTGGCCTGGATGGATTTATACGCCTCGCCCGAG	1D	479211163	479211223	61	1.49e-10	86.885	88.4058	0	0	0	0	0	0	1	0	1	0	0	0	0	0	0	0	0	-	0	0	0	0	0	0	0	0	0	0	0	0	0	0	0	0	0	0	0	0	0	0	0
100010105	TGCAGTTTACAAATCATTGGGGTCTTTGAAAACAACAACGTGAAATACTAGTCCAGATCATAGACCCTG	1D	479218362	479218431	70	3.08e-19	92.857	101.449	0	0	0	0	0	0	1	0	0	0	0	0	0	0	0	0	0	1	0	0	0	0	0	0	0	0	0	0	0	0	0	0	0	0	0	0	0	0	0	0	0
4315235	TGCAGCTTCATGCTGGCGCATGGATGCCAGGTGCTGGCTGAGGTGCTGAAGCTGGTGAACATGTACAAG	1D	479389832	479389896	65	3.08e-19	93.846	94.2029	0	0	0	0	0	0	1	0	1	0	0	0	0	0	0	0	0	-	0	0	0	0	0	0	0	0	0	0	0	0	0	0	0	0	0	0	0	0	0	0	0
4276094	TGCAGCTTCGGCCACCTCAAGAACCTGGAGGCCAACAAAACGGGCCACATGAATCCCATGCTCCCGATC	1D	479419116	479419048	69	1.7e-22	95.652	100	0	0	0	0	0	0	1	1	1	0	0	0	0	0	0	0	0	-	0	0	0	0	0	0	0	0	0	0	0	0	0	0	0	0	0	0	0	0	0	0	0
100627762	TGCAGCGGCGACAGCAATGGTGACGACCTTGTCCCTGCACCTCACGTCCGACGGAACATGTACGCACAC	1D	479486875	479486943	69	1.07e-18	91.304	100	0	0	0	0	0	0	1	0	0	0	0	0	0	0	0	0	0	1	0	0	0	0	0	0	0	0	0	0	0	0	0	0	0	0	0	0	0	0	0	0	0
62933523	TGCAGCTTGGAGACGATGGATGTGAGATGTAAGTTGCCTTGGCAGTAGGAGAAGAGGCGCGCGACCTGA	1D	479788552	479788484	69	3.28e-25	98.551	100	0	0	0	0	0	0	1	1	1	0	0	0	0	0	0	0	0	-	0	0	0	0	0	0	0	0	0	0	0	0	0	0	0	0	0	0	0	0	0	0	0
62848820	TGCAGCTCGAGCGCACTCCACATCCGACACCCCCCTATCGTCGTCTGCTCCGCCTTGCTCTTAGGATCC	1D	480650423	480650355	69	4e-24	97.101	100	0	0	0	0	0	0	1	0	1	0	0	0	0	0	0	0	0	-	0	0	0	0	0	0	0	0	0	0	0	0	0	0	0	0	0	0	0	0	0	0	0
4326418	TGCAGGTTCTAGCAAATGTGACAGACATTTTACTAGATGCAATCTAGAGATTTTTGTTAATTTTCAAAC	1D	481030392	481030315	78	3.08e-19	87.179	113.043	0	0	0	0	0	0	1	1	-	0	0	0	0	0	0	0	0	1	0	0	0	0	0	0	0	0	0	0	0	0	0	0	0	0	0	0	0	0	0	0	0
4287559	TGCAGTGATCTAAAAAGTCTCATAATTCTTTACAGAGGGAAGAGGGAGTACTTTTTATTTCAAGTTTTC	1D	482976652	482976584	69	4e-24	97.101	100	0	0	0	0	0	0	1	1	0	0	0	0	0	0	0	0	0	1	0	0	0	0	0	0	0	0	0	0	0	0	0	0	0	0	0	0	0	0	0	0	0
62933546	TGCAGGACGCCACGGGCCTCGCCACGCTCTTCGACGTGGTGACCCAGGGGTGGCTGGACGCCGACGCGC	1D	483713308	483713372	65	2.52e-20	95.385	94.2029	0	0	0	0	0	0	1	1	-	0	0	0	0	0	0	0	0	-	0	0	0	0	0	0	0	0	0	0	0	0	0	0	0	0	0	0	0	0	0	0	0
62852485	TGCAGGGCGAGCTTCACCGAGGCCTTCCCGGCTTCCGACATGCGCGCCAGCGGGGTGACCCGAGATCGG	1D	483885360	483885424	65	5.56e-16	90.769	94.2029	0	0	0	0	0	0	1	0	1	0	0	0	0	0	0	0	0	1	0	0	0	0	0	0	0	0	0	0	0	0	0	0	0	0	0	0	0	0	0	0	0
62852633	TGCAGTCGCTCTACGCCGATGGCTTCACAGATATCCACAAGGGCCTTGAGATGGCCGCCAAGGTGCTCG	1D	483885363	483885297	67	1.07e-18	92.537	97.1014	0	0	0	0	0	0	1	0	1	0	0	0	0	0	0	0	0	-	0	0	0	0	0	0	0	0	0	0	0	0	0	0	0	0	0	0	0	0	0	0	0
62876161	TGCAGCGAAGAAACTACCAAGATCTTGTGCCACGCTTCCTGGCGAGAAGAGGTGGCCGCCCGATGGCGC	1D	484022129	484022061	69	8.81e-20	92.754	100	0	0	0	0	0	0	1	0	1	0	0	0	0	0	0	0	0	-	0	0	0	0	0	0	0	0	0	0	0	0	0	0	0	0	0	0	0	0	0	0	0
4279414	TGCAGCTGACCTGAAGAGCTCTGGCTCCTGTACTGTCCACGAAATACTCCGAGATCGGAAGAGCGGTTC	1D	484180940	484180990	51	1.22e-11	92.157	73.913	0	0	0	0	0	0	1	1	1	0	0	0	0	0	0	0	0	-	0	0	0	0	0	0	0	0	0	0	0	0	0	0	0	0	0	0	0	0	0	0	0
62848426	TGCAGCGGAGATCATTGCGGCGTCAGTATTTACCTTCACATTTACCGATGAGAAGACCGCAATCCTCCG	1D	484725256	484725324	69	7.72e-27	100	100	0	0	0	0	0	0	1	1	0	0	0	0	0	0	0	0	0	1	0	0	0	0	0	0	0	0	0	0	0	0	0	0	0	0	0	0	0	0	0	0	0
4297530	TGCAGTCCACCCACCTTCCATAGGGCCGAGATGAAGCAGACCGTGGTGATGTACCCCGAGATCGGAAGA	1D	484940732	484940675	58	3.75e-18	96.552	84.058	0	0	0	0	0	0	1	1	1	0	0	0	0	0	0	0	0	1	0	0	0	0	0	0	0	0	0	0	0	0	0	0	0	0	0	0	0	0	0	0	0
4307082	TGCAGGGCCGCTCCGCGGTCGCGCACTCATCCATCTCCGATCCCACGCCGAGATCGGAAGAGCGGTTCA	1D	486070213	486070262	50	8.25e-14	96	72.4638	0	0	0	0	0	0	1	1	1	0	0	0	0	0	0	0	0	1	0	0	0	0	0	0	0	0	0	0	0	0	0	0	0	0	0	0	0	0	0	0	0
32758783	TGCAGACGAATATTACACCTTCTTTCATCATTCGGTCATGATCAGCCGACCTATATATGTCCTGCCCGA	1D	486119827	486119760	68	1.4e-23	97.059	98.5507	0	0	0	0	0	0	1	1	0	0	0	0	0	0	0	0	0	1	0	0	0	0	0	0	0	0	0	0	0	0	0	0	0	0	0	0	0	0	0	0	0
4263457	TGCAGATTTCTCGAACCGCTTTTACGGTTCTTGGTTCCGAGAAAGGGGGCAGGGGAGAGAATCCGAGAT	1D	486197576	486197626	52	1.82e-09	90.385	75.3623	0	0	0	0	0	0	1	1	1	0	0	0	0	0	0	0	0	-	0	0	0	0	0	0	0	0	0	0	0	0	0	0	0	0	0	0	0	0	0	0	0
4296064	TGCAGCTCTTCTCCCAGGTTCGTGAGTGCCGACCGTCGGCAAACGCAAGGACGCATGGGCACGCCGATC	1D	486974475	486974542	69	1.07e-18	92.754	100	0	0	0	0	0	0	1	1	-	0	0	0	0	0	0	0	0	-	0	0	0	0	0	0	0	0	0	0	0	0	0	0	0	0	0	0	0	0	0	0	0
62912773	TGCAGCAGCTGCGCGCGGCCGTCGGCGCGCTCGTACACCTGGCACGAGCTGAGCACGGAGCCCAGCATC	1D	486974720	486974654	67	4e-24	98.507	97.1014	0	0	0	0	0	0	1	1	1	0	0	0	0	0	0	0	0	-	0	0	0	0	0	0	0	0	0	0	0	0	0	0	0	0	0	0	0	0	0	0	0
4265405	TGCAGCAGTCGAGGAGCTTGACGTTTTCGAAGCCGCGGAGGAAAGGGAGAGAGGGGTCGACCAGCGGCC	1D	487721778	487721845	68	1.4e-23	97.059	98.5507	0	0	0	0	0	0	1	1	0	0	0	0	0	0	0	0	0	-	0	0	0	0	0	0	0	0	0	0	0	0	0	0	0	0	0	0	0	0	0	0	0
4311555	TGCAGCGGCATCCTCCTCTGCCACGGCATGAGAGCATGGCGCGCAGAATACATCGTGTGCAACCCCGCG	1D	487721780	487721712	69	4e-24	97.101	100	0	0	0	0	0	0	1	-	0	0	0	0	0	0	0	0	0	-	0	0	0	0	0	0	0	0	0	0	0	0	0	0	0	0	0	0	0	0	0	0	0
62928962	TGCAGTACAAAGCTCAGACCAGGACTCAAAGAAAAATAAAACTACAGCATAGTCCCTGAAACTTGCAAG	1D	489412797	489412729	69	4e-24	97.101	100	0	0	0	0	0	0	1	1	1	-	0	0	0	0	0	0	0	1	0	0	0	0	0	0	0	0	0	0	0	0	0	0	0	0	0	0	0	0	0	0	0
4270300	TGCAGCGTGATGGAGTAGGACGTCTTCTGGTTGCGCTCCGTGTGCCGCCGAGATCGGAAGAGCGGTTCA	1D	494622928	494622879	50	6.77e-15	98	72.4638	0	0	0	0	0	0	1	1	1	0	0	0	0	0	0	0	0	1	0	0	0	0	0	0	0	0	0	0	0	0	0	0	0	0	0	0	0	0	0	0	0
4285196	TGCAGGACCTGCCCGTGGTGCTGGGCGCCTGCTGCGTGCTGCACAACATCTGCGAGGCCAGAGGGGAGG	1D	494623248	494623314	67	4.87e-23	97.015	97.1014	0	0	0	0	0	0	1	1	1	0	0	0	0	0	0	0	0	-	0	0	0	0	0	0	0	0	0	0	0	0	0	0	0	0	0	0	0	0	0	0	0
4296440	TGCAGATGAAGGTGGTGGGCCGAGCTTCGGGTACACGCCGAGATCGGAAGAGCGGTTCAGCAGGAATGC	1D	496879959	496879920	40	1.82e-09	97.5	57.971	0	0	0	0	0	0	1	1	1	0	0	0	0	0	0	0	0	-	0	0	0	0	0	0	0	0	0	0	0	0	0	0	0	0	0	0	0	0	0	0	0
4324655	TGCAGTTGCACGCAAAGTTTGTCTATGCGCCACTGCATCTCCATCTCCCGTGTGCAACTAAAGTTGCAC	1D	497009326	497009254	73	2.52e-20	91.781	105.797	0	0	0	0	0	0	1	1	0	0	0	0	0	0	0	0	0	-	0	0	0	0	0	0	0	0	0	0	0	0	0	0	0	0	0	0	0	0	0	0	0
62900328	TGCAGTGAGTGAAGCTGGCGATGGTGGAGAGGAGAGAAGATCATCCAACAACAATGTGACAACAAACAA	1D	497085211	497085143	69	2.07e-21	94.203	100	0	0	0	0	0	0	1	1	0	0	0	0	0	0	0	0	0	1	0	0	0	0	0	0	0	0	0	0	0	0	0	0	0	0	0	0	0	0	0	0	0
[truncated: 62 more columns]

## Sheet: 2M
*	*	wheat iwgsc 2.1 #1							Wheat lines					Ae. umbellulata	Ae. comosa	Ae. biuncialis		Mv9kr1 x Ae.biuncialis amphiploid	Wheat x Ae. umbellulata addition lines							Wheat x Ae geniculata addition lines							Mv9kr1 x MvGB382 BC3
CloneID	AlleleSequence	Chrom_Wheat_ChineseSpring20	star	end	alignment length	e-value	% identity	%	Mv9kr1	Chinese Spring	Hombar#1	Hombar#2	Menrot	Ae. umbellulata	Ae.comosa	MvGB382	MvGB642	Ae.biuncialis_MvGB642_amphiploid	CS_Umb1U	CS_Umb2U	Mv9kr1_Biu3U	CS_Umb4U	CS_Umb5U	CS_Umb6U	CS_Umb7U	CS_Gen1M	CS_Gen2M	CS_Gen3M	CS_Gen4M	CS_Gen5M	CS_Gen6M	CS_Gen7M	201345_BC3	201347_BC3	201349_BC3	201351_BC3	201353_BC3	201354_BC3	201357_BC3	201358_BC3	201359_BC3	201360_BC3	201362_BC3	201366_BC3	201368_BC3	201370_BC3	201373_BC3	201375_BC3	201376_BC3
62922120	TGCAGATCTGACTCGTGCTGCGCAGGAGAATCGGTCTTACCACGGCGGCGTCGGCGGCGGCAGCGGCAG	2D	2586544	2586602	59	4.56e-17	94.915	85.5072	0	0	0	0	0	0	1	1	0	0	0	0	0	0	0	0	0	0	-	0	0	0	0	0	0	0	0	0	0	0	0	0	0	0	0	0	0	0	-	0	0
62926422	TGCAGGGCGCTTGCCGCGTATGCCGCCTCGATTACGGCCTCGTCCATATAGGCGGCGACGCTCGTGAAG	2D	3222129	3222061	69	8.81e-20	92.754	100	0	0	0	0	0	0	1	1	0	0	0	0	0	0	0	0	0	0	-	0	0	0	0	0	0	0	0	0	0	0	0	0	0	0	0	0	0	0	0	0	0
62899180	TGCAGGAGGCGATGCGCGCGTGCGAGCAAGCAAGAAAGCAATGGCGCCAGAAAATATTGATGAGCATTT	2D	7167072	7167005	68	1.07e-18	92.647	98.5507	0	0	0	0	0	0	1	0	1	-	0	0	0	0	0	0	0	0	-	0	0	0	0	0	0	0	0	0	0	0	0	0	0	0	0	0	0	0	0	0	0
62903786	TGCAGGGAGATCGCGAGGCACGCCATCGCGGCGGCCGAGATCGGAAGAGCGGTTCAGCAGGAATGCCGA	2D	7366163	7366128	36	3.29e-06	97.222	52.1739	0	0	0	0	0	0	1	-	1	1	0	0	0	0	0	0	0	0	-	0	0	0	0	0	0	0	0	0	0	0	0	0	0	0	0	0	0	0	0	0	0
62909242	TGCAGGCACAGGTTGGAGCTGCGACGCACAGTTAACCCAAATACCTCGCTCATATCCAGCGACCCCGAG	2D	7992450	7992516	67	4.87e-23	97.015	97.1014	0	0	0	0	0	0	1	0	0	0	0	0	0	0	0	0	0	0	1	0	0	0	0	0	0	0	0	0	0	0	0	0	0	0	0	0	0	0	0	0	0
62806759	TGCAGGCTTTCACAGTTCACATTTGAGCCACTTGCAGTGCAGTGCAAGCCCATGGCTAGCTAGATCCCA	2D	8665266	8665332	67	4e-24	98.507	97.1014	0	0	0	0	0	0	1	1	-	0	0	0	0	0	0	0	0	0	1	0	0	0	0	0	0	0	0	0	0	0	0	0	0	0	0	0	0	0	0	0	0
4265145	TGCAGCGTTGATCGACGTGGACAAGTCAGTCAGTAGTGTGCCCCGAGATCGGAAGAGCGGTTCAGCAGG	2D	8756182	8756140	43	5.21e-10	95.349	62.3188	0	0	0	0	0	0	1	1	1	-	0	0	0	0	0	0	0	0	1	0	0	0	0	0	0	0	0	0	0	0	0	0	0	0	0	0	0	0	0	0	0
62933310	TGCAGCTGCTGCTGCTGGAGGTGGTACATCTCGGCGGGGAAGAACTGGAAGTACTCGCCAAGAGACGAC	2D	9258865	9258797	69	2.07e-21	94.203	100	0	0	0	0	0	0	1	0	0	0	0	0	0	0	0	0	0	0	1	0	0	0	0	0	0	0	0	0	0	0	0	0	0	0	0	0	0	0	0	0	0
62909686	TGCAGAAATCTGAAAACCAGTGGAAAAAACTACTTGCACCGAGATCGGAAGAGCGGTTCAGCAGGAATG	2D	9285399	9285440	42	2.21e-08	95.238	60.8696	0	0	0	0	0	0	1	1	0	0	0	0	0	0	0	0	0	0	1	0	0	0	0	0	0	0	0	0	0	0	0	0	0	0	0	0	0	0	0	0	0
62871954	TGCAGCACTATGCCTACTGATGATAGACAGGTTACATACGACGGACAGCGAATCGCCTTGAGACTAATC	2D	10501573	10501523	51	1.01e-12	94.118	73.913	0	0	0	0	0	0	1	1	0	0	0	0	0	0	0	0	0	0	1	0	0	0	0	0	0	0	0	0	0	0	0	0	0	0	0	0	0	0	0	0	0
4310160	TGCAGCCAGCAGAAGCAATCAAAGCATTCGCGTCATTCATATGTCTGCGTGCGTGCACAGTACGACACG	2D	13454073	13454005	69	1.07e-18	91.304	100	0	0	0	0	0	0	1	-	1	0	0	0	0	0	0	0	0	0	-	0	0	0	0	0	0	0	0	0	0	0	0	0	0	0	0	0	0	0	0	0	0
62903956	TGCAGGTGCAGGTACTGATGGGATAGTTAGTATACTGCTGCTGCTGAGATTACCGAGATCGGAAGAGCG	2D	13539823	13539778	49	2.21e-08	89.796	71.0145	0	0	0	0	0	0	1	1	1	-	0	0	0	0	0	0	0	0	-	0	0	0	0	0	0	0	0	0	0	0	0	0	0	0	0	0	0	0	0	0	0
62892839	TGCAGATGCAATCGCGTCCAGCTCCTCTATTGCCTCGCGAGGATGGCTTGCTTGCTCCTTTGCCGAGAT	2D	13866862	13866930	69	1.07e-18	91.304	100	0	0	0	0	0	0	1	0	0	0	0	0	0	0	0	0	0	0	-	0	0	0	0	0	0	0	0	0	0	0	0	0	0	0	0	0	0	0	0	0	0
62806822	TGCAGGGATTCTGATAATGAGCACCCCAAGACTCTTAATTATCAGCTGACATGCATTAAAATGCTACTG	2D	13903778	13903709	70	8.25e-14	87.143	101.449	0	0	0	0	0	0	1	1	1	0	0	0	0	0	0	0	0	0	1	0	0	0	0	0	0	0	0	0	0	0	0	0	0	0	0	0	0	0	0	0	0
62936131	TGCAGCAGGGGCTGGGCGCCACGCTGCTGGGGCTGCTGTCGGAGGCGCTGGGCCTCCGCCCCGAGATCG	2D	13940903	13940841	63	7.23e-21	96.825	91.3043	0	0	0	0	0	0	1	0	0	0	0	0	0	0	0	0	0	0	1	0	0	0	0	0	0	0	0	0	0	0	0	0	0	0	0	0	0	0	0	0	0
100616961	TGCAGCTCATGTCCAACGACAGGTTCAAGAGCGTGGAGCACCGCGTGGTGTCCAACGGCGTGGGGCCGC	2D	13987262	13987328	67	4e-24	98.507	97.1014	0	0	0	0	0	0	1	1	0	0	0	0	0	0	0	0	0	0	1	0	0	0	0	0	0	0	0	0	0	0	0	0	0	0	0	0	0	0	0	0	0
62806035	TGCAGCTGCATGCTAGTGCGTGGTGTCGTCCTGAATGCAAACAATCCAGACCCCGCCGTCAGAATCAAC	2D	14149582	14149518	65	2.52e-20	95.385	94.2029	0	0	0	0	0	0	1	0	0	0	0	0	0	0	0	0	0	0	1	0	0	0	0	0	0	0	0	0	0	0	0	0	0	0	0	0	0	0	0	0	0
62892569	TGCAGTCGAGGTGGACAGCTCCTCTCTGTCTGTCTAATGGTGCCAATGGATCGAAGAAGAAGATCATGT	2D	14297596	14297528	69	1.7e-22	95.652	100	0	0	0	0	0	0	1	0	1	-	0	0	0	0	0	0	0	0	1	0	0	0	0	0	0	0	0	0	0	0	0	0	0	0	0	0	0	0	0	0	0
4289286	TGCAGAAACTATGAACCACATCTTACTCCGATGCAAGCTTGCGGAAGCTGTGTGGACAAGGTTGGGAAG	2D	14406338	14406272	67	2.52e-20	95.522	97.1014	0	0	0	0	0	0	1	0	0	0	0	0	0	0	0	0	0	0	1	0	0	0	0	0	0	0	0	0	0	0	0	0	0	0	0	0	0	0	0	0	0
4274854	TGCAGCAGCACGTAGCCGCCGATGAGCACGACGACGAGGCCCTTGCAGGTCCGCGTGAACTCCTTCCCG	2D	14461194	14461126	69	7.72e-27	100	100	0	0	0	0	0	0	1	1	1	-	0	0	0	0	0	0	0	0	1	0	0	0	0	0	0	0	0	0	0	0	0	0	0	0	0	0	0	0	0	0	0
4267872	TGCAGCATCTGCTCCGCCCCCGAACAAGACCAGAAATCCCGATGAGCGCAACGAAATCGCCGAGATCGG	2D	14619993	14619932	62	6.77e-15	90.323	89.8551	0	0	0	0	0	0	1	1	0	0	0	0	0	0	0	0	0	0	-	0	0	0	0	0	0	0	0	0	0	0	0	0	0	0	0	0	0	0	0	0	0
4289092	TGCAGCTCGCTCTCAACTATGTCTTCTATTGGCCAATCAAGAACATGTGTGATAGTTTCTCCAGATGGT	2D	14933505	14933573	69	1.7e-22	95.652	100	0	0	0	0	0	0	1	1	0	0	0	0	0	0	0	0	0	0	-	0	0	0	0	0	0	0	0	0	0	0	0	0	0	0	0	0	0	0	0	0	0
4294073	TGCAGGAAAACCGACAGCACCGTCAAGGTCATCTTCCTGGCCGCTGCGGTTCCGAGATCGGAAGAGCGG	2D	14951235	14951288	54	5.56e-16	96.296	78.2609	0	0	0	0	0	0	1	1	1	-	0	0	0	0	0	0	0	0	-	0	0	0	0	0	0	0	0	0	0	0	0	0	0	0	0	0	0	0	0	0	0
62908060	TGCAGGTTCCAGCCGTGAAGAGTAAAGAAGAAGACAGCCTTGCGGAGCTTCTGAGAAGCGCGGCCATGG	2D	19376616	19376684	69	3.28e-25	98.551	100	0	0	0	0	0	0	1	1	1	-	0	0	0	0	0	0	0	0	-	0	0	0	0	0	0	0	0	0	0	0	0	0	0	0	0	0	0	0	0	0	0
100052050	TGCAGCTTGATAAGACACGATGCAACACTGGCACACCTGAAACTAAAGAGCGACTTCCTCGGGTAACGT	2D	22277325	22277391	67	2.52e-20	94.03	97.1014	0	0	0	0	0	0	1	0	0	0	0	0	0	0	0	0	0	0	1	0	0	0	0	0	0	0	0	0	0	0	0	0	0	0	0	0	0	0	0	0	0
100051629	TGCAGAAAATGAGAAAAAAAATGATGGATCAGCAAGTGCTTCAGTGAAATGAAAGACATGATGGCATTT	2D	24091299	24091226	74	1.07e-18	89.189	107.246	0	0	0	0	0	0	1	0	0	0	0	0	0	0	0	0	0	0	1	0	0	0	0	0	0	0	0	0	0	0	0	0	0	0	0	0	0	0	0	0	0
62905422	TGCAGAACCTGCTGTATGATCTTGTGCCCGAAGAGGAATCTGAGTTCGGAGAGCACGACCACAAGTACC	2D	26692856	26692787	70	3.08e-19	92.857	101.449	0	0	0	0	0	0	1	1	0	0	0	0	0	0	0	0	0	0	-	0	0	0	0	0	0	0	0	0	0	0	0	0	0	0	0	0	0	0	0	0	0
4305952	TGCAGTGGCTGTCAGAAGGGGTTCAAGGGTGTCCTCACCTGGGGAGTCGACCTCCGAGATCGGAAGAGC	2D	26820705	26820760	56	2.36e-14	92.857	81.1594	0	0	0	0	0	0	1	1	0	0	0	0	0	0	0	0	0	0	1	0	0	0	0	0	0	0	0	0	0	0	0	0	0	0	0	0	0	0	0	0	0
32728416	TGCAGTGCAAAGGCCACCCTGAGCCTGCGCTGTACAACGGCGGCATCCTGCGGTGGGCCAAGAAAATCA	2D	26939848	26939780	69	3.28e-25	98.551	100	0	0	0	0	0	0	1	1	1	0	0	0	0	0	0	0	0	0	1	0	0	0	0	0	0	0	0	0	0	0	0	0	0	0	0	0	0	0	0	0	0
4282579	TGCAGCTTTCGTTCGGCCTCTTTGCTCTTTTACGCTTTGTTTCTGTACAAGGATGTCGATCCACCACCC	2D	29038912	29038853	60	1.59e-16	93.333	86.9565	0	0	0	0	0	0	1	0	1	-	0	0	0	0	0	0	0	0	1	0	0	0	0	0	0	0	0	0	0	0	0	0	0	0	0	0	0	0	0	0	0
4300443	TGCAGCATTGCAGTTCAGTCAGCGTTGCGCTATCATGCTTGATGATTGGAAAATGCTTGGTTAACTGAA	2D	30386928	30386999	74	1.01e-12	85.135	107.246	0	0	0	0	0	0	1	1	1	1	0	0	0	0	0	0	0	0	1	0	0	0	0	0	0	0	0	0	0	0	0	0	0	0	0	0	0	0	0	0	0
62929714	TGCAGCTGCTCTACGGCTGCCCGCTCCTCGCCGACCTGACGCTGGAGGAGTGCCCGAGATCGGAAGAGC	2D	32742699	32742754	56	2.36e-14	92.857	81.1594	0	0	0	0	0	0	1	1	1	-	0	0	0	0	0	0	0	0	1	0	0	0	0	0	0	0	0	0	0	0	0	0	0	0	0	0	0	0	0	0	0
62905401	TGCAGAACATGGGCCAAGTCGCCAAGGACAACTTCGCCAAGGTGGCCTGGGGTGCCATAACCAACTACC	2D	32847920	32847988	69	4e-24	97.101	100	0	0	0	0	0	0	1	1	1	1	0	0	0	0	0	0	0	0	-	0	0	0	0	0	0	0	0	0	0	0	0	0	0	0	0	0	0	0	0	0	0
4316997	TGCAGCTAACAAATGCTTACTCCCTCCTTCTCATAATATAAGAGCGTTTTTCACACTGTATTTTATTTG	2D	33555185	33555253	69	8.81e-20	92.754	100	0	0	0	0	0	0	1	1	1	-	0	0	0	0	0	0	0	0	1	0	0	0	0	0	0	0	0	0	0	0	0	0	0	0	0	0	0	0	0	0	0
62893893	TGCAGCGGCAGGGACGCACAGCTGCGCAGCCTCCGCGTGGCGATGTGCCGAGATCGGAAGAGCGGTTCA	2D	33969752	33969801	50	3.51e-12	94	72.4638	0	0	0	0	0	0	1	1	-	-	0	0	0	0	0	0	0	0	-	0	0	0	0	0	0	0	0	0	0	0	0	0	0	0	0	0	0	0	0	0	0
62924738	TGCAGGGGGAGCGCATCCATGTCCGCCCGTAGCGCGACGACTGGCCCGAGATCGGAAGAGCGGTTCAGC	2D	34091252	34091299	48	8.25e-14	97.917	69.5652	0	0	0	0	0	0	1	1	1	1	0	0	0	0	-	0	0	0	1	0	0	0	0	0	0	0	0	0	0	0	0	0	0	0	0	0	0	0	0	0	0
62897428	TGCAGATGAAGGTGGACCACGCGTCGCCGCCGTCGGCCGCCGCGAGGTGATCCGTGAGCTGCGAACGGT	2D	34461509	34461441	69	3.28e-25	98.551	100	0	0	0	0	0	0	1	1	0	0	0	0	0	0	0	0	0	0	-	0	0	0	0	0	0	0	0	0	0	0	0	0	0	0	0	0	0	0	0	0	0
62864597	TGCAGGTATGCCTTACCAGATAAAACCATCAACGCCGAGATCGGAAGAGCGGTTCAGCAGGAATGCCGA	2D	34471631	34471665	35	2.21e-08	100	50.7246	0	0	0	0	0	0	1	0	0	0	0	0	0	0	0	0	0	0	-	0	0	0	0	0	0	0	0	0	0	0	0	0	0	0	0	0	0	0	0	0	0
4310706	TGCAGTGCAGACAATAGTTACTACCACTGGCCAGCGAGGAGAATGGAGCCCAAGTGCAGCTCCACACTG	2D	35014146	35014211	69	7.23e-21	94.203	100	0	0	0	0	0	0	1	1	1	-	0	0	0	0	0	0	0	0	-	0	0	0	0	0	0	0	0	0	0	0	0	0	0	0	0	0	0	0	0	0	0
4305538	TGCAGCATGCCCATGCACGCGTCAGTAGAGTACTCGATCACTACGAAATACACGTAAACAACTTCTATG	2D	36129243	36129303	67	3.51e-12	86.567	97.1014	0	0	0	0	0	0	1	-	1	1	0	0	0	0	0	0	0	0	-	0	0	0	0	0	0	0	0	0	0	0	0	0	0	0	0	0	0	0	0	0	0
62850227	TGCAGGTAATCCACGACTTCATGCAAAGAAAAAGCATCCGTCTTCTTCTTCTAGCGAGTTTCAGTTATG	2D	36514131	36514066	69	3.08e-19	92.754	100	0	0	0	0	0	0	1	1	-	-	0	0	0	0	0	0	0	0	1	0	0	0	0	0	0	0	0	0	0	0	0	0	0	0	0	0	0	0	0	0	0
4290504	TGCAGAACGGCAGCAGACACCACCCACGGAGAGAGAGACGGTGAGCTCCTCTGGACAGCAAGATTTAAT	2D	37930559	37930599	41	6.34e-09	95.122	59.4203	0	0	0	0	0	0	1	0	0	0	0	0	0	0	0	0	0	0	-	0	0	0	0	0	0	0	0	0	0	0	0	0	0	0	0	0	0	0	0	0	0
4289087	TGCAGCTCCCTCGACATTGGGCACACCACGTACACGCAGTCGCCTCGGAGCCGTCCGAGATCGGAAGAG	2D	39375480	39375424	57	5.56e-16	94.737	82.6087	0	0	0	0	0	0	1	1	1	-	0	-	0	0	0	0	0	0	-	0	0	0	0	0	0	0	0	0	0	0	0	0	0	0	0	0	0	0	0	0	0
62929114	TGCAGCTTGGGGACGCTCAAGGGGGTTGAGGTCAACAGGAGCGGGCGCACGATGCTGGGGCTCAAGAAC	2D	39457050	39456982	69	4e-24	97.101	100	0	0	0	0	0	0	1	1	1	-	0	0	0	0	0	0	0	0	-	0	0	0	0	0	0	0	0	0	0	0	0	0	0	0	0	0	0	0	0	0	0
62923630	TGCAGAGGCGCCGCGGTGCTGATACTTGTGATCTTCCTGCCGTTGAGCGCATCCGACGACCGAGATCGG	2D	39509833	39509894	62	2.07e-21	98.387	89.8551	0	0	0	0	0	0	1	0	0	0	0	0	0	0	0	0	0	0	-	0	0	0	0	0	0	0	0	0	0	0	0	0	0	0	0	0	0	0	0	0	0
4299966	TGCAGCTGGAGCTCCACCAGCTCCCGGCACTTCCCGATTTCTGGTGGGATTGTTCCGAGATCGGAAGAG	2D	40325576	40325520	57	5.56e-16	94.737	82.6087	0	0	0	0	0	0	1	1	1	1	0	0	0	0	0	0	0	0	1	0	0	0	0	0	0	0	0	0	0	0	0	0	0	0	0	0	0	0	0	0	0
4270565	TGCAGCCATTGCCCCTCCGCTGCCTGTGCTTGGTCGCCGCCGAGATCGGAAGAGCGGTTCAGCAGGAAT	2D	40416711	40416752	42	3.51e-12	100	60.8696	0	0	0	0	0	0	1	1	1	-	0	0	0	0	0	0	0	0	-	0	0	0	0	0	0	0	0	0	0	0	0	0	0	0	0	0	0	0	0	0	0
62937798	TGCAGCGCCGCGGCGGCGCCGCAGGCGGGAGCATCGTGTCGGTGGCGAGCGTGGCCGAGATCGGAAGAG	2D	40865568	40865624	57	6.77e-15	92.982	82.6087	0	0	0	0	0	0	1	1	1	1	0	0	0	0	0	0	0	0	1	0	0	0	0	0	0	0	0	0	0	0	0	0	0	0	0	0	0	0	0	0	0
4264040	TGCAGCATGGCCCGCGCTGCGTGCTTCATGCCGAGGGCCGCGCCCAGCGTGTTCACGCGCAGAACCCGA	2D	40865571	40865504	68	5.94e-22	95.588	98.5507	0	0	0	0	0	0	1	1	0	0	0	0	0	0	0	0	0	0	-	0	0	0	0	0	0	0	0	0	0	0	0	0	0	0	0	0	0	0	0	0	0
62846978	TGCAGATCAAACAATTATGTGCGTTGAAGAAAGTGCACCATTGTGTCAATATCGTTATTTTTTCGAGCA	2D	44927169	44927237	69	8.81e-20	92.754	100	0	0	0	0	0	0	1	1	1	0	0	0	0	0	0	0	0	0	-	0	0	0	0	0	0	0	0	0	0	0	0	0	0	0	0	0	0	0	0	0	0
62933321	TGCAGCAGTGCTCGATCCGACCGAGGGACGTGTCGTCGCGCCGCGACGGCGGCAGGTCGTGCACCACCG	2D	46237781	46237849	69	4e-24	97.101	100	0	0	0	0	0	0	1	0	0	0	0	0	0	0	0	0	0	0	1	0	0	0	0	0	0	0	0	0	0	0	0	0	0	0	0	0	0	0	0	0	0
100566009	TGCAGGAACGGCACACTCCTGCCCAAGACCATGGACGAGGCGCAGTCCAGGTCGGCGTTCCAGATGGAG	2D	46237784	46237716	69	4e-24	97.101	100	0	0	0	0	0	0	1	0	0	0	0	0	0	0	0	0	0	0	-	0	0	0	0	0	0	0	0	0	0	0	0	0	0	0	0	0	0	0	0	0	0
100199397	TGCAGCATGCAGGACAGCAGATTAGTGGTTCAATGATCGTCATTGGCATATGAGAGGAGATTAATGGTC	2D	47088414	47088341	74	5.56e-16	86.486	107.246	0	0	0	0	0	0	1	0	0	0	0	0	0	0	0	0	0	0	-	0	0	0	0	0	0	0	0	0	0	0	0	0	0	0	0	0	0	0	0	0	0
4276814	TGCAGATCAGTGGGATCGGTGGCGTGCATCGTGCGCCCAAAATTTACTTATTCCGAGATCGGAAGAGCG	2D	47292831	47292777	55	1.59e-16	96.364	79.7101	0	0	0	0	0	0	1	1	1	-	0	0	0	0	0	0	0	0	1	0	0	0	0	0	0	0	0	0	0	0	0	0	0	0	0	0	0	0	0	0	0
100263483	TGCAGGTATCAGTACCACATGACATGCAGATCGGCGCGGAACTGTGCTCCTCCGAGATCGGAAGAGCGG	2D	47396836	47396875	40	1.82e-09	97.5	57.971	0	0	0	0	0	0	1	1	1	-	0	0	0	0	0	0	0	0	1	0	0	0	0	0	0	0	0	0	0	0	0	0	0	0	0	0	0	0	0	0	0
4305404	TGCAGATGCAACTATGTTTCTGAACTCTCTGTTCTTATCTTATCTGACTGATCATCATGCAGGGATCAC	2D	47980820	47980749	72	7.23e-21	93.056	104.348	0	0	0	0	0	0	1	1	1	-	0	0	0	0	0	0	0	0	1	0	0	0	0	0	0	0	0	0	0	0	0	0	0	0	0	0	0	0	0	0	0
62870702	TGCAGAACAAAACAAAGATAAACAAATGGCTCGTGTAAAGTCGACGCAGTGATTATGTGGTTTGTATGT	2D	47981700	47981768	69	1.07e-18	91.304	100	0	0	0	0	0	0	1	1	1	0	0	0	0	0	0	0	0	0	1	0	0	0	0	0	0	0	0	0	0	0	0	0	0	0	0	0	0	0	0	0	0
4288610	TGCAGTGCGACGGCGCATGCATGCCGTCGACGGCGGTGCTAATCAGTCGAGTTGTTTACTACTACCTGG	2D	47999351	47999409	59	2.36e-14	91.525	85.5072	0	0	0	0	0	0	1	1	1	-	0	0	0	0	0	0	0	0	-	0	0	0	0	0	0	0	0	0	0	0	0	0	0	0	0	0	0	0	0	0	0
100540282	TGCAGGCGAAGGTGACGCCAAGCGAACTCCCATGAAAAAGAAGCTTAAAAATGCGTTCGTGCTCGTGAA	2D	48963971	48963903	69	1.7e-22	95.652	100	0	0	0	0	0	0	1	0	0	0	0	0	0	0	0	0	0	0	-	0	0	0	0	0	0	0	0	0	0	0	0	0	0	0	0	0	0	0	0	0	0
4307104	TGCAGGGAGATTAATTTGTCCACGCCTAGACGTAGCATCTGATGATTATCCCCTGTCTCGCGCGCACAT	2D	50581784	50581845	62	1.94e-15	91.935	89.8551	0	0	0	0	0	0	1	0	0	0	0	0	0	0	0	0	0	0	-	0	0	0	0	0	0	0	0	0	0	0	0	0	0	0	0	0	0	0	0	0	0
62848513	TGCAGCGGGCCAGACGGCTGGCGGAGGACTGGAGGGAGATGATCGTCGGCGAGCCTGAGAGCCGCAGGG	2D	51842577	51842509	69	4e-24	97.101	100	0	0	0	0	0	0	1	1	0	0	0	0	0	0	0	0	0	0	1	0	0	0	0	0	0	0	0	0	0	0	0	0	0	0	0	0	0	0	0	0	0
62806423	TGCAGGATGCAGCGCTGCCTCTTTTGCTCAGCCGCGCCGCCGCTCCGATCAGGAACCGCAGCCGCCGCC	2D	52088749	52088817	69	4e-24	97.101	100	0	0	0	0	0	0	1	1	1	0	0	0	0	0	0	0	0	0	-	0	0	0	0	0	0	0	0	0	0	0	0	0	0	0	0	0	0	0	0	0	0
62871308	TGCAGAGGCAGGTGCGGTGCTGGTACGACTTTGGGAAGCTTCGTGGCAACTGCGGTGCTGGTAGGCGAC	2D	52470175	52470233	59	6.34e-09	84.746	85.5072	0	0	0	0	0	0	1	1	1	-	0	0	0	0	0	0	0	0	-	0	0	0	0	0	0	0	0	0	0	0	0	0	0	0	0	0	0	0	0	0	0
4328251	TGCAGCCAACCAACCAGCCACAGGTCAAACAGGGAAACCACACGCCATTGCAAACGGAAAGAACAGCAA	2D	53441089	53441150	63	2.36e-14	90.476	91.3043	0	0	0	0	0	0	1	0	0	0	0	0	0	0	0	0	0	0	1	0	0	0	0	0	0	0	0	0	0	0	0	0	0	0	0	0	0	0	0	0	0
4319626	TGCAGACCCTGGCTTGGTGTACGACCTCAGTGTCACCGACTACGCCGAGATCGGAAGAGCGGTTCAGCA	2D	53703201	53703246	46	1.22e-11	95.652	66.6667	0	0	0	0	0	0	1	-	1	0	0	0	0	0	0	0	0	0	1	0	0	0	0	0	0	0	0	0	0	0	0	0	0	0	0	0	0	0	0	0	0
62809771	TGCAGCTCTGGTCGGGTTCACATGGCCGGCGCCTGTGTCGTACACGCCGAGATCGGAAGAGCGGTTCAG	2D	53703203	53703155	49	2.88e-13	95.918	71.0145	0	0	0	0	0	0	1	0	0	0	0	0	0	0	0	0	0	0	1	0	0	0	0	0	0	0	0	0	0	0	0	0	0	0	0	0	0	0	0	0	0
4288364	TGCAGAGAGGTGGTCAGCGAAGGCACTCAACAGGCCATCATTTGTCGAGCCCCCTTGACCCGCCTCAAA	2D	55576618	55576552	67	4.87e-23	97.015	97.1014	0	0	0	0	0	0	1	1	-	-	0	0	0	0	0	0	0	0	1	0	0	0	0	0	0	0	0	0	0	0	0	0	0	0	0	0	0	0	0	0	0
62927570	TGCAGGACGGGGAATCTCGACCCACAAATGTTATGCACGGCGTTGGTGGACCGAGATCGGAAGAGCGGT	2D	56077649	56077602	53	2.21e-08	86.792	76.8116	0	0	0	0	0	0	1	0	0	0	0	0	0	0	0	0	0	0	1	0	0	0	0	0	0	0	0	0	0	0	0	0	0	0	0	0	0	0	0	0	0
4299745	TGCAGTACAATTGGTGCCGTAATCCTCAGTCCTTGCTGCGTATGAACCTATACTGTATGGGAGGGGAGG	2D	57167700	57167763	67	1.07e-18	94.03	97.1014	0	0	0	0	0	0	1	1	1	-	0	0	0	0	0	0	0	0	1	0	0	0	0	0	0	0	0	0	0	0	0	0	0	0	0	0	0	0	0	0	0
62899048	TGCAGGACCAGCTCGCGTTTCTCAGCGAGGGAGGCATGGGCGGCGGGGGAGGGCGTCAGCTACCGCTCT	2D	57549239	57549298	60	3.08e-19	96.667	86.9565	0	0	0	0	0	0	1	1	1	-	0	0	0	0	0	0	0	0	-	0	0	0	0	0	0	0	0	0	0	0	0	0	0	0	0	0	0	0	0	0	0
62899906	TGCAGGTGGAGCTCGTCGAGGATCAGCGAGGAGTCCCCGCCGAAGAAGGGCGACTGCGGGCCCCCGCCC	2D	57549242	57549175	68	1.15e-24	98.529	98.5507	0	0	0	0	0	0	1	1	1	-	0	0	0	0	0	0	0	0	-	0	0	0	0	0	0	0	0	0	0	0	0	0	0	0	0	0	0	0	0	0	0
62918080	TGCAGCATCCTGGCACCTGGAGCCCAATCCAGCACAAGAATCTCAGCTCAGCACACACTCACTCATCAT	2D	57550604	57550536	69	4e-24	97.101	100	0	0	0	0	0	0	1	1	1	-	0	0	0	0	0	0	0	0	-	0	0	0	0	0	0	0	0	0	0	0	0	0	0	0	0	0	0	0	0	0	0
4281691	TGCAGGGATACGTACGTACGTACGTACGCACAGCTGTTGATGGAGACGGTACGTACGTTCGGCTCTCCC	2D	57555670	57555734	69	4.56e-17	89.855	100	0	0	0	0	0	0	1	1	1	-	0	0	0	0	0	0	0	0	-	0	0	0	0	0	0	0	0	0	0	0	0	0	0	0	0	0	0	0	0	0	0
4297320	TGCAGAGAATGAAGCAGCTGACGATGGTGATCCAGGAGACGCTGCGGCTGTACCCGAGATCGGAAGAGC	2D	58553019	58553072	54	1.07e-18	100	78.2609	0	0	0	0	0	0	1	1	1	1	0	0	0	0	0	0	0	0	1	0	0	0	0	0	0	0	0	0	0	0	0	0	0	0	0	0	0	0	0	0	0
4287135	TGCAGCTGCCGCACTCAGGCCTAACGTGGTCGCAGCAGCTGTGCCGGCATGCTCCTGCCGAGATCGGAA	2D	58714020	58713957	64	3.51e-12	85.938	92.7536	0	0	0	0	0	0	1	1	1	1	0	0	0	0	0	0	0	0	1	0	0	0	0	0	0	0	0	0	0	0	0	0	0	0	0	0	0	0	0	0	0
100656252	TGCAGGAGTCTTCGCCTGCGGCGACTGCGGAGGCGGGGGAGCTGGTGGACGGGATGATGGCCAAGTTGT	2D	58733292	58733360	69	8.81e-20	92.754	100	0	0	0	0	0	0	1	0	0	0	0	0	0	0	0	0	0	0	-	0	0	0	0	0	0	0	0	0	0	0	0	0	0	0	0	0	0	0	0	0	0
4284588	TGCAGGGGTCGCCGAGAGTGTCGGACATGTGCGCGAGGGAGCTCGTGAAGGGGATGATGGCCAAGCTGT	2D	58776305	58776373	69	1.7e-22	95.652	100	0	0	0	0	0	0	1	1	0	0	0	0	0	0	0	0	0	0	1	0	0	0	0	0	0	0	0	0	0	0	0	0	0	0	0	0	0	0	0	0	0
62929013	TGCAGTCGCGCCCACACTCGAGTTGTCCCCCCAATGATCGGTGCAGCAGTCGGGGTCTTCGAACTTTTT	2D	61500306	61500247	60	3.08e-19	96.667	86.9565	0	0	0	0	0	0	1	1	1	1	0	0	0	0	0	0	0	0	1	0	0	0	0	0	0	0	0	0	0	0	0	0	0	0	0	0	0	0	0	0	0
4266185	TGCAGGTGGTGTCATGCAGGCACCTAGCCTATATGGATCACGAGAGGGGTCTGGTCTGCCTGCGTGATG	2D	63030152	63030220	69	4e-24	97.101	100	0	0	0	0	0	0	1	0	0	0	0	0	0	0	0	0	0	0	-	0	0	0	0	0	0	0	0	0	0	0	0	0	0	0	0	0	0	0	0	0	0
4290977	TGCAGTCTGAGGCCTGTGCCACAGCAGATTCACACTACTCTATGAAGCAAATCGGAATCTTGCAGGCCG	2D	63030703	63030635	69	4e-24	97.101	100	0	0	0	0	0	0	1	1	1	-	0	0	0	0	0	0	0	0	-	0	0	0	0	0	0	0	0	0	0	0	0	0	0	0	0	0	0	0	0	0	0
62936449	TGCAGGGACATGGACAACATGGAGGTCGTCGTACCCGACCCCGACAGTAACAACAGGAAGAAGAAGAAG	2D	64237369	64237301	69	1.7e-22	95.652	100	0	0	0	0	0	0	1	0	1	1	0	0	0	0	0	0	0	0	-	0	0	0	0	0	0	0	0	0	0	0	0	0	0	0	0	0	0	0	0	0	0
4303078	TGCAGGCCGCGGGCTATTTATGTGAGCTGGAGCTGGATGCTACTTGCTGCCGATCGGCGTATGATATGG	2D	65030129	65030191	63	1.4e-23	100	91.3043	0	0	0	0	0	0	1	1	1	-	0	0	0	0	0	0	0	0	1	0	0	0	0	0	0	0	0	0	0	0	0	0	0	0	0	0	0	0	0	0	0
4293064	TGCAGCATGCCCGCTTCCCGGCGCGCGCCCCGCCGTCGTCATCGATCCTGTACCGCATGGCACGGCCGA	2D	66042385	66042318	68	1.4e-23	97.059	98.5507	0	0	0	0	0	0	1	1	1	1	0	0	0	0	0	0	0	0	-	0	0	0	0	0	0	0	0	0	0	0	0	0	0	0	0	0	0	0	0	0	0
4298478	TGCAGAACCAGAAACATTACTCATCCGAACCCGCAGCAACGGCACGCGCCCCTCGAAACCACACGAATC	2D	66170522	66170590	69	2.07e-21	94.203	100	0	0	0	0	0	0	1	-	1	-	0	0	0	0	0	0	0	0	-	0	0	0	0	0	0	0	0	0	0	0	0	0	0	0	0	0	0	0	0	0	0
4268674	TGCAGCGCGGGGAAGCTGGAGCAGCTTCTGATTCTGAACAACGAGCTCTCGGGCTCGATTCCGAAGGAG	2D	68142183	68142115	69	4e-24	97.101	100	0	0	0	0	0	0	1	1	0	0	0	0	0	0	0	0	0	0	1	0	0	0	0	0	0	0	0	0	0	0	0	0	0	0	0	0	0	0	0	0	0
62926469	TGCAGGGTGAGGTCATCGAACAGCTGTGGAGTTGAAACAACCTGCGGACGCGTCACAGGAGCGGACGGA	2D	68166662	68166730	69	2.07e-21	94.203	100	0	0	0	0	0	0	1	1	0	0	0	0	0	0	0	0	0	0	1	0	0	0	0	0	0	0	0	0	0	0	0	0	0	0	0	0	0	0	0	0	0
4278683	TGCAGAAGTTCAGGACCTGTTTTGAACTAGCTTTTGTCGATCTTGGCGTCCGAGATCGGAAGAGCGGTT	2D	69269516	69269464	53	1.22e-11	92.453	76.8116	0	0	0	0	0	0	1	1	0	0	0	0	0	0	0	0	0	0	1	0	0	0	0	0	0	0	0	0	0	0	0	0	0	0	0	0	0	0	0	0	0
4320531	TGCAGCGCAATTGTCCAAGGACAAATGTTATTAAACTGAAAGCAACCCTTTAACAGCAGATAATCTGTT	2D	69685016	69685077	62	6.77e-15	90.323	89.8551	0	0	0	0	0	0	1	1	1	-	0	0	0	0	0	0	0	0	-	0	0	0	0	0	0	0	0	0	0	0	0	0	0	0	0	0	0	0	0	0	0
62897228	TGCAGAGCTTGTTGGGAGCTTGTCGGATCCATGGCAACGCTGACATGGCCGAGAGGGTCGCGGACGTCC	2D	70418344	70418278	67	2.52e-20	94.03	97.1014	0	0	0	0	0	0	1	1	1	-	0	0	0	0	0	0	0	0	-	0	0	0	0	0	0	0	0	0	0	0	0	0	0	0	0	0	0	0	0	0	0
4328587	TGCAGCCCCTATGTTTTAAAAGATCAACGCTCCAAATCAGCCAGAGATTGACCTAAACCGAGATCGGAA	2D	71963465	71963406	60	1.31e-17	95	86.9565	0	0	0	0	0	0	1	1	0	0	0	0	0	0	0	0	0	0	1	0	0	0	0	0	0	0	0	0	0	0	0	0	0	0	0	0	0	0	0	0	0
4277421	TGCAGCCTGCACATGGGCCCATGTGCGTCGTGCGAAGCGGTCGAGCCAAGCCAGGTAGCGGGGCGACAA	2D	72953880	72953946	67	2.07e-21	95.522	97.1014	0	0	0	0	0	0	1	0	1	-	0	0	0	0	0	0	0	0	1	0	0	0	0	0	0	0	0	0	0	0	0	0	0	0	0	0	0	0	0	0	0
4270981	TGCAGCTTCCTTGCGTTCCTCGCGCTTGCCGTCCTGTGGGCGTGCGTGGCCTGCGTGATTGCAGTTGTA	2D	73104666	73104600	67	1.07e-18	92.537	97.1014	0	0	0	0	0	0	1	1	1	-	0	0	0	0	0	0	0	0	-	0	0	0	0	0	0	0	0	0	0	0	0	0	0	0	0	0	0	0	0	0	0
62924542	TGCAGCTGCTGCGTGGCCTCCGCCACGGCACCGACGAAGTCCCGCAGCGGCCTCCCGAGATCGGAAGAG	2D	74048715	74048659	57	5.56e-16	94.737	82.6087	0	0	0	0	0	0	1	1	1	1	0	0	0	0	0	0	0	0	1	0	0	0	0	0	0	0	0	0	0	0	0	0	0	0	0	0	0	0	0	0	0
62922827	TGCAGCTGCTGCGTGGCCTCCGCCACGGCACCGACGAAGTCCCGCAGCGGCCTCCCGGAGCGCTTGACC	2D	74048715	74048647	69	1.7e-22	95.652	100	0	0	0	0	0	0	1	-	1	-	0	0	0	0	0	0	0	0	1	0	0	0	0	0	0	0	0	0	0	0	0	0	0	0	0	0	0	0	0	0	0
4326789	TGCAGATGCTCTCATCTCAATGATCAAGAGGGAGCTGCGAGCGGGACGTACGTACTTGGCGGGCCGAGA	2D	75419536	75419600	65	2.52e-20	95.385	94.2029	0	0	0	0	0	0	1	1	0	0	0	0	0	0	0	0	0	0	-	0	0	0	0	0	0	0	0	0	0	0	0	0	0	0	0	0	0	0	0	0	0
4273540	TGCAGAGGATGCTGCTGCTGCGGCGCGGCGCCATGACGCGGGCCGCGTGCTTGACCCCGAGATCGGAAG	2D	75703991	75703933	59	4.56e-17	94.915	85.5072	0	0	0	0	0	0	1	1	0	0	0	0	0	0	0	0	0	0	1	0	0	0	0	0	0	0	0	0	0	0	0	0	0	0	0	0	0	0	0	0	0
62871304	TGCAGAGGATGCTGCTGCTGCGGCGCGGCGCCATGACGCGGGCCGCGTGCTTGACCCCGGCCATCACGC	2D	75703991	75703923	69	2.07e-21	94.203	100	0	0	0	0	0	0	1	1	0	0	0	0	0	0	0	0	0	0	-	0	0	0	0	0	0	0	0	0	0	0	0	0	0	0	0	0	0	0	0	0	0
62874695	TGCAGGTCGCCAACCATGGCGCTGGCAATGCTGCTCGTCTCCACCCTCTTCGTCTCGTCCCATGCTTCC	2D	75867944	75867873	72	2.36e-14	86.111	104.348	0	0	0	0	0	0	1	1	-	-	0	0	0	0	0	0	0	0	1	0	0	0	0	0	0	0	0	0	0	0	0	0	0	0	0	0	0	0	0	0	0
4290518	TGCAGCTAGCCGATCGGCAATGGCGACCAAGATCTACATCGTGTAATGCTCCGCCTCTGATCTGCGCTG	2D	76003066	76003005	62	2.07e-21	98.387	89.8551	0	0	0	0	0	0	1	1	1	-	0	0	0	0	0	0	0	0	-	0	0	0	0	0	0	0	0	0	0	0	0	0	0	0	0	0	0	0	0	0	0
4280869	TGCAGCTGTGTTCACATTGCCTGGACTGAAGTCAAATTCAACAACCCTAATCCTCATCTTTTCCGAGAT	2D	77384410	77384473	64	1.7e-22	98.438	92.7536	0	0	0	0	0	0	1	1	1	-	0	0	0	0	0	0	0	0	-	0	0	0	0	0	0	0	0	0	0	0	0	0	0	0	0	0	0	0	0	0	0
4301869	TGCAGTGCAGAGACGGAAGAGCTCACCCGTCACTCGCTAGCTATCTCCTTTCAGTTCAGTCACCGAGAT	2D	77384811	77384875	65	5.94e-22	96.923	94.2029	0	0	0	0	0	0	1	1	1	-	0	0	0	0	0	0	0	0	1	0	0	0	0	0	0	0	0	0	0	0	0	0	0	0	0	0	0	0	0	0	0
4292637	TGCAGTGCAGAGACGGAAGAGTTCACCCGTCACTCGCTAGCTATCTCCTTTCAGTCCAGTCACCGAGAT	2D	77384811	77384875	65	5.94e-22	96.923	94.2029	0	0	0	0	0	0	1	1	1	-	0	0	0	0	0	0	0	0	1	0	0	0	0	0	0	0	0	0	0	0	0	0	0	0	0	0	0	0	0	0	0
4310119	TGCAGCTAGCTGTTCTTATTTTCCCCAACACTCGTAGCAACGCGAGACCACCATTGGTTCCTCTTGGCC	2D	79778174	79778240	67	2.07e-21	95.522	97.1014	0	0	0	0	0	0	1	1	-	1	0	0	0	0	0	0	0	0	-	0	0	0	0	0	0	0	0	0	0	0	0	0	0	0	0	0	0	0	0	0	0
4268554	TGCAGGCTCATCGACTTTTTGAAAGCGAGGATGAGGTCGTCGAACGTGAGCATCCCCTCGATGGCCGAG	2D	80817714	80817778	65	2.52e-20	95.385	94.2029	0	0	0	0	0	0	1	1	1	-	0	0	0	0	0	0	0	0	1	0	0	0	0	0	0	0	0	0	0	0	0	0	0	0	0	0	0	0	0	0	0
4291270	TGCAGCTGAAAGCCTGAAACTAACACAATTCGCAATCGCCGAAAGCAATTCAGCAGAGAAGCGGGCCAT	2D	81464550	81464486	69	4.56e-17	89.855	100	0	0	0	0	0	0	1	1	1	-	0	0	0	0	0	0	0	0	-	0	0	0	0	0	0	0	0	0	0	0	0	0	0	0	0	0	0	0	0	0	0
4327887	TGCAGTCCTCCAGCACGGACGATCTTCCTCGGTAAGACTGCCTGCTGGTTTACGCCGAGATCGGAAGAG	2D	81630316	81630269	48	8.25e-14	97.917	69.5652	0	0	0	0	0	0	1	1	1	-	0	0	0	0	0	0	0	0	-	0	0	0	0	0	0	0	0	0	0	0	0	0	0	0	0	0	0	0	0	0	0
4311819	TGCAGATATGAACCATATGGACAGTTGCTGCGCAGCAAACAGCTATCAGGTGGAAGCACAAGCAGCTAG	2D	82064212	82064146	67	4.87e-23	97.015	97.1014	0	0	0	0	0	0	1	1	0	0	0	0	0	0	0	0	0	0	1	0	0	0	0	0	0	0	0	0	0	0	0	0	0	0	0	0	0	0	0	0	0
4300050	TGCAGAGATGAGGCTCAGAAAAGTTACATTGAGGAAGCAGAGGAGGGAGCCCGCCAGCGATCCGAGATC	2D	82312573	82312636	64	5.56e-16	90.625	92.7536	0	0	0	0	0	0	1	1	1	-	0	0	0	0	0	0	0	0	1	0	0	0	0	0	0	0	0	0	0	0	0	0	0	0	0	0	0	0	0	0	0
4284848	TGCAGCGTAAGGTACGAGCAGTACGCCTTCGTGGCTTAGCTACCGCCAGGCCGAGATCGGAAGAGCGGT	2D	82684681	82684733	53	1.94e-15	96.226	76.8116	0	0	0	0	0	0	1	1	1	1	0	0	0	0	0	0	0	0	1	0	0	0	0	0	0	0	0	0	0	0	0	0	0	0	0	0	0	0	0	0	0
62876250	TGCAGCTCGTCGCCCCCTTAAGTTGGGCCAGTGGGCCAGCTGAGAAAGATCCAGTTCGCACGGGGATGC	2D	83107920	83107988	69	1.7e-22	95.652	100	0	0	0	0	0	0	1	0	0	0	0	0	0	0	0	0	0	0	1	0	0	0	0	0	0	0	0	0	0	0	0	0	0	0	0	0	0	0	0	0	0
62876000	TGCAGAGGTGCAACTAATACGCGATCTAATGGAGGTTCGACAAATCATGAGAGTGTGGTAGCACCTAAA	2D	86781458	86781520	63	7.23e-21	96.825	91.3043	0	0	0	0	0	0	1	0	1	1	0	0	0	0	0	0	0	0	1	0	0	0	0	0	0	0	0	0	0	0	0	0	0	0	0	0	0	0	0	0	0
62809856	TGCAGCTGGTGGGCGGCGGCGGAAGAAGAATTTCGGGCGATTGCACCATTGGCTGCCGAGATCGGAAGA	2D	86883325	86883376	52	5.56e-16	98.077	75.3623	0	0	0	0	0	0	1	1	1	1	0	0	0	0	0	0	0	0	-	0	0	0	0	0	0	0	0	0	0	0	0	0	0	0	0	0	0	0	0	0	0
62804543	TGCAGATCGTACCAGCCAGAAAGCAGGGCGTTTTGATTTTCGAGCGAATCGTGCGTCGACAGGTGAACC	2D	88719071	88719139	69	4e-24	97.101	100	0	0	0	0	0	0	1	1	1	0	0	0	0	0	0	0	0	0	-	0	0	0	0	0	0	0	0	0	0	0	0	0	0	0	0	0	0	0	0	0	0
4327106	TGCAGGCACAAGCAGAAGTGCGGGTTTGGACGATTGGGTGGGGGCATGCCCCGAGATCGGAAGAGCGGT	2D	91670463	91670512	50	1.59e-16	100	72.4638	0	0	0	0	0	0	1	1	1	-	0	0	0	0	0	0	0	0	1	0	0	0	0	0	0	0	0	0	0	0	0	0	0	0	0	0	0	0	0	0	0
62889745	TGCAGTCGCGCCGTTCACGTCGCCTAAACGTGTTCAACGTGCACGCATGTCCATGCCCGTGCGCACCGA	2D	92818696	92818641	65	3.51e-12	84.615	94.2029	0	0	0	0	0	0	1	1	1	-	0	0	0	0	0	0	0	0	1	0	0	0	0	0	0	0	0	0	0	0	0	0	0	0	0	0	0	0	0	0	0
4314069	TGCAGCAGCTGGAGTTCACGGTGCACACCTTGAAGGTGAGGGAGACGACATCCACAGGAGCTCCGTTGA	2D	93152821	93152889	69	4e-24	97.101	100	0	0	0	0	0	0	1	1	0	0	0	0	0	0	0	0	0	0	-	0	0	0	0	0	0	0	0	0	0	0	0	0	0	0	0	0	0	0	0	0	0
4279289	TGCAGCAAGTCTCTCCCCTCTCTGCGTTTTCACACTGCCATTGCATGTTCAAAGGGTATGATGAGACGC	2D	93232833	93232768	67	2.88e-13	88.06	97.1014	0	0	0	0	0	0	1	-	1	-	0	0	0	0	0	0	0	0	-	0	0	0	0	0	0	0	0	0	0	0	0	0	0	0	0	0	0	0	0	0	0
4298723	TGCAGCACGATCGGTCTTGAGTGTTGTTTCCACCACTTGCATGCCATTGCCAGGCTTTGATCGAGCTGG	2D	95282129	95282194	69	3.75e-18	91.304	100	0	0	0	0	0	0	1	1	1	-	0	0	0	0	0	0	0	0	1	0	0	0	0	0	0	0	0	0	0	0	0	0	0	0	0	0	0	0	0	0	0
62886207	TGCAGAGAAACCATAATGCAGTGTCATTGCACATTAGCATATCCTGACCCACATTACACACAGCATTCG	2D	96721432	96721356	77	8.81e-20	88.312	111.594	0	0	0	0	0	0	1	-	1	1	0	0	0	0	0	0	0	0	1	0	0	0	0	0	0	0	0	0	0	0	0	0	0	0	0	0	0	0	0	0	0
62921828	TGCAGAACCACGTGGCGCCCGTCACGAGCCCCTCGTCGGCCGCGTTGCAGCGGCACCCGCCGCTCCCGA	2D	96726332	96726265	68	7.23e-21	94.118	98.5507	0	0	0	0	0	0	1	-	0	0	0	0	0	0	0	0	0	0	-	0	0	0	0	0	0	0	0	0	0	0	0	0	0	0	0	0	0	0	0	0	0
62925998	TGCAGCTCGGCAGCCACTATCTCGTGGCCGCTCTCTGCCTCGCGCCGTCGTCGGATGACTATTACCTTT	2D	97281462	97281395	68	5.94e-22	95.588	98.5507	0	0	0	0	0	0	1	1	0	0	0	0	0	0	0	0	0	0	1	0	0	0	0	0	0	0	0	0	0	0	0	0	0	0	0	0	0	0	0	0	0
62900856	TGCAGCCGCAAAACGCGTGGGTTAGATCCATTCAGAGGCATCTGCCTGCCAAGCGCACGAGAAGCATGT	2D	97623623	97623562	66	3.75e-18	92.424	95.6522	0	0	0	0	0	0	1	0	1	-	0	0	0	0	0	0	0	0	-	0	0	0	0	0	0	0	0	0	0	0	0	0	0	0	0	0	0	0	0	0	0
62881052	TGCAGCCGCAGGGATTAAACATTCCGCCGACGGCTCGTGTTTCACAATCGGCCGAGATCGGAAGAGCGG	2D	97827877	97827930	54	2.88e-13	92.593	78.2609	0	0	0	0	0	0	1	1	1	-	0	0	0	0	0	0	0	0	1	0	0	0	0	0	0	0	0	0	0	0	0	0	0	0	0	0	0	0	0	0	0
62903662	TGCAGGCCTGCGCCGCCTCCGCCGCGCTCGCCTCGTCGGCCGCGACCCGAGATCGGAAGAGCGGTTCAG	2D	101519810	101519857	48	8.25e-14	97.917	69.5652	0	0	0	0	0	0	1	1	0	0	0	0	0	0	0	0	0	0	1	0	0	0	0	0	0	0	0	0	0	0	0	0	0	0	0	0	0	0	0	0	0
62851389	TGCAGTGTCGTGGTGTTCCCTTTTGAGAATGGTCAGTGCGTGCTCGCGTGCGTGCAGGCCGCGTGTTCC	2D	102811126	102811194	69	8.81e-20	92.754	100	0	0	0	0	0	0	1	1	0	0	0	0	0	0	0	0	0	0	-	0	0	0	0	0	0	0	0	0	0	0	0	0	0	0	0	0	0	0	0	0	0
4300824	TGCAGGGGCGGCAACACCATTGAGCTTTGGTTCGCGTCGTCTCAGTCCGTCGGCGGCATGTCGAAGCGG	2D	104245852	104245784	69	8.81e-20	92.754	100	0	0	0	0	0	0	1	1	0	0	0	0	0	0	0	0	0	0	-	0	0	0	0	0	0	0	0	0	0	0	0	0	0	0	0	0	0	0	0	0	0
4291601	TGCAGCTCATACAGAGGCTTTTCAATTTGGAGCACCCACAAATTCAAATTCAAACCGAGATCGGAAGAG	2D	105226847	105226794	54	4.56e-17	98.148	78.2609	0	0	0	0	0	0	1	0	0	0	0	0	0	0	0	0	0	0	-	0	0	0	0	0	0	0	0	0	0	0	0	0	0	0	0	0	0	0	0	0	0
4279178	TGCAGGCGCAGCTGGAAATCGCGTTGCATCCCCGTGGAAAATGTTCACCGAGATCGGAAGAGCGGTTCA	2D	105402332	105402277	56	2.7e-07	83.929	81.1594	0	0	0	0	0	0	1	0	1	-	0	0	0	0	0	0	0	0	1	0	0	0	0	0	0	0	0	0	0	0	0	0	0	0	0	0	0	0	0	0	0
4292080	TGCAGAATGTTCAGTTAGTTCTGGTGTTTTTGCCAAGCAATGTGCTCATGTCTCTGCTGAAATTTCTGG	2D	105495038	105495103	66	1.4e-23	98.485	95.6522	0	0	0	0	0	0	1	0	1	1	0	0	0	0	0	0	0	0	1	0	0	0	0	0	0	0	0	0	0	0	0	0	0	0	0	0	0	0	0	0	0
62806495	TGCAGGCAGAGCCCGTCCGCGCACGCGCGATGAATCAGTCAATCAATTCGAGCCGTGATTTCATCGGGT	2D	108500127	108500192	66	7.23e-21	95.455	95.6522	0	0	0	0	0	0	1	1	1	-	0	0	0	0	0	0	0	0	1	0	0	0	0	0	0	0	0	0	0	0	0	0	0	0	0	0	0	0	0	0	0
4263242	TGCAGGTGCCTATCAGTGAGTAGTGACAACTGACAAGTCTCGCTCAAAAGAGCAGCCGAGATCGGAAGA	2D	109201326	109201382	57	1.31e-17	96.491	82.6087	0	0	0	0	0	0	1	1	0	0	0	0	0	0	0	0	0	0	1	0	0	0	0	0	0	0	0	0	0	0	0	0	0	0	0	0	0	0	0	0	0
62925522	TGCAGCAAAAGGCGACCGACCCCTCCGTCCCTTTCTCTCTCTCATCGTCTCGTTCGGTGTGGCCGAGGT	2D	110645431	110645499	69	2.07e-21	94.203	100	0	0	0	0	0	0	1	1	-	-	0	0	0	0	0	0	0	0	1	0	0	0	0	0	0	0	0	0	0	0	0	0	0	0	0	0	0	0	0	0	0
62864179	TGCAGTTGCGAGGCGGGCGGGGACAAGGAGTCTAGCTAGCCACCGAGATCGGAAGAGCGGTTCAGCAGG	2D	110645434	110645390	45	1.82e-09	93.333	65.2174	0	0	0	0	0	0	1	1	1	-	0	0	0	0	0	0	0	0	-	0	0	0	0	0	0	0	0	0	0	0	0	0	0	0	0	0	0	0	0	0	0
4320006	TGCAGGCCAGTTCATTTTCTTGTTCGTCTTCCCAAGACTGAAAAATAAATAAATTACAGGCCCCAGAAC	2D	111241974	111241908	67	4e-24	98.507	97.1014	0	0	0	0	0	0	1	1	1	1	0	0	0	0	0	0	0	0	1	0	0	0	0	0	0	0	0	0	0	0	0	0	0	0	0	0	0	0	0	0	0
4278466	TGCAGATTCTCTTGCGAGCCTGCTACTTTTGGCCGTCGCGTAGGTGCGTAGAACTGCAACACCCGCCGT	2D	112038392	112038324	69	4e-24	97.101	100	0	0	0	0	0	0	1	1	-	1	0	0	0	0	0	0	0	0	-	0	0	0	0	0	0	0	0	0	0	0	0	0	0	0	0	0	0	0	0	0	0
4322385	TGCAGGACCCCGCCAAGGAGGCGATCGGGCCATGCACGGCGGTCCCGTCTCTAGACTTGGCCGCCGAGA	2D	112218606	112218671	66	1.7e-22	96.97	95.6522	0	0	0	0	0	0	1	0	1	1	0	0	0	0	0	0	0	0	1	0	0	0	0	0	0	0	0	0	0	0	0	0	0	0	0	0	0	0	0	0	0
4327580	TGCAGCAGCGCAGCCAACAGAGGAGGAAGACGACCTCATAGCCGAGGCCCTCTACGGGCGCAGCGGCCG	2D	112372601	112372669	69	1.7e-22	95.652	100	0	0	0	0	0	0	1	1	1	-	0	0	0	0	0	0	0	0	-	0	0	0	0	0	0	0	0	0	0	0	0	0	0	0	0	0	0	0	0	0	0
4285129	TGCAGACGTCGCCTGCGCTGAAGGTGTCGTCGAACCAGGTTTCGGTGCCGACACAAGGTCCGAGATCGG	2D	112372604	112372543	62	1.07e-18	95.161	89.8551	0	0	0	0	0	0	1	1	-	0	0	0	0	0	0	0	0	0	-	0	0	0	0	0	0	0	0	0	0	0	0	0	0	0	0	0	0	0	0	0	0
4291752	TGCAGCACAATGGCATTTGTTGCAGCTCCTTGCAAAAGAGTTTTAACTTAACAAACGGCAAGCAAATGG	2D	112372997	112372929	69	4e-24	97.101	100	0	0	0	0	0	0	1	1	1	-	0	0	0	0	0	0	0	0	1	0	0	0	0	0	0	0	0	0	0	0	0	0	0	0	0	0	0	0	0	0	0
62876428	TGCAGGGGCAGGGCGTTGTTGCTGACCTCGCAGAGGTTATCAAGCGTCGCGGCTAGGCGGCTGATTTTT	2D	112939040	112938978	69	6.77e-15	86.957	100	0	0	0	0	0	0	1	-	1	-	0	0	0	0	0	0	0	0	-	0	0	0	0	0	0	0	0	0	0	0	0	0	0	0	0	0	0	0	0	0	0
32759077	TGCAGAGCCACTCCTGGTTGCTCGCCGTCCTGTGGCTGGAGACCAAACTGTGCCACCGCTCCTCGAACT	2D	112940257	112940325	69	1.7e-22	95.652	100	0	0	0	0	0	0	1	0	0	0	0	0	0	0	0	0	0	0	-	0	0	0	0	0	0	0	0	0	0	0	0	0	0	0	0	0	0	0	0	0	0
4320738	TGCAGAAAGGAAATTGGAAATGGAGGATACCAAGCTGTGTCAGCTTCGACAGCCTTAGCCTCGAAGAAG	2D	112970921	112970854	68	2.7e-26	100	98.5507	0	0	0	0	0	0	1	1	1	-	0	0	0	0	0	0	0	0	1	0	0	0	0	0	0	0	0	0	0	0	0	0	0	0	0	0	0	0	0	0	0
4325532	TGCAGACCCTATGCGCGATGAGCCAAGTGTCGCAGGACATCATCGTGGGGGACGGTGAGTTCGTCGTGG	2D	113214808	113214876	69	1.7e-22	95.652	100	0	0	0	0	0	0	1	1	-	-	0	0	0	0	0	0	0	0	-	0	0	0	0	0	0	0	0	0	0	0	0	0	0	0	0	0	0	0	0	0	0
4268690	TGCAGAATCGGATCCTGTGATGATCTGTGAAGTGCGCAGCGTTGCCCATGTTACCCGAGATCGGAAGAG	2D	113519323	113519378	56	4.56e-17	96.429	81.1594	0	0	0	0	0	0	1	1	1	1	0	0	0	0	0	0	0	0	1	0	0	0	0	0	0	0	0	0	0	0	0	0	0	0	0	0	0	0	0	0	0
62805327	TGCAGCCCTGCATCAATCAGCACTGAAGAATCACTTCACTTTCTTCCTCTTTCTGCTCTATGGGACAAT	2D	113684187	113684248	62	6.77e-15	90.323	89.8551	0	0	0	0	0	0	1	1	-	0	0	0	0	0	0	0	0	0	1	0	0	0	0	0	0	0	0	0	0	0	0	0	0	0	0	0	0	0	0	0	0
4283370	TGCAGGCATGCAGGCGCACCAGATCAAAACCCCAGGCAACAAAACCCTACTGGAATTTTGCAGAGCACG	2D	113699718	113699786	69	1.7e-22	95.652	100	0	0	0	0	0	0	1	1	1	-	0	0	0	0	0	0	0	0	-	0	0	0	0	0	0	0	0	0	0	0	0	0	0	0	0	0	0	0	0	0	0
4272481	TGCAGGTATCGTATCGATCCCTAGAAAGTTTGGACAACTTGTGTGGCGCCCGAGATCGGAAGAGCGGTT	2D	113940028	113940074	47	3.51e-12	95.745	68.1159	0	0	0	0	0	0	1	1	1	-	0	0	0	0	0	0	0	0	1	0	0	0	0	0	0	0	0	0	0	0	0	0	0	0	0	0	0	0	0	0	0
62940274	TGCAGGAAGGCCGCCCTGGGCCGCATGGATCTCGCCACCTCGGGGGTGCTGACGGCCGAGATCGGAAGA	2D	114459880	114459937	58	3.75e-18	96.552	84.058	0	0	0	0	0	0	1	-	1	-	0	0	0	0	0	0	0	0	-	0	0	0	0	0	0	0	0	0	0	0	0	0	0	0	0	0	0	0	0	0	0
62935124	TGCAGTCGCGCGCCCTCCGCGGCGGGAGCGACGCGAAATGACGACCCGAGATCGGAAGAGCGGTTCAGC	2D	114541414	114541461	48	1.01e-12	95.833	69.5652	0	0	0	0	0	0	1	1	1	1	0	0	0	0	0	0	0	0	1	0	0	0	0	0	0	0	0	0	0	0	0	0	0	0	0	0	0	0	0	0	0
4289707	TGCAGACGCTCTCAGAGGCAACGCCATGTTGGCTCTGATAGAAATATCTGCTGGCCACTTTGTACTTTC	2D	115052699	115052764	69	1.59e-16	89.855	100	0	0	0	0	0	0	1	1	1	-	0	0	0	0	0	0	0	0	-	0	0	0	0	0	0	0	0	0	0	0	0	0	0	0	0	0	0	0	0	0	0
62874951	TGCAGTACAGATTGGCACTGGTTGGAAACGTGCGGTGTAAGTAGTGTACTGTGAGACAGCCACTAGAAC	2D	117095974	117095910	69	8.81e-20	92.754	100	0	0	0	0	0	0	1	1	0	0	0	0	0	0	0	0	0	0	1	0	0	0	0	0	0	0	0	0	0	0	0	0	0	0	0	0	0	0	0	0	0
62899274	TGCAGGCACCACGGAGAATCTGAGAGAGATGCTCGGCTCGGTGGGGAAGAGGTTCAGCGAGGCCGCGCG	2D	117943920	117943853	68	7.23e-21	94.118	98.5507	0	0	0	0	0	0	1	1	1	1	0	0	0	0	0	0	0	0	-	0	0	0	0	0	0	0	0	0	0	0	0	0	0	0	0	0	0	0	0	0	0
62881367	TGCAGCGGGCGGCGAGGACGAGGCGGGGCTGCCCCCGCTCGAGCTCCGAGATCGGAAGAGCGGTTCAGC	2D	118975231	118975182	50	1.59e-16	100	72.4638	0	0	0	0	0	0	1	1	1	1	0	0	0	0	0	0	0	0	1	0	0	0	0	0	0	0	0	0	0	0	0	0	0	0	0	0	0	0	0	0	0
4296944	TGCAGCTGTAGCGGCAGAGCGAAGCCAAGTAGAGTAGGAGGAGTAGCGTCTGGCGGTTCGTAATGAAGT	2D	119190897	119190963	69	1.31e-17	91.304	100	0	0	0	0	0	0	1	1	1	-	0	0	0	0	0	0	0	0	1	0	0	0	0	0	0	0	0	0	0	0	0	0	0	0	0	0	0	0	0	0	0
4287193	TGCAGATAGAAACGAATAAAGTCACGAGATGCTTCCTAGACCGAGATCGGAAGAGCGGTTCAGCAGGAA	2D	119552039	119551992	49	1.49e-10	93.878	71.0145	0	0	0	0	0	0	1	1	1	1	0	0	0	0	0	0	0	0	-	0	0	0	0	0	0	0	0	0	0	0	0	0	0	0	0	0	0	0	0	0	0
62849625	TGCAGGCAGGCAGGCAGGCAGGCTCTGGGAACACAGCAGCACCGCTGCAACGCCCAATAACTTATGCTC	2D	120198064	120198125	64	2.52e-20	96.875	92.7536	0	0	0	0	0	0	1	0	1	-	0	0	0	0	0	0	0	0	-	0	0	0	0	0	0	0	0	0	0	0	0	0	0	0	0	0	0	0	0	0	0
62839382	TGCAGGACACGCAGCTGAATCGGGGGACACATTTGGACGGACCCAACCGCCAGGGCCAGGAAACGTGGG	2D	120593577	120593509	69	8.81e-20	92.754	100	0	0	0	0	0	0	1	0	1	-	0	0	0	0	0	0	0	0	-	0	0	0	0	0	0	0	0	0	0	0	0	0	0	0	0	0	0	0	0	0	0
62804069	TGCAGACACACAGAATCGAGATGCATCATGCAGGGCGCTTTTCTTAATGGAGCAGGAGAGAAGAATGAA	2D	122109039	122109112	74	1.07e-18	89.189	107.246	0	0	0	0	0	0	1	1	1	-	0	0	0	0	0	0	0	0	-	0	0	0	0	0	0	0	0	0	0	0	0	0	0	0	0	0	0	0	0	0	0
62919278	TGCAGGTGAGCTGGGCAGCTCGTGCATCAATGAAACTTCGGAAGCAAGGCAAACCAGCTTTGGCAGTGG	2D	122172447	122172379	69	3.28e-25	98.551	100	0	0	0	0	0	0	1	1	-	-	0	0	0	0	0	0	0	0	-	0	0	0	0	0	0	0	0	0	0	0	0	0	0	0	0	0	0	0	0	0	0
4296991	TGCAGACACCGCCAAGGTCCAGACGGCCGTGCTGGCCCCCGCAAGTAGTTTGCCTACTGGTCCGAGATC	2D	122600578	122600515	64	2.07e-21	96.875	92.7536	0	0	0	0	0	0	1	1	1	-	0	0	0	0	0	0	0	0	1	0	0	0	0	0	0	0	0	0	0	0	0	0	0	0	0	0	0	0	0	0	0
62839163	TGCAGCTGACTGTGATGGTTTCGTCTTCCAGATCATCAACTGGGTGCAGAATCGCCTCAACACCAAGCA	2D	123337813	123337746	68	5.94e-22	95.588	98.5507	0	0	0	0	0	0	1	0	1	1	0	0	0	0	0	0	0	0	-	0	0	0	0	0	0	0	0	0	0	0	0	0	0	0	0	0	0	0	0	0	0
62878966	TGCAGATTAAGAAGAAGCAGGTTAGCGATGATCGTGCTTACGCTTGCAGGCGGGTCTCGGCCGAGATCG	2D	123394016	123394075	63	5.56e-16	92.063	91.3043	0	0	0	0	0	0	1	0	1	-	0	0	0	0	0	0	0	0	1	0	0	0	0	0	0	0	0	0	0	0	0	0	0	0	0	0	0	0	0	0	0
4303961	TGCAGGCCCCAAAGCCACCATCATCATCAAAGGCGACATGCCAGCTCCGCAGCGGCCCGAACCGAGATC	2D	123706788	123706848	64	1.94e-15	90.625	92.7536	0	0	0	0	0	0	1	1	-	-	0	0	0	0	0	0	0	0	1	0	0	0	0	0	0	0	0	0	0	0	0	0	0	0	0	0	0	0	0	0	0
62838319	TGCAGCAAGAAGAAAGGCAGAAACAGTCAGGAGACAATCCCACGACCCAAGCAAGGGGAAAATCCCATG	2D	125551116	125551185	70	3.75e-18	91.429	101.449	0	0	0	0	0	0	1	0	1	-	0	0	0	0	0	0	0	0	-	0	0	0	0	0	0	0	0	0	0	0	0	0	0	0	0	0	0	0	0	0	0
62848141	TGCAGCCGTGCGGCGACGTGGTGGGCGACGTTGCCGCCCGCGCTATCCCCCGCGACAAAGACGGCGGTG	2D	127604480	127604548	69	2.07e-21	94.203	100	0	0	0	0	0	0	1	1	0	0	0	0	0	0	0	0	0	0	1	0	0	0	0	0	0	0	0	0	0	0	0	0	0	0	0	0	0	0	0	0	0
62849279	TGCAGGACACGGGCAAGCACGTGAGGAGGCTGGCGGAGTTCATGGGCCGGCCGTTCTCGCTCGCCGAGG	2D	127675986	127676054	69	1.7e-22	95.652	100	0	0	0	0	0	0	1	-	-	0	0	0	0	0	0	0	0	0	-	0	0	0	0	0	0	0	0	0	0	0	0	0	0	0	0	0	0	0	0	0	0
4280270	TGCAGGGATCAAGATACCAAGAAGAATGTCACCATATATGAAACCGAGATCGGAAGAGCGGTTCAGCAG	2D	127766993	127767037	45	8.25e-14	100	65.2174	0	0	0	0	0	0	1	1	1	-	0	-	0	0	0	0	0	0	-	0	0	0	0	0	0	0	0	0	0	0	0	0	0	0	0	0	0	0	-	0	0
4264791	TGCAGCGGATTAAACTGGGTAGAAGAGTTCGCTTCCGCGTCACGCCCGAGATCGGAAGAGCGGTTCAGC	2D	127840771	127840727	45	4.27e-11	95.556	65.2174	0	0	0	0	0	0	1	1	0	0	0	0	0	0	0	0	0	0	-	0	0	0	0	0	0	0	0	0	0	0	0	0	0	0	0	0	0	0	0	0	0
4328575	TGCAGGCAGGCGCCCAACATGGAGAGCGACGCCGACGATGGTGCTACTCTGCCCTTACTCCGAGATCGG	2D	130710538	130710474	65	2.52e-20	95.385	94.2029	0	0	0	0	0	0	1	1	0	0	0	0	0	0	0	0	0	0	1	0	0	0	0	0	0	0	0	0	0	0	0	0	0	0	0	0	0	0	0	0	0
4320018	TGCAGGCAGGCGCCCAACATGGAGAGCGACGCCGACGATGGTGCTACTCTGCCCTTACTCCGGGACGAG	2D	130710538	130710470	69	4e-24	97.101	100	0	0	0	0	0	0	1	1	1	-	0	0	0	0	0	0	0	0	1	0	0	0	0	0	0	0	0	0	0	0	0	0	0	0	0	0	0	0	0	0	0
62920772	TGCAGCGCGGCGCAGGCGAGCGACGGCGGGATTTCGCCCTGGAGGCGGTTGCCGAGATCGGAAGAGCGG	2D	131503513	131503566	54	5.56e-16	96.296	78.2609	0	0	0	0	0	0	1	0	0	0	0	0	0	0	0	0	0	0	-	0	0	0	0	0	0	0	0	0	0	0	0	0	0	0	0	0	0	0	0	0	0
4297470	TGCAGGGTTGGAGCTCGTCGTGCTGCTGCTTGCAGCAGAGTGGGTTCGGACGGAACCATTGGGTCAGGC	2D	131659454	131659386	69	4e-24	97.101	100	0	0	0	0	0	0	1	1	1	-	0	0	0	0	0	0	0	0	-	0	0	0	0	0	0	0	0	0	0	0	0	0	0	0	0	0	0	0	0	0	0
4280005	TGCAGATTCTTGCTGTATCATGCAGTTGTATATCTTTGTTCTCTTGTGTGCCGAGATCGGAAGAGCGGT	2D	131669153	131669202	50	8.25e-14	96	72.4638	0	0	0	0	0	0	1	1	1	-	0	0	0	0	0	0	0	0	-	0	0	0	0	0	0	0	0	0	0	0	0	0	0	0	0	0	0	0	0	0	0
62930311	TGCAGCACTGGCTAGCCCAGGCAGTGCGATTTGAGTGTGGGAGAGATAGCAGCTCCTACTTGCTACTTA	2D	133430878	133430810	69	4e-24	97.101	100	0	0	0	0	0	0	1	-	1	-	0	0	0	0	0	0	0	0	1	0	0	0	0	0	0	0	0	0	0	0	0	0	0	0	0	0	0	0	0	0	0
4269509	TGCAGTCTGCTCATTTGATTAAAAAAAAGAAGGTAGGCTGATCTGCACTCAATGTTCCCAACTAATATG	2D	133662981	133663044	65	1.15e-05	80	94.2029	0	0	0	0	0	0	1	1	1	-	0	0	0	0	0	0	0	0	-	0	0	0	0	0	0	0	0	0	0	0	0	0	0	0	0	0	0	0	0	0	0
4296206	TGCAGAATGCCTCCTTCGCGCCCAGCAACTGCGACATCCTCTTGCTCGAGGGGAGCGCGGAGAAGAACC	2D	133692346	133692414	69	2.07e-21	94.203	100	0	0	0	0	0	0	1	1	1	-	0	0	0	0	0	0	0	0	1	0	0	0	0	0	0	0	0	0	0	0	0	0	0	0	0	0	0	0	0	0	0
62910807	TGCAGGCATCAGGAAACGTGCTCCACGGGACGCTCCCGAGATCGGAAGAGCGGTTCAGCAGGAATGCCG	2D	136625077	136625040	38	2.7e-07	94.737	55.0725	0	0	0	0	0	0	1	1	1	1	0	0	0	0	0	0	0	0	-	0	0	0	0	0	0	0	0	0	0	0	0	0	0	0	0	0	0	0	0	0	0
62844398	TGCAGCCCTCGGGTTGCAGCAGCCAGGTTTCGCATCCCCTCACAAAACGGCCGATGAGCTTCCCACGCA	2D	137838281	137838350	70	5.94e-22	95.714	101.449	0	0	0	0	0	0	1	0	0	0	0	0	0	0	0	0	0	0	1	0	0	0	0	0	0	0	0	0	0	0	0	0	0	0	0	0	0	0	0	0	0
62807054	TGCAGGTCGACAGAGTGCATGCATGCATAAAGGAACTGGGACTTGGTTCGACAAGGGCGGCAGACACTG	2D	138436624	138436557	68	2.7e-26	100	98.5507	0	0	0	0	0	0	1	-	1	-	0	0	0	0	0	0	0	0	-	0	0	0	0	0	0	0	0	0	0	0	0	0	0	0	0	0	0	0	0	0	0
4279651	TGCAGAATCTAGTTATGGCGTGCACTTGTATATCTTTGTTCTCTCGTGTGCCGAGATCGGAAGAGCGGT	2D	138539097	138539045	53	1.94e-15	96.226	76.8116	0	0	0	0	0	0	1	-	1	-	0	0	0	0	0	0	0	0	-	0	0	0	0	0	0	0	0	0	0	0	0	0	0	0	0	0	0	0	0	0	0
62887250	TGCAGCCACGGCGAGATCCTGGAACGAGGCGGCGAGGAAGAGGGCCAGGAGAGCCAGGGTCACCGAGAT	2D	138826843	138826909	67	4.87e-23	97.015	97.1014	0	0	0	0	0	0	1	1	1	1	0	0	0	0	0	0	0	0	1	0	0	0	0	0	0	0	0	0	0	0	0	0	0	0	0	0	0	0	0	0	0
62922703	TGCAGCTAGCTAGGGTCGTGCTTGCTTGTGTGGCCATGGACATCTACAGCGCGGTGTTCGTCTTCTGCG	2D	138830118	138830050	69	4e-24	97.101	100	0	0	0	0	0	0	1	-	1	-	0	0	0	0	0	0	0	0	1	0	0	0	0	0	0	0	0	0	0	0	0	0	0	0	0	0	0	0	0	0	0
62936436	TGCAGCAGCTCAAGAGAGTGGACGACTGGCTCAACCATGTCGTGCGGCAGGAGAGGATGCTTCCCGAGA	2D	141103386	141103449	64	8.81e-20	95.312	92.7536	0	0	0	0	0	0	1	1	0	0	0	0	0	0	0	0	0	0	-	0	0	0	0	0	0	0	0	0	0	0	0	0	0	0	0	0	0	0	0	0	0
4280301	TGCAGGGTGGCTTGGCCTCTATTGTTGACAAAGTACGGAAGCATGTACAGCAATCACCTTATCATCCAT	2D	141105730	141105798	69	4e-24	97.101	100	0	0	0	0	0	0	1	1	1	1	0	0	0	0	0	0	0	0	1	0	0	0	0	0	0	0	0	0	0	0	0	0	0	0	0	0	0	0	0	0	0
62848080	TGCAGCCGCGACCAGATAATCCCGCCCGCGCTCGCTCGCCCGCCGCCAGCCATCAGACGCACGCGGGGA	2D	142083001	142083064	65	3.08e-19	95.385	94.2029	0	0	0	0	0	0	1	1	-	-	0	0	0	0	0	0	0	0	-	0	0	0	0	0	0	0	0	0	0	0	0	0	0	0	0	0	0	0	0	0	0
4301054	TGCAGGGCTGCGGCATGCAGCTGTTGTGCCACTGAGTGCATCGCTTTACCTAACATCATATGATGATGG	2D	143240591	143240660	70	1.4e-23	97.143	101.449	0	0	0	0	0	0	1	1	-	-	0	0	0	0	0	0	0	0	1	0	0	0	0	0	0	0	0	0	0	0	0	0	0	0	0	0	0	0	0	0	0
4308504	TGCAGGTGATGGCGAAGGAGGCGGTGACGGCAAGGGCGAGCGGGAGGTGCCCCGCGGGTCCGAGATCGG	2D	143897054	143896993	62	2.52e-20	96.774	89.8551	0	0	0	0	0	0	1	1	1	-	0	0	0	0	0	0	0	0	1	0	0	0	0	0	0	0	0	0	0	0	0	0	0	0	0	0	0	0	0	0	0
4290967	TGCAGTGCGAGTACAGGCACTACCTCTTCGCCTGGAGGTTTCGCACCGCCGATGCATCATCGCCGAGAT	2D	145083950	145083889	62	4.87e-23	100	89.8551	0	0	0	0	0	0	1	1	1	-	0	0	0	0	0	0	0	0	-	0	0	0	0	0	0	0	0	0	0	0	0	0	0	0	0	0	0	0	0	0	0
62875137	TGCAGTCAAAGTGGTTCTGATCATGGAAGCGGTGGCCGACACCGTCGTAGAGAAGGTCAATGCCAAGCT	2D	146862625	146862693	69	2.07e-21	94.203	100	0	0	0	0	0	0	1	1	1	0	0	0	0	0	0	0	0	0	1	0	0	0	0	0	0	0	0	0	0	0	0	0	0	0	0	0	0	0	0	0	0
62918401	TGCAGCGCTGCCAGCCGCTCCTCCCCGTCGCCGAGGAGCTCCTCATCGTCAGCCGCTGCGTCGAGTCGC	2D	146983253	146983321	69	4e-24	97.101	100	0	0	0	0	0	0	1	0	1	-	0	0	0	0	0	0	0	0	-	0	0	0	0	0	0	0	0	0	0	0	0	0	0	0	0	0	0	0	0	0	0
62875200	TGCAGTCCCAAGCTTCCGATCTCCTCCAGGACCTCTGTTGACAATGACCTTGCCCTGATGCCCTGCCAA	2D	147412934	147413002	69	2.07e-21	94.203	100	0	0	0	0	0	0	1	1	1	-	0	0	0	0	0	0	0	0	1	0	0	0	0	0	0	0	0	0	0	0	0	0	0	0	0	0	0	0	0	0	0
62897068	TGCAGACGCACAAGCAACAGCATCCACCTCACTCCACAGCAAGTAGACGGCGCGGGGACACCCCAAAAG	2D	148299412	148299344	69	4e-24	97.101	100	0	0	0	0	0	0	1	1	1	-	0	0	0	0	0	0	0	0	-	0	0	0	0	0	0	0	0	0	0	0	0	0	0	0	0	0	0	0	0	0	0
62923076	TGCAGGCCGCTCAAGGGGAGCTTCTACGTCGGCGTCACCCTCCTGCGCCTGCTGCCGCACGCGTATGAA	2D	153327324	153327392	69	3.28e-25	98.551	100	0	0	0	0	0	0	1	0	1	1	0	0	0	0	0	0	0	0	1	0	0	0	0	0	0	0	0	0	0	0	0	0	0	0	0	0	0	0	0	0	0
62873049	TGCAGCGTTCTCTTCTCAAGCCTGACCTCCTTCCCCCTCAAGCCCTAGACGAGCTCTGGTGGCTCCGCG	2D	153883344	153883412	69	4e-24	97.101	100	0	0	0	0	0	0	1	1	0	0	0	0	0	0	0	0	0	0	-	0	0	0	0	0	0	0	0	0	0	0	0	0	0	0	0	0	0	0	0	0	0
4268647	TGCAGAATCGATCGCCCTGAGTTGACTTATAGCTCGGCACCGCTGCATGGTTGGCTCCGTTTCATGTTC	2D	153883347	153883279	69	4e-24	97.101	100	0	0	0	0	0	0	1	1	0	0	0	0	0	0	0	0	0	0	1	0	0	0	0	0	0	0	0	0	0	0	0	0	0	0	0	0	0	0	0	0	0
4277941	TGCAGCAGCAAGAGCCTGGCGCTGCACTGCACTGCGCTTGCGTCTGCATGCATGTCCTGGACTCTTGCC	2D	157806494	157806556	69	6.77e-15	86.957	100	0	0	0	0	0	0	1	1	1	-	0	0	0	0	0	0	0	0	-	0	0	0	0	0	0	0	0	0	0	0	0	0	0	0	0	0	0	0	0	0	0
62875672	TGCAGTTCGGCAGCGACTACGTGCTGGGCTACTGGCCGTCGTTCCTCTTCTCGTACCTGGCGGACAGCG	2D	157808768	157808700	69	4e-24	97.101	100	0	0	0	0	0	0	1	1	1	-	0	0	0	0	0	0	0	0	1	0	0	0	0	0	0	0	0	0	0	0	0	0	0	0	0	0	0	0	0	0	0
62919444	TGCAGCCCATGCTCTTCAGCTGGTGGTTTGGCCCTATCTGTGTACATTATGCAGCACGGCACTCTGATC	2D	157840753	157840685	69	1.07e-18	91.304	100	0	0	0	0	0	0	1	0	0	0	0	0	0	0	0	0	0	0	1	0	0	0	0	0	0	0	0	0	0	0	0	0	0	0	0	0	0	0	0	0	0
62848009	TGCAGCCCGCGCCTCTGTGGCTTTTCGACGAAGGTGTGCAGCGAGCGCAACCGCCCTGTTTGGTTGACG	2D	158372298	158372371	74	1.07e-18	89.189	107.246	0	0	0	0	0	0	1	-	1	-	0	0	0	0	0	0	0	0	1	0	0	0	0	0	0	0	0	0	0	0	0	0	0	0	0	0	0	0	0	0	0
62886377	TGCAGAGGCAGCTCGACGGACGGCGGCGGCGGTGGAGGGGGAGAAGCCACGCTGACGGAGAGGATGCCG	2D	159404777	159404842	69	7.23e-21	94.203	100	0	0	0	0	0	0	1	1	1	-	0	0	0	0	0	0	0	0	-	0	0	0	0	0	0	0	0	0	0	0	0	0	0	0	0	0	0	0	0	0	0
62848912	TGCAGCTGAGGCCCGTGGCAGCCTGTTCCGTCTTTTGTTTTGTTCATTGTTTGACACGATGTAGTATCC	2D	162227274	162227321	48	4.27e-11	93.75	69.5652	0	0	0	0	0	0	1	1	1	1	0	0	0	0	0	0	0	0	1	0	0	0	0	0	0	0	0	0	0	0	0	0	0	0	0	0	0	0	0	0	0
62848443	TGCAGCGGCAGCGACGCTGCGTGCGTGCGCGCGCGCCTGGTAACGATGCAGGGCGTGTTTCGTACGTAC	2D	162708866	162708937	72	4.56e-17	88.889	104.348	0	0	0	0	0	0	1	1	0	0	0	0	0	0	0	0	0	0	1	0	0	0	0	0	0	0	0	0	0	0	0	0	0	0	0	0	0	0	0	0	0
62804423	TGCAGAGTGCAAAGAGATGGCATAAAAAATCATGTGGTATTATTAAGGGAGGCTAAGACGATGATGCAA	2D	162961028	162961072	45	3.29e-06	88.889	65.2174	0	0	0	0	0	0	1	1	-	-	0	0	0	0	0	0	0	0	1	0	0	0	0	0	0	0	0	0	0	0	0	0	0	0	0	0	0	0	0	0	0
62899586	TGCAGGGAGTCCTTCCCGGACAGCGAGGGCGCGCCCTCCATCAAGGCTGACGGCACCAGCTCCTACGGG	2D	164613052	164612987	66	1.7e-22	96.97	95.6522	0	0	0	0	0	0	1	-	0	0	0	0	0	0	0	0	0	0	1	0	0	0	0	0	0	0	0	0	0	0	0	0	0	0	0	0	0	0	0	0	0
62899125	TGCAGTAGCAGCTCTACACAGTAGTGGCACCCGTGTGGTGACGCCACTGGCCCAGCAGCCTCGGCCACG	2D	165245166	165245234	69	4e-24	97.101	100	0	0	0	0	0	0	1	1	1	-	0	0	0	0	0	0	0	0	1	0	0	0	0	0	0	0	0	0	0	0	0	0	0	0	0	0	0	0	0	0	0
4272161	TGCAGAGTTGCGCCTGAGCCGAAGCCGTCCCGTTGATGAGCAGCAAGCTCGTATTGCCTAACCATAAAC	2D	165245169	165245101	70	8.81e-20	94.286	101.449	0	0	0	0	0	0	1	1	1	-	0	0	0	0	0	0	0	0	-	0	0	0	0	0	0	0	0	0	0	0	0	0	0	0	0	0	0	0	0	0	0
62889054	TGCAGGGCGTACGTACTGATCTGTGCGACGATGCTGGCAGGTGGAGCTGGTGGACGGGTCGTCGTATCT	2D	167881107	167881039	69	2.07e-21	94.203	100	0	0	0	0	0	0	1	-	1	-	0	0	0	0	0	0	0	0	1	0	0	0	0	0	0	0	0	0	0	0	0	0	0	0	0	0	0	0	0	0	0
4277313	TGCAGCAGCGCATCGGCGCTGCCTAGCTCGAGCGGCGCCCCGAGATCGGAAGAGCGGTTCAGCAGGAAT	2D	167886886	167886926	41	6.34e-09	97.561	59.4203	0	0	0	0	0	0	1	1	1	1	0	0	0	0	0	0	0	0	-	0	0	0	0	0	0	0	0	0	0	0	0	0	0	0	0	0	0	0	0	0	0
62887581	TGCAGCGACGGACGGGCATCGTACTTCGTACGAACTGATACACGGTGCCGCTGAGCTGCAAGCTAGTGA	2D	167886888	167886822	67	2.07e-21	95.522	97.1014	0	0	0	0	0	0	1	1	1	-	0	0	0	0	0	0	0	0	-	0	0	0	0	0	0	0	0	0	0	0	0	0	0	0	0	0	0	0	0	0	0
62907924	TGCAGGTCCTGCAAGTAGAAGGAAGGCTTGGTGGGGCGGAGCGCGAGGTAGACGACGAGCGCGATGAAT	2D	169753744	169753676	69	4e-24	97.101	100	0	0	0	0	0	0	1	1	1	0	0	0	0	0	0	0	0	0	-	0	0	0	0	0	0	0	0	0	0	0	0	0	0	0	0	0	0	0	0	0	0
62919103	TGCAGGGATGGGATGTTGGGGGTCGTCCTGCCTACGTTTGGTGGTCATAAAAGCCCAGATAAGCTTCCG	2D	170713576	170713508	69	1.7e-22	95.652	100	0	0	0	0	0	0	1	1	1	-	0	0	0	0	0	0	0	0	1	0	0	0	0	0	0	0	0	0	0	0	0	0	0	0	0	0	0	0	0	0	0
62900435	TGCAGTGGGGATCCGCGGTTGGGCAATCCATTCTTCTTTCCTTTTCTTCCTCGGCACTGCATGCATGGC	2D	173076869	173076801	69	4e-24	97.101	100	0	0	0	0	0	0	1	1	1	-	0	0	0	0	0	0	0	0	1	0	0	0	0	0	0	0	0	0	0	0	0	0	0	0	0	0	0	0	0	0	0
4287390	TGCAGAGCATTTCCTCCTCCTCCACGAGATATAGCAGCGGCGCCCGTGCCCGTGCCCGCCGCGCGGAGG	2D	175111203	175111136	70	1.31e-17	91.429	101.449	0	0	0	0	0	0	1	1	1	1	0	0	0	0	0	0	0	0	-	0	0	0	0	0	0	0	0	0	0	0	0	0	0	0	0	0	0	0	0	0	0
4281374	TGCAGAGGCACGCCGTCCTGCTCCGAGAACAGTGAGACCGCGGCGCCGAGATCGGAAGAGCGGTTCAGC	2D	176532332	176532287	46	6.34e-09	91.304	66.6667	0	0	0	0	0	0	1	1	1	1	0	0	0	0	0	0	0	0	-	0	0	0	0	0	0	0	0	0	0	0	0	0	0	0	0	0	0	0	0	0	0
4304407	TGCAGCGTATGACGTGGAGAGCGATGGCTGGATCTGCCGAGATCGGAAGAGCGGTTCAGCAGGAATGCC	2D	177888194	177888234	41	7.73e-08	95.122	59.4203	0	0	0	0	0	0	1	1	0	0	0	0	0	0	0	0	0	0	-	0	0	0	0	0	0	0	0	0	0	0	0	0	0	0	0	0	0	0	0	0	0
4281922	TGCAGCTTCCCCGCCACCTGCTACCTCGAGGCCCATGATAACCGAGATCGGAAGAGCGGTTCAGCAGGA	2D	178381733	178381685	49	2.36e-14	97.959	71.0145	0	0	0	0	0	0	1	1	1	-	0	0	0	0	0	0	0	0	-	0	0	0	0	0	0	0	0	0	0	0	0	0	0	0	0	0	0	0	0	0	0
62935217	TGCAGAATCAGGGCTAGGGAGAAGGGAACCTTGACGGACCAGGAGAGAGCGCCATTGAGATCGCCGAGA	2D	181622336	181622401	66	7.23e-21	95.455	95.6522	0	0	0	0	0	0	1	1	1	-	0	0	0	0	0	0	0	0	-	0	0	0	0	0	0	0	0	0	0	0	0	0	0	0	0	0	0	0	0	0	0
4281518	TGCAGCTATCAAGTAGCGCGGGGACGATAAACTATTATTGCCATGCGAGCCATGCCATCAAGGAATGCA	2D	182108138	182108206	69	1.7e-22	95.652	100	0	0	0	0	0	0	1	-	1	-	0	0	0	0	0	0	0	0	-	0	0	0	0	0	0	0	0	0	0	0	0	0	0	0	0	0	0	0	0	0	0
62911240	TGCAGTGTACATCCTCGGACAGGGACAGGTTCAGGGGGAAGGCCGAGATCGGAAGAGCGGTTCAGCAGG	2D	183247425	183247469	45	1.82e-09	93.333	65.2174	0	0	0	0	0	0	1	0	1	1	0	0	0	0	0	0	0	0	-	0	0	0	0	0	0	0	0	0	0	0	0	0	0	0	0	0	0	0	0	0	0
62849877	TGCAGGCTCGACTGGTTCAGCACGAACCTCGAGACCACGTCGCCGCCGCCGCCGCCGTCGACCAGGAAC	2D	183512329	183512261	69	4e-24	97.101	100	0	0	0	0	0	0	1	1	1	-	0	0	0	0	0	0	0	0	-	0	0	0	0	0	0	0	0	0	0	0	0	0	0	0	0	0	0	0	0	0	0
62849992	TGCAGGGAGGTACCAGAGCACACGACGGCTCACCTCATTCGACTCGAGCAACCCTCTTGCTCCAGTCCA	2D	183515575	183515643	69	3.28e-25	98.551	100	0	0	0	0	0	0	1	1	1	-	0	0	0	0	0	0	0	0	1	0	0	0	0	0	0	0	0	0	0	0	0	0	0	0	0	0	0	0	0	0	0
62807729	TGCAGTGGATGCCCAGTGGAAGAAGGAGGACAAGACGCATGCCATCATGTTTCTGGTCGCTGCGGCGAT	2D	188571039	188571107	69	1.7e-22	95.652	100	0	0	0	0	0	0	1	1	1	-	0	0	0	0	0	0	0	0	-	0	0	0	0	0	0	0	0	0	0	0	0	0	0	0	0	0	0	0	0	0	0
4263681	TGCAGATGGGCAGCATGTGAAGCAGCATTCCCAGAATTTTCCGAGATCGGAAGAGCGGTTCAGCAGGAA	2D	188950353	188950393	41	1.22e-11	100	59.4203	0	0	0	0	0	0	1	1	1	-	0	0	0	0	0	0	0	0	-	0	0	0	0	0	0	0	0	0	0	0	0	0	0	0	0	0	0	0	0	0	0
62806205	TGCAGCTTGTTATTTATCCTCAGGCGAAAGTAGACAATGTATGAATACCTCGCGCGAGGAGCAAGGTCA	2D	189194632	189194688	57	1.07e-18	98.246	82.6087	0	0	0	0	0	0	1	1	0	0	0	0	0	0	0	0	0	0	1	0	0	0	0	0	0	0	0	0	0	0	0	0	0	0	0	0	0	0	0	0	0
62847900	TGCAGCCAGCACCGAAGCAGTACGACTCGACGTCCTTGCAGACCTTACCCTACTCGTCTCGCCACAGAT	2D	189695818	189695881	65	3.51e-12	89.231	94.2029	0	0	0	0	0	0	1	1	-	-	0	0	0	0	0	0	0	0	-	0	0	0	0	0	0	0	0	0	0	0	0	0	0	0	0	0	0	0	0	0	0
62848726	TGCAGCTATAGCCGTGCACTCGGGCTCGTGAAATACCCCGCAGCTTGCAGCTCGAGCGGACGAGCCGCT	2D	189701991	189702059	69	1.7e-22	95.652	100	0	0	0	0	0	0	1	1	-	-	0	0	0	0	0	0	0	0	1	0	0	0	0	0	0	0	0	0	0	0	0	0	0	0	0	0	0	0	0	0	0
4267649	TGCAGGGACGCTGTTTTAGCAACTTGAACCAACCGTGACAGAGTACTAGAGTAGTTCTGAATATCTCGG	2D	190739947	190740005	59	1.49e-10	88.136	85.5072	0	0	0	0	0	0	1	1	-	-	0	0	0	0	0	0	0	0	1	0	0	0	0	0	0	0	0	0	0	0	0	0	0	0	0	0	0	0	0	0	0
62912288	TGCAGAGACACGGTGCTGCTGCTGAGCATGACGTTCACCGCCGACATCGTCGGCCGATCGGCGGGGTTG	2D	191068057	191067989	69	8.81e-20	92.754	100	0	0	0	0	0	0	1	1	-	-	0	0	0	0	0	0	0	0	1	0	0	0	0	0	0	0	0	0	0	0	0	0	0	0	0	0	0	0	0	0	0
62924516	TGCAGCTCCCGGCGCCATCCGTGGGGGCACCTCCAGCTCCAGCGCCGAGATCGGAAGAGCGGTTCAGCA	2D	191900462	191900416	47	1.49e-10	93.617	68.1159	0	0	0	0	0	0	1	1	1	-	0	0	0	0	0	0	0	0	-	0	0	0	0	0	0	0	0	0	0	0	0	0	0	0	0	0	0	0	0	0	0
62887377	TGCAGCCGAGCGGCGACGAGGCGGTTGACGTGCTCCGAGACGGCGACGAGTACCTTCCCCGCCATGTGC	2D	193452646	193452714	69	4e-24	97.101	100	0	0	0	0	0	0	1	-	1	-	0	0	0	0	0	0	0	0	1	0	0	0	0	0	0	0	0	0	0	0	0	0	0	0	0	0	0	0	0	0	0
62890151	TGCAGTTCGACATCATGGGCGTCGAGACCGTCCTCGTTGCCCGCACCGACGCCGTCGCCGCGACCCTGA	2D	193452649	193452581	69	4e-24	97.101	100	0	0	0	0	0	0	1	1	1	-	0	-	0	0	0	0	0	0	-	0	0	0	0	0	0	0	0	0	0	0	0	0	0	0	0	0	0	0	-	0	0
62803982	TGCAGAAGGTAAAACAATATAACTCACGATTTCAAAGTCAGCTGACATCGCAGTACACTTCTCTTTCCC	2D	195549154	195549096	59	8.81e-20	98.305	85.5072	0	0	0	0	0	0	1	1	1	-	0	0	0	0	0	0	0	0	1	0	0	0	0	0	0	0	0	0	0	0	0	0	0	0	0	0	0	0	0	0	0
62905900	TGCAGATGCGGCGCCGCGGCGTCGGGGTGCGCCGCGCAGAGCGTGGCAAGGAGACGTATCGACTCGCGC	2D	197484271	197484203	69	4e-24	97.101	100	0	0	0	0	0	0	1	1	1	-	0	0	0	0	0	0	0	0	-	0	0	0	0	0	0	0	0	0	0	0	0	0	0	0	0	0	0	0	0	0	0
62872835	TGCAGCGCGGCGTTGTAGCACACCTCGGAGAGGTCGAGGTCGTAGAGGTTGAAGCGGAGGTAGTTAGCC	2D	198318354	198318422	69	4e-24	97.101	100	0	0	0	0	0	0	1	0	1	-	0	0	0	0	0	0	0	0	-	0	0	0	0	0	0	0	0	0	0	0	0	0	0	0	0	0	0	0	0	0	0
100052323	TGCAGTCTACACCATGGACAGCACATTACATGTACCTGCTAGCGATGGGCTGGGAGCTGGAACCAGTTG	2D	221381218	221381159	60	3.51e-12	88.333	86.9565	0	0	0	0	0	0	1	1	0	0	0	0	0	0	0	0	0	0	-	0	0	0	0	0	0	0	0	0	0	0	0	0	0	0	0	0	0	0	0	0	0
62912055	TGCAGCTCCGTCGACGCGGGGGAGGCTCTGTCGCCGTCGCTGGCGGCGGGCATGGAGGGATCAGATCGA	2D	245724253	245724185	69	3.28e-25	98.551	100	0	0	0	0	0	0	1	1	1	-	0	0	0	0	0	0	0	0	-	0	0	0	0	0	0	0	0	0	0	0	0	0	0	0	0	0	0	0	0	0	0
4279034	TGCAGCCCATCCATGGTGTGCATCCAGAACCTTGCGACGACATCACCAAGTCGTCGAGCATTGGATCCA	2D	259467172	259467240	69	4e-24	97.101	100	0	0	0	0	0	0	1	-	1	-	0	0	0	0	0	0	0	0	-	0	0	0	0	0	0	0	0	0	0	0	0	0	0	0	0	0	0	0	0	0	0
62846720	TGCAGAGCCAGCCACAGGAGGTCTCGCCGCCAAGTGGCAGCTCATGATAAGAGTTGCCCAAGAGCGTCC	2D	267634050	267634118	69	7.72e-27	100	100	0	0	0	0	0	0	1	0	1	-	0	0	0	0	0	0	0	0	1	0	0	0	0	0	0	0	0	0	0	0	0	0	0	0	0	0	0	0	0	0	0
4263788	TGCAGCTGCCGTTGCACTGGTCGATGATGAGGTAGGAAGTTTCGACGTGTACTGACCGCTAGAGATCGG	2D	267634053	267633985	69	7.72e-27	100	100	0	0	0	0	0	0	1	0	0	0	0	0	0	0	0	0	0	0	-	0	0	0	0	0	0	0	0	0	0	0	0	0	0	0	0	0	0	0	0	0	0
4317503	TGCAGTGGCTAACCGACGGATGGCCGCGGTTTAAAGGAAAACGTTTCAAAGAAGAAGAAAAAACAACAG	2D	268803778	268803710	69	1.7e-22	95.652	100	0	0	0	0	0	0	1	1	0	0	0	0	0	0	0	0	0	0	1	0	0	0	0	0	0	0	0	0	0	0	0	0	0	0	0	0	0	0	0	0	0
62913903	TGCAGGCAGTCAAGGCAGATTAAGGCTACAGAAGAATTGCGGTGAATGTCAATGCCACCAAGCACGGAT	2D	270278197	270278265	69	4e-24	97.101	100	0	0	0	0	0	0	1	1	0	0	0	0	0	0	0	0	0	0	1	0	0	0	0	0	0	0	0	0	0	0	0	0	0	0	0	0	0	0	0	0	0
62871135	TGCAGAGAAATTAAAATACGTTGGATTAGGGACCATTATAGAGCAAGTCGGCAACAGGTTCGTCATCAG	2D	275780071	275780002	70	3.75e-18	91.429	101.449	0	0	0	0	0	0	1	1	0	0	0	0	0	0	0	0	0	0	-	0	0	0	0	0	0	0	0	0	0	0	0	0	0	0	0	0	0	0	0	0	0
62874415	TGCAGGGCGCACGACATGTTGCTCTGCTGGATGAGCTTCAGGCCGCGTGACATGGCACTCTGCTGGATA	2D	281714367	281714435	69	4e-24	97.101	100	0	0	0	0	0	0	1	1	1	0	0	0	0	0	0	0	0	0	1	0	0	0	0	0	0	0	0	0	0	0	0	0	0	0	0	0	0	0	0	0	0
62875469	TGCAGTGGAGAGCTTCGATACGTGAAAGGCTCGGTCATGGTTTCCTTGTCAGTCCAGTGGGAAGGGGTG	2D	285576395	285576463	69	3.28e-25	98.551	100	0	0	0	0	0	0	1	1	-	-	0	0	0	0	0	0	0	0	1	0	0	0	0	0	0	0	0	0	0	0	0	0	0	0	0	0	0	0	0	0	0
4284692	TGCAGCCCGTGATTAGGCAAGCAGGGTCGGGGAGGGGAGAGGAGGAGGAGCCGACCTTGCAGAGGACGA	2D	285576396	285576330	67	9.41e-26	100	97.1014	0	0	0	0	0	0	1	1	1	-	0	0	0	0	0	0	0	0	1	0	0	0	0	0	0	0	0	0	0	0	0	0	0	0	0	0	0	0	0	0	0
4285987	TGCAGTGCAATTAGACACTGGTGGGTGCTTAAATGATAATTGTGTTATTCTACTGCTGGCGCAGCTTTG	2D	288092687	288092755	69	4e-24	97.101	100	0	0	0	0	0	0	1	1	0	0	0	0	0	0	0	0	0	0	1	0	0	0	0	0	0	0	0	0	0	0	0	0	0	0	0	0	0	0	0	0	0
62900557	TGCAGTTCTGCCTTACGATTCACAATAAAACTACGCCCAAGGAACTAGCAACCATACGTAAAACAGGAA	2D	294485977	294485909	69	1.7e-22	95.652	100	0	0	0	0	0	0	1	1	1	-	0	0	0	0	0	0	0	0	-	0	0	0	0	0	0	0	0	0	0	0	0	0	0	0	0	0	0	0	0	0	0
62805290	TGCAGCCCCCGCCCTCACATCCTCACCATCTCTTGGCAAAGCTCGCCTCACAACCTCACCATGGAGTTC	2D	298220757	298220824	68	1.15e-24	98.529	98.5507	0	0	0	0	0	0	1	1	1	-	0	0	0	0	0	0	0	0	-	0	0	0	0	0	0	0	0	0	0	0	0	0	0	0	0	0	0	0	0	0	0
4294827	TGCAGCTGCCATCGGTGGACTTCCCCATGCGCTCTGGTTGAACTGACTTACAACGCAGAGGCCAGCGGA	2D	298220759	298220691	69	4e-24	97.101	100	0	0	0	0	0	0	1	-	1	-	0	0	0	0	0	0	0	0	1	0	0	0	0	0	0	0	0	0	0	0	0	0	0	0	0	0	0	0	0	0	0
62887827	TGCAGCGGGAGAAGGCGGCCGCTCTCCTGGAAGCATGCCAATTCCGCCGACTGGCCGAGGGACGCGTCG	2D	299332658	299332726	69	1.7e-22	95.652	100	0	0	0	0	0	0	1	1	1	-	0	0	0	0	0	0	0	0	1	0	0	0	0	0	0	0	0	0	0	0	0	0	0	0	0	0	0	0	0	0	0
62807927	TGCAGTTGCAATGAAAAATACAGAGGGAAATAGGGGGGAATAACCATACCTTTGTTGTTGTGGAGGTAG	2D	301374752	301374684	69	3.28e-25	98.551	100	0	0	0	0	0	0	1	1	0	0	0	0	0	0	0	0	0	0	-	0	0	0	0	0	0	0	0	0	0	0	0	0	0	0	0	0	0	0	0	0	0
62897251	TGCAGAGGCACCCCATCGAGTGCGTCGTCGTCGAAGTGCTCGGGTAGCTTGTCGAGGAGGAGCCCCAGG	2D	303493412	303493344	69	3.28e-25	98.551	100	0	0	0	0	0	0	1	1	1	1	0	0	0	0	0	0	0	0	1	0	0	0	0	0	0	0	0	0	0	0	0	0	0	0	0	0	0	0	0	0	0
62804057	TGCAGACAACAATAATGAACTGAACATGGATAATTTTTGAGACACTGCTATGTGTTGTATATAGTTTAT	2D	311558652	311558585	68	1.4e-23	97.059	98.5507	0	0	0	0	0	0	1	1	1	-	0	0	0	0	0	0	0	0	-	0	0	0	0	0	0	0	0	0	0	0	0	0	0	0	0	0	0	0	0	0	0
62804382	TGCAGAGGGCATTATCATTTACTTTTTTTTTGGGGTGCATATCATTTACCTAGCTCATCTTGGTCTCGA	2D	311737818	311737754	67	3.08e-19	95.522	97.1014	0	0	0	0	0	0	1	1	1	1	0	0	0	0	0	0	0	0	1	0	0	0	0	0	0	0	0	0	0	0	0	0	0	0	0	0	0	0	0	0	0
62850935	TGCAGTCCGTATATTTTTTGCTCTTTATTGTTCCTCCCAGCTCTACAGCTTGGGTGCAGTGCAGGGTGC	2D	312868476	312868408	69	3.28e-25	98.551	100	0	0	0	0	0	0	1	1	-	-	0	0	0	0	0	0	0	0	1	0	0	0	0	0	0	0	0	0	0	0	0	0	0	0	0	0	0	0	0	0	0
62890234	TGCAGTTGGTGGTGTAGTAATAGTAGTAGCATTAGCGGTACTATCGAGATTACTCCTGCGGTGTAAGAT	2D	314277556	314277621	69	3.75e-18	91.304	100	0	0	0	0	0	0	1	0	1	0	0	0	0	0	0	0	0	0	1	0	0	0	0	0	0	0	0	0	0	0	0	0	0	0	0	0	0	0	0	0	0
62806956	TGCAGGGTCTTGACGCAGACGAACTGCGGGGCCGTGGCGCCGAGCGTCTCGAGGTGCTGCTTCAGCCCC	2D	316886664	316886732	69	4e-24	97.101	100	0	0	0	0	0	0	1	1	1	1	0	0	0	0	0	0	0	0	-	0	0	0	0	0	0	0	0	0	0	0	0	0	0	0	0	0	0	0	0	0	0
4283848	TGCAGCTACTAAGGTCAGGTGCGGCACTAGTAATGGCGTTGTGGGGTTACTCCTACTAGTCTTGCACTC	2D	317641705	317641638	69	4.87e-23	97.101	100	0	0	0	0	0	0	1	1	1	-	0	0	0	0	0	0	0	0	1	0	0	0	0	0	0	0	0	0	0	0	0	0	0	0	0	0	0	0	0	0	0
32713044	TGCAGCTTGGGCAACCTGGGGACCTGTTTCGAAATAAATTATAATACGAGCGAGGTGTCGTATGCACCG	2D	320408391	320408457	67	9.41e-26	100	97.1014	0	0	0	0	0	0	1	1	1	-	0	0	0	0	0	0	0	0	1	0	0	0	0	0	0	0	0	0	0	0	0	0	0	0	0	0	0	0	0	0	0
62872253	TGCAGCCAATCAATCGCGTCGAGGTCAGGCGTAGCGCGACAAGTTGGCCGTTCGTGCAGAAGTAGGGGG	2D	321081159	321081091	69	2.07e-21	94.203	100	0	0	0	0	0	0	1	1	-	-	0	0	0	0	0	0	0	0	-	0	0	0	0	0	0	0	0	0	0	0	0	0	0	0	0	0	0	0	0	0	0
4266324	TGCAGCCCACTCGGCGCCATCACAGTAGTGTCACCGCCGCCTAGCCGTGACAGCATCGCCGAGATCGGA	2D	321223320	321223382	63	2.36e-14	90.476	91.3043	0	0	0	0	0	0	1	1	1	-	0	0	0	0	0	0	0	0	-	0	0	0	0	0	0	0	0	0	0	0	0	0	0	0	0	0	0	0	0	0	0
62874091	TGCAGGCCGTACGTCGTCATGCCTGACATGGTTGACGGCCGCGCGCGGCGGGGGTGAACTGGGAAGGGG	2D	326273477	326273544	69	4e-24	98.551	100	0	0	0	0	0	0	1	1	1	-	0	0	0	0	0	0	0	0	-	0	0	0	0	0	0	0	0	0	0	0	0	0	0	0	0	0	0	0	0	0	0
4293360	TGCAGCGTCTTCTTTCTGAACTGATAGCGAGCATTGCATGCAACTCTAGCCCATAATCATCCATCTTAC	2D	328915957	328916025	69	1.7e-22	95.652	100	0	0	0	0	0	0	1	1	1	-	0	0	0	0	0	0	0	0	-	0	0	0	0	0	0	0	0	0	0	0	0	0	0	0	0	0	0	0	0	0	0
62888061	TGCAGCTCGGATGGAATCGAGCTCCTCTCATCCAATCCGCGACCCCAATCCCAATTGGTAAAGAAAGCT	2D	333234313	333234245	69	3.28e-25	98.551	100	0	0	0	0	0	0	1	1	1	-	0	0	0	0	0	0	0	0	-	0	0	0	0	0	0	0	0	0	0	0	0	0	0	0	0	0	0	0	0	0	0
62850632	TGCAGTAATAGGTCGGCCCATGACCAGGCGCCAGAGGCGAGACTACCTTTGGACTGGCTGTAAGCGAGG	2D	335768665	335768733	69	3.28e-25	98.551	100	0	0	0	0	0	0	1	1	-	-	0	0	0	0	0	0	0	0	-	0	0	0	0	0	0	0	0	0	0	0	0	0	0	0	0	0	0	0	0	0	0
4268877	TGCAGTGCAAGCAACGGAGAGAAGTGCGGTACGTAGCGTAGAGGAGAGTTTCCGTTCCGTTTTACAGCG	2D	337887688	337887766	79	2.88e-13	81.013	114.493	0	0	0	0	0	0	1	1	1	-	0	0	0	0	0	0	0	0	1	0	0	0	0	0	0	0	0	0	0	0	0	0	0	0	0	0	0	0	0	0	0
62804048	TGCAGAATTTCTCTAACCTGTACTGAGTTGTAACCATTTGCGGACGTGGTAAGGAGAATATTATGCCTT	2D	340312166	340312234	69	1.7e-22	95.652	100	0	0	0	0	0	0	1	1	1	0	0	0	0	0	0	0	0	0	-	0	0	0	0	0	0	0	0	0	0	0	0	0	0	0	0	0	0	0	0	0	0
4270182	TGCAGCCTTCGCCCACCCCCTCGCCGAGCGTCTTTGACCAGATTCGCGTTGTTCCTCCAAGCCAGCGAG	2D	341121953	341121885	69	4e-24	97.101	100	0	0	0	0	0	0	1	1	0	0	0	0	0	0	0	0	0	0	-	0	0	0	0	0	0	0	0	0	0	0	0	0	0	0	0	0	0	0	0	0	0
62887780	TGCAGCGGCATGTGCCACGGCACGGCCGTGGATGCGTGGCGTGGCTGGCCGTCGCCACTGCCGATGTCC	2D	348052740	348052808	69	7.72e-27	100	100	0	0	0	0	0	0	1	-	1	1	0	0	0	0	0	0	0	0	1	0	0	0	0	0	0	0	0	0	0	0	0	0	0	0	0	0	0	0	0	0	0
4323052	TGCAGGTGCGGACCTGGCGTCTCGAGGCGCATGCGGAGAACATCGACCTCAACCATCATGTCCGAGATC	2D	352239569	352239506	64	1.7e-22	98.438	92.7536	0	0	0	0	0	0	1	1	0	0	0	0	0	0	0	0	0	0	-	0	0	0	0	0	0	0	0	0	0	0	0	0	0	0	0	0	0	0	0	0	0
62804231	TGCAGAGACCGCCCTGGCACAATGGTGCTGATGTATGAACCGCACCAGGAAGGCTTCGGGGTGGTGGTC	2D	352239602	352239666	65	1.15e-24	100	94.2029	0	0	0	0	0	0	1	1	0	0	0	0	0	0	0	0	0	0	-	0	0	0	0	0	0	0	0	0	0	0	0	0	0	0	0	0	0	0	0	0	0
62886342	TGCAGAGGAAAGTGACGCGCGCTCCCAGTAAGAATTGGTGCGTACTCCACAAACTGTTTCTATCGACCA	2D	354481753	354481820	71	1.49e-10	84.507	102.899	0	0	0	0	0	0	1	1	0	0	0	0	0	0	0	0	0	0	-	0	0	0	0	0	0	0	0	0	0	0	0	0	0	0	0	0	0	0	0	0	0
4263177	TGCAGCAGCGTCCATGGCCGCCGCTTATAAGGCTGCTAACTCCGAGATCGGAAGAGCGGTTCAGCAGGA	2D	355122221	355122263	43	4.27e-11	97.674	62.3188	0	0	0	0	0	0	1	1	1	1	0	0	0	0	0	0	0	0	-	0	0	0	0	0	0	0	0	0	0	0	0	0	0	0	0	0	0	0	0	0	0
62919482	TGCAGTCGGGGCTCCCCCTCGACGACCGCCCTGAGGGCGCCCGCTCGCCGTCCCCTGAGCCGATATACG	2D	356820148	356820216	69	1.7e-22	95.652	100	0	0	0	0	0	0	1	-	1	0	0	0	0	0	0	0	0	0	1	0	0	0	0	0	0	0	0	0	0	0	0	0	0	0	0	0	0	0	0	0	0
62880244	TGCAGAAGCCGCGGTGTGCCACATGCAGCGGGACGGGAAGGGTGGAGTGCCTGTGCTCCCGAGATCGGA	2D	356879081	356879141	61	8.81e-20	96.721	88.4058	0	0	0	0	0	0	1	1	1	-	0	0	0	0	0	0	0	0	1	0	0	0	0	0	0	0	0	0	0	0	0	0	0	0	0	0	0	0	0	0	0
62921912	TGCAGACCCAGACCTGAAGGCATCGGAAGTGACGGTGAAGGGCGTGTTTGAGGAGGTCAAGCTGGCTGA	2D	359200677	359200745	69	4e-24	97.101	100	0	0	0	0	0	0	1	1	-	-	0	-	0	0	0	0	0	0	1	0	0	0	0	0	0	0	0	0	0	0	0	0	0	0	0	0	0	0	0	0	0
62847207	TGCAGATTGCACTCCTGCATAATTTCCAACCAAAATCTTCAGCAATACTACTACACAATAAAGTATCAC	2D	359200680	359200611	70	7.23e-21	94.286	101.449	0	0	0	0	0	0	1	1	1	-	0	0	0	0	0	0	0	0	-	0	0	0	0	0	0	0	0	0	0	0	0	0	0	0	0	0	0	0	0	0	0
62918226	TGCAGCCGCCGTCGCTGCACACGTCGGACATCAAACGGGAGTAGATGCTACGTGAATAAATGAATGTAC	2D	360444662	360444728	67	4e-24	98.507	97.1014	0	0	0	0	0	0	1	1	1	-	0	0	0	0	0	0	0	0	1	0	0	0	0	0	0	0	0	0	0	0	0	0	0	0	0	0	0	0	0	0	0
62930309	TGCAGCACGTGCTTGGCGCCCGTGACCTCCAGAACCCTCCTCGCCCTCATCTGGCTGCCCCCGTCGCCG	2D	360444665	360444597	69	4e-24	97.101	100	0	0	0	0	0	0	1	1	1	-	0	0	0	0	0	0	0	0	-	0	0	0	0	0	0	0	0	0	0	0	0	0	0	0	0	0	0	0	0	0	0
4283112	TGCAGCTAGCCTCGTGATCCTGTCATGGATAACGGGATCAAGGCGCCGCTCGCCGAGATCGGAAGAGCG	2D	360560732	360560786	55	1.59e-16	96.364	79.7101	0	0	0	0	0	0	1	1	1	-	0	0	0	0	0	0	0	0	-	0	0	0	0	0	0	0	0	0	0	0	0	0	0	0	0	0	0	0	0	0	0
4273342	TGCAGTCTGCGCTCTCCCCGTTTCTCAGCGGTGTCTGTTTTGAGTTGCAAGCTTCGGGAGGAATACAAG	2D	362939304	362939247	58	3.75e-18	96.552	84.058	0	0	0	0	0	0	1	1	-	-	0	0	0	0	0	0	0	0	-	0	0	0	0	0	0	0	0	0	0	0	0	0	0	0	0	0	0	0	0	0	0
62889171	TGCAGGGTAAACGCTATCAAGGCGGCGTAAACATGATTAAGACAAGCTGAGCGAGCTCGTAGCAGGTCG	2D	365781236	365781305	70	3.08e-19	92.857	101.449	0	0	0	0	0	0	1	1	-	-	0	0	0	0	0	0	0	0	1	0	0	0	0	0	0	0	0	0	0	0	0	0	0	0	0	0	0	0	0	0	0
4293298	TGCAGGCCTGCGACATGTGCAACGCGTTGCATGCGCACACAGAAACTGTGGTCCTGCCCGAGATCGGAA	2D	367470177	367470236	60	3.08e-19	96.667	86.9565	0	0	0	0	0	0	1	1	-	-	0	0	0	0	0	0	0	0	1	0	0	-	0	0	0	0	0	0	0	0	0	0	0	0	0	0	0	0	0	0	0
62923218	TGCAGGGGCATGTTGCTAAACCGAAGGCGAAGCTAGCGGCGTGGTCGTGGCCGTGGCCCCGAACGGACG	2D	367470180	367470114	67	2.07e-21	95.522	97.1014	0	0	0	0	0	0	1	1	-	-	0	0	0	0	0	0	0	0	-	0	0	0	0	0	0	0	0	0	0	0	0	0	0	0	0	0	0	0	0	0	0
100199796	TGCAGGACTTGTTGCGCGCCGCCGACGGCGGCGCCGCCCCTCAGGTCCAAGACCCATCTGTCCCCCTGG	2D	367994247	367994182	66	2.36e-14	87.879	95.6522	0	0	0	0	0	0	1	0	0	0	0	0	0	0	0	0	0	0	-	0	0	0	0	0	0	0	0	0	0	0	0	0	0	0	0	0	0	0	0	0	0
62887305	TGCAGCCCACGACGTCCCGGCCCCGTCCCCAGGCGCGCCCGCCACACAGCGCCAACGCGCTACACCGAC	2D	369518229	369518160	70	1.15e-24	98.571	101.449	0	0	0	0	0	0	1	1	-	-	0	0	0	0	0	0	0	0	-	0	0	0	0	0	0	0	0	0	0	0	0	0	0	0	0	0	0	0	0	0	0
4299662	TGCAGACCTTCGCCTGCCTGCCGCCTCCTTGCTACTTCCTCCTCAGGCTTCGTCCCGCCTGCCCCTCTT	2D	369935504	369935436	69	3.28e-25	98.551	100	0	0	0	0	0	0	1	1	1	-	0	0	0	0	0	0	0	0	1	0	0	0	0	0	0	0	0	0	0	0	0	0	0	0	0	0	0	0	0	0	0
62928311	TGCAGCAGGCGGCGGCGATGCACGGGCTCATGCTGCCTTGCGATGCGCAGAGCAAGGCGGTCGGCTCCG	2D	370944518	370944450	69	4e-24	97.101	100	0	0	0	0	0	0	1	1	1	-	0	0	0	0	0	0	0	0	1	0	0	0	0	0	0	0	0	0	0	0	0	0	0	0	0	0	0	0	0	0	0
62871910	TGCAGCACCTGCATCTGCATCTTCCTCTGCTCCCTCCTCACCATGTTGCGCTTGTTCACGTAATCCTCG	2D	371891745	371891816	72	1.7e-22	94.444	104.348	0	0	0	0	0	0	1	1	1	-	0	0	0	0	0	0	0	0	1	0	0	0	0	0	0	0	0	0	0	0	0	0	0	0	0	0	0	0	0	0	0
62846994	TGCAGATCAGTGATCCTACCATCCTGCGTGCGCAGACTAGTCCCAACTCCCAACTCGTGATCGTGCTAC	2D	372585215	372585145	71	2.07e-21	94.366	102.899	0	0	0	0	0	0	1	1	1	-	0	0	0	0	0	0	0	0	1	0	0	0	0	0	0	0	0	0	0	0	0	0	0	0	0	0	0	0	0	0	0
62888022	TGCAGCTGCGCACGCGCCCACCCCGCGATCCCGCTCCAGGCTCCCGCGCTAGCCCCCTCGTCGTCTCGA	2D	372645496	372645555	69	1.01e-12	84.058	100	0	0	0	0	0	0	1	1	1	-	0	0	0	0	0	0	0	0	-	0	0	0	0	0	0	0	0	0	0	0	0	0	0	0	0	0	0	0	0	0	0
62863126	TGCAGGCAAGGCGGGGGCACTCTGTTCTGACCAGGCCGCGGATGGAACGAGCGCCGAGATCGGAAGAGC	2D	374910931	374910979	49	2.88e-13	95.918	71.0145	0	0	0	0	0	0	1	1	0	0	0	0	0	0	0	0	0	0	-	0	0	0	0	0	0	0	0	0	0	0	0	0	0	0	0	0	0	0	0	0	0
62851614	TGCAGTTGGCCCGTGTTAGGTGAGCTGCCATGCCGTCTTGGCTGGCTGGCTGGGGTCGAGTGCAAGTAA	2D	375091330	375091398	69	3.28e-25	98.551	100	0	0	0	0	0	0	1	1	1	-	0	0	0	0	0	0	0	0	-	0	0	0	0	0	0	0	0	0	0	0	0	0	0	0	0	0	0	0	0	0	0
4265196	TGCAGGTGCAGGGCAGATAGCAATACAATACGAATATACTACGATCGACATGGTTTCTCTTCTGTCTAA	2D	375091331	375091265	67	9.41e-26	100	97.1014	0	0	0	0	0	0	1	-	1	-	0	0	0	0	0	0	0	0	-	0	0	0	0	0	0	0	0	0	0	0	0	0	0	0	0	0	0	0	0	0	0
4300778	TGCAGTAAGAACACCACACACATACACGTCCATGTTTTTTTGCATTCATTTCGCAGCTGAAGTTACTGA	2D	376044633	376044566	69	4.87e-23	97.101	100	0	0	0	0	0	0	1	-	1	-	0	0	0	0	0	0	0	0	-	0	0	0	0	0	0	0	0	0	0	0	0	0	0	0	0	0	0	0	0	0	0
4275523	TGCAGTTGACTTGCCGAGACTGAAAGCCATGCGTGGTTCCGACGACACTCGTTCAGTCAGAGTCATCCC	2D	376045086	376045020	68	4.56e-17	91.176	98.5507	0	0	0	0	0	0	1	0	1	0	0	0	0	0	0	0	0	0	1	0	0	0	0	0	0	0	0	0	0	0	0	0	0	0	0	0	0	0	0	0	0
4299175	TGCAGTTAAGAAGAGGTGGTTCTTTTAGTGCGTTAGCGCTTTTTTTTTCCGAGATCGGAAGAGCGGTTC	2D	376065796	376065746	52	4.27e-11	92.308	75.3623	0	0	0	0	0	0	1	1	0	0	0	0	0	0	0	0	0	0	1	0	0	0	0	0	0	0	0	0	0	0	0	0	0	0	0	0	0	0	0	0	0
4264725	TGCAGGAGTCGAATCCATGGACAAAAATGATCTTGTACTTGGCCTTCTCCTTCGGGACGCCGAGATCGG	2D	376465676	376465612	66	8.81e-20	95.455	95.6522	0	0	0	0	0	0	1	1	1	1	0	0	0	0	0	0	0	0	1	0	0	0	0	0	0	0	0	0	0	0	0	0	0	0	0	0	0	0	0	0	0
4305422	TGCAGATCAAGCACGGCGCCACCGCCACGGCTGGAGCCAAGGAGCTGCCGTTGCCGCAGGAGCAGGAGA	2D	377642346	377642414	69	2.07e-21	94.203	100	0	0	0	0	0	0	1	1	1	-	0	0	0	0	0	0	0	0	-	0	0	0	0	0	0	0	0	0	0	0	0	0	0	0	0	0	0	0	0	0	0
4324963	TGCAGCTGCTAGCGTCGGCCTGATGCATTTCGTTATCCCAAATAAAACAATGTGCACGTCAATCACTGT	2D	377958544	377958476	69	4e-24	97.101	100	0	0	0	0	0	0	1	1	0	0	0	0	0	0	0	0	0	0	-	0	0	0	0	0	0	0	0	0	0	0	0	0	0	0	0	0	0	0	0	0	0
4284587	TGCAGAATATATTGCTCACAGCCAGTAGTATGTGTTATCCTGGACCGCGCTATCTTATCCGAGATCGGA	2D	377978681	377978739	61	1.07e-18	96.721	88.4058	0	0	0	0	0	0	1	1	1	-	0	0	0	0	0	0	0	0	1	0	0	0	0	0	0	0	0	0	0	0	0	0	0	0	0	0	0	0	0	0	0
4281685	TGCAGTGTCAATTATATTTAACCAGAATCAAACCCCAAGCTGAAACACTATCATATACTGCTGGTGACT	2D	379001705	379001645	62	6.77e-15	91.935	89.8551	0	0	0	0	0	0	1	-	-	-	0	0	0	0	0	0	0	0	-	0	0	0	0	0	0	0	0	0	0	0	0	0	0	0	0	0	0	0	0	0	0
62805161	TGCAGCATTTATGTTACAACAAAGCACAACCCCCCGTCTGTGATTAAGAAGTTTGTGACCAGCTCGAGT	2D	379531491	379531426	67	5.94e-22	97.015	97.1014	0	0	0	0	0	0	1	1	1	-	0	0	0	0	0	0	0	0	1	0	0	0	0	0	0	0	0	0	0	0	0	0	0	0	0	0	0	0	0	0	0
4275012	TGCAGCCTAGAGCACAGCGAGGCGCGCAATAATTTAGATGGAGGCGTCGTGCAAGTGCCCGATCTATCA	2D	379876616	379876683	68	1.4e-23	97.059	98.5507	0	0	0	0	0	0	1	1	1	-	0	0	0	0	0	0	0	0	-	0	0	0	0	0	0	0	0	0	0	0	0	0	0	0	0	0	0	0	0	0	0
4279601	TGCAGCCTGCGGAGAAAAGGCAGCAGCAGCAGCATCCTTCGGAACCTCACCGTCCGAGATCGGAAGAGC	2D	381090858	381090807	55	3.29e-06	83.636	79.7101	0	0	0	0	0	0	1	1	1	1	0	0	0	0	0	0	0	0	-	0	0	0	0	0	0	0	0	0	0	0	0	0	0	0	0	0	0	0	0	0	0
62923396	TGCAGTAGGACAGCAGCGTCGCTGCAAGAGTAAGGAGAAGGGTCATGCCCTTCATGTTCTTGTTGGTGG	2D	381878891	381878823	69	4e-24	97.101	100	0	0	0	0	0	0	1	1	-	-	0	0	0	0	0	0	0	0	-	0	0	0	0	0	0	0	0	0	0	0	0	0	0	0	0	0	0	0	0	0	0
4288710	TGCAGTTTCTCTCTAGTTACAGTTTCTTCCATATATTTTTGCAGATTGGCTGGGTCTATGGATCAATGA	2D	385576992	385576920	73	4.87e-23	94.521	105.797	0	0	0	0	0	0	1	1	1	-	0	0	0	0	0	0	0	0	1	0	0	0	0	0	0	0	0	0	0	0	0	0	0	0	0	0	0	0	0	0	0
62847354	TGCAGCAATGCATCACGCCAAGACCGACTCGGAGGTGACGTCGAGCATGGCGCCGTCGTCGCCGCCGCG	2D	387155521	387155585	65	1.15e-24	100	94.2029	0	0	0	0	0	0	1	1	1	-	0	0	0	0	0	0	0	0	1	0	0	0	0	0	0	0	0	0	0	0	0	0	0	0	0	0	0	0	0	0	0
62850126	TGCAGGGGCCGAACGGCGGCCGTACATCGTGCAAATGGACGTGTCGGCTATGCCTACGCCGTTCACGAC	2D	387429727	387429795	69	4.56e-17	89.855	100	0	0	0	0	0	0	1	1	1	-	0	0	0	0	0	0	0	0	1	0	0	0	0	0	0	0	0	0	0	0	0	0	0	0	0	0	0	0	0	0	0
4319719	TGCAGCAGAAATTTAAATGTTTATTTCCAGCTTATACTAGAACAACTCGTGTTCATTCGTCGAATTCTC	2D	387440044	387439978	67	4.87e-23	97.015	97.1014	0	0	0	0	0	0	1	1	0	0	0	0	0	0	0	0	0	0	1	0	0	0	0	0	0	0	0	0	0	0	0	0	0	0	0	0	0	0	0	0	0
4286465	TGCAGATCAACGACTATTTTATACCATCTGATGATCTACGATTTTTTTTCATCAGCGATTGCACCGAGA	2D	388515187	388515123	66	8.81e-20	95.455	95.6522	0	0	0	0	0	0	1	1	1	-	0	0	0	0	0	0	0	0	1	0	0	0	0	0	0	0	0	0	0	0	0	0	0	0	0	0	0	0	0	0	0
4310201	TGCAGAGTAAAAGCGTCTCGGTCGATCCAAGGCACAATGCAATGCACGTAGACTACGCTTACTACTAAC	2D	388846092	388846038	55	8.25e-14	92.727	79.7101	0	0	0	0	0	0	1	1	0	0	0	0	0	0	0	0	0	0	-	0	0	0	0	0	0	0	0	0	0	0	0	0	0	0	0	0	0	0	0	0	0
4272323	TGCAGTGGAGAAAAGAAACTTGGGCATACGTGCATAATTGTCACTAGCGGAAGTTCAAGCCGAGATCGG	2D	390157292	390157358	68	2.07e-21	97.059	98.5507	0	0	0	0	0	0	1	1	-	0	0	0	0	0	0	0	0	0	-	0	0	0	0	0	0	0	0	0	0	0	0	0	0	0	0	0	0	0	0	0	0
4323252	TGCAGCTACTACACTAGTCTAGCACTGGTAGTGGTACTAGGATTAAAGCAAGACAAGAAAGATAATGAA	2D	390738188	390738256	69	4e-24	97.101	100	0	0	0	0	0	0	1	1	1	-	0	0	0	0	0	0	0	0	-	0	0	0	0	0	0	0	0	0	0	0	0	0	0	0	0	0	0	0	0	0	0
62807358	TGCAGTAGGTAACAGTACTTCGCGGCAGTGTGCCTGTCATGGCTCCTACCTCGAGGTGGAAATGAACAA	2D	391067056	391067122	67	2.52e-20	95.522	97.1014	0	0	0	0	0	0	1	-	1	0	0	0	0	0	0	0	0	0	1	0	0	0	0	0	0	0	0	0	0	0	0	0	0	0	0	0	0	0	0	0	0
4301257	TGCAGGGGATAAAGATCAAGCAGCTCGCCTGTGGTGACAGCCACTGTCTGGCCGTCACCATGGCCGAGA	2D	392962082	392962017	66	1.7e-22	96.97	95.6522	0	0	0	0	0	0	1	1	1	-	0	0	0	0	0	0	0	0	1	0	0	0	0	0	0	0	0	0	0	0	0	0	0	0	0	0	0	0	0	0	0
62847979	TGCAGCCCCCAAACACCTGGAAGGGAAGAATCCCCGCCCTGCGCGCCGAGGCGATGCTCGACGAAATGC	2D	392962404	392962463	60	7.73e-08	85	86.9565	0	0	0	0	0	0	1	-	1	1	0	0	0	0	0	0	0	0	-	0	0	0	0	0	0	0	0	0	0	0	0	0	0	0	0	0	0	0	0	0	0
4296505	TGCAGTTTTTCTTTCAGAACAATATGCGACTGAAAGTTTTCTTCAGAACGTTCTGATGGCGGCTCTGTA	2D	393460374	393460442	69	1.7e-22	95.652	100	0	0	0	0	0	0	1	1	1	-	0	0	0	0	0	0	0	0	-	0	0	0	0	0	0	0	0	0	0	0	0	0	0	0	0	0	0	0	0	0	0
62871689	TGCAGATTTTTTTGCCATCTTTTTGGGGTTTTCTTGATGAGTTCTTGGTTGGTATGAGTGGAGTGCTTT	2D	393505908	393505975	69	2.07e-21	95.652	100	0	0	0	0	0	0	1	1	1	1	0	0	0	0	0	0	0	0	1	0	0	0	0	0	0	0	0	0	0	0	0	0	0	0	0	0	0	0	0	0	0
62914575	TGCAGTCCAGGTACTGGACAACGGCGTGGGTGCCGTTGTTGTATATCTTCACGACGTAGCACGGATCAT	2D	394036197	394036265	69	4e-24	97.101	100	0	0	0	0	0	0	1	1	1	-	0	0	0	0	0	0	0	0	-	0	0	0	0	0	0	0	0	0	0	0	0	0	0	0	0	0	0	0	0	0	0
62871826	TGCAGCAATTCTATGATTGGTTATCCTGCAAAGCAAGGAAGAAGTCGCGGAGCCCATCGTGCTCGTCTC	2D	394085944	394086012	69	8.81e-20	92.754	100	0	0	0	0	0	0	1	1	-	1	0	0	0	0	0	0	0	0	-	0	0	0	0	0	0	0	0	0	0	0	0	0	0	0	0	0	0	0	0	0	0
62805964	TGCAGCTCCTCGGCACGTGGACATTCGTCGCGCAGCTAGATCTCACCATGGATGGTGACGACCGACACG	2D	396316249	396316317	69	8.81e-20	92.754	100	0	0	0	0	0	0	1	1	-	-	0	0	0	0	0	0	0	0	1	0	0	0	0	0	0	0	0	0	0	0	0	0	0	0	0	0	0	0	0	0	0
62804205	TGCAGAGAAAAACGGGGCCGTATCAGCAGCCAGAATGAAGATAGATTAGTTTAGCATCGCAACAAATGA	2D	396316252	396316184	69	4.56e-17	89.855	100	0	0	0	0	0	0	1	1	1	-	0	0	0	0	0	0	0	0	1	0	0	0	0	0	0	0	0	0	0	0	0	0	0	0	0	0	0	0	0	0	0
4271191	TGCAGCTGCGCGAGCACGGTGTTGAACACGATGGTGCAGGCGAAGATGGGCGTCACGGCGAGCAGTGTC	2D	396346266	396346334	69	4e-24	97.101	100	0	0	0	0	0	0	1	1	-	-	0	0	0	0	0	0	0	0	-	0	0	0	0	0	0	0	0	0	0	0	0	0	0	0	0	0	0	0	0	0	0
4311023	TGCAGGTGTTCGTCGCCGCCTTCACCAAGAGGAAGCAAATCTGCCCTACCAATCCTGGCAACGTCGGAG	2D	396346655	396346588	68	1.4e-23	97.059	98.5507	0	0	0	0	0	0	1	1	-	0	0	0	0	0	0	0	0	0	-	0	0	0	0	0	0	0	0	0	0	0	0	0	0	0	0	0	0	0	0	0	0
62907087	TGCAGCTGACACGATTCCAACGTGTTGCTTCATCGACATACTACAGGTTTATTGCATTGTGCTAGGATG	2D	396514049	396513984	69	5.94e-22	95.652	100	0	0	0	0	0	0	1	1	1	-	0	0	0	0	0	0	0	0	-	0	0	0	0	0	0	0	0	0	0	0	0	0	0	0	0	0	0	0	0	0	0
62807717	TGCAGTGGACACACTGTTCTTCAAGCCCGTGGCATGATTACCACTGACCGCATCCTGATGCTTGAGCTT	2D	396514703	396514634	70	3.08e-19	92.857	101.449	0	0	0	0	0	0	1	1	1	0	0	0	0	0	0	0	0	0	1	0	0	0	0	0	0	0	0	0	0	0	0	0	0	0	0	0	0	0	0	0	0
62888087	TGCAGCTCTGCAAGGAGGAGCAGCTCTTGTGTCGTAGCTTATGAGTGAGCAGTGAACCTCCATGTTTCA	2D	397069295	397069227	69	4e-24	97.101	100	0	0	0	0	0	0	1	1	0	-	0	0	0	0	0	0	0	0	1	0	0	0	-	0	0	0	0	0	0	0	0	0	0	0	0	0	0	0	0	0	0
62894262	TGCAGGAGCAGGCCGTCGACATGGTGCTCACTGACTACTGCATGCCCGAGATGACCGAGATCGGAAGAG	2D	397070434	397070380	55	1.31e-17	98.182	79.7101	0	0	0	0	0	0	1	1	1	-	0	0	0	0	0	0	0	0	1	0	0	0	0	0	0	0	0	0	0	0	0	0	0	0	0	0	0	0	0	0	0
4284488	TGCAGATAGATAATTATGAAGCCAGAAAAGAAGGAACAGCACCGACGAGAAACAGCGAAAGAGACCACA	2D	397407896	397407824	73	5.94e-22	93.151	105.797	0	0	0	0	0	0	1	1	1	-	0	0	0	0	0	0	0	0	-	0	0	0	0	0	0	0	0	0	0	0	0	0	0	0	0	0	0	0	0	0	0
62872286	TGCAGCCACGGGGTACTGCACGACCAAGCAGGTTAGAAAATGTTATTATACCAGGGGAATCGATCAGGC	2D	400926325	400926257	69	1.7e-22	95.652	100	0	0	0	0	0	0	1	1	-	-	0	0	0	0	0	0	0	0	-	0	0	0	0	0	0	0	0	0	0	0	0	0	0	0	0	0	0	0	0	0	0
62874508	TGCAGGGTAATTCCCAAAGTGCAACACTGGGCAGAATCAATCGTCTCTCAACAGTGTCCCAAGATCTAA	2D	401034761	401034693	69	1.7e-22	95.652	100	0	0	0	0	0	0	1	-	-	1	0	0	0	0	0	0	0	0	-	0	0	0	0	0	0	0	0	0	0	0	0	0	0	0	0	0	0	0	0	0	0
4272288	TGCAGAGTAGTTTAGTTCAGGGATAGGCGCGTTACCATGGAACTTTGGCCGAGATCGGAAGAGCGGTTC	2D	402222656	402222613	44	1.49e-10	95.455	63.7681	0	0	0	0	0	0	1	1	1	1	0	0	0	0	0	0	0	0	1	0	0	0	0	0	0	0	0	0	0	0	0	0	0	0	0	0	0	0	0	0	0
4270377	TGCAGCAGCAGGTGCGCCTTCACCTGGGAGCTGATGTCGCTGCCGAGCCGAGATCGGAAGAGCGGTTCA	2D	402307417	402307466	50	4.27e-11	92	72.4638	0	0	0	0	0	0	1	1	-	1	0	0	0	0	0	0	0	0	-	0	0	0	0	0	0	0	0	0	0	0	0	0	0	0	0	0	0	0	0	0	0
62810791	TGCAGTACGAGAGCAGCTACAAGAGAGACAGGATCGTCGACGACATACCGAGATCGGAAGAGCGGTTCA	2D	402307420	402307372	49	5.56e-16	100	71.0145	0	0	0	0	0	0	1	1	0	0	0	0	0	0	0	0	0	0	1	0	0	0	0	0	0	0	0	0	0	0	0	0	0	0	0	0	0	0	0	0	0
62870735	TGCAGAACTAACTGACTGACCCATGTTTTACAATGTTATATGAAGATTGCCTGGTGTTACGCTTTGCCT	2D	403358512	403358454	70	2.7e-07	78.571	101.449	0	0	0	0	0	0	1	1	0	0	0	0	0	0	0	0	0	0	-	0	0	0	0	0	0	0	0	0	0	0	0	0	0	0	0	0	0	0	0	0	0
4293390	TGCAGTTATGATCAGATCAATCGGTCGAATGTATCGCCGTCCCCCGAGATCGGAAGAGCGGTTCAGCAG	2D	405351874	405351918	45	8.25e-14	100	65.2174	0	0	0	0	0	0	1	1	1	1	0	0	0	0	0	0	0	0	-	0	0	0	0	0	0	0	0	0	0	0	0	0	0	0	0	0	0	0	0	0	0
62806158	TGCAGCTTCCAAAACAGAGCTGCACAACTGTGCGTTGCTGTTGCTGTATGCAAACTCTCGCTGTGCGTG	2D	405444519	405444581	69	1.31e-17	89.855	100	0	0	0	0	0	0	1	1	-	-	0	0	0	0	0	0	0	0	1	0	0	0	0	0	0	0	0	0	0	0	0	0	0	0	0	0	0	0	0	0	0
62871386	TGCAGAGTGTGAATAAATGGAATACCGTGCCTTAACCACCGACCACAAGTAGGAGTTGCGCCGTGCGAC	2D	405725112	405725049	64	2.36e-14	89.062	92.7536	0	0	0	0	0	0	1	1	1	1	0	0	0	0	0	0	0	0	1	0	0	0	0	0	0	0	0	0	0	0	0	0	0	0	0	0	0	0	0	0	0
62807559	TGCAGTCTCCGCGGCAGTCCTACCACCTCGAACTCGCCCGCGTGGACGCCGTGGACACGGGGAGCCTGA	2D	406344391	406344457	67	2.52e-20	94.03	97.1014	0	0	0	0	0	0	1	1	1	1	0	0	0	0	0	0	0	0	-	0	0	0	0	0	0	0	0	0	0	0	0	0	0	0	0	0	0	0	0	0	0
4317452	TGCAGAACTTCTCCCCCACCTCTCGCGGAGTCGTATGGAAGCGTGCTGAGCACTTTCACCCGAGATCGG	2D	406616094	406616036	62	3.75e-18	95.161	89.8551	0	0	0	0	0	0	1	1	-	-	0	0	0	0	0	0	0	0	1	0	0	0	0	0	0	0	0	0	0	0	0	0	0	0	0	0	0	0	0	0	0
4265575	TGCAGCGATCTGTACCCGAGGGCCACGGCGTACAGGAGGTGCAACTGGTGCCTGAGGGAGCCGAGATCG	2D	407294628	407294689	62	2.07e-21	98.387	89.8551	0	0	0	0	0	0	1	1	-	-	0	0	0	0	0	0	0	0	1	0	0	0	0	0	0	0	0	0	0	0	0	0	0	0	0	0	0	0	0	0	0
4306553	TGCAGCTGAGCTCTCTCTCTTGTAGAGCAGACCACCGCCTCACTTGCCAATTCTATGGTTGCGGCGATG	2D	407496313	407496379	67	4.87e-23	97.015	97.1014	0	0	0	0	0	0	1	1	1	1	0	0	0	0	0	0	0	0	1	0	0	0	0	0	0	0	0	0	0	0	0	0	0	0	0	0	0	0	0	0	0
62929630	TGCAGCGCGCTCTCCTTCTCGGCCACGACGTCGTTGAGCCGCGCGTTCTCGACCCGAGATCGGAAGAGC	2D	408365816	408365871	56	4.56e-17	96.429	81.1594	0	0	0	0	0	0	1	-	1	-	0	0	0	0	0	0	0	0	-	0	0	0	0	0	0	0	0	0	0	0	0	0	0	0	0	0	0	0	0	0	0
62806589	TGCAGGCCGCGCCCTGGTCGCACCGAAGTTGACATTGACGACGAGCTTGCAGGCCGTTGCCACGGCCCG	2D	408923549	408923481	69	8.81e-20	92.754	100	0	0	0	0	0	0	1	-	1	-	0	0	0	0	0	0	0	0	-	0	0	0	0	0	0	0	0	0	0	0	0	0	0	0	0	0	0	0	0	0	0
62806017	TGCAGCTGATCCCATGCAATCCATGCGTCCGATCTGATGCAATGCAACAGCACTCTCCCACCACGCGCG	2D	414552040	414552106	68	4.56e-17	92.647	98.5507	0	0	0	0	0	0	1	-	1	1	0	0	0	0	0	0	0	0	-	0	0	0	0	0	0	0	0	0	0	0	0	0	0	0	0	0	0	0	0	0	0
62870714	TGCAGAACAGATCTGTACAGTACATTGTTCCATATGTAGCGAAATGAAGAAAATACGTAGAACCGAGAT	2D	415551588	415551650	63	5.94e-22	98.413	91.3043	0	0	0	0	0	0	1	1	1	-	0	0	0	0	0	0	0	0	1	0	0	0	0	0	0	0	0	0	0	0	0	0	0	0	0	0	0	0	0	0	0
62872320	TGCAGCCAGCGGATGCGACCCCGCACGACCCATTCGCCACGATGCTTCTCCTTGCTCTCCGCATCAATA	2D	415610910	415610976	69	3.08e-19	92.754	100	0	0	0	0	0	0	1	1	1	0	0	0	0	0	0	0	0	0	1	0	0	0	0	0	0	0	0	0	0	0	0	0	0	0	0	0	0	0	0	0	0
62872201	TGCAGCATGCAGCAGACAGGATGCGTACTTGTTAATTACTACCTGCATTGCCCTGTGCAACCTAACCTT	2D	416039550	416039616	69	1.59e-16	89.855	100	0	0	0	0	0	0	1	1	1	-	0	0	0	0	0	0	0	0	-	0	0	0	0	0	0	0	0	0	0	0	0	0	0	0	0	0	0	0	0	0	0
4316263	TGCAGAAGAGGGACAGGATCTTGTCCTGCGCGTTGAAGGCCGCCACGGTGCGGATGTTGCTGACCCCCT	2D	416211917	416211985	69	4e-24	97.101	100	0	0	0	0	0	0	1	1	0	0	0	0	0	0	0	0	0	0	-	0	0	0	0	0	0	0	0	0	0	0	0	0	0	0	0	0	0	0	0	0	0
4268122	TGCAGATTCCAGTATGTGGCATTTCAAGTATATTGTTATTGTGGGATGCAGTAGTTCCGAGATCGGAAG	2D	418647093	418647039	55	1.59e-16	96.364	79.7101	0	0	0	0	0	0	1	1	1	-	0	0	0	0	0	0	0	0	-	0	0	0	0	0	0	0	0	0	0	0	0	0	0	0	0	0	0	0	0	0	0
4285778	TGCAGCAATCTGCACTTCCTGTACGGCCATGCCCTTTCTTGACAGTGTCGGCCCACTCTGACTGACCGA	2D	419446994	419447062	69	3.51e-12	85.507	100	0	0	0	0	0	0	1	1	-	-	0	0	0	0	0	0	0	0	1	0	0	0	0	0	0	0	0	0	0	0	0	0	0	0	0	0	0	0	0	0	0
100320555	TGCAGATACTTGGCGATTTCTGCCCTGTCAACCTGCACGGACATCGCGGTGGTAGTGGAGCAGCACCTG	2D	419451984	419452050	67	2.07e-21	95.522	97.1014	0	0	0	0	0	0	1	0	1	1	0	0	0	0	0	0	0	0	-	0	0	0	0	0	0	0	0	0	0	0	0	0	0	0	0	0	0	0	0	0	0
4299896	TGCAGGCCATCTAGCCACCTTATTTTAGCAACACGAAAAATTGGCCTTAATCTCTCATGTGCTATAGTA	2D	421247561	421247629	69	4.56e-17	89.855	100	0	0	0	0	0	0	1	1	1	-	0	0	0	0	0	0	0	0	1	0	0	0	0	0	0	0	0	0	0	0	0	0	0	0	0	0	0	0	0	0	0
62862936	TGCAGGAAAAATTTAGTATGTTGTGGCGGAATTTCTTTCTTCAAACCGAGATCGGAAGAGCGGTTCAGC	2D	423690607	423690653	47	6.77e-15	100	68.1159	0	0	0	0	0	0	1	1	1	-	0	0	0	0	0	0	0	0	1	0	0	0	0	0	0	0	0	0	0	0	0	0	0	0	0	0	0	0	0	0	0
62899149	TGCAGGAGCTCCCGCAGCGTGAGCCCGCGCTTGTTCACCGCCATGCCCGACCTCTCCGACGCCATGGTC	2D	424300253	424300321	69	3.28e-25	98.551	100	0	0	0	0	0	0	1	1	1	1	0	0	0	0	0	0	0	0	-	0	0	0	0	0	0	0	0	0	0	0	0	0	0	0	0	0	0	0	0	0	0
62861959	TGCAGCAGACGGTGCACTACAATCCCAAAGTGCGGCGAGGTGAGCTGCCCGAGATCGGAAGAGCGGTTC	2D	424300256	424300207	50	6.77e-15	98	72.4638	0	0	0	0	0	0	1	1	-	-	0	0	0	0	0	0	0	0	-	0	0	0	0	0	0	0	0	0	0	0	0	0	0	0	0	0	0	0	0	0	0
62888350	TGCAGGAAAGGCCGTCCCTGTCGGCGGCTCACGGCCAGTTAGGACGGTGGAGATGCACGCGGCGAGGAG	2D	424410660	424410728	69	3.28e-25	98.551	100	0	0	0	0	0	0	1	1	1	-	0	0	0	0	0	0	0	0	-	0	0	0	0	0	0	0	0	0	0	0	0	0	0	0	0	0	0	0	0	0	0
4302727	TGCAGGGTTTGGTTTGGTTTGGTTCGGTTGGGTCAGTGGGTGGGGGTCCGAGATCGGAAGAGCGGTTCA	2D	424724740	424724788	49	5.56e-16	100	71.0145	0	0	0	0	0	0	1	1	1	-	0	0	0	0	0	0	0	0	-	0	0	0	0	0	0	0	0	0	0	0	0	0	0	0	0	0	0	0	0	0	0
62809495	TGCAGCGGCGAGCAAAAGCGCCTCCCCTCCGCGCGGGCAGGCCGAGATCGGAAGAGCGGTTCAGCAGGA	2D	424818584	424818541	44	1.49e-10	95.455	63.7681	0	0	0	0	0	0	1	1	1	1	0	0	0	0	0	0	0	0	1	0	0	0	0	0	0	0	0	0	0	0	0	0	0	0	0	0	0	0	0	0	0
62804548	TGCAGATCTCATATACCTTCCCTCTCCCAAAGGATATCTAAAAGTTATACTGACATCTTCTAGAACTTG	2D	424819697	424819628	70	1.07e-18	91.429	101.449	0	0	0	0	0	0	1	1	1	-	0	0	0	0	0	0	0	0	1	0	0	0	0	0	0	0	0	0	0	0	0	0	0	0	0	0	0	0	0	0	0
4302551	TGCAGTTCAGCGGCGTATTTATGCTCGGAGCCCCAGAGATTCAAACGCCCTTTTTATCCTCTTGTTTCT	2D	425002573	425002641	69	1.7e-22	95.652	100	0	0	0	0	0	0	1	1	1	-	0	0	0	0	0	0	0	0	-	0	0	0	0	0	0	0	0	0	0	0	0	0	0	0	0	0	0	0	0	0	0
4303159	TGCAGTCGATGCGCACCGCCCACACCACACACTCAGCGAGCACGTGGGCTCCGACCCGTCGCGACCCCA	2D	425002575	425002513	68	3.08e-19	92.647	98.5507	0	0	0	0	0	0	1	1	1	-	0	0	0	0	0	0	0	0	-	0	0	0	0	0	0	0	0	0	0	0	0	0	0	0	0	0	0	0	0	0	0
4281868	TGCAGTTCTCGCCTGAAATCTTCTGTCCGCGAGCTCGCACTGCCCACCGAGATCGGAAGAGCGGTTCAG	2D	425407269	425407221	49	2.36e-14	97.959	71.0145	0	0	0	0	0	0	1	1	1	1	0	0	0	0	0	0	0	0	-	0	0	0	0	0	0	0	0	0	0	0	0	0	0	0	0	0	0	0	0	0	0
62804401	TGCAGAGGTTGCAGTTTCAGGGTTTTTGGTGGTGCTGGTGCGTGCCTGGTAGCCGCCGAGCAGGTGGAG	2D	426223042	426223104	69	5.56e-16	88.406	100	0	0	0	0	0	0	1	1	1	-	0	0	0	0	0	0	0	0	-	0	0	0	0	0	0	0	0	0	0	0	0	0	0	0	0	0	0	0	0	0	0
4294543	TGCAGAGCGGTTTTATTTACAGAATGCAGAGCTCTGAACTGACACGAAGCAAAACAAAACGAACGCAGG	2D	426223044	426222988	58	4.56e-17	96.552	84.058	0	0	0	0	0	0	1	1	-	-	0	0	0	0	0	0	0	0	1	0	0	0	0	0	0	0	0	0	0	0	0	0	0	0	0	0	0	0	0	0	0
4301502	TGCAGTTATTAGTGGTAGACCCCTCACCTAGGTTGGCTGAGAACCAGATGCCTCCGAGATCGGAAGAGC	2D	427044953	427044890	64	2.88e-13	87.5	92.7536	0	0	0	0	0	0	1	1	1	-	0	0	0	0	0	0	0	0	-	0	0	0	0	0	0	0	0	0	0	0	0	0	0	0	0	0	0	0	0	0	0
62863344	TGCAGGCTGTAGCATATCTGACAAACCTTGCTACCGAGATCGGAAGAGCGGTTCAGCAGGAATGCCGAG	2D	429123445	429123479	35	2.21e-08	100	50.7246	0	0	0	0	0	0	1	1	1	-	0	0	0	0	0	0	0	0	1	0	0	0	0	0	0	0	0	0	0	0	0	0	0	0	0	0	0	0	0	0	0
62900105	TGCAGTAGATCCCGCAGGCAAGCCAGCGAGACCAGCGCGTCGCGTGGCTCCGCCCAACTAGTAAAGCAG	2D	430143492	430143424	69	1.7e-22	95.652	100	0	0	0	0	0	0	1	-	1	-	0	0	0	0	0	0	0	0	-	0	0	0	0	0	0	0	0	0	0	0	0	0	0	0	0	0	0	0	0	0	0
4278383	TGCAGCAGCAGCAGCAAAGAGTGCACTTGACAGTGACGCTGAGCCGTCTGTTTCAGATGCAACCTTTGA	2D	431050865	431050933	69	8.81e-20	92.754	100	0	0	0	0	0	0	1	1	1	0	0	0	0	0	0	0	0	0	1	0	0	0	0	0	0	0	0	0	0	0	0	0	0	0	0	0	0	0	0	0	0
62874116	TGCAGGCGAATTTGTTGATGGGGCTGTGTTGGACGGTGGCCCCTGGAGACGAGGGCGACGAGCAGGGTG	2D	431253970	431254035	67	2.52e-20	95.522	97.1014	0	0	0	0	0	0	1	0	1	-	0	0	0	0	0	0	0	0	1	0	0	0	0	0	0	0	0	0	0	0	0	0	0	0	0	0	0	0	0	0	0
62914666	TGCAGTGCACTGCATTATGCAGCATCACTTCAGTTCGTCTGGTTATTCCCGCATTACATTATACTAGTA	2D	431271004	431271070	67	9.41e-26	100	97.1014	0	0	0	0	0	0	1	1	1	-	0	0	0	0	0	0	0	0	-	0	0	0	0	0	0	0	0	0	0	0	0	0	0	0	0	0	0	0	0	0	0
4286615	TGCAGCCGCAGTAGTAGTAGCAGCCAGTAAGCAGGACCATAATAGCACGGCGCTCCGAGATCGGAAGAG	2D	431271007	431270948	60	2.88e-13	90	86.9565	0	0	0	0	0	0	1	1	1	-	0	0	0	0	0	0	0	0	1	0	0	0	0	0	0	0	0	0	0	0	0	0	0	0	0	0	0	0	0	0	0
62852062	TGCAGCAGACCACGCCCCCCATCTCCAAGACTCCAACGAATGGGGAAAAGACCCCCGACGTCAGTGTCC	2D	431274999	431275059	69	1.94e-15	86.957	100	0	0	0	0	0	0	1	0	1	-	0	0	0	0	0	0	0	0	1	0	0	0	0	0	0	0	0	0	0	0	0	0	0	0	0	0	0	0	0	0	0
62848663	TGCAGCTACAACGGATGCGTGCACCTATACAATTATGTCGGGCCTACTGGCGCTGATCAAAGTGAGCGA	2D	433838658	433838590	69	4e-24	97.101	100	0	0	0	0	0	0	1	1	-	1	0	0	0	0	0	0	0	0	-	0	0	0	0	0	0	0	0	0	0	0	0	0	0	0	0	0	0	0	0	0	0
62908509	TGCAGGTCCTGAGAGTATGTGCCGACTGGTATGACCATGCGCCCGCCAGGCTTCAGCTGCTCCAGCAGT	2D	434195243	434195311	69	1.7e-22	95.652	100	0	0	0	0	0	0	1	1	1	1	0	0	0	0	0	0	0	0	-	0	0	0	0	0	0	0	0	0	0	0	0	0	0	0	0	0	0	0	0	0	0
62911095	TGCAGGTGCTGATGCGCCACTTCGCGACGTGCCCGAAAAAGATGGCGCCCGAGATCGGAAGAGCGGTTC	2D	436015732	436015780	49	2.88e-13	95.918	71.0145	0	0	0	0	0	0	1	1	1	1	0	0	0	0	0	0	0	0	1	0	0	0	0	0	0	0	0	0	0	0	0	0	0	0	0	0	0	0	0	0	0
62900870	TGCAGCCTGAGCAGCACGTCCAGCAGGTCCTCATCGTCGGTGCTGCATGCGCCATGATCAGCTTCTCGC	2D	437220158	437220226	69	2.07e-21	94.203	100	0	0	0	0	0	0	1	0	1	0	0	0	0	0	0	0	0	0	1	0	0	0	0	0	0	0	0	0	0	0	0	0	0	0	0	0	0	0	0	0	0
4292431	TGCAGGTTACGCGGCCAACAGGTGCGCGACGTCGTCTCTATCCCCGACGCCGAGATCGGAAGAGCGGTT	2D	441929403	441929335	69	1.15e-05	73.913	100	0	0	0	0	0	0	1	1	1	-	0	0	0	0	0	0	0	0	-	0	0	0	0	0	0	0	0	0	0	0	0	0	0	0	0	0	0	0	-	0	0
4278249	TGCAGGACGCACCGCCTCAAGCTCGTACTGCACGATCAAGGAATGGATCGGTTCACGCCAAGAATGATA	2D	442676756	442676689	69	4e-24	98.551	100	0	0	0	0	0	0	1	1	0	0	0	0	0	0	0	0	0	0	-	0	0	0	0	0	0	0	0	0	0	0	0	0	0	0	0	0	0	0	0	0	0
62811703	TGCAGCGCGATTCGGACCTGGGGCTGGGGTTTGGATCTGACCTCGGGTTCGAGCGGCCGCGTGGGGCGC	2D	443878478	443878410	69	1.7e-22	95.652	100	0	0	0	0	0	0	1	1	1	-	0	0	0	0	0	0	0	0	1	0	0	0	0	0	0	0	0	0	0	0	0	0	0	0	0	0	0	0	0	0	0
62807838	TGCAGTTACCTGACATTCATCTGCTACATCCGACTTCATCCTTTGTCGATACAAATCCTGCTTCATTCA	2D	443916862	443916930	69	4e-24	97.101	100	0	0	0	0	0	0	1	1	-	-	0	0	0	0	0	0	0	0	1	0	0	0	0	0	0	0	0	0	0	0	0	0	0	0	0	0	0	0	0	0	0
62805733	TGCAGCGGGGAGTTTATCCCAGCGAACGGCTGAGCCTGGACGATGGTTACGGATTCCATCGCTGGCTCG	2D	443919595	443919528	68	2.7e-26	100	98.5507	0	0	0	0	0	0	1	1	1	-	0	0	0	0	0	0	0	0	-	0	0	0	0	0	0	0	0	0	0	0	0	0	0	0	0	0	0	0	0	0	0
32751461	TGCAGCAGCGAGAGCCGAGAGCGCCTTTACTTTTGCGCTTGAGTTATCAGTTTTCACGGGCTCCCCGAG	2D	444237199	444237132	68	1.15e-24	98.529	98.5507	0	0	0	0	0	0	1	1	-	-	0	0	0	0	0	0	0	0	1	0	0	0	0	0	0	0	0	0	0	0	0	0	0	0	0	0	0	0	0	0	0
62804762	TGCAGCAACTTGGCCTGCCGTAGGGCGGGCGGGCGTGCGTGCGCTGTCATTTGGCACGGCGCATTCACG	2D	444405320	444405388	69	1.7e-22	95.652	100	0	0	0	0	0	0	1	1	1	0	0	0	0	0	0	0	0	0	1	0	0	0	0	0	0	0	0	0	0	0	0	0	0	0	0	0	0	0	0	0	0
4273079	TGCAGTCGTCAGGACGAACGTACGTAGGTGGTCGGTCGATTGCCTGTGAACCGAGATCGGAAGAGCGGT	2D	445342127	445342075	53	1.94e-15	96.226	76.8116	0	0	0	0	0	0	1	1	0	0	0	0	0	0	0	0	0	0	1	0	0	0	0	0	0	0	0	0	0	0	0	0	0	0	0	0	0	0	0	0	0
62844415	TGCAGCTGACGTGGAACTACAACTACGGGGCGGCGGGGCAGAAGCTCGTGTTCGACGGGCTCGGCAGCC	2D	449260379	449260447	69	8.81e-20	92.754	100	0	0	0	0	0	0	1	0	0	0	0	0	0	0	0	0	0	0	1	0	0	0	0	0	0	0	0	0	0	0	0	0	0	0	0	0	0	0	0	0	0
62931566	TGCAGGTAATATGCTCAGGAATGGCGACTTTGAGGACGGGCCGTACATCTTCCCGAGATCGGAAGAGCG	2D	449489493	449489547	55	1.59e-16	96.364	79.7101	0	0	0	0	0	0	1	1	1	1	0	0	0	0	0	0	0	0	-	0	0	0	0	0	0	0	0	0	0	0	0	0	0	0	0	0	0	0	0	0	0
4326264	TGCAGTTTGAGTTGAATCACTCGATCGTTAAGGATTCGCTACCAAGTTGAATCTTCAGATCGATGTGGG	2D	449489496	449489429	69	4.87e-23	97.101	100	0	0	0	0	0	0	1	1	1	-	0	0	0	0	0	0	0	0	1	0	0	0	0	0	0	0	0	0	0	0	0	0	0	0	0	0	0	0	0	0	0
4272521	TGCAGCGCCTCAAAAGTCAAAGCTGATGAGATGCTCGCTGTCTTTCTCATGCTCCGAGATCGGAAGAGC	2D	449644949	449645004	56	3.75e-18	98.214	81.1594	0	0	0	0	0	0	1	1	1	-	0	0	0	0	0	0	0	0	1	0	0	0	0	0	0	0	0	0	0	0	0	0	0	0	0	0	0	0	0	0	0
62839139	TGCAGCTCGGGAATTCGTTCCGTATCAGTTTGCCATACTACCATTTCCTGTGCCAAAACAGAGGAAGAG	2D	450529556	450529627	72	1.4e-23	95.833	104.348	0	0	0	0	0	0	1	0	1	-	0	0	0	0	0	0	0	0	1	0	0	0	0	0	0	0	0	0	0	0	0	0	0	0	0	0	0	0	0	0	0
62870944	TGCAGACACCCAAATCTGCCAACAGCGACGAGTCGGCAGCATGTCATTTTGGACTTGCCTGATCAGAGA	2D	450535287	450535354	68	3.08e-19	92.647	98.5507	0	0	0	0	0	0	1	1	1	-	0	0	0	0	0	0	0	0	-	0	0	0	0	0	0	0	0	0	0	0	0	0	0	0	0	0	0	0	0	0	0
4271178	TGCAGACGTACTACGAGCAGCCCAATTAAGGGCCAAACGTTCAGAACCACGGTGCCCGCCGAGATCGGA	2D	450822095	450822141	47	3.51e-12	95.745	68.1159	0	0	0	0	0	0	1	0	1	1	0	0	0	0	0	0	0	0	-	0	0	0	0	0	0	0	0	0	0	0	0	0	0	0	0	0	0	0	0	0	0
62847849	TGCAGCCAATCACGGTGGTGGCGCTGGTGCTAGCTGGGCTTGTCGGACTGTGAGCGCGTGCCATGGAGG	2D	452553476	452553531	56	1.94e-15	94.643	81.1594	0	0	0	0	0	0	1	1	-	-	0	0	0	0	0	0	0	0	-	0	0	0	0	0	0	0	0	0	0	0	0	0	0	0	0	0	0	0	0	0	0
4293728	TGCAGTGACCAGGCGATCCTCAGCCAAGCTTTTTCCTCTCGGCCGTTGGCTTTGAGCTTCTGAGGAGGG	2D	452553479	452553412	69	4.87e-23	97.101	100	0	0	0	0	0	0	1	1	1	-	0	0	0	0	0	0	0	0	-	0	0	0	0	0	0	0	0	0	0	0	0	0	0	0	0	0	0	0	0	0	0
62862460	TGCAGCGTCCATAAAGCCATGTTTCATCGTTTCCGAGATCGGAAGAGCGGTTCAGCAGGAATGCCGAGA	2D	452713035	452713076	42	1.82e-09	95.238	60.8696	0	0	0	0	0	0	1	1	1	-	0	0	0	0	0	0	0	0	1	0	0	0	0	0	0	0	0	0	0	0	0	0	0	0	0	0	0	0	0	0	0
62872381	TGCAGCCCACAGTCACGGAGGCAGGCCATCTCCGGGAGGAGATCACCCGCCAGGGTGCGCCTTGTACGC	2D	455881393	455881325	70	1.7e-22	97.143	101.449	0	0	0	0	0	0	1	1	1	1	0	0	0	0	0	0	0	0	-	0	0	0	0	0	0	0	0	0	0	0	0	0	0	0	0	0	0	0	0	0	0
4319383	TGCAGATGGCAAAAGCCGATGCCGACTTCGCTTTGAATCTTGCAGATGCACTTCAGATTCTCTGTCCCG	2D	460779775	460779711	65	5.94e-22	96.923	94.2029	0	0	0	0	0	0	1	1	1	-	0	0	0	0	0	0	0	0	1	0	0	0	0	0	0	0	0	0	0	0	0	0	0	0	0	0	0	0	0	0	0
4315269	TGCAGCCAGTGGCGCAGCGCGCTCTCCCATTTGTCGAAGTAATCCGCTTCTTCCAAGATCGACAGCACG	2D	461620735	461620803	69	4e-24	97.101	100	0	0	0	0	0	0	1	1	1	-	0	0	0	0	0	0	0	0	-	0	0	0	0	0	0	0	0	0	0	0	0	0	0	0	0	0	0	0	0	0	0
62928747	TGCAGGCCGTTGTCGTAAGGCTTGTCGCGGTGTCCGATGCCGGCCCTGCGACGACGACGACGTGCGGCG	2D	461621410	461621478	69	4e-24	97.101	100	0	0	0	0	0	0	1	-	0	0	0	0	0	0	0	0	0	0	1	0	0	0	0	0	0	0	0	0	0	0	0	0	0	0	0	0	0	0	0	0	0
62935449	TGCAGCTGCCGTCGGTGATTGGATTCCACAATGGAGCGGTGACGACAACGGCGGCCACGCACCAGATGT	2D	461634312	461634244	69	2.07e-21	94.203	100	0	0	0	0	0	0	1	1	0	0	0	0	0	0	0	0	0	0	1	0	0	0	0	0	0	0	0	0	0	0	0	0	0	0	0	0	0	0	0	0	0
62938758	TGCAGGGACCGCCTCGTTCATGGACATGCTGGCTTGCTGCCTCCTTGGCGCTCCGAATCTCCCCGACGT	2D	461644236	461644302	67	2.52e-20	94.03	97.1014	0	0	0	0	0	0	1	-	0	0	0	0	0	0	0	0	0	0	-	0	0	0	0	0	0	0	0	0	0	0	0	0	0	0	0	0	0	0	0	0	0
62874074	TGCAGGCGGACGCCATGGCGGGGTACCACCACGGCTGGCCCACGTCCATCGCCTTCGGCAGCCACCAGC	2D	462075422	462075490	69	4e-24	97.101	100	0	0	0	0	0	0	1	1	1	-	0	0	0	0	0	0	0	0	1	0	0	0	0	0	0	0	0	0	0	0	0	0	0	0	0	0	0	0	0	0	0
62922259	TGCAGCACTTAACAAGGACGATTTAATCAAAACGTGTCGTACAAATGGCAGGTACAGGGACACTCCAGG	2D	463377121	463377057	65	3.08e-19	93.846	94.2029	0	0	0	0	0	0	1	1	0	0	0	0	0	0	0	0	0	0	-	0	0	0	0	0	0	0	0	0	0	0	0	0	0	0	0	0	0	0	0	0	0
32785634	TGCAGGCCCTCGGCGAGCTGGCGGGCGGCATGGAGGCGCCAAGCGTGCGGCCGAGATCGGAAGAGCGGT	2D	463963495	463963444	53	1.94e-15	98.113	76.8116	0	0	0	0	0	0	1	1	1	1	0	0	0	0	0	0	0	0	-	0	0	0	0	0	0	0	0	0	0	0	0	0	0	0	0	0	0	0	0	0	0
100009007	TGCAGAGGCGAGGGGGTGTGGTTCGTCGAGGCCGACGCGGACGTCGCGTTGGACGAGTTCGGTGACACG	2D	464089716	464089650	67	2.52e-20	94.03	97.1014	0	0	0	0	0	0	1	0	0	0	0	0	0	0	0	0	0	0	-	0	0	0	0	0	0	0	0	0	0	0	0	0	0	0	0	0	0	0	0	0	0
62873395	TGCAGCTGCTGCGCGATCCTGATGATGTTCACCTGCACGCACACGTACAGCATTTTCATCCCCGCTGCA	2D	464481680	464481610	71	1.31e-17	90.141	102.899	0	0	0	0	0	0	1	1	1	-	0	0	0	0	0	0	0	0	1	0	0	0	0	0	0	0	0	0	0	0	0	0	0	0	0	0	0	0	0	0	0
62927005	TGCAGGATCCTTTTTTGCGCTTGACTGGCCCGTCCTGTGCAATTGTGGCTGAGGACGATGTTGATTTCG	2D	464542516	464542579	64	4.56e-17	92.188	92.7536	0	0	0	0	0	0	1	1	1	-	0	0	0	0	0	0	0	0	-	0	0	0	-	0	0	0	0	0	0	0	0	0	0	0	0	0	0	0	0	0	0
4326121	TGCAGCAAAGTCCTCAGCCACTGCATGCGCCGGCCAAAGGGTTTACAATCAGAATCTGTCCGAGATCGG	2D	467090405	467090465	61	8.81e-20	96.721	88.4058	0	0	0	0	0	0	1	1	1	-	0	0	0	0	0	0	0	0	1	0	0	0	0	0	0	0	0	0	0	0	0	0	0	0	0	0	0	0	0	0	0
62872113	TGCAGCAGGGGACGGCGACGGTCGCGCACAGCACCTGCACGTCGACCGCCGCCAACCTGGCGAGCACCG	2D	469521298	469521362	65	2.52e-20	95.385	94.2029	0	0	0	0	0	0	1	1	0	0	0	0	0	0	0	0	0	0	1	0	0	0	0	0	0	0	0	0	0	0	0	0	0	0	0	0	0	0	0	0	0
4287167	TGCAGTCTTCCCTCTCAGTCGTTGATGTTTACACTTCATGCTGGGATGAACTGTCAGAGTTACCTCGCC	2D	471113903	471113834	70	3.08e-19	92.857	101.449	0	0	0	0	0	0	1	-	1	-	0	0	0	0	0	0	0	0	-	0	0	0	0	0	0	0	0	0	0	0	0	0	0	0	0	0	0	0	0	0	0
62890115	TGCAGTTAGGTTTCTGAGTTGCTCTCTGACCTTCTGCACTATGAGGGAAGTTGGATTTCATTTCAGTCA	2D	472250443	472250511	69	4e-24	97.101	100	0	0	0	0	0	0	1	1	-	0	0	0	0	0	0	0	0	0	-	0	0	0	0	0	0	0	0	0	0	0	0	0	0	0	0	0	0	0	0	0	0
4306892	TGCAGATAATTGACTTCGAGAGGTGGAGGGGTCTCGTCGGCAAGCCCCTCCTCAGCTCCGAGATCGGAA	2D	472493617	472493558	60	1.31e-17	95	86.9565	0	0	0	0	0	0	1	1	1	-	0	0	0	0	0	0	0	0	-	0	0	0	0	0	0	0	0	0	0	0	0	0	0	0	0	0	0	0	0	0	0
32733566	TGCAGGCCAACTCCCTGCTTCTTCCAAGGGCTTACGGCGATGGTTACGGGCCACGGGTCTCTGAAGGTA	2D	477324619	477324551	69	4e-24	97.101	100	0	0	0	0	0	0	1	1	0	0	0	0	0	0	0	0	0	0	1	0	0	0	0	0	0	0	0	0	0	0	0	0	0	0	0	0	0	0	0	0	0
62851145	TGCAGTGCAAGCAAACGGTAGGACCATGCCACATAGTACTATCTCAGTGGAGATGCATGGGATACACAT	2D	477360259	477360317	63	8.25e-14	88.889	91.3043	0	0	0	0	0	0	1	1	1	1	0	0	0	0	0	0	0	0	1	0	0	0	0	0	0	0	0	0	0	0	0	0	0	0	0	0	0	0	0	0	0
4268116	TGCAGCTGCGGATAAACACGTGGACGATGGTTGGGGATTCAGGGGCGGATCTAGCCGAGATCGGAAGAG	2D	478502719	478502775	57	5.56e-16	94.737	82.6087	0	0	0	0	0	0	1	1	1	1	0	0	0	0	0	0	0	0	-	0	0	0	0	0	0	0	0	0	0	0	0	0	0	0	0	0	0	0	0	0	0
100051841	TGCAGCAGGAGCGCTGTGCAGCACTGTAGGCATTGGGGGGGCAGGCCACATGGGGTCTTCGTCCGAGAT	2D	478571188	478571248	65	5.56e-16	92.308	94.2029	0	0	0	0	0	0	1	1	-	1	0	0	0	0	0	0	0	0	-	0	0	0	0	0	0	0	0	0	0	0	0	0	0	0	0	0	0	0	0	0	0
100309065	TGCAGTCGCCTCTTTACAACTGAATTATTATCTGATGGAACGAAAGATAATAAATCCTTGTGTGATAAC	2D	478932492	478932561	73	1.22e-11	83.562	105.797	0	0	0	0	0	0	1	1	1	1	0	0	0	0	0	0	0	0	-	0	0	0	0	0	0	0	0	0	0	0	0	0	0	0	0	0	0	0	0	0	0
4269731	TGCAGCAAAAAGCAGATCGCGGCAGCTTCAGCGACAGATTATCTTTACCCACAGATTACGACGCAGCTT	2D	478933201	478933133	69	4e-24	97.101	100	0	0	0	0	0	0	1	1	0	0	0	0	0	0	0	0	0	0	1	0	0	0	0	0	0	0	0	0	0	0	0	0	0	0	0	0	0	0	0	0	0
62872114	TGCAGCAGGGGAGGATCAAGAGAAAGAAGAAGCAGGGGAAGAAGCACGGCGGGCTTCCCGTCGTCGTCT	2D	478976245	478976179	67	4e-24	98.507	97.1014	0	0	0	0	0	0	1	1	1	1	0	0	0	0	0	0	0	0	1	0	0	0	0	0	0	0	0	0	0	0	0	0	0	0	0	0	0	0	0	0	0
4284734	TGCAGTCACGTCGCTTGATGTACATGTACTGCTCGTACGTCAGTACGTGATTGCTCTTCCGAGATCGGA	2D	479009154	479009089	67	1.59e-16	91.045	97.1014	0	0	0	0	0	0	1	1	1	-	0	0	0	0	0	0	0	0	1	0	0	0	0	0	0	0	0	0	0	0	0	0	0	0	0	0	0	0	0	0	0
62886385	TGCAGAGGCGCGACACGTCGGACGGCTGGACGGGCTTGAGCAGGAAATCCTCGGCTCCCTCCTCCAGGC	2D	479872225	479872293	69	1.7e-22	95.652	100	0	0	0	0	0	0	1	1	1	-	0	0	0	0	0	0	0	0	-	0	0	0	0	0	0	0	0	0	0	0	0	0	0	0	0	0	0	0	0	0	0
62858393	TGCAGAAACCCATGTACAGCAGTACGTATTCTAATCGACAGTATATTAAAAGAAAACTCTGCACACTAT	2D	480346860	480346931	72	4.56e-17	90.278	104.348	0	0	0	0	0	0	1	0	-	-	0	0	0	0	0	0	0	0	-	0	0	0	0	0	0	0	0	0	0	0	0	0	0	0	0	0	0	0	0	0	0
62850493	TGCAGGTTACACTCGCTTACTGGTTCAGACAGAGTCCAGACAGTTTCATGTCATATTCAGCAGTATAAT	2D	480357201	480357133	69	8.81e-20	92.754	100	0	0	0	0	0	0	1	1	0	0	0	0	0	0	0	0	0	0	-	0	0	0	0	0	0	0	0	0	0	0	0	0	0	0	0	0	0	0	0	0	0
4325707	TGCAGCGGCGTCGGCATCCTGGGCATCGCGTGGGCGTTTGGCGGCATGATCTTCGTGCTCGTCTACTGC	2D	482418371	482418303	69	4e-24	97.101	100	0	0	0	0	0	0	1	-	1	1	0	0	0	0	0	0	0	0	-	0	0	0	0	0	0	0	0	0	0	0	0	0	0	0	0	0	0	0	0	0	0
62906297	TGCAGCATGTGACCTTGTAACAGTCGCTCGCTAGCGAGGAGTACTACTGACGCCAACGTACGTCGACGC	2D	483679501	483679569	69	4e-24	97.101	100	0	0	0	0	0	0	1	0	1	-	0	0	0	0	0	0	0	0	1	0	0	0	0	0	0	0	0	0	0	0	0	0	0	0	0	0	0	0	0	0	0
62847508	TGCAGCAGATGGGGTCATATTTGTTGTGTATTGCCTTTTGCAGATACATGTGTGTATCAAGGAAGGTGT	2D	486339198	486339266	69	8.81e-20	92.754	100	0	0	0	0	0	0	1	1	1	-	0	0	0	0	0	0	0	0	1	0	0	0	0	0	0	0	0	0	0	0	0	0	0	0	0	0	0	0	0	0	0
4271086	TGCAGGTGTGTGGCGTGTGAGGCTACCTTTCTGAAGGAGCGCAGCGATCAGGCGGTCGTAGAAAGCGAT	2D	487179736	487179673	64	2.36e-14	89.062	92.7536	0	0	0	0	0	0	1	1	1	-	0	0	0	0	0	0	0	0	-	0	0	0	0	0	0	0	0	0	0	0	0	0	0	0	0	0	0	0	0	0	0
62907401	TGCAGGAAGCGAGGAAGATGTACCACAAGTTCGCGGAAGTCGTGGAGCCGTCCAAGGAAGGGTACGCCC	2D	488045578	488045644	67	5.56e-16	89.552	97.1014	0	0	0	0	0	0	1	1	0	0	0	0	0	0	0	0	0	0	-	0	0	0	0	0	0	0	0	0	0	0	0	0	0	0	0	0	0	0	0	0	0
62875634	TGCAGTTCAAGGAGGTGGAGAAGATGCTTGGGAGCAAGAACTACAGGCCTTGGAAGCGGTACCACCCCG	2D	488525558	488525624	67	9.41e-26	100	97.1014	0	0	0	0	0	0	1	1	1	1	0	0	0	0	0	0	0	0	1	0	0	0	0	0	0	0	0	0	0	0	0	0	0	0	0	0	0	0	0	0	0
4281874	TGCAGCTCGAGGCCGTCGAAGCGCTTGCCGCGCATACGGAGGTTCTCCACCTCCACCACCGAGATCGGA	2D	488699378	488699318	61	8.81e-20	96.721	88.4058	0	0	0	0	0	0	1	1	1	1	0	0	0	0	0	0	0	0	1	0	0	0	0	0	0	0	0	0	0	0	0	0	0	0	0	0	0	0	0	0	0
4272156	TGCAGCAGCGGTGCTAGCTAGCTACTGGAGCGGTAGTATTACGAAACCGCCCCTCGCGCGCGCATGCGG	2D	488772362	488772428	70	1.31e-17	91.429	101.449	0	0	0	0	0	0	1	-	-	-	0	0	0	0	0	0	0	0	-	0	0	0	0	0	0	0	0	0	0	0	0	0	0	0	0	0	0	0	0	0	0
4275027	TGCAGGCTGGCCGAGCACGACGTGGAAAAATCACCTCATCTATCGATCGTACCCCGAGATCGGAAGAGC	2D	489555062	489555115	55	1.94e-15	96.364	79.7101	0	0	0	0	0	0	1	-	1	1	0	0	0	0	0	0	0	0	-	0	0	0	0	0	0	0	0	0	0	0	0	0	0	0	0	0	0	0	0	0	0
62849422	TGCAGGAGGAGCGGGCGGCGGCGAAGGGCCTCGCGCAGTCGCTGCCGCGGCAGCCGCTGGCGAAGAGCA	2D	491879556	491879611	56	4.56e-17	96.429	81.1594	0	0	0	0	0	0	1	1	-	-	0	0	0	0	0	0	0	0	1	0	0	0	0	0	0	0	0	0	0	0	0	0	0	0	0	0	0	0	0	0	0
62863650	TGCAGGTGCCATGATTCCCACCCGTCGTCGCCTTATCCGCGCCGAGATCGGAAGAGCGGTTCAGCAGGA	2D	493529300	493529258	44	1.49e-10	97.727	63.7681	0	0	0	0	0	0	1	1	-	1	0	0	0	0	0	0	0	0	-	0	0	0	0	0	0	0	0	0	0	0	0	0	0	0	0	0	0	0	0	0	0
4312674	TGCAGGTGCCATGATTCCCACCCGTCGTCGCCTTATCCGCGCCGGCCGAGCGCGACTTCTCCTGCTCTG	2D	493529300	493529235	67	2.52e-20	95.522	97.1014	0	0	0	0	0	0	1	1	1	-	0	0	0	0	0	0	0	0	-	0	0	0	0	0	0	0	0	0	0	0	0	0	0	0	0	0	0	0	0	0	0
62920151	TGCAGTGCGCGTAGCAGTTGAATTGTACTGATCCGAGCATTGCGCCACCCATATAATCGTTGGCTCTGT	2D	493538089	493538155	67	2.52e-20	94.03	97.1014	0	0	0	0	0	0	1	1	1	-	0	0	0	0	0	0	0	0	1	0	0	0	0	0	0	0	0	0	0	0	0	0	0	0	0	0	0	0	0	0	0
62809152	TGCAGCCGAGAAACGGATACGGCCAAAGGTGCCCTTTTCGTTCTCGGACGCGCAACCCGAGATCGGAAG	2D	493592601	493592660	60	3.08e-19	96.667	86.9565	0	0	0	0	0	0	1	1	1	-	0	0	0	0	0	0	0	0	1	0	0	0	0	0	0	0	0	0	0	0	0	0	0	0	0	0	0	0	0	0	0
62811915	TGCAGGGACTTTGCAAGAAGGGGCATTCAGGAATCAGGACAGTTAACAGACTAAAACAACATCAGCAGC	2D	494112808	494112739	70	1.59e-16	90	101.449	0	0	0	0	0	0	1	1	0	0	0	0	0	0	0	0	0	0	-	0	0	0	0	0	0	0	0	0	0	0	0	0	0	0	0	0	0	0	0	0	0
62914674	TGCAGTGCAGGTACGACCGAATCTCACAGGGGTTAACATGCGCCTCCTTAACAGTCCGTCCCAGGCTTA	2D	494691678	494691746	69	8.81e-20	92.754	100	0	0	0	0	0	0	1	0	1	-	0	0	0	0	0	0	0	0	-	0	0	0	0	0	0	0	0	0	0	0	0	0	0	0	0	0	0	0	0	0	0
62805528	TGCAGCGAGGCGACGACCTCGGCGGACGCCAGCGCTTGTTCCTCCCTTCCTTGCGATCCACTTGACCTC	2D	495347428	495347488	61	8.81e-20	96.721	88.4058	0	0	0	0	0	0	1	1	0	0	0	0	0	0	0	0	0	0	1	0	0	0	0	0	0	0	0	0	0	0	0	0	0	0	0	0	0	0	0	0	0
62913746	TGCAGGACGGCGGGGAGGAGCCGTCGTCGGACCAAGGGCTTGCATCCGAGGTTCTAGGGAGCATGCTGG	2D	495687610	495687678	69	1.07e-18	91.304	100	0	0	0	0	0	0	1	1	1	-	0	0	0	0	0	0	0	0	1	0	0	0	0	0	0	0	0	0	0	0	0	0	0	0	0	0	0	0	0	0	0
62887992	TGCAGCTCAGTGAAGAGCGCGATTGATGCCGTGCAGAGCCCTGGATATGTGCAGAAGCCTAAGTCTGGG	2D	496818827	496818898	72	8.81e-20	91.667	104.348	0	0	0	0	0	0	1	1	1	-	0	0	0	0	0	0	0	0	-	0	0	0	0	0	0	0	0	0	0	0	0	0	0	0	0	0	0	0	0	0	0
4282973	TGCAGGTCCGGCGACGGCGCTTGTGCTTCACAAATGGAGCTTCGGTTTCACCCTCTTTGTCTGAGGCTA	2D	497262678	497262746	69	2.07e-21	94.203	100	0	0	0	0	0	0	1	1	1	1	0	0	0	0	0	0	0	0	-	0	0	0	0	0	0	0	0	0	0	0	0	0	0	0	0	0	0	0	0	0	0
4266118	TGCAGCTAACATCTACCAAACCGCAAACGAACAGCAATCAACAAAGAACAAGCGAGATTAGGAACCCGA	2D	499523572	499523639	68	7.23e-21	94.118	98.5507	0	0	0	0	0	0	1	0	0	0	0	0	0	0	0	0	0	0	-	0	0	0	0	0	0	0	0	0	0	0	0	0	0	0	0	0	0	0	0	0	0
4308281	TGCAGCTGTGTGTTTGGCTCCGTTTCTTTCATTTTCGACGTATATTTGGTTCCGTTTCATCGCTGTCTT	2D	500052260	500052328	69	1.7e-22	95.652	100	0	0	0	0	0	0	1	0	0	0	0	0	0	0	0	0	0	0	1	0	0	0	0	0	0	0	0	0	0	0	0	0	0	0	0	0	0	0	0	0	0
62875126	TGCAGTATTATTCCCCTGGCTCGATCTGATCTAATCCAATCCTAGAGGCTAGAGTAGAGTAATTCATCG	2D	500052768	500052704	69	3.75e-18	91.304	100	0	0	0	0	0	0	1	1	1	-	0	0	0	0	0	0	0	0	-	0	0	0	0	0	0	0	0	0	0	0	0	0	0	0	0	0	0	0	0	0	0
4268081	TGCAGAGGCAGGCACGACGCGGTGTGGCCCTGTGCATGCGCTCCTATGTGATGTGCCCATGCCATTCCA	2D	500406310	500406371	67	6.77e-15	88.06	97.1014	0	0	0	0	0	0	1	1	1	-	0	0	0	0	0	0	0	0	-	0	0	0	0	0	0	0	0	0	0	0	0	0	0	0	0	0	0	0	0	0	0
4299074	TGCAGGCATTAATTAGTTCGCTTTTCCTCTTTCGGCATGTTGCCGCCAACGGAATTTCCACTAACCGCA	2D	500918514	500918447	68	5.94e-22	95.588	98.5507	0	0	0	0	0	0	1	1	1	-	0	0	0	0	0	0	0	0	-	0	0	0	0	0	0	0	0	0	0	0	0	0	0	0	0	0	0	0	0	0	0
62859929	TGCAGTGCCACTCTGGCGTTTCCGATTTTGAATTTCGATGGGGAGTCGAACCCCAGCAATTTTGATGGA	2D	500924471	500924537	69	3.08e-19	92.754	100	0	0	0	0	0	0	1	1	1	-	0	0	0	0	0	0	0	0	-	0	0	0	0	0	0	0	0	0	0	0	0	0	0	0	0	0	0	0	0	0	0
62846685	TGCAGAGATGAGATGAATGGCTTAAACGCAAAGAAAAATGGTTTTTATGAAACAAGCTAAAAGACACCT	2D	501020039	501020110	72	2.36e-14	87.5	104.348	0	0	0	0	0	0	1	-	0	0	0	0	0	0	0	0	0	0	-	0	0	0	0	0	0	0	0	0	0	0	0	0	0	0	0	0	0	0	0	0	0
4280016	TGCAGTGCAACACGCACGCGGCCATGCATGTAGCAGGCACTGAGACAAAACATCACGCTCTTGGCCTGC	2D	501872584	501872516	69	8.81e-20	92.754	100	0	0	0	0	0	0	1	1	1	-	0	0	0	0	0	0	0	0	-	0	0	0	0	0	0	0	0	0	0	0	0	0	0	0	0	0	0	0	0	0	0
62856692	TGCAGGCTGCTGTGAGCTGATTGGCTCGTAAAAATAGCATATGTCGGTAGTACAGTGTCACGAGCACGC	2D	502798428	502798360	69	4e-24	97.101	100	0	0	0	0	0	0	1	1	1	-	0	0	0	0	0	0	0	0	1	0	0	0	0	0	0	0	0	0	0	0	0	0	0	0	0	0	0	0	0	0	0
4301069	TGCAGCGCGCCGCATGGCCACGCGAGCGCGACAACGGCCGCGGCGAGCATGAGCAGCACGAGAGCCTCG	2D	503685526	503685594	69	2.07e-21	94.203	100	0	0	0	0	0	0	1	-	1	-	0	0	0	0	0	0	0	0	1	0	0	0	0	0	0	0	0	0	0	0	0	0	0	0	0	0	0	0	0	0	0
62848668	TGCAGCTACAGGACGCCGCCCTCATCGACGACGTCATCATGGAGGCCGCCGAGGAGTGCTACAACGGGA	2D	503685529	503685461	69	4e-24	97.101	100	0	0	0	0	0	0	1	1	1	-	0	0	0	0	0	0	0	0	1	0	0	0	0	0	0	0	0	0	0	0	0	0	0	0	0	0	0	0	0	0	0
62910679	TGCAGGACCTGGAGAAGCAGCTGCTCGGCGACGACGACGAGGCCGAGCCGAGATCGGAAGAGCGGTTCA	2D	504238399	504238448	50	6.77e-15	98	72.4638	0	0	0	0	0	0	1	1	1	-	0	0	0	0	0	0	0	0	1	0	0	0	0	0	0	0	0	0	0	0	0	0	0	0	0	0	0	0	0	0	0
62913500	TGCAGCTGATCATTCTGAAGTGGTACTCTATGCCGGCGCGCTCCGCCAGCTTCTTGAGCCGCTCCCCAA	2D	504239214	504239148	67	9.41e-26	100	97.1014	0	0	0	0	0	0	1	1	1	-	0	0	0	0	0	0	0	0	-	0	0	0	0	0	0	0	0	0	0	0	0	0	0	0	0	0	0	0	0	0	0
4291748	TGCAGGATGGAGGGCACCCAGACGTTTGCACTCACCCGTCACCAGCAGCTGTGCGGTCTCTCCTTCCGA	2D	504958622	504958556	67	4e-24	98.507	97.1014	0	0	0	0	0	0	1	1	1	-	0	0	0	0	0	0	0	0	-	0	0	0	0	0	0	0	0	0	0	0	0	0	0	0	0	0	0	0	0	0	0
4300572	TGCAGATTGCGTACGCTTACGCACACTAGAATAATGAAGAGGTGCAGTCTACCCGAGATCGGAAGAGCG	2D	505056768	505056714	55	1.59e-16	96.364	79.7101	0	0	0	0	0	0	1	1	0	0	0	0	0	0	0	0	0	0	-	0	0	0	0	0	0	0	0	0	0	0	0	0	0	0	0	0	0	0	0	0	0
4286379	TGCAGCGCCACGGCGCCATGGCCTCGCAGTACCACGCGCTCTCCAGCCCCATGGCCGCGCTGCTGTCCC	2D	507932013	507932081	69	3.28e-25	98.551	100	0	0	0	0	0	0	1	1	0	0	0	0	0	0	0	0	0	0	-	0	0	0	0	0	0	0	0	0	0	0	0	0	0	0	0	0	0	0	0	0	0
62928447	TGCAGCGCCTGGCCCTGCTGGTTGGCGCCGTGGCTGCTGCATCACTGCTCCTTCTGCTGCTCTGCTGCT	2D	508515512	508515444	69	2.07e-21	94.203	100	0	0	0	0	0	0	1	1	0	0	0	0	0	0	0	0	0	0	-	0	0	0	0	0	0	0	0	0	0	0	0	0	0	0	0	0	0	0	0	0	0
4326226	TGCAGCTGGGGGACAACCAGTTCTCCATGGTCGATGTCCCCGAGATCGGAAGAGCGGTTCAGCAGGAAT	2D	508516892	508516851	42	7.73e-08	92.857	60.8696	0	0	0	0	0	0	1	1	0	0	0	0	0	0	0	0	0	0	1	0	0	0	0	0	0	0	0	0	0	0	0	0	0	0	0	0	0	0	0	0	0
4273266	TGCAGGCTGAGGTGGAGCAGCGCGGAGCAGTTGGCGAGCGCCGACGGGATGGTCCCCTCGAGAAGGTTG	2D	508517036	508517104	69	4e-24	97.101	100	0	0	0	0	0	0	1	1	1	-	0	0	0	0	0	0	0	0	-	0	0	0	0	0	0	0	0	0	0	0	0	0	0	0	0	0	0	0	0	0	0
62889837	TGCAGTGACAGCGGGCGCAGCGACGCGGAGGCCTCTGCGGCGACGCGGCCGTCGGCGCTGACGTTCATG	2D	509066078	509066010	69	4e-24	97.101	100	0	0	0	0	0	0	1	1	-	-	0	0	0	0	0	0	0	0	-	0	0	0	0	0	0	0	0	0	0	0	0	0	0	0	0	0	0	0	0	0	0
62810318	TGCAGGCTGCACCTTGGAGGTTTTCCTTAAATGCCTCCGTTCCGTTCCCTCGACACTCCGAGATCGGAA	2D	509066643	509066697	55	1.31e-17	98.182	79.7101	0	0	0	0	0	0	1	1	1	-	0	0	0	0	0	0	0	0	-	0	0	0	0	0	0	0	0	0	0	0	0	0	0	0	0	0	0	0	0	0	0
4288452	TGCAGGAAGCAACCATGGCCGAAGCGTCGTCGGTCTTACCAGCAGTTTTACAGTTCCAGTTATTGCATC	2D	509066646	509066578	69	8.81e-20	92.754	100	0	0	0	0	0	0	1	1	0	0	0	0	0	0	0	0	0	0	-	0	0	0	0	0	0	0	0	0	0	0	0	0	0	0	0	0	0	0	0	0	0
4291919	TGCAGTGCAGTGCAGCACAGCAGGGCCACTACAGCCATCGAGCCAGGCAGCCAGCCGAGATCGGAAGAG	2D	510866750	510866696	55	1.82e-09	87.273	79.7101	0	0	0	0	0	0	1	1	0	0	0	0	0	0	0	0	0	0	1	0	0	0	0	0	0	0	0	0	0	0	0	0	0	0	0	0	0	0	0	0	0
4306833	TGCAGCACCAACCCTAGAGCAGATAGATGCCTGCTCCCGAGCTGGAATCATCTCAAATATGCATCGCCA	2D	510867887	510867819	69	3.28e-25	98.551	100	0	0	0	0	0	0	1	1	0	0	0	0	0	0	0	0	0	0	1	0	0	0	0	0	0	0	0	0	0	0	0	0	0	0	0	0	0	0	0	0	0
4318425	TGCAGAGATGGTCTAGCGAAGGGAGCCACGTGACTTTAGACCTGGTGGTGCGTGCGGTTTTACTGGGTG	2D	511361578	511361511	69	2.52e-20	94.203	100	0	0	0	0	0	0	1	1	1	-	0	0	0	0	0	0	0	0	1	0	0	0	0	0	0	0	0	0	0	0	0	0	0	0	0	0	0	0	0	0	0
4284215	TGCAGGAACACCATGTGGTTCAGCTCCTCGTCCGCCGACACCACCACCGAGATCGGAAGAGCGGTTCAG	2D	512079557	512079509	49	2.88e-13	95.918	71.0145	0	0	0	0	0	0	1	1	1	1	0	0	0	0	0	0	0	0	1	0	0	0	0	0	0	0	0	0	0	0	0	0	0	0	0	0	0	0	0	0	0
62886704	TGCAGATTGAAACGATGAACTCACTGCATGCATGTGCTCGTCAACCGTGGAGCACGTACGTCCCGCCAC	2D	514300204	514300142	63	3.08e-19	95.238	91.3043	0	0	0	0	0	0	1	-	-	1	0	0	0	0	0	0	0	0	-	0	0	0	0	0	0	0	0	0	0	0	0	0	0	0	0	0	0	0	0	0	0
62873047	TGCAGCGTGTTTCCATGGTAGTACACGACAACGGATACGGGCTAGGACTGTGGCGCAGTCTACGCCGTG	2D	514568877	514568943	67	1.31e-17	91.045	97.1014	0	0	0	0	0	0	1	1	1	-	0	0	0	0	0	0	0	0	1	0	0	0	0	0	0	0	0	0	0	0	0	0	0	0	0	0	0	0	0	0	0
4307652	TGCAGTGAACCTCCAGCAGAGCAAAGCGAAGGAATTTGTTTCTCTGAAAATTGCACCGATGCTTCGCCT	2D	514568879	514568816	64	8.81e-20	95.312	92.7536	0	0	0	0	0	0	1	1	1	-	0	0	0	0	0	0	0	0	1	0	0	0	0	0	0	0	0	0	0	0	0	0	0	0	0	0	0	0	0	0	0
62885000	TGCAGTAGATCAATCGTGCCGACCACCACGAATCGTATTCTGTGAAAACGACAACACCGAGATCGGAAG	2D	514581602	514581544	59	2.36e-14	91.525	85.5072	0	0	0	0	0	0	1	1	-	0	0	0	0	0	0	0	0	0	-	0	0	0	0	0	0	0	0	0	0	0	0	0	0	0	0	0	0	0	0	0	0
4312904	TGCAGCCCATAGCCAGAACGTGACCCGTGCCAAATACTCATGTGGCGCTGATGCAATTCCCAGCCGAGA	2D	514809565	514809506	60	5.94e-22	100	86.9565	0	0	0	0	0	0	1	1	0	0	0	0	0	0	0	0	0	0	-	0	0	0	0	0	0	0	0	0	0	0	0	0	0	0	0	0	0	0	0	0	0
62889802	TGCAGTCTGGAACAACTCGTGAGCCATGGGCGGGTGACACGTCGGATTGTTCTGACCAACGTGTAGCAG	2D	515026438	515026370	69	4.56e-17	89.855	100	0	0	0	0	0	0	1	1	1	1	0	0	0	0	0	0	0	0	-	0	0	0	0	0	0	0	0	0	0	0	0	0	0	0	0	0	0	0	0	0	0
4309964	TGCAGGCATGCAACAGAGCTCCAGCTTTTCCCGTCAGAAAATAACAATGATGCGCGGTCTTCTTTCACA	2D	515034307	515034378	72	8.81e-20	91.667	104.348	0	0	0	0	0	0	1	1	-	-	0	0	0	0	0	0	0	0	1	0	0	0	0	0	0	0	0	0	0	0	0	0	0	0	0	0	0	0	0	0	0
4323547	TGCAGTATCTTGTGCTAGTTGTGCTATGAGGAAGCTGGAATGTCCTGATTGACCGATGCACAATCGTTA	2D	515215172	515215101	72	2.36e-14	86.111	104.348	0	0	0	0	0	0	1	1	0	0	0	0	0	0	0	0	0	0	1	0	0	0	0	0	0	0	0	0	0	0	0	0	0	0	0	0	0	0	0	0	0
4294461	TGCAGTCCAAGCCGTTCCACGGCCTCATGCAGCTCCCTGACCTCCAGGGCAATGGTGCGGGAGGGCCCG	2D	515868109	515868041	69	3.28e-25	98.551	100	0	0	0	0	0	0	1	1	1	-	0	0	0	0	0	0	0	0	-	0	0	0	0	0	0	0	0	0	0	0	0	0	0	0	0	0	0	0	0	0	0
62907837	TGCAGGGTAGACGCGCGCATAGAAACGCGCAAGCCATTTCTAAGATGCGATCGATTCGGAGAGGAGAAT	2D	516441418	516441486	69	3.28e-25	98.551	100	0	0	0	0	0	0	1	1	1	-	0	0	0	0	0	0	0	0	-	-	0	0	0	0	0	0	0	0	0	0	0	0	0	0	0	0	0	0	0	0	0
4286412	TGCAGTGCAACTGCGCCGTACTACCGTCCTGCCAGGCGTTCGGATGGGCATGCACCCCCTCCGAGATCG	2D	517200150	517200210	61	8.81e-20	96.721	88.4058	0	0	0	0	0	0	1	1	0	0	0	0	0	0	0	0	0	0	1	0	0	0	0	0	0	0	0	0	0	0	0	0	0	0	0	0	0	0	0	0	0
4274901	TGCAGCGTGACGTCATGGCAGTTTCGTGTTACGACGAGGCATGTGGCACTGATTAAAGTCTAGCCAGGG	2D	517200153	517200086	69	4.87e-23	97.101	100	0	0	0	0	0	0	1	1	-	-	0	0	0	0	0	0	0	0	-	0	0	0	0	0	0	0	0	0	0	0	0	0	0	0	0	0	0	0	0	0	0
62848311	TGCAGCGCACCACCACGGAATCATCAGCGGAGAAGGAGACCAAATTAGTCGGTACGACCGAGAGCCATG	2D	517963645	517963705	64	8.25e-14	89.062	92.7536	0	0	0	0	0	0	1	1	1	-	0	0	0	0	0	0	0	0	-	0	0	0	0	0	0	0	0	0	0	0	0	0	0	0	0	0	0	0	0	0	0
100052314	TGCAGTCGAGCTTCCATGGGGAACTGCTTCGGCTCCGAGGAAGCCGAAGTGGAGGCCGTCAAGCAGGCG	2D	518499926	518499987	62	2.52e-20	96.774	89.8551	0	0	0	0	0	0	1	1	-	1	0	0	0	0	0	0	0	0	-	0	0	0	0	0	0	0	0	0	0	0	0	0	0	0	0	0	0	0	0	0	0
4275421	TGCAGTGCCAAGAAACAATGTAATCAGTCGACCGCCTCAGCTTCTTTGTAATTGTAACAAAAAACCGAG	2D	518991945	518991882	64	4.56e-17	92.188	92.7536	0	0	0	0	0	0	1	1	1	-	0	0	0	0	0	0	0	0	1	0	0	0	0	0	0	0	0	0	0	0	0	0	0	0	0	0	0	0	0	0	0
62928420	TGCAGCGAGAGCGGCAGCTGCACCAACATCCACGTCAACTCCCTGGCGATCACAGCTGCGTACGGCGGA	2D	519172873	519172941	69	4e-24	97.101	100	0	0	0	0	0	0	1	-	-	-	0	0	0	0	0	0	0	0	-	0	0	0	0	0	0	0	0	0	0	0	0	0	0	0	0	0	0	0	0	0	0
4278904	TGCAGAGCACTAGACTTGTCACTTGTCAGATATATGCAACGCTGGGACCAAGGTTCTTCAGCAAGAACT	2D	519210439	519210498	69	5.21e-10	82.609	100	0	0	0	0	0	0	1	1	1	-	0	0	0	0	0	0	0	0	-	0	0	0	0	0	0	0	0	0	0	0	0	0	0	0	0	0	0	0	0	0	0
62914548	TGCAGTATCTGAGTGGAATCAAGTGCCAAGCTCTGTTCGATCCTAAAATGTTTTTCCGTGGGGGTATAT	2D	519212819	519212751	69	1.7e-22	95.652	100	0	0	0	0	0	0	1	0	0	0	0	0	0	0	0	0	0	0	1	0	0	0	0	0	0	0	0	0	0	0	0	0	0	0	0	0	0	0	0	0	0
62873225	TGCAGCTCGACGACGACGTCGCCGCGCTGCGCCTCGTGCTCGGCGGCCCGTCCTGCTCGGCGTCCTCCG	2D	519390197	519390123	75	7.23e-21	90.667	108.696	0	0	0	0	0	0	1	1	1	-	0	0	0	0	0	0	0	0	1	0	0	0	0	0	0	0	0	0	0	0	0	0	0	0	0	0	0	0	0	0	0
4317524	TGCAGCGGGACGTCTGGAAAGCAGCGCAATAGCAGCAGCAAGCCAACAATTTGGCCGCACTGGTAGTGA	2D	520012752	520012684	69	1.7e-22	95.652	100	0	0	0	0	0	0	1	1	-	0	0	0	0	0	0	0	0	0	-	0	0	0	0	0	0	0	0	0	0	0	0	0	0	0	0	0	0	0	0	0	0
4304457	TGCAGAATTTGTCGTTACTGAGTCCAACTGTCCTAGGACAGCCTGCTTCATCTGTGGCCGAGATCGGAA	2D	521084792	521084732	61	7.23e-21	98.361	88.4058	0	0	0	0	0	0	1	0	1	-	0	0	0	0	0	0	0	0	-	0	0	0	0	0	0	0	0	0	0	0	0	0	0	0	0	0	0	0	0	0	0
62804916	TGCAGCAGAATGTCGCGGATGAAATTTCGTACGGGTTGTGAGGGCAGGCGCGGATGCGGACTGTGGCGG	2D	522684644	522684578	67	3.51e-12	85.075	97.1014	0	0	0	0	0	0	1	1	1	1	0	0	0	0	0	0	0	0	-	0	0	0	0	0	0	0	0	0	0	0	0	0	0	0	0	0	0	0	0	0	0
4297006	TGCAGCATGGGGTCGAGATCGTCGGTGTCGGTCTCGCCGTGGCCGCGGCAAGAACTTGGAAGATCTCGC	2D	523708721	523708659	69	6.77e-15	86.957	100	0	0	0	0	0	0	1	1	1	1	0	0	0	0	0	0	0	0	-	0	0	0	0	0	0	0	0	0	0	0	0	0	0	0	0	0	0	0	0	0	0
4275968	TGCAGAGGTAGCCGATGTAATCCTGAGGGTTGATGTCGTAGACTAGGCCAGGGTCAGCGGCCTTCATTG	2D	523760336	523760404	69	1.7e-22	95.652	100	0	0	0	0	0	0	1	1	1	-	0	0	0	0	0	0	0	0	1	0	0	0	0	0	0	0	0	0	0	0	0	0	0	0	0	0	0	0	0	0	0
62931351	TGCAGCATGTACACGAGCCAGCAGGTCTCGGTGATAGCGCGCCGAGATCGGAAGAGCGGTTCAGCAGGA	2D	523934713	523934670	44	6.34e-09	93.182	63.7681	0	0	0	0	0	0	1	1	1	-	0	0	0	0	0	0	0	0	1	0	0	0	0	0	0	0	0	0	0	0	0	0	0	0	0	0	0	0	0	0	0
62905877	TGCAGATGAACACAGCAAGAGCGAGGGCGAGCAGCGCTTCAGTCCAGTGAACATCAAGCGTCAAACTGT	2D	524338200	524338268	69	4e-24	97.101	100	0	0	0	0	0	0	1	1	0	0	0	0	0	0	0	0	0	0	1	0	0	0	0	0	0	0	0	0	0	0	0	0	0	0	0	0	0	0	0	0	0
62907901	TGCAGGTCAACAACAGAGAGCTGATCGAGCCATCTCACGACATGGTTTGCTGCATGGAGTTCATAGGCA	2D	524701966	524702034	69	4e-24	97.101	100	0	0	0	0	0	0	1	1	1	1	0	0	0	0	0	0	0	0	1	0	0	0	0	0	0	0	0	0	0	0	0	0	0	0	0	0	0	0	0	0	0
62851397	TGCAGTGTCTTCTTAGTAGACTTTCTTGTACTGTCTTGGGAATACCTTGCTTAAATTTCATTGATTTTC	2D	525145420	525145351	70	4.56e-17	90	101.449	0	0	0	0	0	0	1	-	1	0	0	0	0	0	0	0	0	0	1	0	0	0	0	0	0	0	0	0	0	0	0	0	0	0	0	0	0	0	0	0	0
62912222	TGCAGACCCGTGAAATGGAAATCAAGCAGAGGCATCACTGTTAGCGAGTGAGGAAAACAGAGCAGGCAA	2D	526300254	526300208	47	4.27e-11	95.745	68.1159	0	0	0	0	0	0	1	1	1	-	0	0	0	0	0	0	0	0	1	0	0	0	0	0	0	0	0	0	0	0	0	0	0	0	0	0	0	0	0	0	0
62871637	TGCAGATTCACCATAACTTACTCCAACAACATGACATTCGCGACCGTAAAGGTAGTGACATTTTCCGAT	2D	526300274	526300341	68	5.94e-22	95.588	98.5507	0	0	0	0	0	0	1	1	1	0	0	0	0	0	0	0	0	0	1	0	0	0	0	0	0	0	0	0	0	0	0	0	0	0	0	0	0	0	0	0	0
62890099	TGCAGTTACGGTGCGCATGTGTATGCATCTCATGTATGATATGACGGAGTAGATGGTAACCGCGAGTCA	2D	526588586	526588518	69	2.36e-14	86.957	100	0	0	0	0	0	0	1	0	1	0	0	0	0	0	0	0	0	0	1	0	0	0	0	0	0	0	0	0	0	0	0	0	0	0	0	0	0	0	0	0	0
62912721	TGCAGCAGAACAACCCCAGAGCAAAAGCAAAGCAGCCAAGTTGTACTCTGCAATCCAGTACGGGTAGTA	2D	526607043	526607114	72	8.81e-20	91.667	104.348	0	0	0	0	0	0	1	1	1	-	0	0	0	0	0	0	0	0	1	0	0	0	0	0	0	0	0	0	0	0	0	0	0	0	0	0	0	0	0	0	0
62846281	TGCAGAAGCAAGCAAGAATCCTACCACTTGGCGTGAGCACTTTGAGCCCTACTAATTAACAGAGCAAAT	2D	527049008	527049073	66	1.59e-16	90.909	95.6522	0	0	0	0	0	0	1	1	1	-	0	0	0	0	0	0	0	0	-	0	0	0	0	0	0	0	0	0	0	0	0	0	0	0	0	0	0	0	0	0	0
62864230	TGCAGTTTGTGATCTCCAAAGTTAATGCACACCGACACTCACTCCATCATCAGCGTGCCGAGATCGGAA	2D	527049196	527049137	60	3.08e-19	96.667	86.9565	0	0	0	0	0	0	1	1	1	-	0	0	0	0	0	0	0	0	-	0	0	0	0	0	0	0	0	0	0	0	0	0	0	0	0	0	0	0	0	0	0
4323309	TGCAGTTTCTGCATGCTGGTTTCTGCCGTGGGGCACGACCTGCTAACCGCCCGAGATCGGAAGAGCGGT	2D	527442789	527442737	53	1.01e-12	92.453	76.8116	0	0	0	0	0	0	1	1	1	1	0	0	0	0	0	0	0	0	-	0	0	0	0	0	0	0	0	0	0	0	0	0	0	0	0	0	0	0	0	0	0
4264125	TGCAGATCTCTCCTTGTTTCCCGGCATCAAACCACTCTACCCTCCCCTGCCGAGATCGGAAGAGCGGTT	2D	527654087	527654045	43	4.27e-11	97.674	62.3188	0	0	0	0	0	0	1	1	0	0	0	0	0	0	0	0	0	0	1	0	0	0	0	0	0	0	0	0	0	0	0	0	0	0	0	0	0	0	0	0	0
62923225	TGCAGGGGCGTCCACACGCCCGAACCACGGCCCGCGTCGCCGTCCTCGGCTGGCCTGCCCTGCGCCATG	2D	527657833	527657765	69	4e-24	97.101	100	0	0	0	0	0	0	1	1	1	1	0	0	0	0	0	0	0	0	-	0	0	0	0	0	0	0	0	0	0	0	0	0	0	0	0	0	0	0	0	0	0
4315870	TGCAGCGAGCCAACTAATAAGCGGACGCACCGCCACAGTTGCGCGGCAGAGGAGCCCGAGATCGGAAGA	2D	529071569	529071510	60	4.56e-17	95	86.9565	0	0	0	0	0	0	1	1	1	1	0	0	0	0	0	0	0	0	1	0	0	0	0	0	0	0	0	0	0	0	0	0	0	0	0	0	0	0	0	0	0
4282172	TGCAGCGCTTGCCGGGCTCTGATCTACGGGCCCTGGTCCAGGCCCGAGATCGGAAGAGCGGTTCAGCAG	2D	529087495	529087450	46	1.22e-11	95.652	66.6667	0	0	0	0	0	0	1	1	1	-	0	0	0	0	0	0	0	0	-	0	0	0	0	0	0	0	0	0	0	0	0	0	0	0	0	0	0	0	0	0	0
4288422	TGCAGGCAAAGCTGTTCCTAGTTTTACCATCTCATCGCCACCCACACACAGGCCAGAGTTACTTGACCG	2D	529090612	529090679	69	2.52e-20	94.203	100	0	0	0	0	0	0	1	1	1	-	0	0	0	0	0	0	0	0	-	0	0	0	0	0	0	0	0	0	0	0	0	0	0	0	0	0	0	0	0	0	0
4287363	TGCAGCGCCGCGCCAAGCGAGATCAATCAATGGTTTTCGGTGTGCTCGTAGGCCTGTGGAGCTGCGTGC	2D	529136218	529136284	69	2.52e-20	94.203	100	0	0	0	0	0	0	1	1	1	1	0	0	0	0	0	0	0	0	1	0	0	0	0	0	0	0	0	0	0	0	0	0	0	0	0	0	0	0	0	0	0
62908405	TGCAGTGGCGGTGGTACGGCGAGTCCACAATGGCTTGAAAGCTGCGGCGCGCTGTGCCACCGAGATCGG	2D	529136221	529136157	65	3.08e-19	93.846	94.2029	0	0	0	0	0	0	1	1	1	1	0	0	0	0	0	0	0	0	1	0	0	0	0	0	0	0	0	0	0	0	0	0	0	0	0	0	0	0	0	0	0
4303619	TGCAGCACCGACGAAGACAACGCCGCGAGCATCAAGGCGGCCGTGTCCGTGTCCAAGAGCGGCTTCAAG	2D	529425487	529425425	69	6.77e-15	86.957	100	0	0	0	0	0	0	1	-	0	0	0	0	0	0	0	0	0	0	1	0	0	0	0	0	0	0	0	0	0	0	0	0	0	0	0	0	0	0	0	0	0
62922613	TGCAGCGGCAATGGCTCGAAACTGAGGAACCCAGAGCACATCTGATCATGCGAGTTTCGCGCGGTGTCC	2D	529438950	529439018	69	1.07e-18	91.304	100	0	0	0	0	0	0	1	0	0	0	0	0	0	0	0	0	0	0	-	0	0	0	0	0	0	0	0	0	0	0	0	0	0	0	0	0	0	0	0	0	0
4287457	TGCAGATACAGAGAACACAGACGCGCGGTGTGAAATTTGCCGCATCCAGATCGAGAATCCGTCACACGG	2D	529517116	529517186	71	2.52e-20	92.958	102.899	0	0	0	0	0	0	1	1	1	-	0	0	0	0	0	0	0	0	1	0	0	0	0	0	0	0	0	0	0	0	0	0	0	0	0	0	0	0	0	0	0
4306093	TGCAGCCCTTCATATGGTCTTATTTGGTGCACTTCTGTATATGGTTTTTAACCTGTTCTAGAAGATATG	2D	529660094	529660043	53	5.21e-10	90.566	76.8116	0	0	0	0	0	0	1	1	1	-	0	0	0	0	0	0	0	0	-	0	0	0	0	0	0	0	0	0	0	0	0	0	0	0	0	0	0	0	0	0	0
62838810	TGCAGCCTGCGCCCACTAGACCGAACCGACCCGAACCCGACGGTCCAGCAGGCAGCAGCGCTCGGCACG	2D	530462042	530461986	64	3.29e-06	79.688	92.7536	0	0	0	0	0	0	1	1	1	0	0	0	0	0	0	0	0	0	-	0	0	0	0	0	0	0	0	0	0	0	0	0	0	0	0	0	0	0	0	0	0
62872490	TGCAGCCGCCACCCCCACATGCGACGTGCGGCGCGATGATGCCCATCCACCCGCGACCGTTGGTTGGTT	2D	531647143	531647076	68	1.15e-24	98.529	98.5507	0	0	0	0	0	0	1	-	0	0	0	0	0	0	0	0	0	0	-	0	0	0	0	0	0	0	0	0	0	0	0	0	0	0	0	0	0	0	0	0	0
62927457	TGCAGCGGCGCCGCCACGGATGACACGCCGCTGGACGACAACCCCAACTTCAACCCGAGATCGGAAGAG	2D	531667871	531667927	57	1.31e-17	96.491	82.6087	0	0	0	0	0	0	1	1	1	1	0	0	0	0	0	0	0	0	-	0	0	0	0	0	0	0	0	0	0	0	0	0	0	0	0	0	0	0	0	0	0
4298464	TGCAGGCAACAACGGCAGCAGTAAGTAAGTTGACAACCATGACCTCCCCAGCCCAACCAGCCCCCAAAC	2D	532369495	532369426	70	1.4e-23	97.143	101.449	0	0	0	0	0	0	1	1	1	-	0	0	0	0	0	0	0	0	-	0	0	0	0	0	0	0	0	0	0	0	0	0	0	0	0	0	0	0	0	0	0
62931579	TGCAGGTCCACGCGCTGGAAGTCGTGCCCGTTCTTCAGCATGTAGTAGTGCGTCGGCCGAGATCGGAAG	2D	532373546	532373604	59	4.56e-17	94.915	85.5072	0	0	0	0	0	0	1	1	0	0	0	0	0	0	0	0	0	0	-	0	0	0	0	0	0	0	0	0	0	0	0	0	0	0	0	0	0	0	0	0	0
100051930	TGCAGCCTGTAGGAATGTATCTTCATTCTTCAGAGCTTGTTTACATAGGCATGTGCTAGTGAGCTTGAT	2D	532413271	532413328	65	2.36e-14	87.692	94.2029	0	0	0	0	0	0	1	1	1	1	0	0	0	0	0	0	0	0	-	0	0	0	0	0	0	0	0	0	0	0	0	0	0	0	0	0	0	0	0	0	0
62933313	TGCAGGAGGAGGCAGCCTACGCGTATATCGGCCAGCAGGGCACGTGCCTCGGCGGTGACGTCAGCCCAA	2D	534607437	534607369	69	8.81e-20	92.754	100	0	0	0	0	0	0	1	1	0	-	0	0	0	0	0	0	0	0	-	0	0	0	0	0	0	0	0	0	0	0	0	0	0	0	0	0	0	0	0	0	0
62913191	TGCAGCGCCGCGGCCACAGTTTCAGTTCCTGCACCAAGGAACTCAGAGCACATGCCCACGAGCTCACCG	2D	535503138	535503070	69	4e-24	97.101	100	0	0	0	0	0	0	1	-	0	0	0	0	0	0	0	0	0	0	1	0	0	0	0	0	0	0	0	0	0	0	0	0	0	0	0	0	0	0	0	0	0
62917725	TGCAGAGTGAGCTCATGCGTCGCGTCATTCAACTGGAAGAGCTGCATTATCCAGCGTCGCACTTGCTCA	2D	535603938	535604005	68	1.4e-23	97.059	98.5507	0	0	0	0	0	0	1	1	0	0	0	0	0	0	0	0	0	0	1	0	0	0	0	0	0	0	0	0	0	0	0	0	0	0	0	0	0	0	0	0	0
32743960	TGCAGGTGACGGCGCAGCGGAGGAGGTCCTGGACGTCGGGCAGGCGCGCGAAGACCTCGCGGAGGACGT	2D	536755812	536755745	68	2.7e-26	100	98.5507	0	0	0	0	0	0	1	0	1	-	0	0	0	0	0	0	0	0	-	0	0	0	0	0	0	0	0	0	0	0	0	0	0	0	0	0	0	0	0	0	0
62908718	TGCAGCATGGTCCGCGCTGGTGAGAATGGCGCAACCAGTTAGACCGCGGTCCAAGATTTTATGCAGGTC	2D	536759211	536759145	67	2.07e-21	95.522	97.1014	0	0	0	0	0	0	1	0	0	0	0	0	0	0	0	0	0	0	1	0	0	0	0	0	0	0	0	0	0	0	0	0	0	0	0	0	0	0	0	0	0
4319317	TGCAGGTAGTAGCTTAGATTACATTACAGGTGAGGTTAGGGAATTGGATTCGTTCCTGCTGCTACCCAT	2D	537515596	537515657	62	1.59e-16	93.548	89.8551	0	0	0	0	0	0	1	-	1	-	0	0	0	0	0	0	0	0	-	0	0	0	0	0	0	0	0	0	0	0	0	0	0	0	0	0	0	0	0	0	0
62935460	TGCAGCTGTCGATCGATGCGTGCTCGTCCATGTCGCGTCGCCTTCTCCCCTCCCCTTTCGCCGCTCGAA	2D	538154795	538154863	69	2.07e-21	94.203	100	0	0	0	0	0	0	1	1	1	-	0	0	0	0	0	0	0	0	-	0	0	0	0	0	0	0	0	0	0	0	0	0	0	0	0	0	0	0	0	0	0
4288628	TGCAGAATTAACGGCGATATTAGATTCTCACGAACCAGTTCAGACGATTGTACTGTACCGAGATCGGAA	2D	538213342	538213396	55	6.77e-15	94.545	79.7101	0	0	0	0	0	0	1	0	0	0	0	0	0	0	0	0	0	0	-	0	0	0	0	0	0	0	0	0	0	0	0	0	0	0	0	0	0	0	0	0	0
4263805	TGCAGTTGCGAGCCATGATCTACACTGTCGGTTGCTTGCTCTACCCTCTACTGACAGTCGGACACTCGG	2D	538736005	538735934	72	3.75e-18	90.278	104.348	0	0	0	0	0	0	1	0	1	1	0	0	0	0	0	0	0	0	1	0	0	0	0	0	0	0	0	0	0	0	0	0	0	0	0	0	0	0	0	0	0
4325060	TGCAGAATTTACATCAAAAAGAGACGGTACAACCCAACATGCATAAAGCTTATGGTTTTTTTCTTGACA	2D	540035266	540035200	67	7.23e-21	95.522	97.1014	0	0	0	0	0	0	1	1	1	-	0	0	0	0	0	0	0	0	1	0	0	0	0	0	0	0	0	0	0	0	0	0	0	0	0	0	0	0	0	0	0
4293518	TGCAGAAGCAATGGCGTCGCTACCATGGCACCACCACGGAGGATACGCGCGCGATCAGGTGATCCGTCG	2D	541336330	541336272	59	4.56e-17	94.915	85.5072	0	0	0	0	0	0	1	1	0	0	0	0	0	0	0	0	0	0	-	0	0	0	0	0	0	0	0	0	0	0	0	0	0	0	0	0	0	0	0	0	0
4274595	TGCAGCGCCCACTTTTCTCGCTCGGAGACTCGTGCAAGCTTGAGGGAATCTCATCATCACTGCCCGAGA	2D	542467442	542467509	68	2.07e-21	95.588	98.5507	0	0	0	0	0	0	1	1	1	-	0	0	0	0	0	0	0	0	1	0	0	0	0	0	0	0	0	0	0	0	0	0	0	0	0	0	0	0	0	0	0
4265800	TGCAGGCAATGCTTCTCCAGTAGGAGCATCTTGGAAGGCTCAGATCCCACGAAAACAGCTCTAAAATTA	2D	542472709	542472775	67	4e-24	98.507	97.1014	0	0	0	0	0	0	1	0	0	0	0	0	0	0	0	0	0	0	-	0	0	0	0	0	0	0	0	0	0	0	0	0	0	0	0	0	0	0	0	0	0
62886433	TGCAGAGTACGTTGGAATACGTTCCGATCAGGATCCCGATTCTCAACTTGTGTCGATGCTGGTTGTTGG	2D	542638429	542638371	59	1.07e-18	96.61	85.5072	0	0	0	0	0	0	1	1	1	-	0	0	0	0	0	0	0	0	1	0	0	0	0	0	0	0	0	0	0	0	0	0	0	0	0	0	0	0	0	0	0
62807071	TGCAGGTCTCCATTCAGAGCGAGGCCCCATGCATCATGCACATGTCCAATTCAGTTCGCACCGTCGTAG	2D	542737269	542737335	67	2.07e-21	95.522	97.1014	0	0	0	0	0	0	1	1	0	0	0	0	0	0	0	0	0	0	-	0	0	0	0	0	0	0	0	0	0	0	0	0	0	0	0	0	0	0	0	0	0
4269494	TGCAGGGTGTGAGGCTAAAATATGTCAGCTTCCATGAAGGAAACCAATAAAATGCCGAGATCGGAAGAG	2D	542768125	542768071	57	8.25e-14	92.982	82.6087	0	0	0	0	0	0	1	1	1	-	0	0	0	0	0	0	0	0	1	0	0	0	0	0	0	0	0	0	0	0	0	0	0	0	0	0	0	0	0	0	0
62805280	TGCAGCCCCAAAATGCGGCGGTACCAACAGAATATACCAGATGCAGGTCTCACATGTTTGATGGTTGCA	2D	543390020	543389951	70	1.15e-24	98.571	101.449	0	0	0	0	0	0	1	1	0	0	0	0	-	0	0	0	0	0	-	0	0	0	0	0	0	0	0	0	0	0	0	0	0	0	0	0	0	0	0	0	0
4324534	TGCAGGTGCGAGTATTCAATGGGACGGCTATCTGTCTACCCCCCTACAAAAACAAGGCACAATGGGTCG	2D	543645867	543645801	68	7.23e-21	95.588	98.5507	0	0	0	0	0	0	1	1	-	1	0	0	0	0	0	0	0	0	1	0	0	0	0	0	0	0	0	0	0	0	0	0	0	0	0	0	0	0	0	0	0
62892670	TGCAGTCTAGTAGAGGAGTACACGCTACAGTAGCGGCTGCTAAAAAAAAGCAGCACTGGTTTTCATTTT	2D	545248524	545248456	69	2.07e-21	94.203	100	0	0	0	0	0	0	1	0	1	-	0	0	0	0	0	0	0	0	-	0	0	0	0	0	0	0	0	0	0	0	0	0	0	0	0	0	0	0	0	0	0
62905986	TGCAGCAAACCATATGCGCCAAAAGAATGTACAAAACGTACGGCTGCTGGCCCACCCACACCGAGATCG	2D	545856078	545856016	63	3.08e-19	95.238	91.3043	0	0	0	0	0	0	1	1	1	-	0	0	0	0	0	0	0	0	-	0	0	0	0	0	0	0	0	0	0	0	0	0	0	0	0	0	0	0	0	0	0
62932347	TGCAGGTCGGCCAGCGCCTTGGGCGAGAGGTTGAAGTGCGTGGACTCGGCGGGCTCGGTTCCGCACCAC	2D	546720209	546720277	69	4e-24	97.101	100	0	0	0	0	0	0	1	1	-	-	0	0	0	0	0	0	0	0	-	0	0	0	0	0	0	0	0	0	0	0	0	0	0	0	0	0	0	0	0	0	0
4269995	TGCAGTGGGTGCGCGACAAGGGCTACGTCATCTACGACTACTGCCTCGACAGGAGCAACCGAGATCGGA	2D	546720212	546720152	61	3.75e-18	95.082	88.4058	0	0	0	0	0	0	1	1	1	-	0	0	0	0	0	0	0	0	1	0	0	0	0	0	0	0	0	0	0	0	0	0	0	0	0	0	0	0	0	0	0
4293131	TGCAGGAACGCGTGCGTCATCGGCTTTGCTGGCGCGTCCGAGATCGGAAGAGCGGTTCAGCAGGAATGC	2D	547335596	547335633	38	2.21e-08	97.368	55.0725	0	0	0	0	0	0	1	1	0	0	0	0	0	0	0	0	0	0	1	0	0	0	0	0	0	0	0	0	0	0	0	0	0	0	0	0	0	0	0	0	0
4279197	TGCAGCGCTTCCTGGACCCAACGGAATTTTAACTGACAGAAGAAGATTGCAGTCTGAAACAAATGTCAT	2D	547548636	547548704	69	4.87e-23	97.101	100	0	0	0	0	0	0	1	1	0	0	0	0	0	0	0	0	0	0	-	0	0	0	0	0	0	0	0	0	0	0	0	0	0	0	0	0	0	0	0	0	0
62875367	TGCAGTGATAACGACAACGGTCACTTGACACGAATGGCTACTCATGACCAATAAAACACCAGGAGTATG	2D	547555385	547555453	69	1.07e-18	91.304	100	0	0	0	0	0	0	1	-	1	1	0	0	0	0	0	0	0	0	1	0	0	0	0	0	0	0	0	0	0	0	0	0	0	0	0	0	0	0	0	0	0
62934605	TGCAGGAGGCAGAGCGAGCGGCCGTCAGGAGCCAGGGTTGCGCTGGCGCCCGAGCTGCGCCCCTGCGGC	2D	548042009	548041941	69	8.81e-20	92.754	100	0	0	0	0	0	0	1	1	1	0	0	0	0	0	0	0	0	0	1	0	0	0	0	0	0	0	0	0	0	0	0	0	0	0	0	0	0	0	0	0	0
62920566	TGCAGCAGCACGCCCCCGCCGCCAGCGCCGCCGCGTTCCACGGCCACTCGCCGTACCCGAGATCGGAAG	2D	548748370	548748428	59	1.07e-18	96.61	85.5072	0	0	0	0	0	0	1	1	0	0	0	0	0	0	0	0	0	0	1	0	0	0	0	0	0	0	0	0	0	0	0	0	0	0	0	0	0	0	0	0	0
4294344	TGCAGTCTTACGTACACTGTAGCCAGAGGATAGGTGCAGTACTGCTGTGGATATAACAGCACAGTGGCC	2D	548971030	548970963	69	4.87e-23	97.101	100	0	0	0	0	0	0	1	-	1	1	0	0	0	0	0	0	0	0	1	0	0	0	0	0	0	0	0	0	0	0	0	0	0	0	0	0	0	0	0	0	0
4326651	TGCAGTAGTTAGCTCACGCAGGACAGGAGGACCGTATTTGGTCACGTTCCGAGATCGGAAGAGCGGTTC	2D	549781019	549781067	49	2.36e-14	97.959	71.0145	0	0	0	0	0	0	1	1	1	-	0	0	0	0	0	0	0	0	-	0	0	0	0	0	0	0	0	0	0	0	0	0	0	0	0	0	0	0	0	0	0
4320876	TGCAGACACGTGAGCCTTTCGTTGGATGCCAGTGGTCACAGGCCGTTTCCACGCGGAAGGAACAAAAAA	2D	549781692	549781760	69	4e-24	97.101	100	0	0	0	0	0	0	1	1	0	0	0	0	0	0	0	0	0	0	1	0	0	0	0	0	0	0	0	0	0	0	0	0	0	0	0	0	0	0	0	0	0
4283857	TGCAGCAGAAGCATGAGGACGAGTTGCTACTTGCTAGACGCGGCACTGGTAGCTAGGAACCAACGGCTA	2D	550550367	550550299	69	4e-24	97.101	100	0	0	0	0	0	0	1	1	1	1	0	0	0	0	0	0	0	0	-	0	0	0	0	0	0	0	0	0	0	0	0	0	0	0	0	0	0	0	0	0	0
62877492	TGCAGCGAAACATCACGGCGCTGTAGTGAAGCATGGGGTGGTCGTCAAGGTGTTGAGATGGAGCAGTAC	2D	554742872	554742808	65	4.87e-23	98.462	94.2029	0	0	0	0	0	0	1	1	0	0	0	0	0	0	0	0	0	0	-	0	0	0	0	0	0	0	0	0	0	0	0	0	0	0	0	0	0	0	0	0	0
62861139	TGCAGTTCCGCTTGTGGATTGCCCTCCTACTGGCTGGACTGGATTGCAGGGACAATGGATGCTGGATTG	2D	555083252	555083310	64	5.56e-16	90.625	92.7536	0	0	0	0	0	0	1	0	-	-	0	0	0	0	0	0	0	0	1	0	0	0	0	0	0	0	0	0	0	0	0	0	0	0	0	0	0	0	0	0	0
62845694	TGCAGTAATGGAAGAAGAGGCCGCCGTGCATCTTCAGAACGACGAGCAAAAGGAGCTGCTGGTTGAGGA	2D	555887796	555887731	69	3.75e-18	91.304	100	0	0	0	0	0	0	1	-	1	-	0	0	0	0	0	0	0	0	-	0	0	0	0	0	0	0	0	0	0	0	0	0	0	0	0	0	0	0	0	0	0
62899392	TGCAGGCGACAGCGTGGTTACATGGTTGTTGAGAGGTTCAACGTACCCATAATAAGAGAGAAAGATTCA	2D	556158686	556158738	53	8.25e-14	94.34	76.8116	0	0	0	0	0	0	1	-	1	-	0	0	0	0	0	0	0	0	-	0	0	0	0	0	0	0	0	0	0	0	0	0	0	0	0	0	0	0	0	0	0
4297186	TGCAGCAGGTCGAGCACCGTGAGCTCATGGACCACGTGTTCAGCGAGAACTACAGGCCTATGATACCGA	2D	556618065	556617998	68	5.94e-22	95.588	98.5507	0	0	0	0	0	0	1	-	1	-	0	0	0	0	0	0	0	0	1	0	0	0	0	0	0	0	0	0	0	0	0	0	0	0	0	0	0	0	0	0	0
62910073	TGCAGCAGCTCGACCTCTCTTCCAACGCTTTCAACGGCTCCATCCCGCCGAGATCGGAAGAGCGGTTCA	2D	556876496	556876545	50	6.77e-15	98	72.4638	0	0	0	0	0	0	1	0	0	0	0	0	0	0	0	0	0	0	-	0	0	0	0	0	0	0	0	0	0	0	0	0	0	0	0	0	0	0	0	0	0
4268403	TGCAGCAGGTACAGGGCTACAGGTTCGTTGGGCGTGCAGAGCTGTGCTGCACCAGTGGCCAAGTGTGGC	2D	558295154	558295220	67	4.87e-23	97.015	97.1014	0	0	0	0	0	0	1	1	0	0	0	0	0	0	0	0	0	0	-	0	0	0	0	0	0	0	0	0	0	0	0	0	0	0	0	0	0	0	0	0	0
62937081	TGCAGTGGGCTAACAGTTGCTGTCGGAATTGTGTCCAGGTGGTCCAAGATCGCGGCGTGCCTGCCGAGA	2D	558465978	558466043	66	8.81e-20	93.939	95.6522	0	0	0	0	0	0	1	1	1	-	0	0	0	0	0	0	0	0	1	0	0	0	0	0	0	0	0	0	0	0	0	0	0	0	0	0	0	0	0	0	0
4292942	TGCAGTGGGCTAACGATTGCTGTCGGAATTGTGTCCAGGTGGTCCAAGATCGCGGCGTGCCTGCCGAGA	2D	558465978	558466043	66	1.7e-22	96.97	95.6522	0	0	0	0	0	0	1	1	1	-	0	0	0	0	0	0	0	0	-	0	0	0	0	0	0	0	0	0	0	0	0	0	0	0	0	0	0	0	0	0	0
62931197	TGCAGATGCTTTGCCCGCGGTGAAACCTCTGGGCTGTTAGCTGTCTTGATCGGGAGTGTCCAAGTCGTG	2D	558553601	558553664	64	1.07e-18	93.75	92.7536	0	0	0	0	0	0	1	1	1	-	0	0	0	0	0	0	0	0	-	0	0	0	0	0	0	0	0	0	0	0	0	0	0	0	0	0	0	0	0	0	0
4294677	TGCAGGTTGTCTCGTATCTCATCCTGCCCCGCCTCCTCCTCAGCGCGAAGGCCAACTCCCGAGATCGGA	2D	558938367	558938307	61	8.81e-20	96.721	88.4058	0	0	0	0	0	0	1	1	1	-	0	0	0	0	0	0	0	0	-	0	0	0	0	0	0	0	0	0	0	0	0	0	0	0	0	0	0	0	0	0	0
62905398	TGCAGAACAACCCTGTGCCCCCTCCTCGTTCTCTTGTGAGCATCATCCTTCTTGGATGATGATACTGCT	2D	558976375	558976310	69	3.75e-18	91.304	100	0	0	0	0	0	0	1	1	1	0	0	0	0	0	0	0	0	0	1	0	0	0	0	0	0	0	0	0	0	0	0	0	0	0	0	0	0	0	0	0	0
4308621	TGCAGATCCTCTCCATCAAACTCGCGGAAATAAAAGGTGGATTGGAATGGCCATTACCGAGATCGGAAG	2D	559016341	559016283	59	1.07e-18	96.61	85.5072	0	0	0	0	0	0	1	-	1	1	0	0	0	0	0	0	0	0	1	0	0	0	0	0	0	0	0	0	0	0	0	0	0	0	0	0	0	0	0	0	0
62932326	TGCAGGTAGTTCATCTGGTTGGGAACGAAGCTGCTGCTTGAGTTCAGCACTGTGTTTGCTGAAGCCAGC	2D	559425809	559425742	68	2.7e-26	100	98.5507	0	0	0	0	0	0	1	1	1	1	0	0	0	0	0	0	0	0	1	0	0	0	0	0	0	0	0	0	0	0	0	0	0	0	0	0	0	0	0	0	0
62882143	TGCAGGGGCCCACGGCACGCACTAGACAACCACCCGTCGGCCCCGCCCCGAGATCGGAAGAGCGGTTCA	2D	560220677	560220633	45	4.27e-11	95.556	65.2174	0	0	0	0	0	0	1	-	0	0	0	0	0	0	0	0	0	0	1	0	0	0	0	0	0	0	0	0	0	0	0	0	0	0	0	0	0	0	0	0	0
62807917	TGCAGTTGACCACAAATTTCCTCGGCTCCCAGGGGTTGCTTAGGCTGAAGAGTGAAAGTGGTGCTGTCA	2D	560849954	560850022	69	1.7e-22	95.652	100	0	0	0	0	0	0	1	1	0	0	0	0	0	0	0	0	0	0	1	0	0	0	0	0	0	0	0	0	0	0	0	0	0	0	0	0	0	0	0	0	0
4309321	TGCAGAGCGTCGTCAGGAAGCGGAGGTCGCCGTGCGCAGAGTCGCTCACGGGGCCGCTCTTGGAGCAAG	2D	561250802	561250736	67	1.31e-17	91.045	97.1014	0	0	0	0	0	0	1	1	1	-	0	0	0	0	0	0	0	0	1	0	0	0	0	0	0	0	0	0	0	0	0	0	0	0	0	0	0	0	0	0	0
4272348	TGCAGGGAGCCTCTGGACTGGATGCTGGTGAGGGAGAAGGCATCGTTGATTGTCGATGCCTGGGCTCTT	2D	561250938	561251006	69	1.7e-22	95.652	100	0	0	0	0	0	0	1	1	1	0	0	0	0	0	0	0	0	0	-	0	0	0	0	0	0	0	0	0	0	0	0	0	0	0	0	0	0	0	0	0	0
62846812	TGCAGAGGCCGCTCGGCCGTTCCCCTTTCATTTCCTCCGCGCCCACCTGCTCGGCGGCGATGGCTGCTC	2D	561286874	561286942	69	2.07e-21	94.203	100	0	0	0	0	0	0	1	1	1	1	0	0	0	0	0	0	0	0	1	0	0	0	0	0	0	0	0	0	0	0	0	0	0	0	0	0	0	0	0	0	0
4263553	TGCAGCGAGCAGCGGCCCGCCCTGTCGATCCGCTGCTCACATGCCTGGACTCGCGGAAGATCGATGCTC	2D	561337967	561337899	69	4e-24	97.101	100	0	0	0	0	0	0	1	1	1	-	0	0	0	0	0	0	0	0	-	0	0	0	0	0	0	0	0	0	0	0	0	0	0	0	0	0	0	0	0	0	0
62846713	TGCAGAGCATCAAAGAAGCGGTCGCTGGCGAGGCGAAACGCCGTGGCGTGCCGCCGCCTCGCGCCATAT	2D	563271400	563271332	69	8.81e-20	92.754	100	0	0	0	0	0	0	1	-	0	0	0	0	0	0	0	0	0	0	-	0	0	0	0	0	0	0	0	0	0	0	0	0	0	0	0	0	0	0	0	0	0
4269036	TGCAGAATCCATCCGTTTGCAGGCCCAGAAAAGCACTACTACCAAAGGAGCGGGGGCTGAGGAAAGCCA	2D	564019884	564019952	69	1.7e-22	95.652	100	0	0	0	0	0	0	1	-	0	0	0	0	0	0	0	0	0	0	1	0	0	0	0	0	0	0	0	0	0	0	0	0	0	0	0	0	0	0	0	0	0
62807216	TGCAGGTTGTGTGAGCGAGCAATGACCTTTTGCTGGAAGATGTGGACGTGCAACCGAAGATGTGCCCAG	2D	565285282	565285350	69	4e-24	97.101	100	0	0	0	0	0	0	1	1	0	0	0	0	0	0	0	0	0	0	1	0	0	0	0	0	0	0	0	0	0	0	0	0	0	0	0	0	0	0	0	0	0
62940745	TGCAGCGAGGAATGCCGCCACGAGCAGATGTACCTCGACGCCGCCTGCGCCAGGCAGGCGGCCAGGGCG	2D	565401465	565401533	69	2.07e-21	94.203	100	0	0	0	0	0	0	1	1	0	0	0	0	0	0	0	0	0	0	-	0	0	0	0	0	0	0	0	0	0	0	0	0	0	0	0	0	0	0	0	0	0
4282889	TGCAGCTGGTGTTGCCGTTGAGCGTTGAAGGGATCGACTCAAAGATTCCATTGGCACTCACCTCGCACT	2D	565780608	565780542	67	2.07e-21	95.522	97.1014	0	0	0	0	0	0	1	1	0	0	0	0	0	0	0	0	0	0	-	0	0	0	0	0	0	0	0	0	0	0	0	0	0	0	0	0	0	0	0	0	0
62850422	TGCAGGTGCGTCTCCCCCATGCCAAAGCGCACCCACGTACGGCCCTGCTCCCCACGCGAGGGCGAGGTC	2D	565931664	565931730	67	2.52e-20	94.03	97.1014	0	0	0	0	0	0	1	1	1	-	0	0	0	0	0	0	0	0	1	0	0	0	0	0	0	0	0	0	0	0	0	0	0	0	0	0	0	0	0	0	0
62919193	TGCAGGGTGCTGCTGATGCTGCTGGCGGACGGGCTGCGCGGTCACCTGGCCGACCTCGCCGAGCTGACC	2D	567160108	567160040	69	4e-24	97.101	100	0	0	0	0	0	0	1	1	0	0	0	0	0	0	0	0	0	0	-	0	0	0	0	0	0	0	0	0	0	0	0	0	0	0	0	0	0	0	0	0	0
4280203	TGCAGCAAGAGCAAGAGCAACCACGCCAACTCCTCCTCGGCATCGGCATGCGCCACCTACCTGGCCTTC	2D	568082035	568082109	75	7.23e-21	90.667	108.696	0	0	0	0	0	0	1	1	1	-	0	0	0	0	0	0	0	0	-	0	0	0	0	0	0	0	0	0	0	0	0	0	0	0	0	0	0	0	0	0	0
4285385	TGCAGCCTGGAGGAGCAGTGAGTGTATTTGCTGAATGTAATCATGGACGTAGATACGGTTGCACGTAGC	2D	569719273	569719341	69	1.7e-22	95.652	100	0	0	0	0	0	0	1	1	1	-	0	0	0	0	0	0	0	0	1	0	0	0	0	0	0	0	0	0	0	0	0	0	0	0	0	0	0	0	0	0	0
62850182	TGCAGGGTGCAGCAGTGCAAATACGTAGTACAATATTATACTGTACTACCATACAACAGCTGACAAGAT	2D	570383907	570383966	72	7.73e-08	77.778	104.348	0	0	0	0	0	0	1	1	0	0	0	0	0	0	0	0	0	0	1	0	0	0	0	0	0	0	0	0	0	0	0	0	0	0	0	0	0	0	0	0	0
62807288	TGCAGTACCAGAAACTTGGACCTCTATAGTAGGTAGGTTAAAATGAGGAGTTAAGGACAGTGGTCATAC	2D	570470592	570470657	66	7.23e-21	95.455	95.6522	0	0	0	0	0	0	1	1	1	-	0	0	0	0	0	0	0	0	-	0	0	0	0	0	0	0	0	0	0	0	0	0	0	0	0	0	0	0	0	0	0
62903744	TGCAGGCTCGACACGCTCAGGTTCCTGAACACGCCCGTGTCCGAGATCGGAAGAGCGGTTCAGCAGGAA	2D	571116813	571116855	43	5.21e-10	95.349	62.3188	0	0	0	0	0	0	1	1	1	-	0	0	0	0	0	0	0	0	1	0	0	0	0	0	0	0	0	0	0	0	0	0	0	0	0	0	0	0	0	0	0
62805581	TGCAGCGCCACCAGCGACGTGCACCGCCCGAGCGAGCTCGGGATCTCGGACGACAGAGCGTTGTCGTAC	2D	571118198	571118264	67	4e-24	98.507	97.1014	0	0	0	0	0	0	1	-	1	-	0	0	0	0	0	0	0	0	-	0	0	0	0	0	0	0	0	0	0	0	0	0	0	0	0	0	0	0	0	0	0
62805372	TGCAGCCGCCTTGGCAGTACACGGCGCCCGCCTTGTTGTGTCGAATCCGTAGACGGGTTTGGATACTGC	2D	571187767	571187832	66	2.36e-14	87.879	95.6522	0	0	0	0	0	0	1	1	-	0	0	0	0	0	0	0	0	0	-	0	0	0	0	0	0	0	0	0	0	0	0	0	0	0	0	0	0	0	0	0	0
62807690	TGCAGTGCGCCTGGTACCTGACCTCGCCCACCTCCACCTGGAACACCCCCGTCAGGTTCTCCTTCCTGG	2D	571218168	571218092	77	4.56e-17	85.714	111.594	0	0	0	0	0	0	1	-	1	-	0	0	0	0	0	0	0	0	1	0	0	0	0	0	0	0	0	0	0	0	0	0	0	0	0	0	0	0	0	0	0
62846694	TGCAGAGCAACCTGTCGAGGTTCATCGTCATCATGTGGGTCTTCGTCGTCCTGATCCTGACGTCGAGCT	2D	571238756	571238688	69	7.72e-27	100	100	0	0	0	0	0	0	1	1	-	1	0	0	0	0	0	0	0	0	1	0	0	0	0	0	0	0	0	0	0	0	0	0	0	0	0	0	0	0	0	0	0
4283756	TGCAGATGGGGGTGTCGGCGACTCAACCTTGATGAGGCTATGGTCGTACGACACGGCATGGGCAATCGC	2D	571239878	571239811	68	1.4e-23	97.059	98.5507	0	0	0	0	0	0	1	1	1	-	0	0	0	0	0	0	0	0	1	0	0	0	0	0	0	0	0	0	0	0	0	0	0	0	0	0	0	0	0	0	0
62933684	TGCAGGTGGCTGTCCCGCTGGATCCTCAGGAGCACGTCGAGCAAGCCCTCCTTGTCGTCGTCAGCCGCT	2D	571297890	571297822	69	2.07e-21	94.203	100	0	0	0	0	0	0	1	1	0	0	0	0	0	0	0	0	0	0	-	0	0	0	0	0	0	0	0	0	0	0	0	0	0	0	0	0	0	0	0	0	0
4287051	TGCAGAACATGTCACACGTGCGCATTTGCGACGAATCGGGCGATGATCCAACTGGTGAGCTAACCCTGC	2D	571772739	571772672	68	1.15e-24	98.529	98.5507	0	0	0	0	0	0	1	0	0	0	0	0	0	0	0	0	0	0	1	0	0	0	0	0	0	0	0	0	0	0	0	0	0	0	0	0	0	0	0	0	0
62805348	TGCAGCCGAGTTAAGGCCACGCCACCGCCCGTTTTTCCTTTCTCGCCTCTCGCCTCGCCTCCTCCTTTG	2D	571917989	571918052	69	4.56e-17	89.855	100	0	0	0	0	0	0	1	0	1	-	0	0	0	0	0	0	0	0	-	0	0	0	0	0	0	0	0	0	0	0	0	0	0	0	0	0	0	0	0	0	0
62900684	TGCAGAGGAAACTGTAGGCAGGTCAGCGTGGTGCATGGGAATAGAATCCTGACGACGACGACGAGCCAT	2D	573975224	573975290	69	2.52e-20	94.203	100	0	0	0	0	0	0	1	1	0	-	0	0	0	0	0	0	0	0	1	0	0	0	0	0	0	0	0	0	0	0	0	0	0	0	0	0	0	0	0	0	0
4320035	TGCAGAGGAATCCTTGGAGTGTCCCTTGATGGCCATTCCTTGGTCGAGATGCTGAGGGTGAGGCAGAGC	2D	574858007	574858074	68	5.94e-22	95.588	98.5507	0	0	0	0	0	0	1	-	1	-	0	0	0	0	0	0	0	0	1	0	0	0	0	0	0	0	0	0	0	0	0	0	0	0	0	0	0	0	0	0	0
62935382	TGCAGCGAGGAGATGGCGGTGCTCGTGGCTGCCGTACCTGCCATCTCGGCGTTCGCCTTTGCCTTGAGC	2D	575375358	575375290	69	1.7e-22	95.652	100	0	0	0	0	0	0	1	1	1	-	0	0	0	0	0	0	0	0	-	0	0	0	0	0	0	0	0	0	0	0	0	0	0	0	0	0	0	0	0	0	0
62928471	TGCAGCGGCCGCCCGCCATGCCGTGGGCCAGCGTCGGGGGCGGTTCCTACCAGTGCATCGTGGATGGCA	2D	575887864	575887796	69	1.7e-22	95.652	100	0	0	0	0	0	0	1	-	1	1	0	0	0	0	0	0	0	0	1	0	0	0	0	0	0	0	0	0	0	0	0	0	0	0	0	0	0	0	0	0	0
4303720	TGCAGCTCTTCTTCTCCTCCGCCACGTGGTAGAAGGTGACCCAGTCGTTGGCCCTGGCGCCCGAGATCG	2D	576914059	576914121	63	1.59e-16	92.063	91.3043	0	0	0	0	0	0	1	1	1	1	0	0	0	0	0	0	0	0	-	0	0	0	0	0	0	0	0	0	0	0	0	0	0	0	0	0	0	0	0	0	0
4301270	TGCAGCTCTTCCTCTCCTTGGCGTCGTAGTAGAAGGTGGTCCAGTCGCTGGCCCTTGCGCCCTGCCGCT	2D	576914059	576914127	69	2.88e-13	85.507	100	0	0	0	0	0	0	1	1	-	-	0	0	0	0	0	0	0	0	-	0	0	0	0	0	0	0	0	0	0	0	0	0	0	0	0	0	0	0	0	0	0
4308918	TGCAGCTTGCACTTTTCGACAATCACCCGATCTTCCCAACCACTGAAAATCTCGATACCTACATGTGAG	2D	578311809	578311741	69	2.07e-21	94.203	100	0	0	0	0	0	0	1	0	1	-	0	0	0	0	0	0	0	0	1	0	0	0	0	0	0	0	0	0	0	0	0	0	0	0	0	0	0	0	0	0	0
4321712	TGCAGCACCAGCCCGTCGCCCTTCGCCCGATCTCCTACCTATTCCCATGGGAAACAACGTCGGTTCTGC	2D	578321785	578321841	57	6.77e-15	92.982	82.6087	0	0	0	0	0	0	1	0	1	-	0	0	0	0	0	0	0	0	-	0	0	0	0	0	0	0	0	0	0	0	0	0	0	0	0	0	0	0	0	0	0
4327862	TGCAGGCGAGCAGGTCTCGCCATGAAAACTCCTGCCATGGATGGGCCCATTGATTGTGTTCGGTTAGGC	2D	578645919	578645870	50	1.59e-16	100	72.4638	0	0	0	0	0	0	1	0	0	0	0	0	0	0	0	0	0	0	1	0	0	0	0	0	0	0	0	0	0	0	0	0	0	0	0	0	0	0	0	0	0
4279748	TGCAGTGCAGGGCCAACGACGCGACGGAGGGCGTGGTGGATATCGTTCCCGAGATCGGAAGAGCGGTTC	2D	578711664	578711614	51	1.22e-11	92.157	73.913	0	0	0	0	0	0	1	0	1	1	0	0	0	0	0	0	0	0	-	0	0	0	0	0	0	0	0	0	0	0	0	0	0	0	0	0	0	0	0	0	0
4272883	TGCAGGTAATCGGTCACCTCGAAATTGAGCGTCCTGGTGTGCCCCCGAGATCGGAAGAGCGGTTCAGCA	2D	579517679	579517634	46	1.22e-11	95.652	66.6667	0	0	0	0	0	0	1	1	-	-	0	0	0	0	0	0	0	0	-	0	0	0	0	0	0	0	0	0	0	0	0	0	0	0	0	0	0	0	0	0	0
4303283	TGCAGTTCTATTTTGCGAAATTTTCTGATCGGTTCTCCGAGATCGGAAGAGCGGTTCAGCAGGAATGCC	2D	579825265	579825305	41	6.34e-09	95.122	59.4203	0	0	0	0	0	0	1	1	1	-	0	0	0	0	0	0	0	0	-	0	0	0	0	0	0	0	0	0	0	0	0	0	0	0	0	0	0	0	0	0	0
62888391	TGCAGGAAGGAATCTTCCCGTCTATTGTCTATTCTGCAATAATAATGTCTTAATCGAGGATTACACTGT	2D	580432354	580432430	77	8.81e-20	88.312	111.594	0	0	0	0	0	0	1	0	1	-	0	0	0	0	0	0	0	0	1	0	0	0	0	0	0	0	0	0	0	0	0	0	0	0	0	0	0	0	0	0	0
62931093	TGCAGCCGCTGCGCCTCAACTAGCATCACCTTGAGCGCTGCCAGTGCGCGCTTGACTGGCTCGACGTTG	2D	580568932	580568998	67	6.77e-15	88.06	97.1014	0	0	0	0	0	0	1	1	1	-	0	0	0	0	0	0	0	0	-	0	0	0	0	0	0	0	0	0	0	0	0	0	0	0	0	0	0	0	0	0	0
62918851	TGCAGGAGCTTAATTGGTGCTTAAATCTGGAGGGTCAAACAATGCGCCTACTCGATTATCTTGTGCATA	2D	582970817	582970885	69	1.7e-22	95.652	100	0	0	0	0	0	0	1	1	-	0	0	0	0	0	0	0	0	0	-	0	0	0	0	0	0	0	0	0	0	0	0	0	0	0	0	0	0	0	1	0	0
62888141	TGCAGCTGCCAACCTCCCGCGGCCGCTGGATCTCCACGTCCATGCCGCCGCCTCCCTAGACCCTACCTC	2D	583249480	583249538	59	1.07e-18	96.61	85.5072	0	0	0	0	0	0	1	1	1	1	0	0	0	0	0	0	0	0	1	0	0	0	0	0	0	0	0	0	0	0	0	0	0	0	0	0	0	0	0	0	0
62873142	TGCAGCTCACCAACCAAGGGGCGAAAACAATCTGATAGACGGCCACCACCACAGTCCACAGGACCACAG	2D	583408104	583408031	74	5.56e-16	86.486	107.246	0	0	0	0	0	0	1	0	0	0	0	0	0	0	0	0	0	0	1	0	0	0	0	0	0	0	0	0	0	0	0	0	0	0	0	0	0	0	0	0	0
62912199	TGCAGACGGCGTCGAAGCGGACGGAGTCGGACGCGGCACGGAGACGGTGGGCGATGTCAAAGAGCAGGT	2D	587446022	587445954	69	1.7e-22	95.652	100	0	0	0	0	0	0	1	1	1	1	0	0	0	0	0	0	0	0	1	0	0	0	0	0	0	0	0	0	0	0	0	0	0	0	0	0	0	0	0	0	0
4295769	TGCAGTTAAAATCTACCAAGCAGAAATCACTGTTTCACTACTGAAGAAAAACCGAGAAAGAAAGCCACC	2D	587866834	587866900	68	7.23e-21	95.588	98.5507	0	0	0	0	0	0	1	1	1	-	0	0	0	0	0	0	0	0	1	0	0	0	0	0	0	0	0	0	0	0	0	0	0	0	0	0	0	0	1	0	0
4304198	TGCAGCACATGGCTGGCTGTGGCTGAGCCTGCCTGGATCTTGAGCTGAGCTAGATCTTGGATGACACTG	2D	587867569	587867615	47	3.51e-12	95.745	68.1159	0	0	0	0	0	0	1	1	0	0	0	0	0	0	0	0	0	0	1	0	0	0	0	0	0	0	0	0	0	0	0	0	0	0	0	0	0	0	0	0	0
62920729	TGCAGCGACTGCGGCTGCTACGACGCGTTCTGCGACTGCTGCTGCCCCTGCGTCTCCTCCGAGATCGGA	2D	587867572	587867511	62	2.52e-20	96.774	89.8551	0	0	0	0	0	0	1	1	0	0	0	0	0	0	0	0	0	0	1	0	0	0	0	0	0	0	0	0	0	0	0	0	0	0	0	0	0	0	0	0	0
62871941	TGCAGCACGTAGTGAGTAGTGACAGGGACGGTATGGCGTCGGCGGAAGGGAACGTGAGCAGGAAGACGG	2D	588071185	588071249	65	5.56e-16	90.769	94.2029	0	0	0	0	0	0	1	-	-	-	0	0	0	0	0	0	0	0	-	0	0	0	0	0	0	0	0	0	0	0	0	0	0	0	0	0	0	0	0	0	0
62871187	TGCAGAGATGGAATTGGAAGATAAACTAGAAACTGGACAACCCATCGCATAGCTACAACGCAGTAGTAA	2D	588896528	588896596	69	4e-24	97.101	100	0	0	0	0	0	0	1	0	1	0	0	0	0	0	0	0	0	0	-	0	0	0	0	0	0	0	0	0	0	0	0	0	0	0	0	0	0	0	0	0	0
62936235	TGCAGCTGCGTCAAGGGCTTCGCCCCCGCGTCACCGTCGGCGTGGTACATGAGGGAGACCTCCGCCGAG	2D	589902571	589902637	67	2.07e-21	95.522	97.1014	0	0	0	0	0	0	1	0	1	-	0	0	0	0	0	0	0	0	-	0	0	0	0	0	0	0	0	0	0	0	0	0	0	0	0	0	0	0	0	0	0
4296136	TGCAGTGGTTCCTCGCCGGCCTTGTCCCTGACGCCGTTCACGACTGGTACCGCCTCCGAGATCGGAAGA	2D	589986666	589986723	58	3.75e-18	96.552	84.058	0	0	0	0	0	0	1	1	0	0	0	-	0	0	0	0	0	0	-	0	0	0	0	0	0	0	0	0	0	0	0	0	0	0	0	0	0	0	-	0	0
62933006	TGCAGGTTGCCGGCACAGTCCGTGGGCGGGTCGACGGCGGGGAGGCGGTGGAACCGAGATCGGAAGAGC	2D	590169474	590169529	56	1.94e-15	94.643	81.1594	0	0	0	0	0	0	1	1	0	0	0	0	0	0	0	0	0	0	-	0	0	0	0	0	0	0	0	0	0	0	0	0	0	0	0	0	0	0	0	0	0
4284776	TGCAGGTTGTTGGAATCAATTATCGGGAAGATATCGCTGGCAAGAGGCTCACCGATGAGCCAACGGCCC	2D	590186699	590186640	64	2.36e-14	89.062	92.7536	0	0	0	0	0	0	1	0	1	-	0	0	0	0	0	0	0	0	-	0	0	0	0	0	0	0	0	0	0	0	0	0	0	0	0	0	0	0	0	0	0
4327273	TGCAGTTTTGTTTTCTTACTTCTGATTTCAAGATCTGATCTGGAGCTTGTTTTTCTCAAAATATCACCG	2D	591410740	591410672	69	2.07e-21	94.203	100	0	0	0	0	0	0	1	1	0	0	0	0	0	0	0	0	0	0	1	0	0	0	0	0	0	0	0	0	0	0	0	0	0	0	0	0	0	0	0	0	0
4319138	TGCAGGAGTCACGCGCCGCCGGCATGGTGGAGTGCCCGAGATCGGAAGAGCGGTTCAGCAGGAATGCCG	2D	591411882	591411919	38	2.21e-08	97.368	55.0725	0	0	0	0	0	0	1	1	0	0	0	0	0	0	0	0	0	0	1	0	0	0	0	0	0	0	0	0	0	0	0	0	0	0	0	0	0	0	0	0	0
62937574	TGCAGGCCCACCCGCTTCCTCCTCAGCGTCTCGATCTCGTCGACTGGCCACTGCACCAGCCGCTTCCCG	2D	591430125	591430057	69	4e-24	97.101	100	0	0	0	0	0	0	1	1	0	0	0	0	0	0	0	0	0	0	1	0	0	0	0	0	0	0	0	0	0	0	0	0	0	0	0	0	0	0	0	0	0
62936893	TGCAGCCCTGGAGAGCAGAAACCTTGCCAGCATCTTTTCGAGAGGCCGCCCTTGGAAGTTTGCAACGTT	2D	591515380	591515448	69	8.81e-20	92.754	100	0	0	0	0	0	0	1	1	0	0	0	0	0	0	0	0	0	0	-	0	0	0	0	0	0	0	0	0	0	0	0	0	0	0	0	0	0	0	0	0	0
4290276	TGCAGTCGCTGCACTACAAAGGCGGCCTCCCTGCTCGTGATGCACCGTTCATCGCGGTCGCGGATTACG	2D	591710254	591710191	64	6.34e-09	82.812	92.7536	0	0	0	0	0	0	1	0	0	0	0	0	0	0	0	0	0	0	-	0	0	0	0	0	0	0	0	0	0	0	0	0	0	0	0	0	0	0	0	0	0
62926014	TGCAGCTCTTCCTCTCCTCGGCCTCGAAGTAGAAGGTGTCCCAGTCATCGGCCCTCTCGCCCTCGCGCT	2D	591711476	591711408	69	1.7e-22	95.652	100	0	0	0	0	0	0	1	-	1	-	0	0	0	0	0	0	0	0	1	0	0	0	0	0	0	0	0	0	0	0	0	0	0	0	0	0	0	0	0	0	0
62925934	TGCAGCGTGAGGTCGTCGAGGCGGGGGCAGCTCGAGATCAGCCGCTGGACGCTTCGCCCGCCTTCGCGC	2D	591711993	591711926	68	3.08e-19	92.647	98.5507	0	0	0	0	0	0	1	-	1	-	0	0	0	0	0	0	0	0	1	0	0	0	0	0	0	0	0	0	0	0	0	0	0	0	0	0	0	0	0	0	0
62937638	TGCAGTTCGTGGTGGCGCACCTGTGGCGGACCATGACGATGGCGCGCGGGCTCGATGGCGGGGAGACCA	2D	592496562	592496630	69	1.7e-22	95.652	100	0	0	0	0	0	0	1	1	0	0	0	0	0	0	0	0	0	0	-	0	0	0	0	0	0	0	0	0	0	0	0	0	0	0	0	0	0	0	0	0	0
4263844	TGCAGGGCACAGGTCTCTCCGCTCTGCGACGTCCGCATGAGGCGTTCACTTCCATGGTGTGCACGCCTG	2D	592680556	592680488	69	8.81e-20	92.754	100	0	0	0	0	0	0	1	1	0	0	0	0	0	0	0	0	0	0	-	0	0	0	0	0	0	0	0	0	0	0	0	0	0	0	0	0	0	0	0	0	0
4306537	TGCAGCGCACAAGACAGAAAAGCATGCAAAGCCAACAAGCACAGTGGCACCGAGATCGGAAGAGCGGTT	2D	593047131	593047089	43	4.27e-11	97.674	62.3188	0	0	0	0	0	0	1	1	0	0	0	0	0	0	0	0	0	0	-	0	0	0	0	0	0	0	0	0	0	0	0	0	0	0	0	0	0	0	0	0	0
62846737	TGCAGAGCGACGTCGCCGTCGTCCCGTGCGTGCCGCGTGCGAAGCTGGCGGACGGAACGACACGAGTAC	2D	593129399	593129335	69	3.75e-18	91.304	100	0	0	0	0	0	0	1	1	0	0	0	0	0	0	0	0	0	0	-	0	0	0	0	0	0	0	0	0	0	0	0	0	0	0	0	0	0	0	0	0	0
62888706	TGCAGGCCAGTAGCACCGCGCGCGCGCCCATGCCGCGGCGCCGTGCCATCCATGGCGACGAGTGCGCGA	2D	594080785	594080834	50	8.25e-14	96	72.4638	0	0	0	0	0	0	1	1	0	0	0	0	0	0	0	0	0	0	-	0	0	0	0	0	0	0	0	0	0	0	0	0	0	0	0	0	0	0	0	0	0
62850111	TGCAGGGGATGGCCTTCCCGTAAGCGCGCGCTGCGGCACCGAACGATCGGGCGACGGAGCACCCAATTT	2D	594394811	594394872	62	1.94e-15	91.935	89.8551	0	0	0	0	0	0	1	1	0	0	0	0	0	0	0	0	0	0	-	0	0	0	0	0	0	0	0	0	0	0	0	0	0	0	0	0	0	0	0	0	0
62934403	TGCAGCAGCGGCCGCGAGTCGCCACAGCGGCGGCAGAAGGAGGAGCGGCGCGGCTGCTCGGAGTGGGAT	2D	594394812	594394745	68	7.23e-21	94.118	98.5507	0	0	0	0	0	0	1	-	0	0	0	0	0	0	0	0	0	0	1	0	0	0	0	0	0	0	0	0	0	0	0	0	0	0	0	0	0	0	0	0	0
62850112	TGCAGGGGATGGCGGTGGAGAAGCTCGTGTGGTGATCAGTGTATGGAAGCTGCCGCCATTTAGTATGCT	2D	594659648	594659723	76	5.56e-16	85.526	110.145	0	0	0	0	0	0	1	-	1	-	0	0	0	0	0	0	0	0	1	0	0	0	0	0	0	0	0	0	0	0	0	0	0	0	0	0	0	0	0	0	0
4274429	TGCAGGACACGAAGCTCGATACGAATATGATACGCGCGGCACGCGCGTTGAAGCCCAAGTTCAGTGGAA	2D	595087255	595087193	67	2.36e-14	88.06	97.1014	0	0	0	0	0	0	1	-	1	1	0	0	0	0	0	0	0	0	-	0	0	0	0	0	0	0	0	0	0	0	0	0	0	0	0	0	0	0	0	0	0
32774382	TGCAGCCTCTGCCCGCTGGCCTCTACTGCTTGCTGGTGCGACACCAGGCAGAGCGCGCATGCGAGAGAG	2D	595356703	595356771	69	4e-24	97.101	100	0	0	0	0	0	0	1	1	1	-	0	0	0	0	0	0	0	0	-	0	0	0	0	0	0	0	0	0	0	0	0	0	0	0	0	0	0	0	0	0	0
4286356	TGCAGCTAGTACTCCTAAATTACGTACTTCCTAATCTTAATTTGTCCTAGGCATGCCATCGTGGAGGAG	2D	596169134	596169198	69	8.81e-20	92.754	100	0	0	0	0	0	0	1	1	1	-	0	0	0	0	0	0	0	0	-	0	0	0	0	0	0	0	0	0	0	0	0	0	0	0	0	0	0	0	0	0	0
4292546	TGCAGGTCTGTCGTCCTCGTCCTCGCCGCCGCCGGTCGTAAGAGCGAGCCCGAGTGCTCCGAGATCGGA	2D	596352868	596352928	61	8.81e-20	96.721	88.4058	0	0	0	0	0	0	1	1	0	0	0	0	0	0	0	0	0	0	1	0	0	0	0	0	0	0	0	0	0	0	0	0	0	0	0	0	0	0	0	0	0
4325467	TGCAGACTCCCAATTCCATTCGCACCCAAACCCTAAACCTAAATGGCCCTCGCCGCGAGCTCGTCGGAG	2D	596625294	596625362	69	3.28e-25	98.551	100	0	0	0	0	0	0	1	1	1	-	0	0	0	0	0	0	0	0	-	0	0	0	0	0	0	0	0	0	0	0	0	0	0	0	0	0	0	0	0	0	0
62907711	TGCAGGGACGCAGCTGGGGTCGATGATGAGATGAACTCACCAAGGAGTAGCCAACAACGTGTGGAACAT	2D	597367358	597367287	72	7.23e-21	93.056	104.348	0	0	0	0	0	0	1	0	0	0	0	0	0	0	0	0	0	0	-	0	0	0	0	0	0	0	0	0	0	0	0	0	0	0	0	0	0	0	0	0	0
100052100	TGCAGGAGTTTCAAACCTGGATCATGCATCAACCGCGGAGCATAAAACTACCAGTACAGACCGAGAAGA	2D	597411009	597410941	69	2.88e-13	85.507	100	0	0	0	0	0	0	1	0	0	0	0	0	0	0	0	0	0	0	-	0	0	0	0	0	0	0	0	0	0	0	0	0	0	0	0	0	0	0	0	0	0
4272318	TGCAGCTATACGAAGCCGAGATCGACATGAGTTCTTTTTCTTCACCGAGATCGGAAGAGCGGTTCAGCA	2D	598040610	598040649	40	1.82e-09	97.5	57.971	0	0	0	0	0	0	1	0	0	0	0	0	0	0	0	0	0	0	1	0	0	0	0	0	0	0	0	0	0	0	0	0	0	0	0	0	0	0	0	0	0
4319811	TGCAGTATAGCTGGACGACATATGTACGTCGAGGCGGTGTACGTAACTGTTGTGTAGTATAGTACTCCT	2D	598172385	598172326	60	1.59e-16	93.333	86.9565	0	0	0	0	0	0	1	1	-	-	0	0	0	0	0	0	0	0	-	0	0	0	0	0	0	0	0	0	0	0	0	0	0	0	0	0	0	0	0	0	0
62860922	TGCAGGAGACCGTGCACAGATTGGTTAGCGACATCATGCCGGAATTCGAAGCAAAGGTCGGCGACGTCG	2D	598467016	598467087	72	1.7e-22	94.444	104.348	0	0	0	0	0	0	1	1	0	0	0	0	0	0	0	0	0	0	-	0	0	0	0	0	0	0	0	0	0	0	0	0	0	0	0	0	0	0	0	0	0
62929424	TGCAGCCACGTGTGGATCCCTCCCACCTTCGCGCCAGCCGCCTCAACTCACAGCTAGACCACACACAAA	2D	598965149	598965217	69	4e-24	97.101	100	0	0	0	0	0	0	1	1	-	-	0	0	0	0	0	0	0	0	1	0	0	0	0	0	0	0	0	0	0	0	0	0	0	0	0	0	0	0	0	0	0
62879804	TGCAGCTCGACCTCCCCGCACTCGACGTTCCTCAGCCTGAGCACCACGTCCTGCTTCACCGTGCCCTCG	2D	598987173	598987105	69	4e-24	97.101	100	0	0	0	0	0	0	1	1	0	0	0	0	0	0	0	0	0	0	1	0	0	0	0	0	0	0	0	0	0	0	0	0	0	0	0	0	0	0	0	0	0
62901677	TGCAGGTCGCGAGGGAGCGGCGAGAAAGTCTCGCGGCGCGCGATCGAGAAGCGTCGGCCACCGAGTGGC	2D	599159331	599159274	58	1.94e-15	93.103	84.058	0	0	0	0	0	0	1	0	1	-	0	0	0	0	0	0	0	0	1	0	0	0	0	0	0	0	0	0	0	0	0	0	0	0	0	0	0	0	0	0	0
4263060	TGCAGTTTGCACCATGAGCACCAACAAGACTCAGTTCAACTTATGTAGCTAGCTCTGTCTGACACTCGC	2D	599163201	599163269	69	1.7e-22	95.652	100	0	0	0	0	0	0	1	1	1	-	0	0	0	0	0	0	0	0	1	0	0	0	0	0	0	0	0	0	0	0	0	0	0	0	0	0	0	0	0	0	0
62875071	TGCAGTAGTACTAGAAATGTTGAAGACTTGAAGGCGTTAATTTGAGGCCGAGACGTGACACTGTAACCT	2D	599614414	599614476	63	1.59e-16	92.063	91.3043	0	0	0	0	0	0	1	1	1	1	0	0	0	0	0	0	0	0	1	0	0	0	0	0	0	0	0	0	0	0	0	0	0	0	0	0	0	0	0	0	0
4288351	TGCAGTGGAGTGGAGTGGAGTGGAGTGCAGGTCCAGGCATGCAATGCAGATGCAGGTGCGGCCTCGTTT	2D	602727353	602727404	52	4.27e-11	92.308	75.3623	0	0	0	0	0	0	1	1	-	-	0	0	0	0	0	0	0	0	-	0	0	0	0	0	0	0	0	0	0	0	0	0	0	0	0	0	0	0	0	0	0
4322074	TGCAGCGAAGATCAGCACATTATTAAGACAGACGGTGTCTCTCGGACTAGATTCTTCGAGCAGCTTTTG	2D	602731325	602731393	69	2.07e-21	94.203	100	0	0	0	0	0	0	1	1	0	0	0	0	0	0	0	0	0	0	-	0	0	0	0	0	0	0	0	0	0	0	0	0	0	0	0	0	0	0	0	0	0
100551612	TGCAGAGTGCAGACCTGGCCAATGGCGGCAGGGGAATCGGAGGGAAAGGAAAGGCCGAGATCGGAAGAG	2D	602834582	602834526	57	1.31e-17	96.491	82.6087	0	0	0	0	0	0	1	0	0	0	0	-	0	0	0	0	0	0	1	0	0	0	0	0	0	0	0	0	0	0	0	0	0	0	0	0	0	0	0	0	0
62900266	TGCAGTCTGCACCAGCACCGCGCGTGGACGGCAGCGGCACCTCAGCCACCTTGCGGACACGAGGTACGC	2D	602834584	602834644	61	8.81e-20	96.721	88.4058	0	0	0	0	0	0	1	0	0	0	0	0	0	0	0	0	0	0	1	0	0	0	0	0	0	0	0	0	0	0	0	0	0	0	0	0	0	0	0	0	0
4306861	TGCAGAGACTCAGACACCATCACAGGACAGAGAGGCGACAATCGGTTCACACGCTCTGACCACACTTTG	2D	602974916	602974975	60	8.25e-14	91.667	86.9565	0	0	0	0	0	0	1	1	1	-	0	0	0	0	0	0	0	0	1	0	0	0	0	0	0	0	0	0	0	0	0	0	0	0	0	0	0	0	0	0	0
4314199	TGCAGGGATTTGAAGAGAGAAGCTAAAAGCAATATAGCCATAGTAATCTGGAAGCAAAAGAGCACCACC	2D	603377076	603377010	69	5.94e-22	95.652	100	0	0	0	0	0	0	1	1	1	-	0	0	0	0	0	0	0	0	1	0	0	0	0	0	0	0	0	0	0	0	0	0	0	0	0	0	0	0	0	0	0
4266284	TGCAGTGGCCTGGTCACTTCAGCCTGTAGCTAGCAACCACCAAGGCCAAGCTCTCTCGGCACAGCCAGA	2D	604538396	604538462	67	4e-24	98.507	97.1014	0	0	0	0	0	0	1	0	0	0	0	0	0	0	0	0	0	0	-	0	0	0	0	0	0	0	0	0	0	0	0	0	0	0	0	0	0	0	0	0	0
4265502	TGCAGGCGAGCTGTTCGATGAAATGCTCAAGTCAGCTCCGAGATCGGAAGAGCGGTTCAGCAGGAATGC	2D	604549114	604549076	40	2.21e-08	97.5	57.971	0	0	0	0	0	0	1	1	1	-	0	0	0	0	0	0	0	0	-	0	0	0	0	0	0	0	0	0	0	0	0	0	0	0	0	0	0	0	0	0	0
62810032	TGCAGGAGGAGCTCTTGGACCTCATCGCGTGGCGGGTGCTGGCGGTCGACTTCCGAGATCGGAAGAGCG	2D	605620560	605620614	55	8.25e-14	92.727	79.7101	0	0	0	0	0	0	1	1	1	1	0	0	0	0	0	0	0	0	1	0	0	0	0	0	0	0	0	0	0	0	0	0	0	0	0	0	0	0	0	0	0
4307178	TGCAGTGAGGTAGCCGATGAAGTTGCATCCGATGGCCACGAAGACGTTGTGCTCGGTCGACACCGTTAG	2D	605699342	605699274	69	4e-24	97.101	100	0	0	0	0	0	0	1	0	0	0	0	0	0	0	0	0	0	0	-	0	0	0	0	0	0	0	0	0	0	0	0	0	0	0	0	0	0	0	0	0	0
100550395	TGCAGTGCCCAGGCAGCGGCGGTGGAGAGCCACGCCAGCAACGGCATGGTGATGAACGGGCTGCCCATC	2D	606432170	606432102	69	1.07e-18	91.304	100	0	0	0	0	0	0	1	0	0	0	0	0	0	0	0	0	0	0	-	0	0	0	0	0	0	0	0	0	0	0	0	0	0	0	0	0	0	0	0	0	0
62939539	TGCAGGTCCACCACCAACAACAGCAACAAGCCCTCCGCTGAAAGGTAGAGGAATCTCGCTTGAATTCTA	2D	606439294	606439361	68	1.4e-23	97.059	98.5507	0	0	0	0	0	0	1	0	1	-	0	0	0	0	0	0	0	0	-	0	0	0	0	0	0	0	0	0	0	0	0	0	0	0	0	0	0	0	0	0	0
4263513	TGCAGCGCGCTGGCCGCGGCGTCGGAGAACCGCAACAACAACGGCATGGTGATGAACGGGCTGCCCATC	2D	606473943	606474011	69	4e-24	97.101	100	0	0	0	0	0	0	1	0	0	0	0	0	0	0	0	0	0	0	1	0	0	0	0	0	0	0	0	0	-	0	0	0	0	0	0	0	0	0	0	0	0
4292138	TGCAGTACGTACATGCAGCGCGTTATCTCACATAGTTTGTGATAAGTAGGCTGAAGCTGCCGAGATCGG	2D	608561344	608561283	62	1.31e-17	93.548	89.8551	0	0	0	0	0	0	1	1	1	-	0	0	0	0	0	0	0	0	-	0	0	0	0	0	0	0	0	0	0	0	0	0	0	0	0	0	0	0	0	0	0
62912551	TGCAGATTCACATGAAAATAGTAAGTCTGGACATGGATTCGGCCGAGTAGAACTCATGTAAAAAGTGCA	2D	608561394	608561462	69	1.7e-22	95.652	100	0	0	0	0	0	0	1	1	1	-	0	0	0	0	0	0	0	0	1	0	0	0	0	0	0	0	0	0	0	0	0	0	0	0	0	0	0	0	0	0	0
62804925	TGCAGCAGAGAGTAGTACTAGCACAAGCTGCCGAGACGTCTTGGCAACGGCCAGTAGGTGACACGGACG	2D	608835345	608835280	69	3.75e-18	91.304	100	0	0	0	0	0	0	1	1	1	-	0	0	0	0	0	0	0	0	-	0	0	0	0	0	0	0	0	0	0	0	0	0	0	0	0	0	0	0	0	0	0
62919491	TGCAGTCGTGTGCCGATGTTTCTGGGTCGAAGAAGGGTGTCGGCGCTCCGATCTGGCGCCGACGGGTGG	2D	609048836	609048768	69	2.07e-21	94.203	100	0	0	0	0	0	0	1	1	1	-	0	0	0	0	0	0	0	0	1	0	0	0	0	0	0	0	0	0	0	0	0	0	0	0	0	0	0	0	0	0	0
4294952	TGCAGAACAAGAATTAGTTAATGTGGTATTTTCCAGATGAACAAGCAGAGTAAAAGTTTAACATCCAAC	2D	609049059	609048990	70	7.23e-21	94.286	101.449	0	0	0	0	0	0	1	1	0	0	0	0	0	0	0	0	0	0	1	0	0	0	0	0	0	0	0	0	0	0	0	0	0	0	0	0	0	0	0	0	0
62899005	TGCAGGAAGCCCTTGGCCGCCACGAACGCCAGCAGGTGAATCGCCATCAAACTTATCCCCGCAGCTCCA	2D	609579460	609579397	64	8.81e-20	95.312	92.7536	0	0	0	0	0	0	1	1	1	1	0	0	0	0	0	0	0	0	-	0	0	0	0	0	0	0	0	0	0	0	0	0	0	0	0	0	0	0	0	0	0
62849480	TGCAGGATAGTAGGAACCCATCTCCCCTGCTGTTGTAGCTCACATGTAACTGTGTAAGGACAAACAGTC	2D	609879557	609879491	69	3.08e-19	92.754	100	0	0	0	0	0	0	1	1	0	0	0	0	0	0	0	0	0	0	1	0	0	0	0	0	0	0	0	0	0	0	0	0	0	0	0	0	0	0	0	0	0
100051106	TGCAGCATGGCATGCCGAGGTGCAGTGAAGGTGACCGAGATCGGAAGAGCGGTTCAGCAGGAATGCCGA	2D	609880028	609879992	37	7.73e-08	97.297	53.6232	0	0	0	0	0	0	1	0	0	0	0	0	0	0	0	0	0	0	1	0	0	0	0	0	0	0	0	0	0	0	0	0	0	0	0	0	0	0	0	0	0
4295432	TGCAGTGGCTGTTCGTACCGTACTACACTGCTGCTACGGCTGATGTTACGCTACCATGGCCATGGCCGA	2D	610095810	610095877	68	5.94e-22	95.588	98.5507	0	0	0	0	0	0	1	1	1	-	0	0	0	0	0	0	0	0	-	0	0	0	0	0	0	0	0	0	0	0	0	0	0	0	0	0	0	0	0	0	0
4273558	TGCAGTGAGTGAGCGAGTCAGTGATCAGATCATGCATGCGCGCCCTGCTCGCTGGTGCGCCAGGCCAGG	2D	610226457	610226390	68	1.15e-24	98.529	98.5507	0	0	0	0	0	0	1	1	0	0	0	0	0	0	0	0	0	0	1	0	0	0	0	0	0	0	0	0	0	0	0	0	0	0	0	0	0	0	0	0	0
62898623	TGCAGCTAGTGGACGGGCCCCGCCGTCGCCGTTGCCGTCTTATCCCTCTCTGCGTGTGACGCCCGATAA	2D	610227481	610227413	69	4e-24	97.101	100	0	0	0	0	0	0	1	1	0	0	0	0	0	0	0	0	0	0	-	0	0	0	0	0	0	0	0	0	0	0	0	0	0	0	0	0	0	0	0	0	0
4273592	TGCAGTGCATGCGCGGATCGCCCAAGTACTCCTGTCGACCTGCCGCCCACCCGACTAATCAGCGCTCGC	2D	610235511	610235573	63	7.23e-21	96.825	91.3043	0	0	0	0	0	0	1	1	1	-	0	0	0	0	0	0	0	0	-	0	0	0	0	0	0	0	0	0	0	0	0	0	0	0	0	0	0	0	0	0	0
62848504	TGCAGCGGCTGGTTTAACACGTCGTGATTCGTGACGCGAGACGAGAGAGAGGGCAGCCAGTCGTAAACT	2D	610443115	610443045	71	2.07e-21	94.366	102.899	0	0	0	0	0	0	1	1	1	-	0	0	0	0	0	0	0	0	1	0	0	0	0	0	0	0	0	0	0	0	0	0	0	0	0	0	0	0	0	0	0
4315421	TGCAGGTGTCGGGAAGACGTGCCTGGAGCGGCAGTTCACGTCCAGGACGTTCCCGAGATCGGAAGAGCG	2D	610588137	610588085	53	1.01e-12	92.453	76.8116	0	0	0	0	0	0	1	0	-	-	0	0	0	0	0	0	0	0	-	0	0	0	0	0	0	0	0	0	0	0	0	0	0	0	0	0	0	0	0	0	0
4316961	TGCAGAAAGCAGGGCGGTTTACTGCCGTTTTTGTCCGCGCTCTGCGTGGAGAACGCCGACAGATGTTTC	2D	611707712	611707780	69	4.56e-17	89.855	100	0	0	0	0	0	0	1	1	1	1	0	0	0	0	0	0	0	0	1	0	0	0	0	0	0	0	0	0	0	0	0	0	0	0	0	0	0	0	0	0	0
4267066	TGCAGTGTTTTGTCTCCCTGTAAGTGCAGTATACTCCGCTCAATCAAACTTTGTCCATGCTACAGCTGC	2D	612511837	612511775	69	6.77e-15	88.406	100	0	0	0	0	0	0	1	1	1	-	0	0	0	0	0	0	0	0	1	0	0	0	0	0	0	0	0	0	0	0	0	0	0	0	0	0	0	0	0	0	0
62849796	TGCAGGCGCGAGTGGAAATGCAAGACAACACGCACGATGAGAAGCGCCACATGGACGAAATGCGGAAAT	2D	612512827	612512895	69	4e-24	97.101	100	0	0	0	0	0	0	1	1	1	-	0	0	0	0	0	0	0	0	-	0	0	0	0	0	0	0	0	0	0	0	0	0	0	0	0	0	0	0	0	0	0
62806545	TGCAGGCCAAAGGCGCCGTTGTCGGCGCTGAAAGCTACAACAAGGAGAAATGGGAAGACAACCGCCAGC	2D	614159796	614159867	72	3.75e-18	90.278	104.348	0	0	0	0	0	0	1	1	0	0	0	0	0	0	0	0	0	0	-	0	0	0	0	0	0	0	0	0	0	0	0	0	0	0	0	0	0	0	0	0	0
4268280	TGCAGCTCTCCCTCAACAAGGTCGAGGAGGTCAGTCAGTCAGCCACGCTTCCTTCCGATCCCCCATTCC	2D	614803421	614803353	69	1.7e-22	95.652	100	0	0	0	0	0	0	1	1	0	0	0	0	0	0	0	0	0	0	1	0	0	0	0	0	0	0	0	0	0	0	0	0	0	0	0	0	0	0	0	0	0
4263841	TGCAGGGAGCTGTGGAGGAGCGTCAGGGGCGTCCAGCTGGTCGGCACGTGCAACGGCATTCTCTTCCTG	2D	616047341	616047274	68	5.94e-22	95.588	98.5507	0	0	0	0	0	0	1	-	1	-	0	0	0	0	0	0	0	0	-	0	0	0	0	0	0	0	0	0	0	0	0	0	0	0	0	0	0	0	0	0	0
100672265	TGCAGCTCATCGGCACGTGCAATGGTCTTCTCTGCCTGTGCGACAACAAGAAGGCTCCCGAGATCGGAA	2D	616157593	616157534	60	1.31e-17	95	86.9565	0	0	0	0	0	0	1	1	0	0	0	0	0	0	0	0	0	0	1	0	0	0	0	0	0	0	0	0	0	0	0	0	0	0	0	0	0	0	0	0	0
62936824	TGCAGATGCACAGAAGCCCAGCAAGTTGGCGTTCGTGGAGAAGTTCCAGGCCGAGGAAGTAGTCGAGAT	2D	617668362	617668294	69	2.07e-21	94.203	100	0	0	0	0	0	0	1	1	1	-	0	0	0	0	0	0	0	0	-	0	0	0	0	0	0	0	0	0	0	0	0	0	0	0	0	0	0	0	0	0	0
4295889	TGCAGGCGTACGATTCTGAGGTTCTTTCATCTTGAATCTGTATGTGGAGGATAGATCAGATGCGCTCGA	2D	618053977	618053909	69	8.81e-20	92.754	100	0	0	0	0	0	0	1	-	1	-	0	0	0	0	0	0	0	0	1	0	0	0	0	0	0	0	0	0	0	0	0	0	0	0	0	0	0	0	0	0	0
62898515	TGCAGCGTCATCACGGCGGGGGCTCGGCGGGCCACTTCGGGTTCGCGGCCGCGGGGCAGATGATGGACC	2D	619464454	619464386	69	3.28e-25	98.551	100	0	0	0	0	0	0	1	1	0	0	0	0	0	0	0	0	0	0	1	0	0	0	0	0	0	0	0	0	0	0	0	0	0	0	0	0	0	0	0	0	0
62849065	TGCAGCTGGTGCTTGGCGTTCAGGAAGTTGCTGCCGAGCTCGGAACTGTCCATGTAGGCGGACACCAGC	2D	619879842	619879776	67	1.07e-18	92.537	97.1014	0	0	0	0	0	0	1	0	0	0	0	0	0	0	0	0	0	0	1	0	0	0	0	0	0	0	0	0	0	0	0	0	0	0	0	0	0	0	0	0	0
4263635	TGCAGTTGCTGATCTCTCTCTTCCAAAGGAAAGAGACATGCCAGAAAATACAGGTTATTTTCCTCTAGA	2D	620820400	620820334	67	2.07e-21	95.522	97.1014	0	0	0	0	0	0	1	1	1	-	0	0	0	0	0	0	0	0	1	0	0	0	0	0	0	0	0	0	0	0	0	0	0	0	0	0	0	0	0	0	0
62936676	TGCAGGCTCATCAGGTGCTCGTAGGTGGACGGCTCGTCGCCACCGAGATCGGAAGAGCGGTTCAGCAGG	2D	621444531	621444575	45	1.82e-09	93.333	65.2174	0	0	0	0	0	0	1	1	1	1	0	0	0	0	0	0	0	0	-	0	0	0	0	0	0	0	0	0	0	0	0	0	0	0	0	0	0	0	0	0	0
62921886	TGCAGAATGTCCGCACAAAACTTAACCAAGTTGCTTCCGTAAGTCCAAAAGCTTTGATTTCGTGCGCTT	2D	621764361	621764429	69	1.7e-22	95.652	100	0	0	0	0	0	0	1	-	1	1	0	0	0	0	0	0	0	0	1	0	0	0	0	0	0	0	0	0	0	0	0	0	0	0	0	0	0	0	0	0	0
32784867	TGCAGGTGGAGGCGGCTGCCGCCATCGCTATGCGGGCCGTCTGTCTCGGTATTATTCCTGTTTCGGCTA	2D	621765601	621765669	69	1.7e-22	95.652	100	0	0	0	0	0	0	1	1	1	-	0	0	0	0	0	0	0	0	-	0	0	0	0	0	0	0	0	0	0	0	0	0	0	0	0	0	0	0	0	0	0
4271005	TGCAGTCGGGGACGGCTACCTGCGCCGCCTTCGCCAAGCGATCCTGCATGCCAACATTTAACCATCCAG	2D	621990615	621990683	69	4e-24	97.101	100	0	0	0	0	0	0	1	1	1	0	0	0	0	0	0	0	0	0	1	0	0	0	0	0	0	0	0	0	0	0	0	0	0	0	0	0	0	0	0	0	0
62804871	TGCAGCACGCCGGAGGTGTCGTTGAGCGGGCTGTCGCGGTTGGCCACCCAGACCACGGCGTCCGTGGAC	2D	622022283	622022217	67	4.87e-23	97.015	97.1014	0	0	0	0	0	0	1	1	0	0	0	-	0	0	0	0	0	0	-	0	0	0	0	0	0	0	0	0	0	0	0	0	0	0	0	0	0	0	0	0	0
4279505	TGCAGCCCGCTTGGTATTATTACAGATAGAAGGGCCTCCAGCCCACAAGCAAGTCGCCGAGATCGGAAG	2D	622395437	622395491	57	1.01e-12	91.228	82.6087	0	0	0	0	0	0	1	0	0	0	0	0	0	0	0	0	0	0	-	0	0	0	0	0	0	0	0	0	0	0	0	0	0	0	0	0	0	0	0	0	0
62804421	TGCAGAGTGAATAACAGACAAAACATAATAATCGAAGAGATAAGGCAGCATCGTGGCGCAACCGTGAGA	2D	622546395	622546329	67	4.87e-23	97.015	97.1014	0	0	0	0	0	0	1	-	0	0	0	0	0	0	0	0	0	0	-	0	0	0	0	0	0	0	0	0	0	0	0	0	0	0	0	0	0	0	0	0	0
4294295	TGCAGGCGGCGGAGGAAGTGCCACGCCGAGACGGCCATGTCCTTGGGGTCCCTGCATACGTACACGACC	2D	622588545	622588613	69	1.7e-22	95.652	100	0	0	0	0	0	0	1	1	1	-	0	0	0	0	0	0	0	0	-	0	0	0	0	0	0	0	0	0	0	0	0	0	0	0	0	0	0	0	0	0	0
62940471	TGCAGCCGGACCTGGCGTTCAGCGTCGTCTTCGAGTCCGTCTGCGACGGCAGGATGGCGTTTGGCCCTG	2D	622588548	622588482	67	1.31e-17	91.045	97.1014	0	0	0	0	0	0	1	1	1	1	0	0	0	0	0	0	0	0	-	0	0	0	0	0	0	0	0	0	0	0	0	0	0	0	0	0	0	0	0	0	0
4290718	TGCAGAACCGCCGCAGCAGGGTCCTCCCCGCGACTCCCAACGCCGAGATCGGAAGAGCGGTTCAGCAGG	2D	622694779	622694736	44	2.88e-13	100	63.7681	0	0	0	0	0	0	1	-	1	-	0	0	0	0	0	0	0	0	-	0	0	0	0	0	0	0	0	0	0	0	0	0	0	0	0	0	0	0	0	0	0
4299094	TGCAGGAAATAAACTACGGTGCAGTATGAGAACAATTCAAAACAGACACTAGCTAGCACCGAGATCGGA	2D	622695274	622695219	56	1.94e-15	94.643	81.1594	0	0	0	0	0	0	1	1	1	1	0	0	0	0	0	0	0	0	-	0	0	0	0	0	0	0	0	0	0	0	0	0	0	0	0	0	0	0	0	0	0
62804966	TGCAGCAGCAGCAGGGCGCGTGGTGTGATGTGCCGGCCGCAGCGCGCGCACTAGGCGTGGTCGATCGCC	2D	622705324	622705257	68	1.94e-15	88.235	98.5507	0	0	0	0	0	0	1	1	1	-	0	0	0	0	0	0	0	0	-	0	0	0	0	0	0	0	0	0	0	0	0	0	0	0	0	0	0	0	0	0	0
62856615	TGCAGGCGTGGTGGTACGGGTGCGGGTGGTACGGCGGCGGCGGGTACCAGTACGGCGGCGAGTACACCA	2D	623201993	623201934	60	3.08e-19	96.667	86.9565	0	0	0	0	0	0	1	0	1	-	0	0	0	0	0	0	0	0	1	0	0	0	0	0	0	0	0	0	0	0	0	0	0	0	0	0	0	0	0	0	0
62905471	TGCAGAAGGACCCTCCCACCTCGTGCAGCGCAGGTGATTTCCCCTCTCCCCCGTTCGATTCCGCCTAGA	2D	623513505	623513437	69	2.07e-21	94.203	100	0	0	0	0	0	0	1	0	1	1	0	0	0	0	0	0	0	0	-	0	0	0	0	0	0	0	0	0	0	0	0	0	0	0	0	0	0	0	0	0	0
4319866	TGCAGCCTTGGGACTCCGATTCATCCACGGTGGATCGTCTGAGCATGAGTTGGATTTCTGCTCCAATTC	2D	623638552	623638484	69	8.81e-20	92.754	100	0	0	0	0	0	0	1	1	1	1	0	0	0	0	0	0	0	0	-	0	0	0	0	0	0	0	0	0	0	0	0	0	0	0	0	0	0	0	0	0	0
62923802	TGCAGCGCCAGTTCCACCGTCGAGTCCTACAGCGGGCCGAGGGCCGCGAACGCGCCTCGGGTCGTGCCG	2D	624392954	624392886	69	8.81e-20	92.754	100	0	0	0	0	0	0	1	0	0	0	0	0	0	0	0	0	0	0	1	0	0	0	0	0	0	0	0	0	0	0	0	0	0	0	0	0	0	0	0	0	0
62848815	TGCAGCTCGACGCACACTGAAACATAGTCTTTGGTGTCGACACTGTATCCGCCGTCGGGGTAGTAGCGG	2D	624596978	624597043	69	3.08e-19	92.754	100	0	0	0	0	0	0	1	1	1	-	0	0	0	0	0	0	0	0	-	0	0	0	0	0	0	0	0	0	0	0	0	0	0	0	0	0	0	0	0	0	0
62860954	TGCAGGTATGGGGACGTCTCCAGGACGTCCCTCTTCATGAACTTGGAAGCCCCCTTGAGATGGTCGTTC	2D	624656979	624657047	69	2.07e-21	94.203	100	0	0	0	0	0	0	1	0	-	-	0	0	0	0	0	0	0	0	1	0	0	0	0	0	0	0	0	0	0	0	0	0	0	0	0	0	0	0	0	0	0
62880479	TGCAGAGGCCGAGTACGACGACTACGGCGTCGGCGTGCAACCCGAGATCGGAAGAGCGGTTCAGCAGGA	2D	624657393	624657351	43	5.21e-10	95.349	62.3188	0	0	0	0	0	0	1	0	1	1	0	0	0	0	0	0	0	0	1	0	0	0	0	0	0	0	0	0	0	0	0	0	0	0	0	0	0	0	0	0	0
100048013	TGCAGGCCGCGAGCGGCGGCAGGGGCGGCGTACGCGTGACCCTGTACGAGGAGGAGGACCGCCTCGGCG	2D	625286414	625286472	62	6.34e-09	83.871	89.8551	0	0	0	0	0	0	1	0	0	0	0	0	0	0	0	0	0	0	-	0	0	0	0	0	0	0	0	0	0	0	0	0	0	0	0	0	0	0	0	0	0
62885800	TGCAGAAACGCACTGTGGCCATTTGTATTGCGCAGCAGCGTCTCAGGCGGCCGACGACAAGGATGGTTG	2D	625474516	625474467	50	4.27e-11	92	72.4638	0	0	0	0	0	0	1	0	0	0	0	0	0	0	0	0	0	0	1	0	0	0	0	0	0	0	0	0	0	0	0	0	0	0	0	0	0	0	0	0	0
62923489	TGCAGTGAGCATGGAGGAGGAAGGTAAGCTCATCCCCCTCCTCAAGATGCCGCTCGTGCTGGTGCCCAC	2D	626408006	626408073	68	5.94e-22	95.588	98.5507	0	0	0	0	0	0	1	0	0	0	0	0	0	0	0	0	0	0	1	0	0	0	0	0	0	0	0	0	0	0	0	0	0	0	0	0	0	0	0	0	0
62850346	TGCAGGTCGGCCGGCGCGTTGGGGGTCCCCACGGCCTCCATGATGGCCGGCACCACCTCCTGGAACTCT	2D	626921973	626922030	58	1.94e-15	93.103	84.058	0	0	0	0	0	0	1	0	-	0	0	0	0	0	0	0	0	0	1	0	0	0	0	0	0	0	0	0	0	0	0	0	0	0	0	0	0	0	0	0	0
4291599	TGCAGCGCCTGGAACGGGACCATGGCCTGATCCATCCATCCATGGACCCAAGAAAGAAACCAGTTAACG	2D	627516430	627516374	61	1.01e-12	88.525	88.4058	0	0	0	0	0	0	1	1	0	0	0	0	0	0	0	0	0	0	1	0	0	0	0	0	0	0	0	0	0	0	0	0	0	0	0	0	0	0	0	0	0
4272091	TGCAGTTTTGTACTCGATTATGATCGCAATTGAGCGATTAGATCCAAAAATCCTGTTCCGAGATCGGAA	2D	627737436	627737377	60	1.31e-17	95	86.9565	0	0	0	0	0	0	1	0	1	-	0	0	0	0	0	0	0	0	-	0	0	0	0	0	0	0	0	0	0	0	0	0	0	0	0	0	0	0	0	0	0
4296253	TGCAGCGTCCATCCCCGACGAGTATGCGCCGTGCACAGAGCCAGAGTGCTCCGCGCTGGCCGCCTCTCC	2D	627739616	627739549	68	3.75e-18	91.176	98.5507	0	0	0	0	0	0	1	1	0	0	0	0	0	0	0	0	0	0	1	0	0	0	0	0	0	0	0	0	0	0	0	0	0	0	0	0	0	0	0	0	0
100511785	TGCAGCTACGGGCATGGCAACCGCGACTTGGAGCTGTTATGGGCGCCGATCCTGGTGATGCACCTCGGC	2D	627748942	627749010	69	1.07e-18	91.304	100	0	0	0	0	0	0	1	0	0	0	0	0	0	0	0	0	0	0	-	0	0	0	0	0	0	0	0	0	0	0	0	0	0	0	0	0	0	0	0	0	0
4299324	TGCAGGTTGATGCGCTCCAATGGCTTCTATTAATCAGATGCACGCGAATAGCTTCATGAATACTGGGCT	2D	628144606	628144538	69	4.56e-17	89.855	100	0	0	0	0	0	0	1	1	1	-	0	0	0	0	0	0	0	0	1	0	0	0	0	0	0	0	0	0	0	0	0	0	0	0	0	0	0	0	0	0	0
62861620	TGCAGAGGTGGATCCTACTGGACGCGGCTATAGGTCGCCACCGAGATCGGAAGAGCGGTTCAGCAGGAA	2D	628226459	628226497	39	7.73e-08	94.872	56.5217	0	0	0	0	0	0	1	0	0	0	0	0	0	0	0	0	0	0	1	0	0	0	0	0	0	0	0	0	0	0	0	0	0	0	0	0	0	0	0	0	0
62803827	TGCAGAAAACATCAGTTTCTACAAGACGCCAGCTAAAATATAGGGTAAACAGAGTAATATGAGATCCTG	2D	628388980	628388915	66	8.81e-20	93.939	95.6522	0	0	0	0	0	0	1	1	0	0	0	0	0	0	0	0	0	0	-	0	0	0	0	0	0	0	0	0	0	0	0	0	0	0	0	0	0	0	0	0	0
62890753	TGCAGGCTCCATGGTGCAAAAAGTAACGACTGGTTGATGATCACCTGGAGGAGTCGCCGCTGCGGCCGT	2D	628411412	628411350	63	1.4e-23	100	91.3043	0	0	0	0	0	0	1	0	-	-	0	0	0	0	0	0	0	0	-	0	0	0	0	0	0	0	0	0	0	0	0	0	0	0	0	0	0	0	0	0	0
4295114	TGCAGAGCAAGCGAGCAAACGCATGCAAGATATGACAGCGTCGGCATCAAGATTTGGAAATTGGAACGG	2D	628411413	628411470	58	3.75e-18	96.552	84.058	0	0	0	0	0	0	1	0	1	1	0	0	0	0	0	0	0	0	1	0	0	0	0	0	0	0	0	0	0	0	0	0	0	0	0	0	0	0	0	0	0
4291501	TGCAGCGCCTCCTCGAGATGCCAGCTCGTCATCTGCGAAAGACATTTGCAGCGCCGAGATCGGAAGAGC	2D	628473876	628473931	56	8.81e-20	100	81.1594	0	0	0	0	0	0	1	1	1	1	0	0	0	0	0	0	0	0	-	0	0	0	0	0	0	0	0	0	0	0	0	0	0	0	0	0	0	0	0	0	0
62897280	TGCAGAGGGCGCGACCCCGAAGCCCCGCGGCGGCGACGGCACGGCCAATCAGTGAACTTCTCCCCCTCA	2D	629061119	629061184	66	1.4e-23	98.485	95.6522	0	0	0	0	0	0	1	0	1	-	0	0	0	0	0	0	0	0	-	0	0	0	0	0	0	0	0	0	0	0	0	0	0	0	0	0	0	0	0	0	0
4265317	TGCAGTGCATCGCGCAGTTCCAAGCAACCACGTCCCGCGTCGCCATTTCGTCGAACACCCGAGATCGGA	2D	630176249	630176309	61	8.81e-20	96.721	88.4058	0	0	0	0	0	0	1	1	1	1	0	0	0	0	0	0	0	0	1	0	0	0	0	0	0	0	0	0	0	0	0	0	0	0	0	0	0	0	0	0	0
4264072	TGCAGCATAGAACAAGGCAGGTTAGAACATGTACCAAACAAGGATCGATCGGATAGCCGTCCAATTTCT	2D	630519917	630519849	69	8.81e-20	92.754	100	0	0	0	0	0	0	1	1	1	1	0	0	0	0	0	0	0	0	-	0	0	0	0	0	0	0	0	0	0	0	0	0	0	0	0	0	0	0	0	0	0
62847476	TGCAGCAGAAACGCCATCTCCTCCTCCTCGTCGTCCTTCTCCATGAAGTCGCCGCCGTTGCTTCCGCTG	2D	630764575	630764646	72	7.23e-21	93.056	104.348	0	0	0	0	0	0	1	1	1	1	0	0	0	0	0	0	0	0	1	0	0	0	0	0	0	0	0	0	0	0	0	0	0	0	0	0	0	0	0	0	0
62909973	TGCAGCACATCACGAGCCTCCCCGCGGTCATGGCGCGCGCGGCGGCGGCCACCCCGAGATCGGAAGAGC	2D	630764578	630764523	56	4.56e-17	96.429	81.1594	0	0	0	0	0	0	1	1	0	0	0	0	0	0	0	0	0	0	-	0	0	0	0	0	0	0	0	0	0	0	0	0	0	0	0	0	0	0	0	0	0
62807887	TGCAGTTCCTCGAGGAGGCGGCGGCGAAGGCCGCGCCGCTTCCCGGCGTCAAGTGGCTGGAGGGGGACG	2D	630764785	630764717	69	3.28e-25	98.551	100	0	0	0	0	0	0	1	1	-	-	0	0	0	0	0	0	0	0	-	0	0	0	0	0	0	0	0	0	0	0	0	0	0	0	0	0	0	0	0	0	0
4294597	TGCAGTTCAGAGCTCTCATGGTGGTTTGTTTCTGCATAATAACCAGCCCACATTTATCCGAGATCGGAA	2D	632166130	632166068	63	6.77e-15	90.476	91.3043	0	0	0	0	0	0	1	1	-	1	0	0	0	0	0	0	0	0	1	0	0	0	0	0	0	0	0	0	0	0	0	0	0	0	0	0	0	0	0	0	0
62887242	TGCAGCCACCATTGAGCTCTCGTCCACCGCCGCTCCGCCTCCGCCCACCAGCGCTCCGCCTTCGCCGAT	2D	634296684	634296619	66	1.7e-22	96.97	95.6522	0	0	0	0	0	0	1	1	1	1	0	0	0	0	0	0	0	0	1	0	0	0	0	0	0	0	0	0	0	0	0	0	0	0	0	0	0	0	0	0	0
4266356	TGCAGTCTCTAAGTAAGGGCGAATCGTCCTCTGTTTGCGCAGGCCAGGACGCCGCCATCAAAGCGGCCT	2D	635030482	635030545	64	1.7e-22	98.438	92.7536	0	0	0	0	0	0	1	0	1	-	0	0	0	0	0	0	0	0	-	0	0	0	0	0	0	0	0	0	0	0	0	0	0	0	0	0	0	0	0	0	0
4276877	TGCAGGTGCAATGAATGAACGCATGCATTGCAGGCAGCACATGGACCCCCGAGATCGGAAGAGCGGTTC	2D	635649246	635649296	51	1.01e-12	94.118	73.913	0	0	0	0	0	0	1	1	1	-	0	0	0	0	0	0	0	0	1	0	0	0	0	0	0	0	0	0	0	0	0	0	0	0	0	0	0	0	0	0	0
4311421	TGCAGTATTTATGATAAGCATTGCACCACATTTTCATTCTCTTATTGGATTATGAGTGTGCGGTGCAAT	2D	637019521	637019463	63	8.25e-14	88.889	91.3043	0	0	0	0	0	0	1	0	0	0	0	0	0	0	0	0	0	0	-	0	0	0	0	0	0	0	0	0	0	0	0	0	0	0	0	0	0	0	0	0	0
4287441	TGCAGATGAAGCATCAATCTCCTCCGCTTTTTTGAAGCAACCGCAACCTGGTTGCCCCCGAAGCCAATC	2D	637167428	637167367	62	2.07e-21	98.387	89.8551	0	0	0	0	0	0	1	1	0	0	0	0	0	0	0	0	0	0	1	0	0	0	0	0	0	0	0	0	0	0	0	0	0	0	0	0	0	0	0	0	0
62886806	TGCAGCAAGTTGATCCATCGCTGGTGCATGCCTGACCGTGCCCATGCATCCACTCACGACGACGCACGC	2D	637244478	637244410	69	1.7e-22	95.652	100	0	0	0	0	0	0	1	1	0	0	0	0	0	0	0	0	0	0	1	0	0	0	0	0	0	0	0	0	0	0	0	0	0	0	0	0	0	0	0	0	0
4277786	TGCAGGACATAATCGACAAGGGCTTTGACCCCATCCTCAGAGTCAGAGAGGGGTCGCTGCCCGTGCCCG	2D	637568858	637568796	69	3.51e-12	84.058	100	0	0	0	0	0	0	1	1	-	-	0	0	0	0	0	0	0	0	1	0	0	0	0	0	0	0	0	0	0	0	0	0	0	0	0	0	0	0	0	0	0
4317934	TGCAGTGTACGCAAGGGACCGTTGCTTGGCTCATTCGTCACAGGAACGGACTACTACGCTGAGGGCTGG	2D	637675473	637675528	56	1.94e-15	94.643	81.1594	0	0	0	0	0	0	1	1	1	1	0	0	0	0	0	0	0	0	-	0	0	0	0	0	0	0	0	0	0	0	0	0	0	0	0	0	0	0	0	0	0
62931220	TGCAGGAGACGCGCCTTCTCTCCGACCACCCGCTCCCAGTCTTCCCGTTCGTCACCGACGGCGGCCCCG	2D	638099713	638099645	69	8.81e-20	92.754	100	0	0	0	0	0	0	1	1	1	-	0	0	0	0	0	0	0	0	1	0	0	0	0	0	0	0	0	0	0	0	0	0	0	0	0	0	0	0	0	0	0
4301539	TGCAGTCCTTGTTCCTCTCGACGTACAGGGCACAGCAGGTCCAGATGGCAGCTAGAGCTAGCTTAAACT	2D	638330174	638330239	66	8.81e-20	93.939	95.6522	0	0	0	0	0	0	1	1	1	-	0	0	0	0	0	0	0	0	-	0	0	0	0	0	0	0	0	0	0	0	0	0	0	0	0	0	0	0	0	0	0
4306435	TGCAGACTATCAGCGACGTGACCTTGCTTGTACCATCGAAAGAGTTGCTTAATTTCTGTTAGCCTATGC	2D	638345188	638345256	69	4e-24	97.101	100	0	0	0	0	0	0	1	1	0	0	0	0	0	0	0	0	0	0	1	0	0	0	0	0	0	0	0	0	0	0	0	0	0	0	0	0	0	0	0	0	0
4290800	TGCAGACATCCTCCAGCTCCTTGAGCTTCTCCACGTAGTCTTCCTGGTCAGCGTCCGAGATCGGAAGAG	2D	639804124	639804068	57	2.88e-13	91.228	82.6087	0	0	0	0	0	0	1	0	1	-	0	0	0	0	0	0	0	0	1	0	0	0	0	0	0	0	0	0	0	0	0	0	0	0	0	0	0	0	0	0	0
4301712	TGCAGAATTTTCTAGGTCGCGAAGTTGAGGGCGATGCACACGGGCAACCGATTTGTCATGTTCATCCGA	2D	639810132	639810198	67	2.52e-20	94.03	97.1014	0	0	0	0	0	0	1	1	1	-	0	0	0	0	0	0	0	0	1	0	0	0	0	0	0	0	0	0	0	0	0	0	0	0	0	0	0	0	0	0	0
4287847	TGCAGCCACCATGGCCGCCACTCAAATAGTTGGTGTTGCATCTCACCAGCGTTGTACAGCAGGATATGA	2D	639890966	639890898	69	8.81e-20	92.754	100	0	0	0	0	0	0	1	1	-	-	0	0	0	0	0	0	0	0	-	0	0	0	0	0	0	0	0	0	0	0	0	0	0	0	0	0	0	0	0	0	0
62932701	TGCAGCATAAATCTTGTCTTCGAATCGCACAGCAATGATTTGAAGTTCGTTCAGTCCCTCTGGCACTGA	2D	640535194	640535262	69	2.07e-21	94.203	100	0	0	0	0	0	0	1	1	1	1	0	0	0	0	0	0	0	0	-	0	0	0	0	0	0	0	0	0	0	0	0	0	0	0	0	0	0	0	0	0	0
4317086	TGCAGCAAGGGGATTCCAAGATAGGGATGGCCTTTGATGTGATGGGTTACGAGCCATTCCAAGACTCCT	2D	640605540	640605472	69	8.81e-20	92.754	100	0	0	0	0	0	0	1	1	1	-	0	0	0	0	0	0	0	0	1	0	0	0	0	0	0	0	0	0	0	0	0	0	0	0	0	0	0	0	0	0	0
100263147	TGCAGAGGATATGGTGGTCAACCGTGGGTACTGATTGGCCGAGATCGGAAGAGCGGTTCAGCAGGAATG	2D	640623800	640623760	41	2.7e-07	92.683	59.4203	0	0	0	0	0	0	1	0	0	0	0	0	0	0	0	0	0	0	-	0	0	0	0	0	0	0	0	0	0	0	0	0	0	0	0	0	0	0	0	0	0
62923124	TGCAGGCGGTCGTGGCGGACCGCGTGGGCGTCGCGCCGCAGCAGATCTCGGCGTCGCTGGCCCGAGATC	2D	641459409	641459472	64	2.07e-21	96.875	92.7536	0	0	0	0	0	0	1	1	1	1	0	0	0	0	0	0	0	0	-	0	0	0	0	0	0	0	0	0	0	0	0	0	0	0	0	0	0	0	0	0	0
62889784	TGCAGTCTCCACAGCATCGTTAATTAGGCTCGCTGGACAGATATTTTCGCGCATTGTACTCCACCTGCC	2D	642410047	642409987	65	3.51e-12	86.154	94.2029	0	0	0	0	0	0	1	1	0	0	0	0	0	0	0	0	0	0	1	0	0	0	0	0	0	0	0	0	0	0	0	0	0	0	0	0	0	0	0	0	0
62804416	TGCAGAGTCTACACTAGATGCACTGCTGGGTGTCCATAACCAACTCCAAGAAAATGCAGGAAACAGATC	2D	642553008	642553076	69	8.81e-20	92.754	100	0	0	0	0	0	0	1	-	1	-	0	0	0	0	0	0	0	0	-	0	0	0	0	0	0	0	0	0	0	0	0	0	0	0	0	0	0	0	0	0	0
62930141	TGCAGACCACAATGTGGAAGACGGCCTTCTTGCCCGCCCATCCCCTGTAGACCGTCCTCTCCCACCCGT	2D	645994471	645994539	69	1.7e-22	95.652	100	0	0	0	0	0	0	1	1	1	1	0	0	0	0	0	0	0	0	1	0	0	0	0	0	0	0	0	0	0	0	0	0	0	0	0	0	0	0	0	0	0
4299000	TGCAGCATCGTCCTAGCAAATCCATGTGTGATTAACTGGACAATTCCCACTGAGGGAAGAAGAAAAACA	2D	646327165	646327228	71	1.15e-05	80.282	102.899	0	0	0	0	0	0	1	0	1	-	0	0	0	0	0	0	0	0	1	0	0	0	0	0	0	0	0	0	0	0	0	0	0	0	0	0	0	0	0	0	0
4311886	TGCAGGTGGACACGACCGCGACGGTCCGCGTTGTCGGTTTCCCATGTGAATTGGATCATGGTTTCCATA	2D	646327168	646327105	64	1.07e-18	93.75	92.7536	0	0	0	0	0	0	1	1	1	-	0	0	0	0	0	0	0	0	1	0	0	0	0	0	0	0	0	0	0	0	0	0	0	0	0	0	0	0	0	0	0
4272478	TGCAGCAGATGGATGGGGCTAAAGGGTGTCGTGTGGCTTCCTCAAGCAAAGCGCTCCAAGGTATTTATA	2D	647277856	647277907	52	8.25e-14	96.154	75.3623	0	0	0	0	0	0	1	1	1	1	0	0	0	0	0	0	0	0	1	0	0	0	0	0	0	0	0	0	0	0	0	0	0	0	0	0	0	0	0	0	0
62919602	TGCAGTGGCCCTTCCCGATGGTGTGGCCGCCCGAGAGCGCGACGAGGTCGACGTTGTCGAGGTTGCGGG	2D	647285051	647285119	69	3.28e-25	98.551	100	0	0	0	0	0	0	1	1	1	-	0	0	0	0	0	0	0	0	1	0	0	0	0	0	0	0	0	0	0	0	0	0	0	0	0	0	0	0	0	0	0
62939724	TGCAGCGTGGTGTTGGGCCCCATGGCCTGCTCCGTGCCGCTGCCCTTGAGGTAGACAGACGCGTCGCAG	2D	647513596	647513664	69	4e-24	97.101	100	0	0	0	0	0	0	1	1	0	0	0	0	0	0	0	0	0	0	1	0	0	0	0	0	0	0	0	0	0	0	0	0	0	0	0	0	0	0	0	0	0
62933064	TGCAGTTGTGGAGCGTGGCCATGGCTTCCCTGACGGTCGGCCGCGCGGTCGTGTCCGAGATCGGAAGAG	2D	647830089	647830145	57	1.07e-18	98.246	82.6087	0	0	0	0	0	0	1	0	1	1	0	0	0	0	0	0	0	-	1	0	0	0	0	0	0	0	0	0	0	0	0	0	0	0	0	0	0	0	0	0	0
4279352	TGCAGGTTATATTTGTGTTTAACTTAACTACCTTTGGTGCCAATCTAGAACTAAAGTTGAACTGTAAAG	2D	649104570	649104514	62	1.82e-09	83.871	89.8551	0	0	0	0	0	0	1	1	1	1	0	0	0	0	0	0	0	0	-	0	0	0	0	0	0	0	0	0	0	0	0	0	0	0	0	0	0	0	0	0	0
4274527	TGCAGATTCCTTCATATCGATCAAGTTCGAGGACAACGGCAAGGCGACGTGGGTGGACAGCCAGCAGGC	2D	650133040	650133106	67	4e-24	98.507	97.1014	0	0	0	0	0	0	1	1	1	-	0	0	0	0	0	0	0	0	-	0	0	0	0	0	0	0	0	0	0	0	0	0	0	0	0	0	0	0	0	0	0
62925963	TGCAGCTCCAAGCCCCCGCTGCCGCCCCCGTCCCCGTAAACCGTGACCATCCCGTCCACCTTGTTCGCG	2D	650873505	650873573	69	1.7e-22	95.652	100	0	0	0	0	0	0	1	1	1	-	0	0	0	0	0	0	0	0	1	0	0	0	0	0	0	0	0	0	0	0	0	0	0	0	0	0	0	0	0	0	0
4314112	TGCAGCGAGGAGATGGTGGCTCCTGTGCCGGCCGCCATCTCGTCGTTCGCTTTCGCCTTCAGCTTCCTC	2D	650873973	650874041	69	2.07e-21	94.203	100	0	0	0	0	0	0	1	1	1	-	0	0	0	0	0	-	0	0	-	0	0	0	0	0	0	0	0	0	0	0	0	0	0	0	0	0	0	0	0	0	0
4320028	TGCAGGAACGACGAGTAGATGGCGCAGAACGGTTTCATCCCCTCGGCGGCGAGCCCCGCAGCGAAAGTC	2D	651479002	651479070	69	3.28e-25	98.551	100	0	0	0	0	0	0	1	1	-	1	0	0	0	0	0	0	0	0	-	0	0	0	0	0	0	0	0	0	0	0	0	0	0	0	0	0	0	0	0	0	0
4289818	TGCAGGTCGCTGCTGTAGTGCGTGGACTCGTCCAGCACGTGGTACGCCGTCTCCAGGCTCATCCGAGAT	2D	653189763	653189826	64	4e-24	100	92.7536	0	0	0	0	0	0	1	1	1	1	0	0	0	0	0	0	0	0	-	0	0	0	0	0	0	0	0	0	0	0	0	0	0	0	0	0	0	0	0	0	0
62876121	TGCAGCCCGACCTCACCGTCCTACTCGCCCACCTCACCGTCGTATGCGCAACCAAGCCCGTCATACAGC	2D	653290873	653290941	69	7.72e-27	100	100	0	0	0	0	0	0	1	1	1	1	0	0	0	0	0	0	0	0	-	0	0	0	0	0	0	0	0	0	0	0	0	0	0	0	0	0	0	0	0	0	0
62912852	TGCAGCATGCAGGAAGTGAGTTAGGCAACCCATTGTATTTGTCACAGCAACAGATGTTCTTTAAGTTGA	2D	653291052	653290984	69	1.7e-22	95.652	100	0	0	0	0	0	0	1	1	1	1	0	0	0	0	0	0	0	0	1	0	0	0	0	0	0	0	0	0	0	0	0	0	0	0	0	0	0	0	0	0	0
62888602	TGCAGGATTGGTTGTCCACACGACAAGTGGACGGTAAAACAAATGCATGAATTTTGGTTTATAAGCATT	2D	655489689	655489757	69	1.7e-22	95.652	100	0	0	0	0	0	0	1	1	0	0	0	0	0	0	0	0	0	0	1	0	0	0	0	0	0	0	0	0	0	0	0	0	0	0	0	0	0	0	0	0	0
4291250	TGCAGGGAGAGATCGGTCCGACTTGTCTAATTGATTGTGCTGCATGCGGGCGTTGATCGATCATCAATT	2D	656332609	656332671	69	1.31e-17	91.304	100	0	0	0	0	0	0	1	1	1	-	0	0	0	0	0	0	0	0	-	0	0	0	0	0	0	0	0	0	0	0	0	0	0	0	0	0	0	0	0	0	0
[truncated: 62 more columns]

## Sheet: 3M
*	*	wheat iwgsc 2.1 #1							Wheat lines					Ae. umbellulata	Ae. comosa	Ae. biuncialis		Mv9kr1 x Ae.biuncialis amphiploid	Wheat x Ae. umbellulata addition lines							Wheat x Ae geniculata addition lines							Mv9kr1 x MvGB382 BC3
CloneID	AlleleSequence	Chrom_Wheat_ChineseSpring20	star	end	alignment length	e-value	% identity	%	Mv9kr1	Chinese Spring	Hombar#1	Hombar#2	Menrot	Ae. umbellulata	Ae.comosa	MvGB382	MvGB642	Ae.biuncialis_MvGB642_amphiploid	CS_Umb1U	CS_Umb2U	Mv9kr1_Biu3U	CS_Umb4U	CS_Umb5U	CS_Umb6U	CS_Umb7U	CS_Gen1M	CS_Gen2M	CS_Gen3M	CS_Gen4M	CS_Gen5M	CS_Gen6M	CS_Gen7M	201345_BC3	201347_BC3	201349_BC3	201351_BC3	201353_BC3	201354_BC3	201357_BC3	201358_BC3	201359_BC3	201360_BC3	201362_BC3	201366_BC3	201368_BC3	201370_BC3	201373_BC3	201375_BC3	201376_BC3
4293964	TGCAGCTGCCACGGATCTGGTTCTGCTTCGGGCACTGTAGCGCGTTGATCGATCGATCGACACAAGCTA	3D	3014255	3014324	70	1.59e-16	90	101.449	0	0	0	0	0	0	1	0	0	0	0	0	0	0	0	0	0	0	0	1	0	0	0	0	0	0	0	0	0	0	0	0	0	0	0	0	0	0	0	0	0
4264086	TGCAGCAGCAGCGTCAGCCCGACGGCGTCCGAGTGCGGCGACAGGCCCAGCATCCTGTCTACGTGCGCC	3D	4465013	4464945	69	2.07e-21	94.203	100	0	0	0	0	0	0	1	1	1	-	0	0	0	0	0	0	0	0	0	-	0	0	0	0	-	-	0	1	0	0	0	0	0	0	0	1	-	0	1	-	0
62932215	TGCAGGATCTGCTCCGAGCCCCTCAAGCCGCCCATCTTCAAGGTGACACCTCCCGCCGCATTCCATCCA	3D	5613021	5612954	68	1.4e-23	97.059	98.5507	0	0	0	0	0	0	1	1	0	0	0	0	0	0	0	0	0	0	0	-	0	0	0	0	1	0	0	-	0	-	0	0	0	0	0	1	0	0	1	1	0
62881204	TGCAGCGAGTGGATCCTGGACTCCGTGGCCAACGGCGGCGACATCTACGGCGTCACTACCGAGATCGGA	3D	5797257	5797315	59	2.07e-21	100	85.5072	0	0	0	0	0	0	1	1	0	0	0	0	0	0	0	0	0	0	0	-	0	0	0	0	-	-	-	1	0	-	0	0	0	0	0	1	-	0	1	1	0
62889930	TGCAGTGCCCCCTCTGCACCCTCCCGCTGAAGCCGCCAGTCGTCCAGGTTCCTTTCTAATACTACTACC	3D	5858637	5858583	55	4.27e-11	89.091	79.7101	0	0	0	0	0	0	1	1	1	-	0	0	0	0	0	0	0	0	0	-	0	0	0	0	-	-	-	1	0	-	0	0	0	0	0	-	-	0	1	-	0
4322857	TGCAGCGCTTGAAAAGTCAGGGTTCTGCTCTGCTGTTCCCGCACGAGATGGCAGAGGGAGAGAGAGAGA	3D	6019580	6019649	70	1.15e-24	98.571	101.449	0	0	0	0	0	0	1	1	1	-	0	0	0	0	0	0	0	0	0	-	0	0	0	0	1	1	-	1	0	-	0	0	0	0	0	-	1	0	1	1	0
62846475	TGCAGACATTCAGCCTGCTGTTAGAAACAAAGCAACGAGAAGCTCTGGTTTATGCTTGCAGGAAAAGGT	3D	6027487	6027555	69	1.7e-22	95.652	100	0	0	0	0	0	0	1	1	1	-	0	0	0	0	0	0	0	0	0	-	0	0	0	0	-	-	0	-	0	-	0	0	0	0	0	-	-	0	1	1	0
100600925	TGCAGATAACTCCAACAGCACCTTTATTCGATTGATTTTGCCACTCCACCGTGCACATAGATTTTTGAG	3D	6063378	6063446	69	4e-24	97.101	100	0	0	0	0	0	0	1	0	0	0	0	0	0	0	0	0	0	0	0	1	0	0	0	0	0	0	0	0	0	0	0	0	0	0	0	0	0	0	0	0	0
4291557	TGCAGAATGCAACCACATGTGACGTCTGATTTATCTTTTCCGAGATCGGAAGAGCGGTTCAGCAGGAAT	3D	6402442	6402402	41	5.21e-10	97.561	59.4203	0	0	0	0	0	0	1	0	-	1	0	0	0	0	0	0	0	0	0	-	0	0	0	0	0	0	0	0	0	0	0	0	0	0	0	0	0	0	0	0	0
4329150	TGCAGGAGAGGAACCAGGCGGTTCTGTCCGCCATCGCCGCAACCAGAACCTCATCATCGTCAACCACCA	3D	7017204	7017272	69	1.7e-22	95.652	100	0	0	0	0	0	0	1	1	0	0	0	0	0	0	0	0	0	0	0	-	0	0	0	0	-	-	-	-	0	-	0	0	0	0	0	-	1	0	1	1	0
62889043	TGCAGGGCCATGCTCCCGCCGCCGCCCCTACCCTCGAACACCGTCGCCGTCCCGTCCATCTTGTTCGCC	3D	7020015	7020081	67	2.07e-21	95.522	97.1014	0	0	0	0	0	0	1	1	1	1	0	0	0	0	0	0	0	0	0	-	0	0	0	0	-	-	1	-	0	0	0	0	0	0	0	1	0	0	1	1	0
4271111	TGCAGCTGGATAAACTCGTCCTCCTTCTCCTTGCCAAGGCACGACTCCGAGATCGGAAGAGCGGTTCAG	3D	7120461	7120512	52	2.88e-13	94.231	75.3623	0	0	0	0	0	0	1	1	-	0	0	0	0	0	0	0	0	0	0	1	0	0	0	0	-	1	1	1	0	1	0	0	0	0	0	1	-	0	1	1	0
4305899	TGCAGTACATCCATGTGAACGTGAGCGCTTTCAAGTACGGGAAGAAGAATAAATTCAGTCGGTCATAGT	3D	7322454	7322393	66	8.25e-14	87.879	95.6522	0	0	0	0	0	0	1	1	1	-	0	0	0	0	0	0	0	0	0	-	0	0	0	0	0	-	-	0	0	-	0	0	0	0	0	-	-	0	0	-	0
62861183	TGCAGTCTGCGGGTCTGGCTATGCATGCAATTTGTAAGACTCCTTCTAGCGCTTGGAAAAAATAGATAT	3D	7424192	7424128	69	3.75e-18	91.304	100	0	0	0	0	0	0	1	0	0	0	0	0	0	0	0	0	0	0	0	-	0	0	0	0	0	0	0	0	0	0	0	0	0	0	0	0	0	0	0	0	0
62889603	TGCAGTAGTACAGGGCTCAAGGCGTTTGATCGTACGCTACGTCACATGGCCATGGTTTCTTTTTTGTCC	3D	7521762	7521703	60	3.08e-19	96.667	86.9565	0	0	0	0	0	0	1	1	1	-	0	0	0	0	0	0	0	0	0	-	0	0	0	0	-	-	-	-	0	-	0	0	0	0	0	1	-	0	-	1	0
62810646	TGCAGGTGATGCTACCCCCTCTACGGCCGCTGCCTGTTCGGCTGCCGCTGCCGCCGAGATCGGAAGAGC	3D	7596422	7596475	54	7.73e-08	85.185	78.2609	0	0	0	0	0	0	1	1	1	1	0	0	0	0	0	0	0	0	0	1	0	0	0	0	1	-	-	1	0	-	0	0	0	0	0	-	-	0	1	1	0
4312463	TGCAGGATCTTGATGACCCGATTGCATCCACAAGGCGGAGGAGATAGAAATCTCCTTACCACGTCGGTG	3D	8139089	8139033	57	1.07e-18	98.246	82.6087	0	0	0	0	0	0	1	-	-	0	0	0	0	0	0	0	0	0	0	-	0	0	0	0	-	-	-	-	0	-	0	0	0	0	0	1	1	0	-	1	0
4307496	TGCAGAGCATGCGGAGCTGCGGGAGAGGTGGTCTGCGGAGAAGCCATTGTGCGCGTGTGCTCGGGTTCC	3D	8245289	8245345	57	1.07e-18	98.246	82.6087	0	0	0	0	0	0	1	0	1	-	0	0	0	0	0	0	0	0	0	1	0	0	0	0	0	0	0	0	0	0	0	0	0	0	0	0	0	0	0	0	0
4263507	TGCAGCTGTAGCTGAACAGGGGAAATGATAAATGGAATGCCTCTTTTCCTCACCTAATTCTGCGGAACT	3D	8355030	8354958	73	1.59e-16	87.671	105.797	0	0	0	0	0	0	1	1	0	0	0	0	0	0	0	0	0	0	0	-	0	0	0	0	0	-	-	-	0	-	0	0	0	0	0	1	0	0	-	1	0
62811876	TGCAGGCAGCGCGGCGGTGGCAGCGCCCACCGTGCTCCAGCTCAAGCCGTCGGCGTTCTTCCCGAGATC	3D	8906061	8906122	62	1.07e-18	95.161	89.8551	0	0	0	0	0	0	1	0	1	-	0	0	0	0	0	0	0	0	0	-	0	0	0	0	0	0	0	0	0	0	0	0	0	0	0	0	0	0	0	0	0
62811543	TGCAGATTTTTGCACGCTGGTGGAGAAGTGGTGGTAGAATACCATGGCCCAGAAGACGGTATAGAGGAG	3D	8906061	8905997	65	3.08e-19	93.846	94.2029	0	0	0	0	0	0	1	0	1	-	0	0	0	0	0	0	0	0	0	-	0	0	0	0	0	0	0	0	0	0	0	0	0	0	0	0	0	0	0	0	0
4326099	TGCAGGGGAGCTCCGCCTCCTCGAGATCATCACAGGCATCCGTGGCCGTGCTGCCAACCACCCTAGCTG	3D	9050808	9050874	67	4.87e-23	97.015	97.1014	0	0	0	0	0	0	1	-	1	-	0	0	0	0	0	0	0	0	0	-	0	0	0	0	-	-	-	-	0	-	0	0	0	0	0	1	0	0	1	1	0
4297626	TGCAGCAATGGAGCCACCGCTGCCAACGACCGTGTCTACGTGCACCTCCGAGACGGCGAGGGGCAAGCA	3D	9094620	9094685	66	4.56e-17	90.909	95.6522	0	0	0	0	0	0	1	1	1	-	0	0	0	0	0	0	0	0	0	-	0	0	0	0	0	-	-	-	0	-	0	0	0	0	0	1	-	0	-	1	0
62848204	TGCAGCCTGGGGCGTGGCTTTGCGTGTTACGTGATATTCCAAGCCCACACGCGCGCGTTAGCTAGAGAT	3D	9282994	9282926	69	1.7e-22	95.652	100	0	0	0	0	0	0	1	1	0	0	0	0	0	0	0	0	0	0	0	-	0	0	0	0	0	-	-	1	0	0	0	0	0	0	0	-	1	0	1	1	0
4300525	TGCAGCGGCGAGAAGAGGAGGAAAGGGGATCACCGTCAGCGGCCGAGATCGGAAGAGCGGTTCAGCAGG	3D	11320031	11320072	42	7.73e-08	92.857	60.8696	0	0	0	0	0	0	1	0	1	-	0	0	0	0	0	0	0	0	0	1	0	0	0	0	0	0	0	0	0	0	0	0	0	0	0	0	0	0	0	0	0
62851551	TGCAGTTCTTGGCGGAATGTTAGTTGCTTGTGGTGGTAGCGACAGTTGTCATGCTCGCCAAAGGTGAAG	3D	11727848	11727916	69	2.07e-21	94.203	100	0	0	0	0	0	0	1	1	1	-	0	0	0	0	0	0	0	0	0	-	0	0	0	0	0	-	0	-	0	-	0	0	0	0	0	1	0	0	1	1	0
4320209	TGCAGACAAAGCGAGGGGCAACAACACGAGGTGCATCCCGTCCTCGTGTGTCTCGTCCAAGAATCTCGT	3D	12784068	12784000	69	2.07e-21	94.203	100	0	0	0	0	0	0	1	1	1	-	0	0	0	0	0	0	0	0	0	1	0	0	0	0	-	-	-	0	0	0	0	0	0	0	0	-	-	0	-	-	0
62914410	TGCAGGTGTCGTGCGCCGTTTCCCAACGCCCCACGGAAGAGAAGTTCGAGCTTCAACAGAACGTCCCAG	3D	12784230	12784298	69	4e-24	97.101	100	0	0	0	0	0	0	1	1	0	0	0	0	0	0	0	0	0	0	0	-	0	0	0	0	1	-	0	-	0	-	0	0	0	0	0	1	-	0	-	1	0
62803881	TGCAGAAATTACCCACATATACCATGCATGCATGTACGCATGTAGTTCATCACATTATTATTTAGCTAC	3D	12797070	12797002	69	4e-24	97.101	100	0	0	0	0	0	0	1	1	0	0	0	0	0	0	0	0	0	0	0	-	0	0	0	0	-	-	0	-	0	1	0	0	0	0	0	1	1	0	1	1	0
4324950	TGCAGTTCACGGCCAGCATTAGAAGAAACATAAGACGGAGAGAGTGACCGAGATCGGAAGAGCGGTTCA	3D	13291236	13291187	50	4.27e-11	92	72.4638	0	0	0	0	0	0	1	0	1	1	0	0	0	0	0	0	0	0	0	-	0	0	0	0	0	0	0	0	0	0	0	0	0	0	0	0	0	0	0	0	0
62876396	TGCAGGCTTCATGGTGATCTGTATCCTAGTGAGCTGATCAGCAATAAAGGTAGTAGATGTTACTGGTCT	3D	13594155	13594087	69	7.72e-27	100	100	0	0	0	0	0	0	1	0	1	0	0	0	0	0	0	0	0	0	0	1	0	0	0	0	0	0	0	0	0	0	0	0	0	0	0	0	0	0	0	0	0
100052178	TGCAGGGCAGGCGGCAGTGTCGGCGCGAAGTCCTCCCAGGAGAAGCTGGGGCACCACGCGGGCGCGCGC	3D	13955545	13955497	49	2.88e-13	95.918	71.0145	0	0	0	0	0	0	1	0	0	0	0	0	0	0	0	0	0	0	0	1	0	0	0	0	0	0	0	0	0	0	0	0	0	0	0	0	0	0	0	0	0
100052736	TGCAGCTACAATGGCACCGCTTGCTGCAACGCGACGGACGACGCCGCGGTCCGAGATCGGAAGAGCGGT	3D	14067414	14067362	53	1.59e-16	98.113	76.8116	0	0	0	0	0	0	1	0	0	0	0	0	0	0	0	0	0	0	0	-	0	0	0	0	0	0	0	0	0	0	0	0	0	0	0	0	0	0	0	0	0
4282716	TGCAGTTAAACTTTCGGAACTGCGAGCGATCACCTGAATCTGTTACGCGATTAGTGGCCGTGATGTTTT	3D	14829580	14829643	64	2.36e-14	89.062	92.7536	0	0	0	0	0	0	1	1	1	1	0	0	0	0	0	0	0	0	0	-	0	0	0	0	-	-	-	-	0	1	0	0	0	0	0	1	1	0	-	1	0
62913921	TGCAGGCCATGGCGCTGGCGGTAGGAGGCAGTAGGGGAGCGTGCTTGTCGTCGGTGGCGGGTGCTGCGG	3D	15987393	15987461	69	2.88e-13	85.507	100	0	0	0	0	0	0	1	1	1	1	0	0	0	0	0	0	0	0	0	-	0	0	0	0	-	-	-	-	0	0	0	0	0	0	0	-	0	0	-	1	0
62852236	TGCAGCGGGCACTTGCGAGGCATCATCGCGGCTGGAGAATTTTGGGACCCGACGTGACGAGGTGCGTAC	3D	16029634	16029702	69	1.7e-22	95.652	100	0	0	0	0	0	0	1	0	0	0	0	0	0	0	0	0	0	0	0	-	0	0	0	0	0	0	0	0	0	0	0	0	0	0	0	0	0	0	0	0	0
62935340	TGCAGCATTGGGAGGCTGTTGCTGCTGCTGCTGGCGTGGACGATCATGGCGGCGGGCAGGGGCTCCGCC	3D	16042459	16042391	69	1.7e-22	95.652	100	0	0	0	0	0	0	1	1	-	-	0	0	0	0	0	0	0	0	0	1	0	0	0	0	0	-	-	-	0	-	0	0	0	0	0	1	1	0	-	-	0
62875693	TGCAGTTCTGTTCAGCGCAGTACAGTACAGGACACGTCGGGGCACGGGCACGCAGCGGAGCGCGGTGAC	3D	16251186	16251127	60	3.08e-19	96.667	86.9565	0	0	0	0	0	0	1	1	0	0	0	0	0	0	0	0	0	0	0	-	0	0	0	0	-	-	-	-	0	-	0	0	0	0	0	1	1	0	1	1	0
4278781	TGCAGCCGTTGCCATCTCTCCTACGGTCGCCATCACCCCCGCCGCAGGTGACAGAGTTACCCTCACAGT	3D	16383518	16383450	69	4e-24	97.101	100	0	0	0	0	0	0	1	1	1	1	0	0	0	0	0	0	0	0	0	1	0	0	0	0	0	-	-	1	0	-	0	0	0	0	0	1	-	0	-	1	0
62809678	TGCAGCTCAGCTTGTGACGACTCCGGCCGGTCGATCGAGAGCCGCGTACACTGTTGCTCCGAGATCGGA	3D	16893191	16893247	61	1.59e-16	93.443	88.4058	0	0	0	0	0	0	1	1	1	-	0	0	0	0	0	0	0	0	0	1	0	0	0	0	-	1	0	1	0	-	0	0	0	0	0	1	-	0	1	1	0
100343114	TGCAGCTCCCGTCGGGCGACTACGCGGTGACGCACATCCTGTACGGCGACTGCACGGTGTCCCTGTTCG	3D	17348942	17349010	69	4e-24	97.101	100	0	0	0	0	0	0	1	0	0	0	0	0	0	0	0	0	0	0	0	-	0	0	0	0	0	0	0	0	0	0	0	0	0	0	0	0	0	0	0	0	0
62912907	TGCAGCCATCAGCTTGGGCTTTGCAATCGTCAACATCTCCTACGAGGAGCGCAGCCTGCACGTCGTCGA	3D	17646764	17646696	69	1.7e-22	95.652	100	0	0	0	0	0	0	1	1	1	-	0	0	0	0	0	0	0	0	0	-	0	0	0	0	0	0	1	-	0	0	0	0	0	0	0	1	-	0	-	-	0
4298918	TGCAGCCGCTTGAGCTCCTCTGGGCTATGCATCATCTCTGCCATCGCCCACTCGGTGGTGGACCCCACC	3D	20364761	20364828	68	3.75e-18	91.176	98.5507	0	0	0	0	0	0	1	1	1	1	0	0	0	0	0	0	0	0	0	-	0	0	0	0	1	-	-	1	0	-	0	0	0	0	0	1	-	0	1	1	0
4316713	TGCAGTTGTGCACCCATCGTACATGCATGCCAATAATAATTCATCTACTTGAAGAAGTATGGGAGGTCG	3D	21020077	21020009	69	4e-24	97.101	100	0	0	0	0	0	0	1	1	1	-	0	0	0	0	0	0	0	0	0	1	0	0	0	0	-	0	-	-	0	-	0	0	0	0	0	-	-	0	-	1	0
62933090	TGCAGGCCTTGATCTTGCAAACCCTGCCGTAGTTCGGCGTCCCGAGAGCCCGAGATCGGAAGAGCGGTT	3D	23167511	23167562	52	3.51e-12	92.308	75.3623	0	0	0	0	0	0	1	1	0	0	0	0	0	0	0	0	0	0	0	1	0	0	0	0	1	-	-	1	0	1	0	0	0	0	0	1	1	0	1	1	0
4276854	TGCAGACATGATCTACACCCAAGATGGCACCGTGGACATCAAGGGCAACCCGAGATCGGAAGAGCGGTT	3D	23875428	23875379	50	6.77e-15	98	72.4638	0	0	0	0	0	0	1	1	1	-	0	0	0	0	0	0	-	0	0	-	0	0	0	0	-	-	-	-	0	-	0	0	0	0	0	1	-	0	1	1	0
4292054	TGCAGCACTGTCAACTCATCATTGTCCAGGACCCATTTCACAACGAAGCTCAAGCTCCGAGATCGGAAG	3D	25197414	25197470	57	5.56e-16	94.737	82.6087	0	0	0	0	0	0	1	0	0	0	0	0	0	0	0	0	0	0	0	1	0	0	0	0	0	0	0	0	0	0	0	0	0	0	0	0	0	0	0	0	0
4294036	TGCAGTGTAACAACACCGACGGCGTCGGGTGCTGCTATGGAGCTCGCCGAGATCGGAAGAGCGGTTCAG	3D	28259173	28259125	49	2.88e-13	95.918	71.0145	0	0	0	0	0	0	1	1	0	0	0	0	0	0	0	0	0	0	0	1	0	0	0	0	-	-	0	1	0	-	0	0	0	0	0	1	-	0	-	-	0
62811937	TGCAGGGCCGCGGGCTGTGTAGACGAAGTGGTTGGAGCCCAAGGACAGTGTGAAGAGGACGAAGGCGGC	3D	29140926	29140993	68	1.59e-16	89.706	98.5507	0	0	0	0	0	0	1	-	0	0	0	0	0	0	0	0	0	0	0	-	0	0	0	0	1	-	-	-	0	-	0	0	0	0	0	1	0	0	1	-	0
4273750	TGCAGACTGTTTTAGTCGTTGCTTGGGTCTTCTAGAGGGTATACTTCTGGCCGAGATCGGAAGAGCGGT	3D	29227422	29227476	55	1.22e-11	90.909	79.7101	0	0	0	0	0	0	1	1	0	0	0	0	0	0	0	0	0	0	0	-	0	0	0	0	1	1	-	1	0	-	0	0	0	0	0	1	1	0	1	1	0
4296365	TGCAGCTAAGAAGAACCGAGCAATTCAACAATCCCCATACCACTTCCTGGCGACCTGGACCGACGAGCC	3D	29251455	29251387	69	8.81e-20	92.754	100	0	0	0	0	0	0	1	1	1	-	0	0	0	0	0	0	0	0	0	-	0	0	0	0	-	-	-	-	0	-	0	0	0	0	0	-	-	0	1	1	0
62846821	TGCAGAGGCGGGGTACTGCTCCAGAGTGGAGCTCGCGGTGAAGATCGACATGAGCGTGCTTCACTGCCC	3D	29257273	29257340	68	5.94e-22	95.588	98.5507	0	0	0	0	0	0	1	1	0	0	0	0	0	0	0	0	0	0	0	1	0	0	0	0	-	-	-	-	0	-	0	0	0	0	0	-	-	0	1	1	0
4285787	TGCAGGGGGTGTCATGTGACCTCTTCAATGGCGTGTGGCACCCAACGGTTGTCAGCATCGGTCCGAGAT	3D	32431491	32431427	65	3.08e-19	93.846	94.2029	0	0	0	0	0	0	1	1	0	0	0	0	0	0	0	0	0	0	0	-	0	0	0	0	1	-	-	1	0	-	0	0	0	0	0	1	-	0	1	1	0
4317521	TGCAGGGGGAACAACACAATGCCACTACATTAGCAAAATTGAAGGATTCTGCAAACAGTTGTACTGTAC	3D	33186545	33186481	65	1.15e-24	100	94.2029	0	0	0	0	0	0	1	-	-	1	0	0	0	0	0	0	0	0	0	-	0	0	0	0	-	-	-	-	0	0	0	0	0	0	0	1	0	0	1	1	0
4311877	TGCAGATTTGCCGGTATAAAATATGACCAATGTAGGGAGTCCCTTTTTCTTGACTCCATCCCGCTTTCA	3D	33342646	33342714	69	4e-24	97.101	100	0	0	0	0	0	0	1	1	0	0	0	0	0	0	0	0	0	0	0	-	0	0	0	0	-	0	-	-	0	-	0	0	0	0	0	1	1	0	1	1	0
62888889	TGCAGGCTCATGACCGAAGAACTCGACACTGAAGCGAGAGGTGCCGTTTTCCAGTTCAGTTCACGGACG	3D	33356806	33356874	69	1.7e-22	95.652	100	0	0	0	0	0	0	1	1	0	0	0	0	0	0	0	0	0	0	0	1	0	0	0	0	0	-	-	-	0	-	0	0	0	0	0	-	1	0	1	1	0
4311901	TGCAGCTTTTTCTGCAATCAGTGGGACATAAATGCTTCATGGGCGTACCACATGCGTGCATTCACCTCA	3D	38235025	38235093	69	8.81e-20	92.754	100	0	0	0	0	0	0	1	1	-	0	0	0	0	0	0	0	0	0	0	-	0	0	0	0	-	-	1	-	0	-	0	0	0	0	0	1	-	0	1	1	0
4295627	TGCAGAGACCATGATAATGGTTAATACTACTAGTACCAGCAATCAGTAATTGAAAGAAAGTACTTGATC	3D	38235575	38235632	58	5.21e-10	86.207	84.058	0	0	0	0	0	0	1	1	1	-	0	0	0	0	0	0	0	0	0	1	0	0	0	0	-	0	-	-	0	-	0	0	0	0	0	1	1	0	-	1	0
4322285	TGCAGGTACGCCCCGTAGTAGCATGCCCTGCTGGTCCTATTCTTCCAAATCAGTTGTTGAATCTCCTCC	3D	38453517	38453582	69	5.21e-10	82.609	100	0	0	0	0	0	0	1	1	1	-	0	0	0	0	0	0	0	0	0	-	0	0	0	0	-	0	0	1	0	0	0	0	0	0	0	1	0	0	1	1	0
32769538	TGCAGCAAGGCCGACACTAGTCGAGTTCGGCTTGATGGTGACCACCGTGAGAGCAAACCCGAGATCGGA	3D	39979368	39979308	61	8.81e-20	96.721	88.4058	0	0	0	0	0	0	1	1	1	1	0	0	0	0	0	0	0	0	0	1	0	0	0	0	1	-	1	-	0	1	0	0	0	0	0	1	1	0	1	1	0
4269442	TGCAGGGGATTAAGCGCGGGGTTTGGGTTAGAAGCGACGCGGAGGGCCCACTCCCGAGATCGGAAGAGC	3D	40005882	40005830	55	1.22e-11	92.727	79.7101	0	0	0	0	0	0	1	-	1	1	0	0	0	0	0	0	0	0	0	1	0	0	0	0	-	0	0	1	0	-	0	0	0	0	0	1	0	0	1	1	0
4276605	TGCAGTGTCGTCAGAAAACAACGGACTTTGCGGTGGCCTGCAAGCAGCCCGAGATCGGAAGAGCGGTTC	3D	40334287	40334238	50	6.77e-15	98	72.4638	0	0	0	0	0	0	1	1	0	0	0	0	0	0	0	0	0	0	0	-	0	0	0	0	-	-	-	1	0	1	0	0	0	0	0	1	-	0	1	1	0
62872750	TGCAGCGATGTGTTGTGATGGACATCGAGGGCACCACCACCCCCATCTCCTTCGTCGCCGACGTGCTCT	3D	42861350	42861282	69	4e-24	97.101	100	0	0	0	0	0	0	1	1	1	-	0	0	0	0	0	0	0	0	0	1	0	0	0	0	0	-	0	0	0	-	0	0	0	0	0	1	1	0	1	1	0
4277340	TGCAGGAACTCCACTTGTAGCACGTACGCGGTACCTGACCGAGATCGGAAGAGCGGTTCAGCAGGAATG	3D	43108019	43107980	40	4.27e-11	100	57.971	0	0	0	0	0	0	1	1	1	1	0	0	0	0	0	0	0	0	0	-	0	0	0	0	0	-	1	1	0	-	0	0	0	0	0	1	-	0	-	1	0
4277537	TGCAGGAGTACGAGCGCCAGCTCACCGCCCTCTACGCCCTCGGCGCCAGGAAGTTCGTCGTCGCCGAGA	3D	44927826	44927889	64	8.81e-20	95.312	92.7536	0	0	0	0	0	0	1	1	1	1	0	0	0	0	0	0	0	0	0	-	0	0	0	0	-	-	-	-	0	-	0	0	0	0	0	1	-	0	1	1	0
4308157	TGCAGAGCTACGTGCGTAGCCTGAATCTGGAGGGAGAATCGGAACAGTTATTGTGACCAAGGGGAAGAA	3D	44995431	44995496	69	1.94e-15	88.406	100	0	0	0	0	0	0	1	1	1	1	0	0	0	0	0	0	0	0	0	1	-	0	0	0	-	-	-	1	0	-	0	0	0	0	0	-	0	0	1	1	0
4297857	TGCAGGAGGTGAATGAGGAGAAAGCCGAGCGCGCCTTCCCCCCCAAGGACAAGGGCGCCGCCCCCAAGG	3D	45199198	45199132	67	4.87e-23	97.015	97.1014	0	0	0	0	0	0	1	1	1	1	0	0	0	0	0	0	0	0	0	-	0	0	0	0	-	-	-	1	0	0	0	0	0	0	0	-	0	0	1	-	0
4317187	TGCAGGAGGCCCGCCGTTCGAGCCCACCTCGTTCCATGGGCCGAGCAGACCGTAACCCGTCCGTAAGAG	3D	45848508	45848564	57	1.94e-15	94.737	82.6087	0	0	0	0	0	0	1	1	0	0	0	0	0	0	0	0	0	0	0	-	0	0	0	0	0	-	0	0	0	-	0	0	0	0	0	-	1	0	1	-	0
62928761	TGCAGGCGCGCGGCGGAGCGCCACGGCCCGCAGACGGCGCGGAGGCTCACGCGGTCGTCGTAGGAGGGA	3D	46193044	46192976	69	2.07e-21	94.203	100	0	0	0	0	0	0	1	1	1	1	0	0	0	0	0	0	0	0	0	1	0	0	0	0	1	0	-	-	0	0	0	0	0	0	0	0	-	0	1	-	0
62851442	TGCAGTTACAAGGTAGGGTTTCCTTTCGGCGCCGCGTGCGAGAGATCTCGAGTGAAGGACGTGGTCGGG	3D	46357208	46357145	69	5.56e-16	88.406	100	0	0	0	0	0	0	1	0	1	-	0	0	0	0	0	0	0	0	0	-	0	0	0	0	0	0	0	0	0	0	0	0	0	0	0	0	0	0	0	0	0
4311593	TGCAGTGGATGGGGGTAATAAACTAAGGTAAGCTAAGCTAAGCACAAGGAGGGACAGGGGTGCCCCTGA	3D	46672428	46672495	69	2.07e-21	95.652	100	0	0	0	0	0	0	1	0	0	0	0	0	0	0	0	0	0	0	0	-	0	0	0	0	0	0	0	0	0	0	0	0	0	0	0	0	0	0	0	0	0
4286005	TGCAGACTAGTTTGGACCTGTGGCCCACGGCCCATGCAGAGGAGTCGCGCCTGTGGCCCACGGCCTGCA	3D	47178236	47178304	69	4e-24	97.101	100	0	0	0	0	0	0	1	1	1	-	0	0	0	0	0	0	0	0	0	-	0	0	0	0	-	-	-	-	0	-	0	0	0	0	0	1	-	0	-	-	0
4312921	TGCAGCTTGCATATCTTCCGAATTGTTCTGGTGCCTCCCATGCGCGGGTGCATGGTCGATCGGCGACAA	3D	47267983	47268051	69	2.07e-21	94.203	100	0	0	0	0	0	0	1	-	1	-	0	0	0	0	0	0	0	0	0	1	0	0	0	0	-	0	0	1	0	0	0	0	0	0	0	1	-	0	0	0	0
62929447	TGCAGACCAACGGCGGCAGGAAGCTCTTACTGGTCCCACTGCCGCCGCCTCCGAGATCGGAAGAGCGGT	3D	48046587	48046535	53	8.25e-14	94.34	76.8116	0	0	0	0	0	0	1	1	1	1	0	0	0	0	0	0	0	0	0	-	0	0	0	0	-	-	-	1	0	1	0	0	0	0	0	1	1	0	-	1	0
4268694	TGCAGCGATGACCACACGAACACGGCGGCGAACCAGAGCGTCGAACCCTCCGAGATCGGAAGAGCGGTT	3D	48355848	48355798	51	5.21e-10	90.196	73.913	0	0	0	0	0	0	1	1	1	-	0	0	0	0	0	0	0	0	0	-	0	0	0	0	-	-	-	-	0	-	0	0	0	0	0	1	-	0	1	-	0
62847976	TGCAGCCCCAATGATCACCTCGCTTTCTTTCACAGTGGATAGGCTGGACAGCGTGGCAGCAGCATTCTC	3D	48435741	48435808	68	8.25e-14	86.765	98.5507	0	0	0	0	0	0	1	0	1	-	0	0	0	0	0	0	0	0	0	-	0	0	0	0	0	0	0	0	0	0	0	0	0	0	0	0	0	0	0	0	0
4293614	TGCAGGATCAATTCCGCCTCTCATCCTGCTGTTGAGTACCGAGATCGGAAGAGCGGTTCAGCAGGAATG	3D	48435742	48435705	38	2.7e-07	94.737	55.0725	0	0	0	0	0	0	1	0	1	-	0	0	0	0	0	0	0	0	0	1	0	0	0	0	0	0	0	0	0	0	0	0	0	0	0	0	0	0	0	0	0
62847657	TGCAGCAGGGCGGAGGAGCGTGGACGGTGGGGAAGGTGGCGGTGTGCAGCTCGGACCTGGCCAAGGGGC	3D	48488230	48488298	69	4e-24	97.101	100	0	0	0	0	0	0	1	1	0	0	0	0	0	0	0	0	0	0	0	1	0	0	0	0	-	-	-	1	0	-	0	0	0	0	0	-	-	0	-	-	0
62924124	TGCAGAGCCTGGCGCTCCAGAAGTAGAGCCCACCGAGATCGGAAGAGCGGTTCAGCAGGAATGCCGAGA	3D	48966934	48966976	43	3.29e-06	90.698	62.3188	0	0	0	0	0	0	1	1	1	1	0	0	0	0	0	0	0	0	0	1	0	0	0	0	1	1	0	-	0	1	0	0	0	0	0	1	-	0	-	-	0
62882100	TGCAGGGCCCTCCTGTTCCCATCGGCTCGCGCCAGCTCCAACCGAGATCGGAAGAGCGGTTCAGCAGGA	3D	49162455	49162412	44	7.73e-08	90.909	63.7681	0	0	0	0	0	0	1	0	1	-	0	0	0	0	0	0	0	0	0	-	0	0	0	0	0	0	0	0	0	0	0	0	0	0	0	0	0	0	0	0	0
4275908	TGCAGCAGGGCAGGAGCCAGCAGAGCAGCCTGTGGAGACTGCCCAGCCCGAGATCGGAAGAGCGGTTCA	3D	50222436	50222485	50	6.77e-15	98	72.4638	0	0	0	0	0	0	1	1	0	0	0	0	0	0	0	0	0	0	0	-	0	0	0	0	1	-	1	1	0	1	0	0	0	0	0	1	-	0	0	0	0
62902794	TGCAGCAGCGCGCGCGGGTCCACGAATGGCAGGCCCAGGTTGTTCCCGAGATCGGAAGAGCGGTTCAGC	3D	50222438	50222392	47	2.88e-13	97.872	68.1159	0	0	0	0	0	0	1	-	1	-	0	0	0	0	0	0	0	0	0	1	0	0	0	0	-	-	-	1	0	-	0	0	0	0	0	1	-	0	-	-	0
62920640	TGCAGCCAGCGGTGGAGGGAGCTGCCCCGCACCACGGCCCGAGATCGGAAGAGCGGTTCAGCAGGAATG	3D	50693028	50692988	41	6.34e-09	95.122	59.4203	0	0	0	0	0	0	1	1	1	1	0	0	0	0	0	0	0	0	0	-	0	0	0	0	-	-	-	1	0	-	0	0	0	0	0	1	-	0	-	-	0
62913187	TGCAGCGCCCTGGCCAGGACGGCCTCCTCCGACGCCGCGTCGGTGACCTCGAAGCGGCAGCCCGCGACG	3D	50695455	50695523	69	3.28e-25	98.551	100	0	0	0	0	0	0	1	-	1	-	0	0	0	0	0	0	0	0	0	-	0	0	0	0	1	-	-	1	0	-	0	0	0	0	0	1	0	0	1	0	0
62871085	TGCAGACGGATGCCGCGTCGAGTCCATGGCCGACCTCCTCGTGCAAGGTAGCGCTTCCTGCCTTCATCT	3D	51250270	51250338	69	3.28e-25	98.551	100	0	0	0	0	0	0	1	1	1	-	0	0	0	0	0	0	0	0	0	-	0	0	0	0	-	-	-	1	0	-	0	0	0	0	0	-	-	0	1	-	0
62847255	TGCAGCAAACCAAAAGTTGGGCACATAAGCTCTTACTTCTCTTGTTACCAGCCTTCTCCACCTCCTTCC	3D	51250665	51250596	70	3.08e-19	92.857	101.449	0	0	0	0	0	0	1	1	1	-	0	0	0	0	0	0	0	0	0	-	0	0	0	0	0	-	-	1	0	0	0	0	0	0	0	-	-	0	0	-	0
62803815	TGCAGAAAAAAACATTATATGCCGAGGGCACGTAGGGTGCTTGTTAAAGGCTGAAAAGTACTCGGCATA	3D	54956959	54956894	69	7.23e-21	95.652	100	0	0	0	0	0	0	1	1	-	0	0	0	0	0	0	0	0	0	0	-	0	0	0	0	0	0	1	-	0	0	0	0	0	0	0	1	-	0	1	-	0
62850932	TGCAGTCCGCGGCGACCCACCTCGAGCACGCGTCCGACCACCTCTCCGCTTTCATCGTCAACGCGGTGG	3D	55453830	55453898	69	8.81e-20	92.754	100	0	0	0	0	0	0	1	1	1	-	0	0	0	0	0	0	0	0	0	-	0	0	0	0	-	-	-	1	0	-	0	0	0	0	0	-	-	0	-	-	0
62937554	TGCAGGATGCACCACACGTCCAAGTGAATCTGTCGTTGTCACGCTGAATCATCTCGCTCCCACATAAGA	3D	56375181	56375249	69	4e-24	97.101	100	0	0	0	0	0	0	1	0	-	1	0	0	0	0	0	0	0	0	0	-	0	0	0	0	0	0	0	0	0	0	0	0	0	0	0	0	0	0	0	0	0
62937553	TGCAGGATGCACCACGCGTTCAAGTGAAACTGTCGTTGTCACGCTGAATCATCTCGCTCCCACGTAAGA	3D	56375181	56375249	69	4e-24	97.101	100	0	0	0	0	0	0	1	1	1	-	0	0	0	0	0	0	0	0	0	-	0	0	0	0	-	-	-	1	0	-	0	0	0	0	0	1	-	0	1	-	0
4291221	TGCAGCCCTTCAGGGACGACGCAGCTGCATACAAAGAGATCCATCAGACAGATATCCCGAGATCGGAAG	3D	58660004	58660061	58	3.08e-19	98.276	84.058	0	0	0	0	0	0	1	0	1	1	0	0	0	0	0	0	0	0	0	1	0	0	0	0	0	0	0	0	0	0	0	0	0	0	0	0	0	0	0	0	0
62879333	TGCAGCTTGCGGCGGAGGAGCTGCTGCCGGGGGCACCCCCTCGGTAACAGCAGGAGGAGGAGGAGCAGG	3D	59346538	59346474	65	3.08e-19	93.846	94.2029	0	0	0	0	0	0	1	0	1	0	0	0	0	0	0	0	0	0	0	-	0	0	0	0	0	0	0	0	0	0	0	0	0	0	0	0	0	0	0	0	0
62889908	TGCAGTGCAGGAGTAGTAGAGTAAAACTGTGTGCACGGGTGAACAGTGTGGGATCTTGTGCAGCTTGTC	3D	60064851	60064916	66	2.52e-20	95.455	95.6522	0	0	0	0	0	0	1	-	1	-	0	0	0	0	0	0	0	0	0	-	0	0	0	0	0	0	0	1	0	-	0	0	0	0	0	-	-	0	-	1	0
100538169	TGCAGCTGCTGGTAGCCGCCCATGCTCTCCTTCGTCCCCGTCGACGGCTCGGCCAGTCTGCGGATGTAA	3D	61822512	61822580	69	3.28e-25	98.551	100	0	0	0	0	0	0	1	0	0	0	0	0	0	0	0	0	0	0	0	-	0	0	0	0	0	0	0	0	0	0	0	0	0	0	0	0	0	0	0	0	0
100616156	TGCAGCCCTGACCTATCTGTCTGACCCTCCCTGCACCCTTTGATTCCCTCTCCTGTTCATCTCTCCCTA	3D	61838584	61838651	68	1.4e-23	97.059	98.5507	0	0	0	0	0	0	1	-	0	0	0	0	0	0	0	0	0	0	0	1	0	0	0	0	0	0	0	0	0	0	0	0	0	0	0	0	0	0	0	0	0
62842098	TGCAGGTTTGATCGGGACTTGCGGTGGAGGACGGGGGTGAACATCGTGCCGAGATCGGAAGAGCGGTTC	3D	61937398	61937447	50	1.59e-16	100	72.4638	0	0	0	0	0	0	1	0	1	1	0	0	0	0	0	0	0	0	0	1	0	0	0	0	0	0	0	0	0	0	0	0	0	0	0	0	0	0	0	0	0
62890062	TGCAGTGTGAGATATTGACAGTTTGGGTTTATATGATGGTTGACTTGCAGATATGGTAAGCTAGTTCAA	3D	61942492	61942426	67	2.52e-20	94.03	97.1014	0	0	0	0	0	0	1	-	1	-	0	0	0	0	0	0	0	0	0	-	0	0	0	0	0	-	0	-	0	-	0	0	0	0	0	1	1	0	-	1	0
62899934	TGCAGGTGGGTGCTGCGCCTCTCAAGAAGAGCTTCAGCATGGAGTGCCTGTCGTCGTCGGCGTCGGCCT	3D	62461071	62461139	69	4e-24	97.101	100	0	0	0	0	0	0	1	-	1	0	0	0	0	0	0	0	0	0	0	-	0	0	0	0	-	0	-	0	0	-	0	0	0	0	0	-	0	0	-	0	0
4290256	TGCAGATGGAATGTCGATACGCCTTTTTCTTGCAATTTGCAAGCTCTACAAATGGCTTTTGTGGCGAGA	3D	63037915	63037857	60	1.59e-16	95	86.9565	0	0	0	0	0	0	1	1	1	0	0	0	0	0	0	0	0	0	0	-	0	0	0	0	0	-	0	-	0	-	0	0	0	0	0	1	1	0	-	0	0
4268866	TGCAGGTGGTTGCTTGCGCGGGGCCATGTCTCCCGAATCTACACTTGCCCGAGATCGGAAGAGCGGTTC	3D	63051746	63051696	51	2.36e-14	96.078	73.913	0	0	0	0	0	0	1	1	1	1	0	0	-	0	0	0	0	0	0	1	0	0	0	0	-	-	-	-	0	-	0	0	0	0	0	1	-	0	0	-	0
4280268	TGCAGCTCGATCTTATCCCATCGCATGGGTGGAGCGGCTCCGAGATCGGAAGAGCGGTTCAGCAGGAAT	3D	63143614	63143574	41	5.21e-10	97.561	59.4203	0	0	0	0	0	0	1	1	1	1	0	0	0	0	0	0	0	0	0	-	0	0	0	0	-	-	-	1	0	-	0	0	0	0	0	1	1	0	1	-	0
4297039	TGCAGCAGCAGAGAATCAAGGATCGAAATGGGAAGCCACGCCCCGAGATCGGAAGAGCGGTTCAGCAGG	3D	63587127	63587083	45	4.27e-11	95.556	65.2174	0	0	0	0	0	0	1	1	1	1	0	0	0	0	0	0	0	0	0	1	0	0	0	0	-	-	-	1	0	1	0	0	0	0	0	1	-	0	-	-	0
4277926	TGCAGCAAGAGCGGTACAGCAGCACGGAGGATTCCCGGAGCGACCACGGCGTGGCGCCCTACTACAGCC	3D	63905071	63905139	69	2.07e-21	94.203	100	0	0	0	0	0	0	1	1	1	1	0	0	0	0	0	0	0	0	0	1	0	0	0	0	-	1	-	1	0	1	0	0	0	0	0	1	-	0	-	0	0
4288637	TGCAGATACAAGCAAGAAACCGCGCACGCGCACGTTTGTCACGGTCGGCTAGAACAACGCGACCTCGGA	3D	63905074	63905002	73	2.52e-20	91.781	105.797	0	0	0	0	0	0	1	-	-	-	0	0	0	0	0	0	0	0	0	-	0	0	0	0	-	-	-	1	0	0	0	0	0	0	0	-	-	0	-	-	0
4298902	TGCAGTTTCTCTTGCTTTGTGTAAACATGTTTGTGCGTGCATGGGAAGCTCAAGGAAGATTTTAGTACT	3D	63905984	63906052	69	3.28e-25	98.551	100	0	0	0	0	0	0	1	1	-	-	0	0	0	0	0	0	0	0	0	-	0	0	0	0	-	-	-	-	0	-	0	0	0	0	0	1	0	0	1	1	0
4286578	TGCAGCTCTGCATGCGTTTTCCAGCGTTGGCACGATCGCACCAACCGCGCGCGGCGTTCTTCTTTACTG	3D	64244439	64244512	74	2.07e-21	91.892	107.246	0	0	0	0	0	0	1	1	1	-	0	0	0	0	0	0	0	0	0	-	0	0	0	0	-	-	-	1	0	-	0	0	0	0	0	1	-	0	1	-	0
62851060	TGCAGTCTTACATGCATCACTTCAACAGCAACATGTGCCACTTTTGCTAGATGAAAAATATATAGCATG	3D	64318392	64318324	69	2.88e-13	85.507	100	0	0	0	0	0	0	1	1	1	0	0	0	0	0	0	0	0	0	0	1	0	0	0	0	0	-	0	-	0	-	0	0	0	0	0	1	1	0	0	1	0
62804613	TGCAGATGGCCGTGCAGTACGCACCGAAGTTCCCAGCTGGAGCGTGCATGCGCTCCCCTTGACCGAGAT	3D	64467104	64467039	66	3.75e-18	92.424	95.6522	0	0	0	0	0	0	1	1	1	-	0	0	0	0	0	0	0	0	0	-	0	0	0	0	-	-	-	1	0	-	0	0	0	0	0	-	-	0	-	-	0
4301751	TGCAGCGTCAGACAAAACACAAACAAACGAAGCTTACTTCCTCGTCCAACAACATCCAGAGCACCGTAA	3D	64493377	64493302	78	1.01e-12	82.051	113.043	0	0	0	0	0	0	1	1	1	-	0	0	0	0	0	0	0	0	0	-	0	0	0	0	-	-	-	1	0	1	0	0	0	0	0	1	0	0	-	1	0
62903412	TGCAGCTTCAGCTTGACGCCGCGCTAAGTTGAGTCGACGGAGGTCCAACCCTGTAGGCCGAGATCGGAA	3D	64885835	64885897	63	1.94e-15	90.476	91.3043	0	0	0	0	0	0	1	0	1	1	0	0	0	0	0	0	0	0	0	1	0	0	0	0	0	0	0	0	0	0	0	0	0	0	0	0	0	0	0	0	0
62914025	TGCAGGCGTCGGTGGACGCGGACGGGACCTTCACCGACGTCTGCGTCGGCCCAGGCGCCATGGCCGACG	3D	66375892	66375824	69	3.28e-25	98.551	100	0	0	0	0	0	0	1	1	1	-	0	0	0	0	0	0	0	0	0	1	0	0	0	0	-	-	-	-	0	-	0	0	0	0	0	1	-	0	-	1	0
62872081	TGCAGGAGCTGCTCGCCCTTCTCGGCGCCAAGTCCCGCAAGGACCTCGCCAAGATCGTCCGCGGCCTGG	3D	66848017	66848081	65	4.87e-23	98.462	94.2029	0	0	0	0	0	0	1	1	1	-	0	0	0	0	0	0	0	0	0	-	0	0	0	0	-	1	-	1	0	1	0	0	0	0	0	1	-	0	1	-	0
62846881	TGCAGAGTCGCGCCCTGGGCGCCCGCGGACGTGAGGGCGAGCGCGGCGTAGATGGACAGCGGCGAGAAG	3D	66848018	66847950	69	4e-24	97.101	100	0	0	0	0	0	0	1	-	1	-	0	0	0	0	0	0	0	0	0	1	0	0	0	0	-	-	-	-	0	-	0	0	0	0	0	-	-	0	0	-	0
62888691	TGCAGGCCAAACAATTAAAGCTAATTCAGTTTCAACTCGATCTCAAGAACGAACATGTAGCTATAGGGT	3D	67565228	67565287	60	1.59e-16	93.333	86.9565	0	0	0	0	0	0	1	1	1	1	0	0	0	0	0	0	0	0	0	-	0	0	0	0	-	0	1	-	0	0	0	0	0	0	0	1	0	0	-	-	0
62934893	TGCAGCGCCGTCATCATCGGGTTCTCCAAGCCAAACACCATGCCCGCCATTGTCGCTCGCGGATCTCGA	3D	68927972	68927904	69	1.7e-22	95.652	100	0	0	0	0	0	0	1	-	1	-	0	0	0	0	0	0	0	0	0	-	0	0	0	0	0	-	0	-	0	1	0	0	0	0	0	-	0	0	-	-	0
4296475	TGCAGAAGTGGGCAATGGATCCTGCGTCATTCACAGATCGCAGCTGCCGAGATCGGAAGAGCGGTTCAG	3D	69597924	69597973	50	4.27e-11	94	72.4638	0	0	0	0	0	0	1	1	1	-	0	0	0	0	0	0	0	0	0	1	0	0	0	0	-	-	-	-	0	1	0	0	0	0	0	1	-	0	-	1	0
4327985	TGCAGAACGTGTTCATGCGCCTGACGTTCGACCTCACGGCGATGTTCATATTCGGTACAGATCCCGAGA	3D	70002290	70002225	66	1.7e-22	96.97	95.6522	0	0	0	0	0	0	1	1	1	1	0	0	0	0	-	0	0	0	0	-	0	0	0	0	-	-	-	1	0	-	0	0	0	0	0	1	-	0	-	-	0
4321387	TGCAGCTTCCTCCCGCGGAACACCTCCACCTCCGCCGCGTACGTCGCCGTCACCGTCTTGTGGTCCAGC	3D	70813284	70813219	66	7.23e-21	95.455	95.6522	0	0	0	0	0	0	1	1	1	-	0	0	0	0	0	0	0	0	0	-	0	0	0	0	-	-	-	-	0	-	0	0	0	0	0	1	1	0	-	-	0
4298457	TGCAGCACAATCAGCTGGACCTCGCCGCCAGAGGCCAGACCACAAACTTCTCAGCCAAAACCATCGCCG	3D	72044505	72044437	69	4e-24	97.101	100	0	0	0	0	0	0	1	1	1	-	0	0	0	0	0	0	0	0	0	-	0	0	0	0	-	-	-	-	0	-	0	0	0	0	0	1	-	0	-	-	0
62804806	TGCAGCAATTTGAACGAGGGGCGGGGGATGAAATCGCATCGGAGCCGCCGCCGACCGCGAGGGGCACCC	3D	75226318	75226381	64	5.56e-16	90.625	92.7536	0	0	0	0	0	0	1	1	1	-	0	0	0	0	0	0	0	0	0	-	0	0	0	0	0	-	0	1	0	-	0	0	0	0	0	-	1	0	1	-	0
62804876	TGCAGCACGGACCGCCACACAAACGCCTGAATTGTAGCCAGCGCTCGCCCAGCCATGCCTGCTGACCAC	3D	76008710	76008778	69	1.7e-22	95.652	100	0	0	0	0	0	0	1	-	1	-	0	0	0	0	0	0	0	0	0	1	0	0	0	0	-	0	-	-	0	-	0	0	0	0	0	0	0	0	0	1	0
4317043	TGCAGCATTCCTGCCCCCGACCCACCCATGGCGGCCGCCAAGTCCGTCGACCGAGATCGGAAGAGCGGT	3D	79490864	79490812	53	3.75e-18	100	76.8116	0	0	0	0	0	0	1	1	1	-	0	0	0	0	0	0	0	0	0	1	0	0	0	0	-	-	-	1	0	1	0	0	0	0	0	-	-	0	1	-	0
62934396	TGCAGCAGCCCGCCGTCGTCCGTGAACCCCAGGCGTCCCGCGAGCGGGTAGTACTGCACCAGGGCCTGC	3D	79497819	79497751	69	1.7e-22	95.652	100	0	0	0	0	0	0	1	1	1	-	0	0	0	0	0	0	0	0	0	-	0	0	0	0	0	-	-	-	0	-	0	0	0	0	0	1	-	0	0	0	0
62886153	TGCAGACGGCCCGCACGAAGACGGCCAGGGACAGCTCGAGGCTGAAGCGCGGCGCGTTGCCCCCGTGGT	3D	79691483	79691417	67	1.07e-18	92.537	97.1014	0	0	0	0	0	0	1	1	1	-	0	0	0	0	0	0	0	0	0	-	0	0	0	0	-	-	-	-	0	-	0	0	0	0	0	-	-	0	-	-	0
4304530	TGCAGGGGCGAAGGTGACGGTGCCCTTGTCAAGGTCGTAGCCAACGTGAAAGTTCTGCTGCGCGATGTT	3D	80484520	80484587	68	1.15e-24	98.529	98.5507	0	0	0	0	0	0	1	1	1	-	0	0	0	0	0	0	0	0	0	-	0	0	0	0	-	-	-	-	0	-	0	0	0	0	0	1	-	0	0	-	0
4286545	TGCAGGGTGCGCAGCTCGACGATGTCGGCGTGGCCCACCTTCCGAGATCGGAAGAGCGGTTCAGCAGGA	3D	81007435	81007392	44	2.88e-13	100	63.7681	0	0	0	0	0	0	1	0	1	1	0	0	0	0	0	0	0	0	0	1	0	0	0	0	0	0	0	0	0	0	0	0	0	0	0	0	0	0	0	0	0
62839858	TGCAGGTACAAACTGCCGAAATCACCAAGCCCAACACTTGTTCCTAGTTTTCTTCTCAATTATGTGGCT	3D	81443244	81443176	69	7.72e-27	100	100	0	0	0	0	0	0	1	0	1	1	0	0	0	0	0	0	0	0	0	1	0	0	0	0	0	0	0	0	0	0	0	0	0	0	0	0	0	0	0	0	0
62919610	TGCAGTGGGAGGCGCCGAGGGAGCCGCTCTGCCAGACCCAGGCGGACTGCGAGGACGGCGCCAACGCCA	3D	81870301	81870369	69	1.7e-22	95.652	100	0	0	0	0	0	0	1	0	1	1	0	0	0	0	0	0	0	0	0	1	0	0	0	0	0	0	0	0	0	0	0	0	0	0	0	0	0	0	0	0	0
62838968	TGCAGCGGCGCATCAATGGCGTGAGAACGACTGGGAGAGACGTAGCAGTATCAGCCTCGGGGTGCCAGC	3D	81889232	81889300	69	8.81e-20	92.754	100	0	0	0	0	0	0	1	0	1	-	0	0	0	0	0	0	0	0	0	1	0	0	0	0	0	0	0	0	0	0	0	0	0	0	0	0	0	0	0	0	0
62840381	TGCAGTGCCTGCGCTTCTAGAAATTTACTAGCCCGTTTAGTTGCTTATATCAAACTTTACTCTTTCACC	3D	82149847	82149783	65	1.15e-24	100	94.2029	0	0	0	0	0	0	1	0	1	1	0	0	0	0	0	0	0	0	0	-	0	0	0	0	0	0	0	0	0	0	0	0	0	0	0	0	0	0	0	0	0
62841584	TGCAGCTGCGGCGAGGAGTGGGCAGTGGCTAGGGTTTTGGCGGGCCGAGATCGGAAGAGCGGTTCAGCA	3D	82150217	82150261	45	3.51e-12	97.778	65.2174	0	0	0	0	0	0	1	0	1	1	0	0	0	0	0	0	0	0	0	1	0	0	0	0	0	0	0	0	0	0	0	0	0	0	0	0	0	0	0	0	0
62840783	TGCAGAGAAGACGCTGGTACATGCCACAGCTGCGACGGCCGCCGAGATCGGAAGAGCGGTTCAGCAGGA	3D	82607031	82606984	48	9.42e-07	87.5	69.5652	0	0	0	0	0	0	1	0	1	-	0	0	0	0	0	0	0	0	0	-	0	0	0	0	0	0	0	0	0	0	0	0	0	0	0	0	0	0	0	0	0
4297086	TGCAGGGCGACGAACACGCACTGTGTGAGTACTATGAGGGCAAGGAGGAACCATCCCTTGGACACGGAC	3D	82812623	82812691	69	1.7e-22	95.652	100	0	0	0	0	0	0	1	0	1	1	0	0	0	0	0	0	0	0	0	1	0	0	0	0	0	0	0	0	0	0	0	0	0	0	0	0	0	0	0	0	0
62923517	TGCAGTGGAGACCTCGAACCGTAGGTAGCAGTCCAAGCGCACCACCGCGGCCGCCACGCCGCCGTCGCC	3D	83651784	83651852	69	1.7e-22	95.652	100	0	0	0	0	0	0	1	0	1	1	0	0	0	0	0	0	0	0	0	-	0	0	0	0	0	0	0	0	0	0	0	0	0	0	0	0	0	0	0	0	0
100502199	TGCAGCTGATCCGCCACAGCACGTTGCCCACCACCTGGGGGAGGAGGAAGAAGTCCTGCGCGAGGCCGA	3D	83874959	83875026	68	3.08e-19	92.647	98.5507	0	0	0	0	0	0	1	0	0	0	0	0	0	0	0	0	0	0	0	-	0	0	0	0	0	0	0	0	0	0	0	0	0	0	0	0	0	0	0	0	0
62926747	TGCAGTTCGTCGGCGCGTTCCTGCTGCCGCTGTTTGCCGTGGCTTCGTCTTTTGATCCGTTCCACCGAG	3D	83877795	83877729	67	4.87e-23	97.015	97.1014	0	0	0	0	0	0	1	0	1	-	0	0	0	0	0	0	0	0	0	1	0	0	0	0	0	0	0	0	0	0	0	0	0	0	0	0	0	0	0	0	0
4313832	TGCAGCCAGATCTTCCCGCACTTCCAGGCCAAGTCCAAGCTCCTCCACGCGCGGCTGGCTGATTCCCCC	3D	84060825	84060890	66	1.7e-22	96.97	95.6522	0	0	0	0	0	0	1	0	1	-	0	0	0	0	0	0	0	0	0	-	0	0	0	0	0	0	0	0	0	0	0	0	0	0	0	0	0	0	0	0	0
62917994	TGCAGCAGCCTGTCCTCCGCGTGCCGCTTCCCGCGGTTGAGCTCCTCCAGCTGGCTGACCAGGCCGAGA	3D	84061000	84060935	66	1.7e-22	96.97	95.6522	0	0	0	0	0	0	1	0	1	1	0	0	0	0	0	0	0	0	0	1	0	0	0	0	0	0	0	0	0	0	0	0	0	0	0	0	0	0	0	0	0
4280201	TGCAGGTGCGGCGCCCCCTCCTCCGTCTCCACCTTCCCAGCCCGAGATCGGAAGAGCGGTTCAGCAGGA	3D	86380877	86380919	43	4.27e-11	97.674	62.3188	0	0	0	0	0	0	1	1	1	1	0	0	0	0	0	0	0	0	0	1	0	0	0	0	-	-	0	1	0	-	0	0	0	0	0	1	-	0	-	-	0
4265930	TGCAGAGCCTGTCTATCTAACCTCGGTTTACTCCTAATAATAGCCGAGATCGGAAGAGCGGTTCAGCAG	3D	86970835	86970791	45	4.27e-11	95.556	65.2174	0	0	0	0	0	0	1	1	1	-	0	0	0	0	0	0	0	0	0	-	0	0	0	0	-	-	0	-	0	-	0	0	0	0	0	1	-	0	-	-	0
62903947	TGCAGGTGACTCGGTTGTCGGAGCATCTTTTCTAGCTGCATGCCGAGATCGGAAGAGCGGTTCAGCAGG	3D	90344672	90344730	59	5.21e-10	86.441	85.5072	0	0	0	0	0	0	1	1	1	-	0	0	0	0	0	0	0	0	0	-	0	0	0	0	1	-	0	-	0	-	0	0	0	0	0	1	1	0	-	1	0
4306927	TGCAGGAAGGACCTTCTTGCTGCGCGACGCCACTTTCAACGGGCCCTGCAAGTCGCTCATCACCATGCA	3D	90417158	90417090	69	3.28e-25	98.551	100	0	0	0	0	0	0	1	1	-	1	-	0	0	0	0	0	0	0	0	-	0	0	0	0	1	0	0	-	0	0	0	0	0	0	0	-	0	0	1	0	0
4263648	TGCAGCGCGGGGCGGAAGTAGGTGACCATGAGCTCGGCCGTCCGAGATCGGAAGAGCGGTTCAGCAGGA	3D	93043356	93043314	43	4.27e-11	97.674	62.3188	0	0	0	0	0	0	1	1	1	1	0	0	0	0	0	0	0	0	0	1	0	0	0	0	-	-	0	1	0	-	0	0	0	0	0	1	-	0	1	-	0
62874995	TGCAGTACTAGCATCAGAGTTGAGAAGCAGAACGACAGAAATGTGCCATCTGTTGCACCGTCTCTGGAG	3D	94606552	94606499	55	6.34e-09	89.091	79.7101	0	0	0	0	0	0	1	1	1	-	0	0	0	0	0	0	0	0	0	1	0	0	0	0	-	-	0	-	0	-	0	0	0	0	0	1	-	0	0	-	0
4309341	TGCAGAACGTGTGCTGGCTGGAGGTCCAAGGGAAGCTGGAGCTGTCCCATCTCACGCCAGGAGTCACCT	3D	94869478	94869410	69	4e-24	97.101	100	0	0	0	0	0	0	1	0	1	-	0	0	0	0	0	0	0	0	0	-	0	0	0	0	0	0	0	0	0	0	0	0	0	0	0	0	0	0	0	0	0
62887755	TGCAGCGGAGGATCTTCCCTTCCTTCTTTAGCTGTTGCTTTCTGAAAGTGTGTGCGGCGATGGGGATGC	3D	95957552	95957484	69	2.07e-21	94.203	100	0	0	0	0	0	0	1	1	1	0	0	0	0	0	0	0	0	0	0	-	0	0	0	0	-	0	0	-	0	-	0	0	0	0	0	-	-	0	-	1	0
4280614	TGCAGCAAATGACTCTTCTTCTCTTGCATGGCCTCATTCCCAGTTGTGACGCATGGTTCTTGGCAAGGC	3D	96066311	96066377	67	2.07e-21	95.522	97.1014	0	0	0	0	0	0	1	1	1	-	0	0	0	0	0	0	0	0	0	1	0	0	0	0	-	-	0	-	0	-	0	0	0	0	0	1	-	0	0	-	0
4289487	TGCAGGTTCACGTCCGAACTCGGGGGGCAGTTTGGCGATTTCTCGGCGTCCCTCGGAGGAGCGGCTGCC	3D	96506841	96506773	69	1.7e-22	95.652	100	0	0	0	0	0	0	1	1	1	-	0	0	0	0	0	0	0	0	0	-	0	0	0	0	-	-	0	1	0	-	0	0	0	0	0	1	-	0	-	-	0
62847297	TGCAGCAACGAGCTCAATGTGCATCCTGAGAAGCAAGAACATCACATGGCCGCATGGTTTGCCTTCCCA	3D	96513536	96513590	55	3.51e-12	90.909	79.7101	0	0	0	0	0	0	1	-	1	-	0	0	0	0	0	0	0	0	0	-	0	0	0	0	-	-	0	-	0	0	0	0	0	0	0	-	-	0	1	0	0
62888390	TGCAGGAAGCTACTAGCTAGGACCAGAATTATCTGCACCTAGCCATGGTGAAGCTAGCCACGGCGCGGG	3D	96526756	96526688	69	1.7e-22	95.652	100	0	0	0	0	0	0	1	0	1	1	0	0	0	0	0	0	0	0	0	1	0	0	0	0	0	0	0	0	0	0	0	0	0	0	0	0	0	0	0	0	0
4276966	TGCAGCGTGCGGCGAGATCTTTGTTTCCCCGACGGATACATCGTCCGCATGAACGATACCGAGATCGGA	3D	98466497	98466555	59	1.07e-18	96.61	85.5072	0	0	0	0	0	0	1	1	1	1	0	0	0	0	0	0	0	0	0	1	0	0	0	0	1	-	0	1	0	-	0	0	0	0	0	1	-	0	-	-	0
62873380	TGCAGCTGCGGCGGCAGCGTCCTCGAGGAGGGCGCAAGGGAAGGCGAAGCCGCCGAAGAAGCGGTCCAT	3D	100992918	100992986	69	4e-24	97.101	100	0	0	0	0	0	0	1	1	1	-	0	0	0	0	0	0	0	0	0	-	0	0	0	0	0	0	0	-	0	1	0	0	0	0	0	1	0	0	-	1	0
4317156	TGCAGCGCTGACTAGGAGCTCCCCACTTTTTCACTCCCTTTGCTCACGCACGTCCACCCCCAACGTTTG	3D	101638368	101638436	69	4e-24	97.101	100	0	0	0	0	0	0	1	1	-	-	0	0	0	0	0	0	0	0	0	1	0	0	0	0	1	-	0	1	0	-	0	0	0	0	0	1	1	0	1	-	0
4274736	TGCAGGCGATGCATGGGACGAAATTTCTGGCAGACCATATTTGGCAGTTCAACATGCAAACCGAGATCG	3D	103169763	103169701	63	7.23e-21	96.825	91.3043	0	0	0	0	0	0	1	1	1	-	0	0	0	0	0	0	0	0	0	-	0	0	0	0	-	-	0	-	0	-	0	0	0	0	0	1	-	0	1	-	0
4281927	TGCAGATGCGCCTGACGATGGTTGACATGATTTGATGCGTATCTCTTGCCCCGAGCCGCAGGTCATTCT	3D	104135994	104136067	74	2.07e-21	91.892	107.246	0	0	0	0	0	0	1	-	1	-	0	0	0	0	0	0	0	0	0	-	0	0	0	0	-	-	0	-	0	-	0	0	0	0	0	1	-	0	-	1	0
62898675	TGCAGCTCCCTGACACCTGGGGCCCACCATCCGCCCTTTCCAAGATTCCCCGCATCCCGCCACGTGGCC	3D	105929085	105929152	70	4.56e-17	92.857	101.449	0	0	0	0	0	0	1	-	0	0	0	0	0	0	0	0	0	0	0	-	0	0	0	0	-	-	0	-	0	-	0	0	0	0	0	1	-	0	-	-	0
62848751	TGCAGCTCACCAGCTCCACGGTAACTCACCATGGCGACGTCTCCTTCCCCTAAGAAGGTACTACTATAC	3D	108922492	108922434	59	2.36e-14	91.525	85.5072	0	0	0	0	0	0	1	0	1	1	0	0	0	0	0	0	0	0	0	1	0	0	0	0	0	0	0	0	0	0	0	0	0	0	0	0	0	0	0	0	0
62913452	TGCAGCTCCTTCCTCGCCCGCATCTGGAACAACAACACCGCCACCGTACGTCCTCCGATCTCCCTAGTA	3D	109752006	109752074	69	3.28e-25	98.551	100	0	0	0	0	0	0	1	1	-	-	0	0	0	0	0	0	0	0	0	1	0	0	0	0	-	-	0	-	0	-	0	0	0	0	0	1	-	0	-	0	0
62807909	TGCAGTTCTGTAAGGTCTCGATGTGGCTGCAATGGTGCAGGGGGCAAGAATGGGGCGCCTCGCCGAGGA	3D	110041093	110041163	71	2.52e-20	92.958	102.899	0	0	0	0	0	0	1	1	-	0	0	0	0	0	0	0	0	0	0	1	0	0	0	0	-	-	0	-	0	-	0	0	0	0	0	0	-	0	-	1	0
4287918	TGCAGGGATGCTGAGGCAGAAGCCGAGGGCGTGCTGCGGGGCGCCGAGATCGGAAGAGCGGTTCAGCAG	3D	110725616	110725571	46	2.36e-14	100	66.6667	0	0	0	0	0	0	1	1	1	1	0	0	0	0	0	0	0	0	0	1	0	0	0	0	-	-	0	-	0	-	0	0	0	0	0	1	-	0	1	-	0
62849643	TGCAGGCATCAAGAATGAAGAATCGTTCTTCGCCGCCTTGCACCAGCTAGCTAGCAGGCTCGTCGTCTT	3D	110764401	110764337	65	2.36e-14	87.692	94.2029	0	0	0	0	0	0	1	1	1	-	0	0	0	0	0	0	0	0	0	1	0	0	0	0	-	-	0	1	0	1	0	0	0	0	0	1	1	0	-	1	0
62926538	TGCAGGTGACTCAGAAGGAGGTTCCCACGCACAAGGCGATGGGGGTGCCGCTAAACGCGTACATGCTCC	3D	110878188	110878120	69	3.28e-25	98.551	100	0	0	0	0	0	0	1	1	-	-	0	0	0	0	0	0	0	0	0	1	0	0	0	0	-	-	0	-	0	-	0	0	0	0	0	-	-	0	0	0	0
4298119	TGCAGCCGCACGGTGAAAGGCCGCGTCTCTTTTCGCAAAGCGATTAAAGGCAGCCCCCGAGATCGGAAG	3D	111074146	111074204	59	1.07e-18	96.61	85.5072	0	0	0	0	0	0	1	-	1	-	0	0	0	0	0	0	0	0	0	1	0	0	0	0	-	-	0	1	0	-	0	0	0	0	0	1	1	0	1	-	0
62811855	TGCAGGAGGCTACAGGCCGATCGGGGTCATCATCAACTCGACCAGACTGTGTGCCCGAGCGCGCCTGCT	3D	112248389	112248322	68	2.7e-26	100	98.5507	0	0	0	0	0	0	1	1	1	-	0	0	0	0	0	0	0	0	0	-	0	0	0	0	-	-	0	1	0	-	0	0	0	0	0	1	-	0	-	-	0
4282895	TGCAGCTTCGGTTTCCCAAAGCCATTTCCTCCACCATGTCCACATACATCACGCCGTTTCAGCCCGAGA	3D	112442183	112442248	66	8.81e-20	93.939	95.6522	0	0	0	0	0	0	1	1	1	1	0	0	0	0	0	0	0	0	0	-	0	0	0	0	-	-	0	-	0	-	0	0	0	0	0	1	-	0	1	-	0
4265242	TGCAGATTCAGAGTAAAGTCAAAAAAGAACCTTGAATTCGTACTCTCACTGACAATGCCGAGATCGGAA	3D	113479025	113478960	66	2.88e-13	89.394	95.6522	0	0	0	0	0	0	1	1	0	0	0	0	0	0	0	0	0	0	0	-	0	0	0	0	-	-	0	-	0	-	0	0	0	0	0	1	-	0	1	-	0
4280256	TGCAGTCGCTGCGCGCGCGGTGGAAGAAACGAGGCGCGCAGACAGACGGGGAAAGCAGACGCCGAGATC	3D	113968345	113968286	64	4.56e-17	92.188	92.7536	0	0	0	0	0	0	1	1	1	1	0	0	0	0	0	0	0	0	0	1	0	0	0	0	-	-	0	-	0	-	0	0	0	0	0	1	-	0	1	-	0
62804039	TGCAGAATTCGGAGCTTAGTCCATGTCTCCTAGCCTCGACAGCAACCGCACATGAAAGTATTGATGAAA	3D	113984835	113984766	70	5.94e-22	95.714	101.449	0	0	0	0	0	0	1	1	-	-	0	0	0	0	0	0	0	0	0	1	0	0	0	0	-	-	0	-	0	-	0	0	0	0	0	1	-	0	0	-	0
62849194	TGCAGCTTTGCTGCCGGCGCGTCCTCGTGGTCGCCGTGGCGGTGGCGGTCCTGAGCGCGGCTAACCCGC	3D	114094015	114093947	69	1.07e-18	91.304	100	0	0	0	0	0	0	1	1	1	1	0	0	0	0	0	0	0	0	0	1	0	0	0	0	0	-	0	1	0	1	0	0	0	0	0	1	-	0	-	-	0
4301142	TGCAGCGTCACCACGCGCCATGCGCCGACGACCGCGCTGGCCGACGCGACATGCTCGTCTCTCAGGATG	3D	114593580	114593513	68	5.94e-22	95.588	98.5507	0	0	0	0	0	0	1	1	1	-	0	0	0	0	0	0	0	0	0	-	0	0	0	0	-	-	0	1	0	-	0	0	0	0	0	1	1	0	-	-	0
4274253	TGCAGCTCCGTCGCCTTCTTCGCTTGCTGTGCCATTGCTCGCGGTCTGCTCGTAACAAGTCTTCGAAGT	3D	114746222	114746286	65	2.52e-20	95.385	94.2029	0	0	0	0	0	0	1	-	1	-	0	0	0	0	0	0	0	0	0	1	0	0	0	0	-	-	0	1	0	-	0	0	0	0	0	1	-	0	-	0	0
62848648	TGCAGCTAACCATGCATCTTTGAAGCACGCACACACAAGCATTCACACAATCAGCATCCACACAATGGC	3D	114874316	114874264	53	1.59e-16	98.113	76.8116	0	0	0	0	0	0	1	1	1	0	0	0	0	0	0	0	0	0	0	1	0	0	0	0	-	-	0	-	0	0	0	0	0	0	0	1	-	0	0	1	0
62907685	TGCAGGCTGTTAGCAAAATTGGATTGGATGGGGCATGCATACCGATGTAGTACTTGGCGTACTTCCGAG	3D	115575141	115575207	67	4e-24	98.507	97.1014	0	0	0	0	0	0	1	1	1	-	0	0	0	0	0	0	0	0	0	1	0	0	0	0	1	-	0	-	0	-	0	0	0	0	0	1	-	0	1	-	0
4277827	TGCAGAACACAATTGCTCTGTATTGGTCCCTTTCTGATCGACAGCTTGTGACTGTGAGGGACCTCTTCC	3D	120077515	120077583	69	3.28e-25	98.551	100	0	0	0	0	0	0	1	1	-	0	0	0	0	0	0	0	0	0	0	-	0	0	0	0	0	1	0	1	0	-	0	0	0	0	0	1	-	0	1	1	0
4291828	TGCAGCTTGGCTTCCGAATAGTGGTGCCCGAGGATGCCTTAAATCCTCCTTGGAGCATCTATAACCAGG	3D	120645217	120645271	55	1.31e-17	98.182	79.7101	0	0	0	0	0	0	1	1	0	0	0	0	0	0	0	0	0	0	0	-	0	0	0	0	-	-	0	1	0	0	0	0	0	0	0	1	1	0	1	1	0
4328295	TGCAGGTTGATCCAACTCCAACGGAGACAGTTTTAAGGCTGCGCCGGGAAGCAAGCCTGCGTGCTTCCG	3D	120828353	120828279	75	1.59e-16	88	108.696	0	0	0	0	0	0	1	1	0	0	0	0	0	0	0	0	0	0	0	1	0	0	0	0	-	-	0	1	0	-	0	0	0	0	0	1	1	0	-	-	0
4292755	TGCAGTATAGGCGCTGAGTTGACACTTGTAGGCCAGAGGTAGAAAAGCCCAAACAACCGCCTGCCCTCC	3D	120854031	120854098	68	1.7e-22	97.059	98.5507	0	0	0	0	0	0	1	1	-	-	0	0	0	0	0	0	0	0	0	-	0	0	0	0	-	-	0	-	0	-	0	0	0	0	0	1	-	0	1	-	0
4316044	TGCAGACATGACATTCAGTTAGGTAGAACCAATGGCCTTAGGAAAAGGGTGGTACAAACAACTCAACTA	3D	121798661	121798725	65	4.87e-23	98.462	94.2029	0	0	0	0	0	0	1	1	1	0	0	0	0	0	0	0	0	0	0	1	0	0	0	0	-	-	0	1	0	-	0	0	0	0	0	1	-	0	-	-	0
62897668	TGCAGCACCGCCGACTCGAGGGCGCGCTGGAGGGACGCCACGCGCACGTTGACTGCCCAGAGTGCCTCG	3D	121878191	121878123	69	4e-24	97.101	100	0	0	0	0	0	0	1	1	-	-	0	0	0	0	0	0	0	0	0	-	0	0	0	0	-	-	0	-	0	-	0	0	0	0	0	-	-	0	-	-	0
62880323	TGCAGACCAGCAACTCGCAAAGCGGCGGCATCGTGCTCGTCGATAATTGAAGGCCGAGATCGGAAGAGC	3D	121918226	121918171	56	1.94e-15	94.643	81.1594	0	0	0	0	0	0	1	1	1	1	0	0	0	0	0	0	0	0	0	1	0	0	0	0	0	1	0	1	0	-	0	0	0	0	0	1	0	0	-	-	0
4283555	TGCAGACAACAGCTCTGAAAGTGCTTACCATACTTGCGAGGTGACTCAACCATGTCCATGATGGGGCCG	3D	124134932	124134997	66	1.7e-22	96.97	95.6522	0	0	0	0	0	0	1	-	1	-	0	0	0	0	0	0	0	0	0	-	0	0	0	0	-	-	0	1	0	-	0	0	0	0	0	1	1	0	-	-	0
4289543	TGCAGTTGCAGTGCACATTCGTTCGATGAGACCAGATGCAGAGAGATTCCTCGAGAGTGGTACCATACC	3D	124642164	124642096	69	1.07e-18	91.304	100	0	0	0	0	0	0	1	-	1	-	0	0	0	0	0	0	0	0	0	-	0	0	0	0	-	-	0	1	0	-	0	0	0	0	0	-	-	0	-	-	0
62925470	TGCAGATCCAGGGCGCGATGAGGGTGGTGGAGGCGACCAACGACGACAGGGAGCTGAGGATATACATGT	3D	124642503	124642571	69	3.28e-25	98.551	100	0	0	0	0	0	0	1	1	1	-	0	0	0	0	0	0	0	0	0	-	0	0	0	0	-	-	0	-	0	-	0	0	0	0	0	-	-	0	-	-	0
62928373	TGCAGCCGTGACTTCACCACGTCCAGCGGGTAGCAGCAGACCCAGCTGGCGACCCCTGCGAGGCCACCG	3D	126786291	126786359	69	2.07e-21	94.203	100	0	0	0	0	0	0	1	1	1	-	0	0	0	0	0	0	0	0	0	1	0	0	0	0	-	0	0	1	0	-	0	0	0	0	0	1	1	0	-	-	0
4313169	TGCAGACAAGGAAAAGCTCGTCAAATCCATGGAGCGGAGAGGCCGCCGCGAGCGACTGCGGCTCAGAGG	3D	129522545	129522477	69	8.81e-20	92.754	100	0	0	0	0	0	0	1	1	1	-	0	0	0	0	0	0	0	0	0	-	0	0	0	0	-	-	0	1	0	-	0	0	0	0	0	1	1	0	-	-	0
62898159	TGCAGCCGTTGGCGCTGCGACGACGATGCATGGCCGCCCGCGCGCGCACCAGTGGGCAGGCCGAGATCG	3D	129891705	129891644	64	3.75e-18	95.312	92.7536	0	0	0	0	0	0	1	1	1	1	0	0	0	0	0	0	0	0	0	-	0	0	0	0	-	-	0	1	0	-	0	0	0	0	0	-	-	0	-	-	0
62807589	TGCAGTCTTCTTATTATGTTAGTACTACAAAATTAGTTGCATCACCTTCCTTTCAGGTAGTACTCACGA	3D	131455848	131455796	59	7.73e-08	83.051	85.5072	0	0	0	0	0	0	1	1	0	0	0	0	0	0	0	0	0	0	0	-	0	0	0	0	-	-	0	1	0	-	0	0	0	0	0	1	1	0	0	0	0
4286840	TGCAGCCCTTGCTGACCCTGGTCACCCGCGGCGCGCGGGGCAGGCACGTCGTCGCGTTCACGCACGCCG	3D	133625633	133625701	69	3.28e-25	98.551	100	0	0	0	0	0	0	1	1	1	-	0	0	0	0	0	0	0	0	0	-	0	0	0	0	-	0	0	1	0	-	0	0	0	0	0	1	-	0	-	-	0
62899881	TGCAGGTGCCCAGGAGTTGCGTCTTGCGACTAGATCTCCTCACTGGCTCCACTGTTGGAGTGGGGGTCG	3D	134436180	134436112	69	4e-24	97.101	100	0	0	0	0	0	0	1	1	1	1	0	0	0	0	0	0	0	0	0	-	0	0	0	0	-	-	0	-	0	-	0	0	0	0	0	-	-	0	-	-	0
4328603	TGCAGCTGAGGATAGAGGCGCAGGGCAAGGTACTGCAAAAAATGATGGAAGATCATCTGAAGGCGAGCA	3D	137630806	137630874	69	8.81e-20	92.754	100	0	0	0	0	0	0	1	1	0	0	0	0	0	0	0	0	0	0	0	-	0	0	0	0	-	1	0	-	0	-	0	0	0	0	0	1	-	0	-	-	0
62847393	TGCAGCACATGTGTCGCTCTGTCAGTACAATCTAGAGACGCATGCATGTACTATGCCTGTGCTAGCTGG	3D	137976520	137976448	73	3.08e-19	91.781	105.797	0	0	0	0	0	0	1	1	-	1	0	0	0	0	0	0	0	0	0	-	0	0	0	0	-	-	0	-	0	-	0	0	0	0	0	-	-	0	0	-	0
4274633	TGCAGCTGCTGGATGGGCGGCGGCGCCAGCGCTGAGGAGCCACGGCAAGGGCTTATGTGAGCCGAGATC	3D	143470134	143470197	64	8.81e-20	95.312	92.7536	0	0	0	0	0	0	1	1	1	1	0	0	0	0	0	0	0	0	0	-	0	0	0	0	-	-	0	1	0	-	0	0	0	0	0	-	-	0	-	-	0
62871715	TGCAGCAAAGCAAAGAGGCAGGGCAGAGCAGTTTTCCCATCTTTTGCGGTTACAGTTGGGTGATACTGA	3D	148960576	148960639	64	2.07e-21	96.875	92.7536	0	0	0	0	0	0	1	1	0	0	0	0	0	0	0	0	0	0	0	-	0	0	0	0	-	-	0	0	0	0	0	0	0	0	0	1	0	0	-	0	0
4301997	TGCAGTATCAGGTTCATTTCTCATTGAACCTACTAATGGATTTTTTTCCAGCAACTGCCGAGATCGGAA	3D	152060208	152060267	61	5.56e-16	95.082	88.4058	0	0	0	0	0	0	1	1	1	-	0	0	0	0	0	0	0	0	0	1	0	0	0	0	-	-	0	1	0	-	0	0	0	0	0	1	0	0	0	-	0
62908536	TGCAGTTGCAAAAACACAGCGCATAGAAGAAGCCCATATATATATCCACCATGCAACGCAAACCTCCAC	3D	153096591	153096523	69	4e-24	97.101	100	0	0	0	0	0	0	1	1	1	1	0	0	0	0	0	0	0	0	0	1	0	0	0	0	-	0	0	1	0	0	0	0	0	0	0	-	0	0	-	0	0
4279186	TGCAGCACATCTGCAACTAAAATAAACAGGTAGGGTGATAATGAATCCCCCTGCCGAGATCGGAAGAGC	3D	153310749	153310802	54	2.36e-14	94.444	78.2609	0	0	0	0	0	0	1	1	1	0	0	0	0	0	0	0	0	0	0	-	0	0	0	0	-	-	0	-	0	-	0	0	0	0	0	1	-	0	-	-	0
4295998	TGCAGCATTACTGCGCAGCAGTAACACATTTCTGGCAGCAAATAATAGTCGCCCATCGGATCAGAGAAA	3D	153699853	153699924	72	1.7e-22	94.444	104.348	0	0	0	0	0	0	1	1	-	-	0	0	0	0	0	0	0	0	0	-	0	0	0	0	-	-	0	-	0	-	0	0	0	0	0	1	-	0	-	-	0
4322957	TGCAGAGAGTTCCACACCTTTTCTCAAAAAAAGAGCTTCGCACATGTGATAGTCCCCTAGAAGCCGAGC	3D	157953423	157953491	69	2.07e-21	94.203	100	0	0	0	0	0	0	1	0	-	1	0	0	0	0	0	0	0	0	0	-	0	0	0	0	0	0	0	0	0	0	0	0	0	0	0	0	0	0	0	0	0
4316069	TGCAGGTGATTACACGAATACCGTTTAAACTTGGTTTCATGCATGGATGCACACGGACGGGTCAGTACA	3D	158048624	158048696	73	2.36e-14	87.671	105.797	0	0	0	0	0	0	1	0	1	-	0	0	0	0	0	0	0	0	0	-	0	0	0	0	0	0	0	0	0	0	0	0	0	0	0	0	0	0	0	0	0
62908412	TGCAGTGGCTGATGCGCCTCCACCATGTTCACCTTGCCGCGCCGCACCATCACGCTCCCGCAGCTGGAC	3D	158081499	158081431	69	4e-24	97.101	100	0	0	0	0	0	0	1	0	1	-	0	0	0	0	0	0	0	0	0	-	0	0	0	0	0	0	0	0	0	0	0	0	0	0	0	0	0	0	0	0	0
62920339	TGCAGAAGAGCGAGGGCGACAGTAGGCCCCTGGGGCGCGCCTGGCCGAGATCGGAAGAGCGGTTCAGCA	3D	160215706	160215752	47	1.82e-09	91.489	68.1159	0	0	0	0	0	0	1	0	1	1	0	0	0	0	0	0	0	0	0	1	0	0	0	0	0	0	0	0	0	0	0	0	0	0	0	0	0	0	0	0	0
62858799	TGCAGCAGCAGCGATCGATGTTTGCAGGCTTAGAGAGTGGGATTGGAGAATGAGCCGAGTAATGATCTG	3D	160216469	160216402	68	1.4e-23	97.059	98.5507	0	0	0	0	0	0	1	0	-	-	0	0	0	0	0	0	0	0	0	-	0	0	0	0	0	0	0	0	0	0	0	0	0	0	0	0	0	0	0	0	0
62884407	TGCAGGTGGTGCTGCTGGACGCTGGGGTACGGTGCACCGCTGGGGTACGGGGCGCTGCCGAGATCGGAA	3D	161161666	161161715	50	1.82e-09	90	72.4638	0	0	0	0	0	0	1	0	1	1	0	0	0	0	0	0	0	0	0	-	0	0	0	0	0	0	0	0	0	0	0	0	0	0	0	0	0	0	0	0	0
4293416	TGCAGGTGAATTGGGCACTAGCAGCAGCAGCAGCATCAATCAAGTGAGGATTCCGCAATGCGGCCGAGA	3D	161162594	161162528	67	3.08e-19	94.03	97.1014	0	0	0	0	0	0	1	0	1	1	0	0	0	0	0	0	0	0	0	-	0	0	0	0	0	0	0	0	0	0	0	0	0	0	0	0	0	0	0	0	0
62879486	TGCAGGTGAATTGGGCACTAGCAGCAGCAGCAGCATCAATCAAGTGAGGATTCCGCAATGCGGCCGGCC	3D	161162594	161162525	70	7.23e-21	94.286	101.449	0	0	0	0	0	0	1	0	1	1	0	0	0	0	0	0	0	0	0	1	0	0	0	0	0	0	0	0	0	0	0	0	0	0	0	0	0	0	0	0	0
62872324	TGCAGCCAGCTTCTGCCGTCCTCCTCGGCGCGAAACCGCCTGGGGCTTCTCATCCACCGCCACTCCCTC	3D	163010884	163010952	69	1.7e-22	95.652	100	0	0	0	0	0	0	1	0	1	-	0	0	0	0	0	0	0	0	0	-	0	0	0	0	0	0	0	0	0	0	0	0	0	0	0	0	0	0	0	0	0
62871470	TGCAGATCCAACACTTACATATCAAGCAGCGATGGTGTCCCAACTCCAGCTCTTGGTAGATATGGCGCT	3D	168942139	168942073	67	4e-24	98.507	97.1014	0	0	0	0	0	0	1	0	0	0	0	0	0	0	0	0	0	0	0	1	0	0	0	0	0	0	0	0	0	0	0	0	0	0	0	0	0	0	0	0	0
4324707	TGCAGTCGAAAGATTGATATCGTTGCCTGCAAATCCATTACCAACAGAAAGGAGCAGGACTTCTCCATA	3D	168987648	168987714	67	4.87e-23	97.015	97.1014	0	0	0	0	0	0	1	-	1	-	0	0	0	0	0	0	0	0	0	-	0	0	0	0	-	-	0	-	0	-	0	0	0	0	0	1	-	0	1	-	0
4292265	TGCAGCCTCCCCGACGCCGTGCTCGTGCTCTTCCGCCGCATCCCCACCAAGTCTGTCGTCTCCTGGAAA	3D	170302647	170302715	69	3.28e-25	98.551	100	0	0	0	0	0	0	1	1	-	-	0	0	0	0	0	0	0	0	0	1	0	0	0	0	1	-	0	-	0	-	0	0	0	0	0	1	-	0	1	-	0
4325719	TGCAGGTCGGTGGCCCGTACTGGGAGGTGCCGCTCGGGCGGAGGGACTCTCTGGGCGCCAGCATCCAGG	3D	171130304	171130236	69	4e-24	97.101	100	0	0	0	0	0	0	1	1	0	0	0	0	0	0	0	0	0	0	0	-	0	0	0	0	-	-	0	-	0	0	0	0	0	0	0	0	-	0	1	1	0
4278487	TGCAGGTCGAAACTCCACCGCCTCGCGCGCCAGGATGTGAATCTTCCTTTTCTGCTCGGTCGTCGGCCG	3D	171348213	171348280	68	2.7e-26	100	98.5507	0	0	0	0	0	0	1	1	1	-	0	0	0	0	0	0	0	0	0	-	0	0	0	0	-	-	0	-	0	1	0	0	0	0	0	1	-	0	1	-	0
62906345	TGCAGCCAGAATGCGGAGACTGGAACGTCGTGGTCTTGCAGCTGGCTCCACACACGGCGGACGGCCTCC	3D	176244084	176244016	69	2.07e-21	94.203	100	0	0	0	0	0	0	1	1	1	1	0	0	0	0	0	0	0	0	0	-	0	0	0	0	-	-	0	-	0	1	0	0	0	0	0	-	-	0	0	-	0
4302330	TGCAGTTTGGGAAAGGACCGCATTCGCAGCGGTGAACATGGCAAAAGGCACCAAACTCGCGCCCTTGCC	3D	178354558	178354626	69	4.87e-23	97.101	100	0	0	0	0	0	0	1	1	1	0	0	0	0	0	0	0	0	0	0	1	0	0	0	0	-	-	0	-	0	-	0	0	0	0	0	1	-	0	-	-	0
62846699	TGCAGAGCACGGGACTCTGCACCTCCTCGCCCTCGTCGTCTCCGAGTTCCACCAACAACACCTCGACGA	3D	178957021	178956953	69	3.28e-25	98.551	100	0	0	0	0	0	0	1	1	1	0	0	0	0	0	0	0	0	0	0	-	0	0	0	0	-	-	0	-	0	-	0	0	0	0	0	-	0	0	-	0	0
4279599	TGCAGCAAAATAAAAATCTCAACTTATACTACATTTGGTAGTTCAGGTCAAGTCCTGTCTTCGGACATG	3D	181032035	181031969	67	4.87e-23	97.015	97.1014	0	0	0	0	0	0	1	1	1	-	0	0	0	0	0	0	0	0	0	1	0	0	0	0	-	0	0	-	0	-	0	0	0	0	0	-	-	0	-	-	0
62851214	TGCAGTGCGCAGATAGCCTATAGCCAGACACAATCGTCCCGTCGGGGTGGTCGACCAACGAGAGCCATT	3D	187510179	187510247	69	3.28e-25	98.551	100	0	0	0	0	0	0	1	1	1	-	0	0	0	0	0	0	0	0	0	-	0	0	0	0	-	-	0	-	0	-	0	0	0	0	0	-	0	0	-	0	0
62806982	TGCAGGTAAACATGAGCATTGCCATCATGCCCATGTCCGCGGAGTACGGCTGGAACCCTCAAACCGTCG	3D	187510894	187510962	69	3.28e-25	98.551	100	0	0	0	0	0	0	1	1	1	-	0	0	0	0	0	0	0	0	0	-	0	0	0	0	-	0	0	-	0	-	0	0	0	0	0	1	1	0	1	0	0
4270760	TGCAGTACCAAAGTGTTGCACTTGAACAGAAAAGTGTAATTTCTCCGAGATCGGAAGAGCGGTTCAGCA	3D	188913308	188913354	47	6.77e-15	100	68.1159	0	0	0	0	0	0	1	1	1	1	0	0	0	0	0	0	0	0	0	-	0	0	0	0	-	-	0	-	0	-	0	0	0	0	0	1	-	0	-	-	0
4306418	TGCAGCAGATGGCATGGATAGGCAATCCCCATGGTAATCAACCACATTCCAGATTACAGGTACGGCCAA	3D	188924667	188924589	79	5.56e-16	83.544	114.493	0	0	0	0	0	0	1	-	1	0	0	0	0	0	0	0	0	0	0	1	0	0	0	0	-	-	0	1	0	-	0	0	0	0	0	1	-	0	-	-	0
62847738	TGCAGCATCAATGGGGACGGCAGCACTCAGATTCGGCCGAGGAAAGAGAAGTGGCGGTACTCAGATCCC	3D	201049424	201049492	69	1.7e-22	95.652	100	0	0	0	0	0	0	1	1	1	-	0	0	0	0	0	0	0	0	0	-	-	0	0	0	0	-	0	1	0	-	0	0	0	0	0	1	-	0	1	-	0
62897166	TGCAGAGATCACATGCCATCTGCACATACGGCAGCCGCCATCTACGAAAGACCAGCAGCGACTGCTCTT	3D	210948439	210948507	69	1.7e-22	95.652	100	0	0	0	0	0	0	1	1	0	0	0	0	0	0	0	0	0	0	0	-	0	0	0	0	1	0	0	-	0	0	0	0	0	0	0	-	0	0	1	-	0
62805150	TGCAGCATTATCTTCACCACGCTGCATCAATGGATGCAAGAAACAGATCAAACCCCAGCTTTCCAGATT	3D	231233278	231233210	69	3.28e-25	98.551	100	0	0	0	0	0	0	1	1	1	-	0	0	0	0	0	0	0	0	0	1	0	0	0	0	-	0	0	-	0	-	0	0	0	0	0	1	-	0	-	1	0
4321074	TGCAGGTCTGAGCTCTGACGACAGACTGAAACGGGAACTTTCAGCAGGAGTATATATGCAAGATCTGCT	3D	247336385	247336317	69	4e-24	97.101	100	0	0	0	0	0	0	1	1	1	-	0	0	0	0	0	0	0	0	0	1	0	0	0	0	-	-	0	-	0	-	0	0	0	0	0	1	-	0	-	-	0
62848146	TGCAGCTGTGTCCCTGACATGATACACTATCCAAGCGATTTGTTTTCTACATGGACGGTTTCCTAGCTG	3D	271888066	271888134	69	1.7e-22	95.652	100	0	0	0	0	0	0	1	1	1	0	0	0	0	0	0	0	0	0	0	1	0	0	0	0	-	-	0	-	0	-	0	0	0	0	0	-	1	0	-	-	0
62896781	TGCAGCATTTCACTAACTACAAATATGGAAAATGCAACGGATGTAAACTATATTTAGTACATGCAGTTT	3D	271888069	271888001	69	1.7e-22	95.652	100	0	0	0	0	0	0	1	1	-	-	0	0	0	0	0	0	0	0	0	-	0	0	0	0	0	-	0	-	0	-	0	0	0	0	0	1	-	0	-	1	0
4318832	TGCAGGTAGAGAGAAAATCTCAGTGTTCTGGTGCCCCCATGCAATAATGGAATGTTTTGTAGTGCTAGT	3D	278650789	278650721	69	1.7e-22	95.652	100	0	0	0	0	0	0	1	1	1	1	0	0	0	0	0	0	0	0	0	-	0	0	0	0	-	0	0	-	0	0	0	0	0	0	0	1	1	0	-	0	0
62886181	TGCAGACTCTGGACGGTGAAGCACGAGCGAACCTGACAAAGCCAAAGCGCGTGTGTCCTCCAGCGAGCG	3D	284345087	284345155	69	4e-24	97.101	100	0	0	0	0	0	0	1	-	1	-	0	0	0	0	0	0	0	0	0	-	0	0	0	0	0	-	0	-	0	-	0	0	0	0	0	-	-	0	1	0	0
4283333	TGCAGTCGCCATCGCCAGCCATGTTTCCCCCAGGGACTCCGCCGCCACCACCTCCTCCGCCACCGAGAT	3D	286405809	286405872	64	4e-24	100	92.7536	0	0	0	0	0	0	1	1	1	-	0	0	0	0	0	0	0	0	0	1	0	0	0	0	-	-	0	1	0	-	0	0	0	0	0	-	-	0	1	-	0
62879127	TGCAGCCGCGGGGATGCGCGGGATACTCGCTATCGCTCGTGCAGACGCGCCTGGACGAGGGGTCGTCGC	3D	287592619	287592687	69	4e-24	97.101	100	0	0	0	0	0	0	1	0	1	-	0	0	0	0	0	0	0	0	0	-	0	0	0	0	0	0	0	0	0	0	0	0	0	0	0	0	0	0	0	0	0
62914853	TGCAGTTGTACCTACTGAATTGTCTGACATTATGTTGATCAAGGGTTCAAGAAGGAGGACTTCCGAGAT	3D	288691249	288691185	65	2.52e-20	95.385	94.2029	0	0	0	0	0	0	1	1	1	-	0	0	0	0	0	0	0	0	0	-	0	0	0	0	-	-	0	-	0	-	0	0	0	0	0	1	-	0	1	-	0
4280714	TGCAGGCAAGGATTCGGGCAGTGCGGGCAGGGTAGTGGGAATTTGGCAAAGACCAAAGACCGAGGGCTG	3D	288884002	288884070	69	4e-24	97.101	100	0	0	0	0	0	0	1	1	1	-	0	0	0	0	0	0	0	0	0	-	0	0	0	0	-	-	0	-	0	-	0	0	0	0	0	1	-	0	0	-	0
4265799	TGCAGCAGCGATCACCGCCGATCCCAGGAGGAGCAAGACTGCTGCGGCGACGGCGACGGCGACACGTCC	3D	293377216	293377272	57	1.31e-17	96.491	82.6087	0	0	0	0	0	0	1	1	1	1	0	0	0	0	0	0	0	0	0	1	0	0	0	0	-	-	0	-	0	-	0	0	0	0	0	1	0	0	-	-	0
4305305	TGCAGGTGTTGTCTCATGTGGTGCCTCATGCGTTGGCTGCCGAGATCGGAAGAGCGGTTCAGCAGGAAT	3D	297539810	297539852	43	1.01e-12	100	62.3188	0	0	0	0	0	0	1	1	1	-	0	0	0	0	0	0	0	0	0	1	0	0	0	0	-	-	0	-	0	-	0	0	0	0	0	-	-	0	0	-	0
4282684	TGCAGCTCTGCTTTTGGGAAATAAAAATACTACCCTATAAATGCTCCGAGATCGGAAGAGCGGTTCAGC	3D	304007857	304007808	51	1.22e-11	94.118	73.913	0	0	0	0	0	0	1	1	0	-	0	0	0	0	0	0	0	0	0	1	0	0	0	0	0	0	0	0	0	0	0	0	0	0	0	0	0	0	0	-	0
4315970	TGCAGTCTACGTCGGTTACTAATGCTAGCCTGGAGGAATTGTTGTCTTGGAACAGTGGAAAACTTGGAA	3D	304410460	304410392	69	4e-24	97.101	100	0	0	0	0	0	0	1	1	1	-	0	0	0	0	0	0	0	0	0	1	0	0	0	0	-	-	0	-	0	-	0	0	0	0	0	1	1	0	1	-	0
4324757	TGCAGCTACAGTGCATGCATGGCATACGCCAGAGCTCGCAAATTAGGACTAAATGTTTACACGTATGCG	3D	304971739	304971671	69	3.28e-25	98.551	100	0	0	0	0	0	0	1	1	-	-	0	0	0	0	0	0	0	0	0	1	0	0	0	0	-	0	0	0	0	-	0	0	0	0	0	-	-	0	0	-	0
4263098	TGCAGCAATGCCGATGCCAATGCCAATGCAGGCACCCGAGATCGGAAGAGCGGTTCAGCAGGAATGCCG	3D	307269386	307269352	35	2.21e-08	100	50.7246	0	0	0	0	0	0	1	1	1	-	0	0	0	0	0	0	0	0	0	-	0	0	0	0	-	-	0	-	0	-	0	0	0	0	0	1	1	0	-	0	0
4312113	TGCAGAGAAGATACGGAAAGAGGGTTTGGGCATGACGTACCGTTCATGTGCGTCGCCGAGATCGGAAGA	3D	307629196	307629253	58	3.75e-18	96.552	84.058	0	0	0	0	0	0	1	1	1	-	0	0	0	0	0	0	0	0	0	-	0	0	0	0	-	-	0	-	0	-	0	0	0	0	0	1	-	0	-	-	0
4304991	TGCAGCCTTTCCCCCCACAGATCAGCACATATGGTACACCTTAGTGGCAGCACTAAGAGCAAACAGTGG	3D	308326212	308326280	69	3.28e-25	98.551	100	0	0	0	0	0	0	1	1	1	1	0	0	0	0	0	0	0	0	0	-	0	0	0	0	0	-	0	0	0	0	0	0	0	0	0	1	0	0	0	0	0
4301444	TGCAGAGCACGAGGCATCTCAAAGACAAATACGAGGGGAGGGGGAACCCAGTCTTTTTCACACCACCGA	3D	309338340	309338407	68	2.7e-26	100	98.5507	0	0	0	0	0	0	1	1	1	-	0	0	0	0	0	0	0	0	0	-	0	0	0	0	-	-	0	-	0	-	0	0	0	0	0	-	-	0	-	-	0
4273264	TGCAGGAGCACGCTAGGGTTTCGGAGAACCAGTCGCGCCGAGATCGGAAGAGCGGTTCAGCAGGAATGC	3D	311509843	311509882	40	1.82e-09	97.5	57.971	0	0	0	0	0	0	1	1	1	-	0	0	0	0	0	0	0	0	0	1	0	0	0	0	-	-	0	1	0	-	0	0	0	0	0	1	1	0	-	-	0
62807113	TGCAGGTGCGTCGCCTTTGAGTTTCAACTTTCAAGCCTTGAAACAGCTTCGCAGATCATCGTAAAAACG	3D	312106350	312106284	67	2.07e-21	95.522	97.1014	0	0	0	0	0	0	1	1	0	0	0	0	0	0	0	0	0	0	0	1	0	0	0	0	1	0	0	-	0	0	0	0	0	0	0	-	0	0	1	0	0
62897979	TGCAGCCAGGAGTTGTGCAACGCACCCAACAGAAAGCAGATGAGAGCAATGACCCACCAGATCGGTATT	3D	312660129	312660060	70	7.23e-21	94.286	101.449	0	0	0	0	0	0	1	1	1	-	0	0	0	0	0	0	0	0	0	-	0	0	0	0	-	-	0	-	0	0	0	0	0	0	0	-	0	0	-	-	0
4267418	TGCAGCAGACGCGGTTCCACTCGCAGCCCATCCTCCACGCGTCTCAGATCAACGACGGGACGCGGAGGG	3D	314131330	314131262	69	4e-24	97.101	100	0	0	0	0	0	0	1	1	1	1	0	0	0	0	0	0	0	0	0	-	0	0	0	0	-	-	0	-	0	-	0	0	0	0	0	-	-	0	-	-	0
62900010	TGCAGGTTTCTCGATCGGTATGGAGTTGAGCAACGAGGACACCGTCCAAATCCAAATGGCCAGCCAGCT	3D	314131752	314131687	69	1.94e-15	88.406	100	0	0	0	0	0	0	1	1	1	-	0	0	0	0	0	0	0	0	0	-	0	0	0	0	-	-	0	-	0	-	0	0	0	0	0	-	0	0	-	-	0
62889287	TGCAGGTCCCAGTCGTTGAGGTGCTCCATGCGCAGAAGCAGGCCGCACATGAACGGCCAGCAGGGATTT	3D	315154596	315154664	69	4e-24	97.101	100	0	0	0	0	0	0	1	1	1	-	0	0	0	0	0	0	0	0	0	-	0	0	0	0	-	-	0	-	0	1	0	0	0	0	0	-	-	0	-	-	0
62846532	TGCAGACGAGCAGGAGGCGCCAACAGTGGCCTCGCCGCGCTTCTTGCGGCGCACGATGCGCGGCAGCAA	3D	315822570	315822505	66	1.7e-22	96.97	95.6522	0	0	0	0	0	0	1	1	-	-	0	0	0	0	0	0	0	0	0	-	0	0	0	0	-	-	0	-	0	-	0	0	0	0	0	1	1	0	-	-	0
62926228	TGCAGGATCATGGCGAGTCCCATTTTAGCCTCGAGCAGCGCGAAGTTCTGGCCGACGCAGATCCGCGGG	3D	317242552	317242484	69	4e-24	97.101	100	0	0	0	0	0	0	1	1	1	-	0	0	0	0	0	0	0	0	0	-	0	0	0	0	-	-	0	1	0	0	0	0	0	0	0	-	-	0	-	-	0
62805450	TGCAGCCTGAGCACGGCGCGCAGGTCAGGCTCAAGAGGCTTCACTGAGCTACAGTACATATTACAAAAT	3D	317242612	317242680	69	3.28e-25	98.551	100	0	0	0	0	0	0	1	1	0	0	0	0	0	0	0	0	0	0	0	-	0	0	0	0	-	-	0	-	0	-	0	0	0	0	0	1	-	0	0	-	0
62890023	TGCAGTGGGCGCAGCCAGGAAGGAGGAGCAAAGGATCAAGCGCCGTCCAGGCGCGAAACCCCACCAACT	3D	317569637	317569704	68	1.4e-23	97.059	98.5507	0	0	0	0	0	0	1	1	1	-	0	0	0	0	0	0	0	0	0	1	-	-	0	0	-	-	0	-	0	-	0	0	0	0	0	-	1	0	1	1	0
62889648	TGCAGTATTGCTAATAGGAGTACTGTATGAGCGAAGTAGTATGAGATGGCAGATGGGCAATGGTGCGAA	3D	320472756	320472688	69	4e-24	97.101	100	0	0	0	0	0	0	1	0	0	0	0	0	0	0	0	0	0	0	0	-	0	0	0	0	-	-	0	0	0	-	0	0	0	0	0	1	1	0	-	0	0
62846209	TGCAGAACCAGCTACGTCCGCGGCGAGGCCTCCAAAACGAGAGGTACGTACGTGCCCGCATGCAGGTTG	3D	320768401	320768468	68	8.81e-20	94.118	98.5507	0	0	0	0	0	0	1	1	1	-	0	0	0	0	0	0	0	0	0	-	0	0	0	0	-	0	0	-	0	-	0	0	0	0	0	1	0	0	-	1	0
62874196	TGCAGGCGGCGGGGACGGCGGTGGAGGTGACACCGTAGCTAATGTTGGATGTGGCGGCGGCGTCGAGCT	3D	320768402	320768334	69	3.28e-25	98.551	100	0	0	0	0	0	0	1	1	1	-	0	0	0	0	0	0	0	0	0	1	0	0	0	0	-	-	0	-	0	-	0	0	0	0	0	-	-	0	-	-	0
62872478	TGCAGCCGCACATGCACATGTTGACGACCACCGCGCGCGTCGGTGGCACCCCTCCAGCGAACGCACCCA	3D	323203992	323204059	68	1.15e-24	98.529	98.5507	0	0	0	0	0	0	1	1	1	0	0	0	0	0	0	0	0	0	0	1	0	0	0	0	-	-	0	0	0	0	0	0	0	0	0	1	-	0	0	0	0
62806577	TGCAGGCCCTGCATCAGGCTGAAGTCGATGACGTGAACGCTGTCGCAGCCATGGAAGGCCTCCAAGATA	3D	324275806	324275874	69	3.28e-25	98.551	100	0	0	0	0	0	0	1	-	1	-	0	0	0	0	0	0	0	0	0	1	0	0	0	0	-	-	0	0	0	0	0	0	0	0	0	1	0	0	-	1	0
4288547	TGCAGTGGCCCGCTTTGATTCAGGCCCTCGCTCTCCGCCCCGAGATCGGAAGAGCGGTTCAGCAGGAAT	3D	324275807	324275768	40	4.27e-11	100	57.971	0	0	0	0	0	0	1	1	1	1	0	0	0	0	0	0	0	0	0	-	0	0	0	0	1	-	0	1	0	-	0	0	0	0	0	-	-	0	1	-	0
62882243	TGCAGGTCGCGGCCCTCCATCACCGTCTGGTTGCTCCGAGATCGGAAGAGCGGTTCAGCAGGAATGCCG	3D	328973703	328973740	38	2.7e-07	94.737	55.0725	0	0	0	0	0	0	1	1	1	1	0	0	0	0	0	0	0	0	0	-	0	0	0	0	-	-	0	1	0	-	0	0	0	0	0	-	-	0	-	-	0
62885746	TGCAGGCTGTAAGTAGACATAGGTGAACGTAGTAGGAGCTACTAGTAGATAGGCGGCGGGAGGGAGAGG	3D	328974833	328974764	72	5.56e-16	88.889	104.348	0	0	0	0	0	0	1	1	1	-	0	0	0	0	0	0	0	0	0	-	0	0	0	0	-	-	0	1	0	-	0	0	0	0	0	1	-	0	-	1	0
62806740	TGCAGGCTGCTCCTGTCAATTACTACTACGAGCGAATAAAAGAATCTTTCTACTGTTGACCACCTTGAG	3D	329830416	329830480	65	1.15e-24	100	94.2029	0	0	0	0	0	0	1	1	-	0	0	0	0	0	0	0	0	0	0	1	0	0	0	0	0	0	0	-	0	-	0	0	0	0	0	1	0	0	0	1	0
4264650	TGCAGATACTCCAAGATTTCATGAGAAGTCGTACCATATCAAAATGGAATGCATGGCCTCTAGCAGTTA	3D	331710738	331710805	68	1.4e-23	97.059	98.5507	0	0	0	0	0	0	1	1	0	0	0	0	0	0	0	0	0	0	0	-	0	0	0	0	-	-	0	1	0	-	0	0	0	0	0	1	-	0	1	-	0
4298337	TGCAGCGGGGTCATGCACGGCCACGTGAACTGTGATGCATGATTACGGGACTTGTTTTTGGGATGTCAC	3D	331711107	331711176	70	1.59e-16	90	101.449	0	0	0	0	0	0	1	1	1	0	0	0	0	0	0	0	0	0	0	-	0	0	0	0	-	-	0	1	0	-	0	0	0	0	0	1	0	0	1	0	0
62913727	TGCAGGACCGCGGCGGGGTTCTGCACGCGGCTGTAGCTGGGACGCCACTCGACGTCGAGCCCGACGATG	3D	333609763	333609829	67	4e-24	98.507	97.1014	0	0	0	0	0	0	1	1	1	-	0	0	0	0	0	0	0	0	0	-	0	0	0	0	-	1	0	-	0	-	0	0	0	0	0	-	1	0	-	-	0
4302641	TGCAGGTGCTCAATCTGGAGGACCTGCGCGGCGCCGCGGCCGAGGAGATGGGCATCCCGAGATCGGAAG	3D	333676716	333676658	59	1.07e-18	96.61	85.5072	0	0	0	0	0	0	1	1	1	-	0	0	0	0	0	0	0	0	0	1	0	0	0	0	-	-	0	-	0	-	0	0	0	0	0	1	-	0	-	-	0
62840245	TGCAGTCGGCGACTCCTATATCTGCAAAACCGCCCGCCAATAAATTGGTGCACCTGCGTTTTGGTAGGG	3D	333947830	333947898	69	3.28e-25	98.551	100	0	0	0	0	0	0	1	0	1	1	0	0	0	0	0	0	0	0	0	1	0	0	0	0	0	0	0	0	0	0	0	0	0	0	0	0	0	0	0	0	0
62917909	TGCAGCACAAGAAGCGCGTGCGCGACATGGACCTTGCGGGCGGCCGCCCTGGCCCTAGCGCTGCTGCCG	3D	334717702	334717634	69	2.07e-21	94.203	100	0	0	0	0	0	0	1	1	0	0	0	0	0	0	0	0	0	0	0	1	0	0	0	0	1	-	0	-	0	0	0	0	0	0	0	1	-	0	1	-	0
32765271	TGCAGTAGCGCTAGTACAATACTCGCATATCCTGCTTCGCGCTCGTGCTCCTCCCCTTGTTTGTTCTGC	3D	335582120	335582188	69	3.28e-25	98.551	100	0	0	0	0	0	0	1	1	-	0	0	0	-	0	0	0	0	0	0	-	0	0	0	0	-	0	0	-	0	0	0	0	0	0	0	-	0	0	1	-	0
4294572	TGCAGCGCATTGCTGCCGCCGTCGCTGAAGGCCCAGGTTCTGGCGACGGAGAGACCGCGGCCGAGATCG	3D	336632762	336632700	63	3.75e-18	93.651	91.3043	0	0	0	0	0	0	1	1	1	-	0	0	0	0	0	0	0	0	0	-	0	0	0	0	1	-	0	-	0	-	0	0	0	0	0	-	-	0	1	-	0
4304076	TGCAGCACCCTGGTGTAGTGTTGGTGGCATCTCAGCTCCGATCGCTGCGACTCCCCTGCTCCACGCCGT	3D	338259903	338259972	70	1.15e-24	98.571	101.449	0	0	0	0	0	0	1	1	1	-	0	0	0	0	0	0	0	0	0	-	0	0	0	0	-	-	0	-	0	-	0	0	0	0	0	1	-	0	-	-	0
4287840	TGCAGTAAGAACCTACTTAGATTCGTAAGACCATGAGTACCTGAAGGGGCCGAGATCGGAAGAGCGGTT	3D	338270310	338270357	48	1.01e-12	95.833	69.5652	0	0	0	0	0	0	1	1	1	-	0	0	0	0	0	0	0	0	0	1	0	0	0	0	-	-	0	1	0	-	0	0	0	0	0	1	-	0	-	1	0
62875993	TGCAGAGGATTCTGGGGCTTTTAGAGGATCTTGAGGTTATGTCTCGGAAAGATCATATTGATGAGAACG	3D	338949297	338949365	69	1.07e-18	91.304	100	0	0	0	0	0	0	1	1	-	-	0	0	0	0	0	0	0	0	0	-	0	0	0	0	-	-	0	-	0	-	0	0	0	0	0	-	-	0	1	0	0
62903896	TGCAGGTAGTCGGCGAGCCAGCACGCCTGCTGCTCCTGCTGCTGCATCCCCGAGATCGGAAGAGCGGTT	3D	339399093	339399144	52	6.77e-15	96.154	75.3623	0	0	0	0	0	0	1	1	1	1	0	0	0	0	0	0	0	0	0	1	0	0	0	0	-	-	0	1	0	-	0	0	0	0	0	1	-	0	1	-	0
62804250	TGCAGAGAGGACGGTGCGACCGTGCGAGGCTCATTGACAGGGCTTGGGGGTCTGCATGGCGTAAGAGGC	3D	339964821	339964886	67	3.08e-19	94.03	97.1014	0	0	0	0	0	0	1	1	1	-	0	0	0	0	0	0	0	0	0	-	0	0	0	0	-	-	0	1	0	-	0	0	0	0	0	1	-	0	-	-	0
62885826	TGCAGAAATCAGACTTGCTATAGTAGATCGCTCGGTGCAGGTGCCGTCAGCGGCTGGTGCGTCGCTCAG	3D	340703203	340703135	69	1.7e-22	95.652	100	0	0	0	0	0	0	1	1	-	-	0	0	0	0	0	0	0	0	0	-	0	0	0	0	-	-	0	1	0	-	0	0	0	0	0	1	-	0	-	-	0
62905897	TGCAGATGCGACGATCAGAGGGTTTAACCTGCGATCCCCAGCCTAGGTGGCCATCACGCACGCACACCA	3D	340893654	340893586	69	4e-24	97.101	100	0	0	0	0	0	0	1	-	1	-	0	0	0	0	0	0	0	0	0	-	0	0	0	0	-	-	0	-	0	-	0	0	0	0	0	1	0	0	-	-	0
4327448	TGCAGGGAGGAACAGGTTTGTCCTGAGAAAAGCAATTTAATTGCTTGCCGAGATCGGAAGAGCGGTTCA	3D	343288065	343288114	50	6.77e-15	98	72.4638	0	0	0	0	0	0	1	1	1	-	0	0	0	0	0	0	0	0	0	-	0	0	0	0	-	-	0	-	0	-	0	0	0	0	0	1	-	0	-	-	0
62914164	TGCAGGGCGGGTCCTCGCCGCGCCTCGGGTTGTTGAGCTGTCGAGCTACTCTTTTGTCTCTGGTTTGAC	3D	344219765	344219818	54	5.56e-16	98.148	78.2609	0	0	0	0	0	0	1	1	1	1	0	0	0	0	0	0	0	0	0	1	0	0	0	0	-	-	0	-	0	-	0	0	0	0	0	-	-	0	-	0	0
32742498	TGCAGGCGTCCGCGGAGCTCCAAGCGGCGGCGGCGACGTCCAAGGAGGTGGAGGAGGAGGGGGCGAGGA	3D	346923765	346923820	56	8.81e-20	100	81.1594	0	0	0	0	0	0	1	-	1	1	0	0	0	0	0	0	0	0	0	-	0	0	0	0	-	0	0	-	0	-	0	0	0	0	0	-	0	0	-	-	0
4292206	TGCAGCTGTGGCCCAAGACGGTGCTGCGCAAGTGGCTCAACATCCGAGATCGGAAGAGCGGTTCAGCAG	3D	347488422	347488378	45	8.25e-14	100	65.2174	0	0	0	0	0	0	1	1	1	-	0	0	0	0	0	0	0	0	0	-	0	0	0	0	-	-	0	-	0	-	0	0	0	0	0	-	-	0	-	-	0
62851074	TGCAGTCTTTGATCCCGTTCCATTTAATCCCTCCATCCTTGCGCGCCGACCAGCTATCTTTGCTGCTTC	3D	347489477	347489543	67	1.07e-18	92.537	97.1014	0	0	0	0	0	0	1	1	-	0	0	0	0	0	0	0	0	0	0	1	0	0	0	0	-	-	0	-	0	-	0	0	0	0	0	1	1	0	-	-	0
4291208	TGCAGCAGGCGCCAGTCATCGACGACGGCACACCAGCTTTTGCAGACACAGCGAGATGCGGCGAGGCTG	3D	351241899	351241832	68	5.94e-22	95.588	98.5507	0	0	0	0	0	0	1	1	-	-	0	0	0	0	0	0	0	0	0	-	0	0	0	0	-	-	0	-	0	0	0	0	0	0	0	1	-	0	-	-	0
62919133	TGCAGGGCCTTTTCTGGCGGTGGCGCCGGCACGAGCAGCTGGAGCAGGGCGAAGTCAGACACGCGCGCG	3D	352270492	352270560	69	3.28e-25	98.551	100	0	0	0	0	0	0	1	1	0	0	0	0	0	0	0	0	0	0	0	1	0	0	0	0	-	1	0	1	0	0	0	0	0	0	0	0	0	0	1	1	0
62848471	TGCAGCGGCGAGGTGGGGCCTGGAGGAATGATTCCAGCGTGGAGTGGACCGCGCGGATGACCTCGTCGT	3D	352992824	352992756	69	1.7e-22	95.652	100	0	0	0	0	0	0	1	1	0	0	0	0	0	0	0	0	0	0	0	1	0	0	0	0	-	-	0	1	0	-	0	0	0	0	0	1	-	0	-	-	0
100294876	TGCAGCACTACCGCTGAGATTTGTTTTGGATTTTTCCCCTAGACGGCGACCCGCGATCGAATAAGTAGT	3D	352993101	352993159	60	3.08e-19	98.333	86.9565	0	0	0	0	0	0	1	0	0	0	0	0	0	0	0	0	0	0	0	1	0	0	0	0	0	0	0	0	0	0	0	0	0	0	0	0	0	0	0	0	0
4281040	TGCAGCAGTCGGTCGGCCTCCCGTACGCCGCTCAGGTAGGCCGCGTGCGTCGTCGAGTAGTGTGTCCGG	3D	352993104	352993036	69	1.7e-22	95.652	100	0	0	0	0	0	0	1	1	0	0	0	0	0	0	0	0	0	0	0	-	0	0	0	0	-	-	0	1	0	-	0	0	0	0	0	-	1	0	1	1	0
4268852	TGCAGAAAGCGTCTCCGCGTGACGGCGTCCGCCGCAAATGCCGCGCCTCTTTGTCGCTCCCCAGCGAGG	3D	353992716	353992782	69	3.08e-19	92.754	100	0	0	0	0	0	0	1	1	0	0	0	0	0	0	0	0	0	0	0	1	0	0	0	0	-	-	0	1	0	-	0	0	0	0	0	-	-	0	-	1	0
62872929	TGCAGCGGCCGTGTCTGGGGCTTCGCGAAAGAAGGCTCTGGCGAGGGACGACGGGGCGGGGACGCTGCC	3D	353992719	353992650	70	1.94e-15	88.571	101.449	0	0	0	0	0	0	1	1	0	0	0	0	0	0	0	0	0	0	0	-	0	0	0	0	0	-	0	-	0	0	0	0	0	0	0	1	1	0	0	-	0
4280666	TGCAGCCGCACGATGCCCCGCAGCGCCCTCAGCGCCCTCCTGGCCTGCACGAGCACCCAAAAGAAACGG	3D	353993479	353993412	68	1.4e-23	97.059	98.5507	0	0	0	0	0	0	1	1	0	0	0	0	0	0	0	0	0	0	0	-	0	0	0	0	-	-	0	-	0	-	0	0	0	0	0	-	-	0	0	-	0
62922490	TGCAGCCTCGAGGACGTGAACGGCCTGGACTACCCACTCACGGTCTGCGAGGAGGAGCTGCTGCCCGCT	3D	354182275	354182343	69	1.7e-22	95.652	100	0	0	0	0	0	0	1	1	0	0	0	0	0	0	0	0	0	0	0	1	0	0	0	0	-	-	0	1	0	-	0	0	0	0	0	1	-	0	-	-	0
62871034	TGCAGACGACAAAGCCATCGCTCTGCCTGTGACCGTGGGCGAGGCATGGAACTGCTCAGCAACCAAAGC	3D	354326653	354326702	50	1.82e-09	90	72.4638	0	0	0	0	0	0	1	-	0	0	0	0	0	0	0	0	0	0	0	-	0	0	0	0	-	-	0	-	0	-	0	0	0	0	0	-	-	0	-	1	0
62907589	TGCAGGCGCGCCTGTACGACCTCGTCGAGCGGGGGGGAGCCTGGACCTACGGCATCTACTGGCAGGAGT	3D	356684214	356684146	69	3.28e-25	98.551	100	0	0	0	0	0	0	1	1	1	1	0	0	0	0	0	0	0	0	0	1	0	0	0	0	-	-	0	1	0	1	0	0	0	0	0	-	-	0	-	-	0
62910397	TGCAGTGGATTGCATTAGCAGCTGGACCCCCGCCAATATTCAGTGTCAGAAGCCGAGATCGGAAGAGCG	3D	357069851	357069905	55	1.59e-16	96.364	79.7101	0	0	0	0	0	0	1	1	1	-	0	0	0	0	0	0	0	0	0	1	0	0	0	0	-	-	0	1	0	-	0	0	0	0	0	1	1	0	-	-	0
4284651	TGCAGCCTCTTCGGCAAGCAGGCGCCTCAGCCACAGCACCGCGCGGGCGGCGGCAGCGCCAAGGGGAAG	3D	357109305	357109373	69	4e-24	97.101	100	0	0	0	0	0	0	1	1	-	1	0	0	0	0	0	0	0	0	0	-	0	0	0	0	-	-	0	-	0	0	0	0	0	0	0	-	-	0	-	-	0
62809109	TGCAGCCCCTGCGCCAAACCCGAGCGGCGTAGCGGATCGGTGAAATGGGGAGAGGAGGCCGAGATCGGA	3D	358777385	358777325	61	1.7e-22	100	88.4058	0	0	0	0	0	0	1	1	1	-	0	0	0	0	0	0	0	0	0	1	0	0	0	0	1	-	0	-	0	-	0	0	0	0	0	-	-	0	-	0	0
4283055	TGCAGCGTGCTCTTGGGAGACGTGTATTGTTGCTTCACCGACGCGGCCTTGTAGTCGCCGAGATCGGAA	3D	359531096	359531037	60	6.77e-15	91.667	86.9565	0	0	0	0	0	0	1	1	1	1	0	0	0	0	0	0	0	0	0	1	0	0	0	0	-	-	0	-	0	1	0	0	0	0	0	1	-	0	-	-	0
62861302	TGCAGAACCAGACAGACTTGGCGGCCGACTGGCGACTGAGGCCGAGATCGGAAGAGCGGTTCAGCAGGA	3D	359902612	359902654	43	1.15e-05	88.372	62.3188	0	0	0	0	0	0	1	1	1	1	0	0	0	0	0	0	0	0	0	-	0	0	0	0	-	-	0	1	0	-	0	0	0	0	0	1	-	0	-	-	0
62929321	TGCAGTAGCGGTGGCCGATCGACCAAGCGCGTCAGGACAGGACCCACCGAATCTCGGAGGCAGAGGAAG	3D	361730752	361730684	69	8.81e-20	92.754	100	0	0	0	0	0	0	1	1	1	1	0	0	0	0	0	0	0	0	0	1	0	0	0	0	-	0	0	-	0	-	0	0	0	0	0	1	0	0	1	-	0
4301251	TGCAGGACGCAACCATATTTCCCCAACTCAAAATCCAACCCTGAAGTCCGCGATCACGGAAACCGAGAT	3D	362031686	362031753	69	2.52e-20	94.203	100	0	0	0	0	0	0	1	1	1	-	0	0	0	0	0	0	0	0	0	-	0	0	0	0	-	-	0	-	0	-	0	0	0	0	0	1	-	0	-	-	0
32711354	TGCAGATACTCGCTAGGCCGTAGCACTGAGTGCAGGATCGCACGTCCACACTGCACGTACCTGGAGCAG	3D	364204895	364204828	68	1.4e-23	97.059	98.5507	0	0	0	0	0	0	1	1	1	-	0	0	0	0	0	0	0	0	0	-	0	0	0	0	-	-	0	-	0	-	0	0	0	0	0	-	-	0	-	-	0
62888741	TGCAGGCTGCGGATGCCGAGCTGTCCATGGCGAAGAACGAGCTGGAGAGCATCAAGGCGGGAGCGTTCC	3D	364445849	364445781	69	1.7e-22	95.652	100	0	0	0	0	0	0	1	1	1	-	0	0	0	0	0	0	0	0	0	1	0	0	0	0	-	-	0	1	0	0	0	0	0	0	0	-	-	0	-	-	0
62812747	TGCAGTGGACGGCGGCTCTGCCGTCGGCGAGCGTATACCTCGGCCTGCCGAGATCGGAAGAGCGGTTCA	3D	364917304	364917256	49	1.49e-10	91.837	71.0145	0	0	0	0	0	0	1	1	1	1	0	0	0	0	0	0	0	0	0	-	0	0	0	0	-	-	0	1	0	-	0	0	0	0	0	1	1	0	0	-	0
62907114	TGCAGCTGTAGCGGCACCAAGACGGAGGCAGAACGTGCGGACACGAGGCTGGTGGTGATTGTGGGGGCA	3D	366366372	366366304	69	2.07e-21	94.203	100	0	0	0	0	0	0	1	1	1	-	0	0	0	0	0	0	0	0	0	1	0	0	0	0	-	-	0	-	0	-	0	0	0	0	0	1	-	0	-	-	0
62871295	TGCAGAGGAGGAGCACGAGGGCCGCGTGGAGGAGCTCCTGCTGACGGCGGAGCAGTCGGACGCCGCGGA	3D	366836079	366836011	69	4e-24	97.101	100	0	0	0	0	0	0	1	1	1	-	0	0	0	0	0	0	0	0	0	-	0	0	0	0	0	0	0	-	0	-	0	0	0	0	0	1	-	0	-	-	0
62850735	TGCAGTAGGGCAGGGAGCACGAACTCGGCCCTCCAGATCCTCAGTACAGGGAACACGCAAACGGAAAGA	3D	367537803	367537871	69	1.7e-22	95.652	100	0	0	0	0	0	0	1	1	-	0	0	0	0	0	0	0	0	0	0	1	0	0	0	0	0	-	0	-	0	1	0	0	0	0	0	-	0	0	1	0	0
4282679	TGCAGCGCCTGTGCGGGTGGCGCGCCGTGTGGACTTGACGGGGCCGAGATCGGAAGAGCGGTTCAGCAG	3D	367538289	367538325	37	7.73e-08	97.297	53.6232	0	0	0	0	0	0	1	-	1	1	0	0	0	0	0	0	0	0	0	-	0	0	0	0	-	-	0	-	0	-	0	0	0	0	0	1	-	0	-	1	0
62872104	TGCAGCAGGCGCCGCGGCCACACGTACGCACGTACCTGCTTTCTGCGGGAGCGCGATCCAGTTGCCGAC	3D	368539683	368539747	69	3.75e-18	91.304	100	0	0	0	0	0	0	1	0	0	0	0	0	0	0	0	0	0	0	0	1	0	0	0	0	0	0	0	0	0	0	0	0	0	0	0	0	0	0	0	0	0
4287223	TGCAGAGGATGAACGAGCATCCCTGTGTGCTGCTTGCGTCCAGATTTGGCGTGGTCAGAGGAGGCGCGA	3D	369513477	369513430	48	4.27e-11	93.75	69.5652	0	0	0	0	0	0	1	1	1	1	0	0	0	0	0	0	0	0	0	-	0	0	0	0	-	-	0	-	0	-	0	0	0	0	0	-	1	0	-	-	0
62893901	TGCAGCGGCCCGCTGGTGGAAAGGATTGGCTACACCCGAGATCGGAAGAGCGGTTCAGCAGGAATGCCG	3D	370255602	370255562	41	6.34e-09	95.122	59.4203	0	0	0	0	0	0	1	1	1	-	0	0	0	0	0	0	0	0	0	-	0	0	0	0	1	-	0	-	0	1	0	0	0	0	0	1	1	0	-	-	0
4320030	TGCAGAGAAGGATCGCAATCCAGCAAGTTAATCAATCACATAACTCATCTTTCAGAGACAAAGAATAAT	3D	371829129	371829063	67	4.87e-23	97.015	97.1014	0	0	0	0	0	0	1	-	-	0	0	0	0	0	0	0	0	0	0	-	0	0	0	0	-	0	0	1	0	-	0	0	0	0	0	-	-	0	1	-	0
4267188	TGCAGACCTTTGACGCCGAGTCTTCGATCAAACGAGCTAATCCCTAACCGAGATCGGAAGAGCGGTTCA	3D	372738676	372738725	50	8.25e-14	96	72.4638	0	0	0	0	0	0	1	1	1	-	0	0	0	0	0	0	0	0	0	1	0	0	0	0	-	-	0	1	0	-	0	0	0	0	0	1	-	0	-	-	0
62803883	TGCAGAAATTATTTATTTCCCGGAGAGTACCAACGGCAACGGCATATGAAAGTTCCAGCGTCAATAGGG	3D	373912114	373912045	70	1.4e-23	97.143	101.449	0	0	0	0	0	0	1	-	1	-	0	0	0	0	0	0	0	0	0	-	0	0	0	0	-	1	0	0	0	-	0	0	0	0	0	1	-	0	-	1	0
4328158	TGCAGCCTCGTCCTGTGTCAGTGCCGATGATGTTATCTTATCCGGGAAGTAGTGCTCTCCGAGATCGGA	3D	374606590	374606644	55	8.25e-14	94.545	79.7101	0	0	0	0	0	0	1	1	1	1	0	0	0	0	0	0	0	0	0	1	0	0	0	0	0	-	0	1	0	-	0	0	0	0	0	0	-	0	0	-	0
62806871	TGCAGGGCGGGCGCTCGGGGACGTACTTGTAGTCGTCGCCCTCGGCGTACGCGAGGAGCTGGATGGCCC	3D	374876719	374876787	69	4.56e-17	89.855	100	0	0	0	0	0	0	1	1	1	1	0	0	0	0	0	0	0	0	0	-	0	0	0	0	-	-	0	-	0	-	0	0	0	0	0	-	-	0	-	-	0
4310335	TGCAGACTCTTTCCTAGTCCTAACACGAAGCTACTGCACCGTGGCGTCCAATATTTCTCTGTTGCAACC	3D	375105602	375105668	67	2.52e-20	94.03	97.1014	0	0	0	0	0	0	1	1	1	-	0	0	0	0	0	0	0	0	0	-	0	0	0	0	-	-	0	1	0	-	0	0	0	0	0	1	-	0	1	-	0
62806028	TGCAGCTGCACCAGCGCCACTGTGTGTACCGTGGGCGTGGGGATGGGAACTGGCTGCTACAGCAAGAGT	3D	375541615	375541685	71	1.31e-17	90.141	102.899	0	0	0	0	0	0	1	-	1	-	0	0	0	0	0	0	0	0	0	-	0	0	0	0	-	0	0	-	0	-	0	0	0	0	0	-	-	0	-	-	0
62807022	TGCAGGTATCTTCCTTCACCAGTACAATCAGTCAATAGATCGAGAAAAACGAAGTGGGAGTTTGACCTC	3D	376196911	376196979	69	8.81e-20	92.754	100	0	0	0	0	0	0	1	1	1	-	0	0	0	0	0	0	0	0	0	-	0	0	0	0	1	-	0	-	0	-	0	0	0	0	0	-	0	0	-	-	0
4263113	TGCAGCACCAGCACCAAAAGCCCCAATCGATCAGCCACACCAGAACCCCAAGAGCTCAACCTCCAAAAG	3D	376209748	376209816	69	4e-24	97.101	100	0	0	0	0	0	0	1	0	1	-	0	0	0	0	0	0	0	0	0	-	0	0	0	0	0	0	0	0	0	0	0	0	0	0	0	0	0	0	0	0	0
4295024	TGCAGAAAACAGAGCTCCAGGCTCGATCGCCGCCGCCGCCTGCCGAGATCGGAAGAGCGGTTCAGCAGG	3D	376472852	376472809	45	5.21e-10	95.556	65.2174	0	0	0	0	0	0	1	1	1	1	0	0	0	0	0	0	0	0	0	-	0	0	0	0	-	-	0	1	0	-	0	0	0	0	0	1	-	0	1	-	0
62851041	TGCAGTCTGATTGATCAGACGGGTTAATTGTTAAGTGGTGCGGCGTCGATCGTGCCGAATCGATCAGTT	3D	376472889	376472944	56	1.94e-15	94.643	81.1594	0	0	0	0	0	0	1	-	1	0	0	0	0	0	0	0	0	0	0	-	0	0	0	0	-	-	0	-	0	-	0	0	0	0	0	-	1	0	-	-	0
62924434	TGCAGCGCCGCCGCGCCCTTATCGAGCAGCATCGTCGACGTGGTCGTCGGCTTCCCCGAGATCGGAAGA	3D	378448282	378448337	56	1.94e-15	94.643	81.1594	0	0	0	0	0	0	1	0	0	0	0	0	0	0	0	0	0	0	0	1	0	0	0	0	0	0	0	0	0	0	0	0	0	0	0	0	0	0	0	0	0
4288151	TGCAGGAGCTGATGAAACCAAAGAACAGCTCGTCCACAGCTTCACGTGCAGCGGCCCGAGATCGGAAGA	3D	378456091	378456147	57	2.88e-13	91.228	82.6087	0	0	0	0	0	0	1	1	1	-	0	0	0	0	0	0	0	0	0	-	0	0	0	0	-	-	0	-	0	-	0	0	0	0	0	1	1	0	-	-	0
62890346	TGCAGGATCCCCCGCCGCACGCGGTCGTACGTCGGCAGCCGCTCCAGCGCCGCCCACCGCAGAGCCTCC	3D	379153780	379153847	68	1.4e-23	97.059	98.5507	0	0	0	0	0	0	1	0	0	0	0	0	0	0	0	0	0	0	0	-	0	0	0	0	0	0	0	0	0	0	0	0	0	0	0	0	0	0	0	0	0
62907927	TGCAGGTCGACGGGGTGGACGTCGGAGGGCGAGGCGGCGCTGTAGGCCCGCCTCCCGACGAGGATGTTG	3D	379290525	379290593	69	4e-24	97.101	100	0	0	0	0	0	0	1	1	1	-	0	0	0	0	0	0	0	0	0	1	0	0	0	0	-	0	0	-	0	-	0	0	0	0	0	-	-	0	-	-	0
62888230	TGCAGCTGTCGAGGGCCGTGACGGTGGACGAGTCGGCAGACGCGTTCCCGAACCCTGCCTCCTGCTTGA	3D	382055001	382054933	69	1.7e-22	95.652	100	0	0	0	0	0	0	1	1	1	-	0	0	0	0	0	0	0	0	0	-	0	0	0	0	-	-	0	-	0	-	0	0	0	0	0	1	-	0	-	-	0
4317422	TGCAGCTTCTCAAGACCAAATCGTATACAAGCAAGAGAGGAGAAAGTGGTAGAGGAGAACAAGGCAAGC	3D	382869961	382870029	69	4.56e-17	89.855	100	0	0	0	0	0	0	1	-	1	-	0	0	0	0	0	0	0	0	0	-	0	0	0	0	-	-	0	-	0	-	0	0	0	0	0	1	-	0	0	-	0
62849058	TGCAGCAGGGTGAACAGATCGTCTGCTCCGTTCCTGGACACAGCAAAACCAGGGGTTAGAGTCCTTTGA	3D	382870689	382870745	57	1.31e-17	96.491	82.6087	0	0	0	0	0	0	1	1	1	-	0	0	0	0	0	0	0	0	0	-	0	0	0	0	1	-	0	-	0	0	0	0	0	0	0	1	0	0	-	0	0
62871704	TGCAGCAAACCGCAGCCAAACTCATGGACGCCCTGCGGCGGGACAGCGTTGGCGCCACCGATTCCCTGG	3D	382870690	382870625	69	3.08e-19	92.754	100	0	0	0	0	0	0	1	1	1	-	0	0	0	0	0	0	0	0	0	-	0	0	0	0	-	-	0	1	0	-	0	0	0	0	0	1	-	0	-	-	0
4286534	TGCAGAGCTCAAAGCTTGGTTCTTTAAGAGTCATCTTTCACGCACCATTCGTGTGTATGTCTGCTGAAA	3D	382880226	382880157	70	7.23e-21	94.286	101.449	0	0	0	0	0	0	1	1	1	-	0	0	0	0	0	0	0	0	0	-	0	0	0	0	-	-	0	-	0	-	0	0	0	0	0	-	-	0	-	-	0
4264348	TGCAGTGGCCACTCCCTGCTGAGGGATCCACGGCACAACAAGGGGATGTCGTTCACGGAGAAGGAGCGG	3D	383232135	383232067	69	4e-24	97.101	100	0	0	0	0	0	0	1	1	1	1	0	0	0	0	0	0	0	0	0	-	0	0	0	0	-	-	0	-	0	-	0	0	0	0	0	1	-	0	1	-	0
4329078	TGCAGGCCGATTCCCGCGCATTCAAGAGTGCCTCCTACCGAAAATCCATGGAGCAGGTCAGGCCCGAGA	3D	383864444	383864378	67	2.52e-20	94.03	97.1014	0	0	0	0	0	0	1	1	1	1	0	0	0	0	0	0	0	0	0	1	0	0	0	0	-	-	0	-	0	-	0	0	0	0	0	1	-	0	1	1	0
4269675	TGCAGGAGACGAGAGGGTTACAAGTCCAAACCTAGCTCCACATTCTTTGATTGATTAGCCCGAGATCGG	3D	383986671	383986611	61	5.56e-16	93.443	88.4058	0	0	0	0	0	0	1	1	1	1	0	0	0	0	0	0	0	0	0	-	0	0	0	0	-	-	0	-	0	-	0	0	0	0	0	1	-	0	1	-	0
62893240	TGCAGATCCTGCTCAGGTGCTGCGAGCAGACGCACCAGAAGGGCAAGACGGAGCCTGGCCGAGATCGGA	3D	384340577	384340514	64	8.81e-20	95.312	92.7536	0	0	0	0	0	0	1	1	1	-	0	0	0	0	0	0	0	0	0	-	0	0	0	0	1	-	0	-	0	1	0	0	0	0	0	1	1	0	-	-	0
62859382	TGCAGGACTGGTCATCAAGAAGTGGGTGCAGAAACAAAGGAAAAAATCCTCCTCATCCACAACGGTCCC	3D	384776634	384776567	68	1.07e-18	92.647	98.5507	0	0	0	0	0	0	1	0	1	-	0	0	0	0	0	0	0	0	0	-	0	0	0	0	0	0	0	0	0	0	0	0	0	0	0	0	0	0	0	0	0
62897258	TGCAGAGGCCTTGGACACGGCCCTTGCACCCCTGTAAATCTCATGCTGCAACAGCCGCCAGGATTCCGT	3D	385476410	385476344	67	4e-24	98.507	97.1014	0	0	0	0	0	0	1	1	1	-	0	0	0	0	0	0	0	0	0	-	0	0	0	0	-	-	0	-	0	-	0	0	0	0	0	-	-	0	-	0	0
62872979	TGCAGCGGTGCAGCCCGACCCCAGATTAGAATCCTAAACGAATCACCGCTACTCCTCACTCAGTTTACA	3D	385782395	385782455	61	1.94e-15	91.803	88.4058	0	0	0	0	0	0	1	1	1	-	0	0	0	0	0	0	0	0	0	-	0	0	0	0	0	0	0	-	0	-	0	0	0	0	0	1	0	0	-	0	0
62914810	TGCAGTTCGAGAGCAGGGAGTTCAGCGAGTCCTCCGAGATCTTGACGTCGGACATATCGATCTTGGCGA	3D	391640359	391640291	69	1.7e-22	95.652	100	0	0	0	0	0	0	1	1	1	-	0	0	0	0	0	0	0	0	0	1	0	0	0	0	-	0	0	1	0	-	0	0	0	0	0	1	-	0	0	0	0
4282461	TGCAGATCCGTGAGCTCCCGAGCTTAGCATGGCCTGCTAGTTTTCCGAGATCGGAAGAGCGGTTCAGCA	3D	391898037	391897991	47	6.77e-15	100	68.1159	0	0	0	0	0	0	1	1	1	-	0	0	0	0	0	0	0	0	0	-	0	0	0	0	-	-	0	-	0	-	0	0	0	0	0	-	-	0	-	-	0
100524123	TGCAGGCGGCGCGGCGAGGCTACCGTTCCCTTGTGGTCACGGGGCTCCTGGCCGAGATCGGAAGAGCGG	3D	394178299	394178246	54	5.56e-16	96.296	78.2609	0	0	0	0	0	0	1	1	0	0	0	0	0	0	0	0	0	0	0	-	0	0	0	0	-	-	0	1	0	-	0	0	0	0	0	1	-	0	-	-	0
4315083	TGCAGCAACGCAAGAGCAAATGCGTGAATGCACTATGCGTAAAGGGAACGGGGTTAGTTGGACACAGTC	3D	394283226	394283294	69	2.07e-21	94.203	100	0	0	0	0	0	0	1	1	1	-	0	0	0	0	0	0	0	0	0	-	0	0	0	0	-	-	0	-	0	-	0	0	0	0	0	-	-	0	0	-	0
4316608	TGCAGAAAAGCAAGCAAAGCCAGGACTGACATGCGACTAGACTATCTTGTCTTACTTCGGAGGGCCACG	3D	394741706	394741773	68	1.4e-23	97.059	98.5507	0	0	0	0	0	0	1	1	-	-	0	0	0	0	0	0	0	0	0	1	0	0	0	0	0	-	0	-	0	1	0	0	0	0	0	0	0	0	1	1	0
62871393	TGCAGAGTTCGTGCTGTCAGAGAGCACTTCAGTTTGCTTCTCGGTGGTTTTGGTTAGTGGAGAAGAACG	3D	396291059	396290991	69	8.81e-20	92.754	100	0	0	0	0	0	0	1	1	0	0	0	0	0	0	0	0	0	0	0	-	0	0	0	0	-	-	0	-	0	-	0	0	0	0	0	1	-	0	-	-	0
4292791	TGCAGCAGGAAGCTCACGATCCTCTCGTATTCCGTGTGTGTGACGACCAAACATGCACATGCCTGTAGA	3D	396865295	396865359	69	7.23e-21	94.203	100	0	0	0	0	0	0	1	1	0	0	0	0	0	0	0	0	0	0	0	-	0	0	0	0	-	-	0	-	0	-	0	0	0	0	0	1	-	0	-	1	0
62907220	TGCAGGAACAATTATATCCATTGTGAACCTCCGTCGAAATTGCCGTGATGAAATGAAATGGTAGCGGAG	3D	396875809	396875877	69	8.81e-20	92.754	100	0	0	0	0	0	0	1	1	1	-	0	0	0	0	0	0	0	0	0	-	0	0	0	0	-	-	0	-	0	-	0	0	0	0	0	1	1	0	1	1	0
62805181	TGCAGCCAACAACAAATCATTTTCGAGTTTCAGTTTCTACTAGAGCCAGGATCCAGAGGAGGTTTGCCA	3D	398312220	398312281	66	1.94e-15	90.909	95.6522	0	0	0	0	0	0	1	1	1	-	0	0	0	0	0	0	0	0	0	-	0	0	0	0	0	-	0	-	0	-	0	0	0	0	0	-	-	0	-	-	0
62906541	TGCAGCCTGGGATTCGCCAGAGCTATCTGAAGATCACCAAGAGCACCACATCAGCAAAATTCTGAAACT	3D	398429034	398429102	69	2.07e-21	94.203	100	0	0	0	0	0	0	1	1	1	-	0	0	0	0	0	0	0	0	0	-	0	0	0	0	0	0	0	-	0	0	0	0	0	0	0	-	-	0	-	-	0
4275938	TGCAGCAACGAGTGCAGGAAGTGCTGCATCGAGGAGGAGATCGATGAGGTGGTGCTCATGATGCTGGAT	3D	399012191	399012117	75	5.94e-22	92	108.696	0	0	0	0	0	0	1	1	1	1	0	0	0	0	0	0	0	0	0	1	0	0	0	0	-	-	0	1	0	-	0	0	0	0	0	1	-	0	-	-	0
62905948	TGCAGATTTTGGCGATTGATTCAACAGTCGCTTCTACACATATATTCTGACGGATATGAAGATGGATAC	3D	399613937	399613869	69	4e-24	97.101	100	0	0	0	0	0	0	1	1	1	-	0	0	0	0	0	0	0	0	0	1	0	0	0	0	-	0	0	-	0	-	0	0	0	0	0	1	0	0	0	-	0
4304237	TGCAGCGGCATCGTAGCTGCGGCCCGAGGATGCGATGCGAGCGACGCTCAACATGATGGATTCTGAACC	3D	399619230	399619167	64	1.7e-22	98.438	92.7536	0	0	0	0	0	0	1	1	1	0	0	0	0	0	0	0	0	0	0	1	0	0	0	0	0	-	0	0	0	-	0	0	0	0	0	-	-	0	0	-	0
4295952	TGCAGGCTCATCGGATTGGAAGTTGTGTGTTGTCTTTTACTACTGTCTCAAGTCTCAACAGACAACAGG	3D	399619233	399619299	68	1.7e-22	97.059	98.5507	0	0	0	0	0	0	1	-	-	0	0	0	0	0	0	0	0	0	0	-	0	0	0	0	-	0	0	1	0	-	0	0	0	0	0	1	-	0	-	-	0
62869135	TGCAGCGGGCGGCAACAGGCGCCGACGTGTAGGTGACGTGGAGGCCGAGCACCGAGATCGGAAGAGCGG	3D	399619805	399619858	54	5.56e-16	96.296	78.2609	0	0	0	0	0	0	1	1	0	0	0	0	0	0	0	0	0	0	0	-	0	0	0	0	-	-	0	-	0	-	0	0	0	0	0	1	-	0	-	-	0
4267656	TGCAGCTGCTGCATGGACGATGGACCCTAGCTTGATCTTGGCACCGAGATCGGAAGAGCGGTTCAGCAG	3D	399745678	399745633	46	1.01e-12	97.826	66.6667	0	0	0	0	0	0	1	1	0	0	0	0	0	0	0	0	0	0	0	-	0	0	0	0	0	-	0	-	0	-	0	0	0	0	0	1	-	0	-	0	0
4323227	TGCAGGTCAATGAGAAGATTTGTGTACCTAGTCACACCCACCTCAGCCAATCATTCCATACCGAGATCG	3D	400164982	400165042	63	8.81e-20	96.825	91.3043	0	0	0	0	0	0	1	1	0	0	0	0	0	0	0	0	0	0	0	-	0	0	0	0	-	-	0	1	0	-	0	0	0	0	0	1	-	0	-	-	0
62901208	TGCAGAGTGTGATGGAGCATCTTTTTACTGGTGAAAAATGGACAGATTTGACCTTGCTCTAAAATTTGG	3D	400164985	400164917	69	1.7e-22	95.652	100	0	0	0	0	0	0	1	1	1	0	0	0	0	0	0	0	0	0	0	-	0	0	0	0	0	0	0	-	0	-	0	0	0	0	0	1	1	0	1	0	0
4312116	TGCAGGGGGTTTCACGCACAAGAAAAGCGCACCAAATAAGCATTTCAGATTTATTACGACTGCGTAGCA	3D	400598922	400598989	68	7.23e-21	94.118	98.5507	0	0	0	0	0	0	1	1	0	0	0	0	0	0	0	0	0	0	0	-	0	0	0	0	-	0	0	-	0	1	0	0	0	0	0	1	-	0	1	-	0
4308826	TGCAGTCACAACTTCAGCTCGCATAACAAGCATGGACGGAAACAGGCACGCACGGAGCTTCATAGCCTT	3D	402242622	402242689	68	3.75e-18	91.176	98.5507	0	0	0	0	0	0	1	1	1	0	0	0	0	0	0	0	0	0	0	1	0	0	0	0	1	-	0	1	0	-	0	0	0	0	0	1	-	0	1	1	0
4269112	TGCAGAACTAAAGTCTGACAGAAATAAATTATGCCCCAGAACTGCTGAAACATGGAAGGGGCGGGGCGC	3D	403092691	403092759	69	4e-24	97.101	100	0	0	0	0	0	0	1	1	1	-	0	0	0	0	0	0	0	0	0	-	0	0	0	0	-	-	0	1	0	1	0	0	0	0	0	1	-	0	-	-	0
62871244	TGCAGAGCGACGCCCTCGGGGGCATTAATGGGGCCCTCCTCCTGCTGCTCCCACATCCTCCCCGCGGCC	3D	403108178	403108114	69	8.81e-20	92.754	100	0	0	0	0	0	0	1	1	-	-	0	0	0	0	0	0	0	0	0	-	0	0	0	0	-	0	0	-	0	-	0	0	0	0	0	1	0	0	1	-	0
62850933	TGCAGTCCGCTACAACTAAAATTAGTCTGCTCTACAGTAGATAGCAACAGACAAACATGCATCGTGACT	3D	403671759	403671692	68	3.08e-19	92.647	98.5507	0	0	0	0	0	0	1	1	1	-	0	0	0	0	0	0	0	0	0	-	0	0	0	0	-	-	0	-	0	-	0	0	0	0	0	1	-	0	1	-	0
4286460	TGCAGTTCGAAAAAAATTGTTTCCGAGCTGGAAAGACAGTGGGGCGCCCATACTCAGATTCTCTCGTGA	3D	403900638	403900693	56	1.94e-15	94.643	81.1594	0	0	0	0	0	0	1	1	1	-	0	0	0	0	0	0	0	0	0	1	0	0	0	0	-	-	0	-	0	-	0	0	0	0	0	1	-	0	-	-	0
62906411	TGCAGCCCGCGTGTTACATTTCAGCCTAGCTACCCGTTGCGCAGGTGCGTAGTTAATGGGGGAGGAAAT	3D	404330738	404330806	69	4e-24	97.101	100	0	0	0	0	0	0	1	1	1	0	0	0	0	0	0	0	0	0	0	-	0	0	0	0	0	0	0	-	0	0	0	0	0	0	0	-	-	0	-	0	0
62804488	TGCAGATCAAAACGATTTTGGTTATTCCTCACGAGTCAAGCAGGATGGACTTGTGAATTTCTGTTTGGG	3D	405155474	405155402	73	1.31e-17	89.041	105.797	0	0	0	0	0	0	1	1	1	-	0	0	0	0	0	0	0	0	0	1	0	0	0	0	-	0	0	0	0	1	0	0	0	0	0	1	0	0	0	-	0
4323633	TGCAGTTCTCCGCGCTCTGCCTTTAGCAACGGACCAACGGTTCAGCTCAAGTAGCGAGCGGTCGAGCGA	3D	406523269	406523201	69	1.07e-18	91.304	100	0	0	0	0	0	0	1	1	1	0	0	0	0	0	0	0	0	0	0	1	0	0	0	0	0	-	0	1	0	0	0	0	0	0	0	-	-	0	-	-	0
4296015	TGCAGACCCGACTGACACTAGCTAGGTTGGACTAGACACCGAGTCACACCCATCCACGACACCAACCCG	3D	406573455	406573389	69	1.59e-16	89.855	100	0	0	0	0	0	0	1	1	1	-	0	0	0	0	0	0	0	0	0	-	0	0	0	0	-	-	0	-	0	-	0	0	0	0	0	-	-	0	-	-	0
62886180	TGCAGACTCGCGAGACGCTCCGTCAGGTAACCCTCGTCGCGCAGCGTGCAGCCGTGGAGGTCGTTGATT	3D	409834504	409834437	68	7.23e-21	94.118	98.5507	0	0	0	0	0	0	1	1	1	-	0	0	0	0	0	0	0	0	0	-	0	0	0	0	0	0	0	-	0	0	0	0	0	0	0	1	0	0	0	0	0
4277183	TGCAGCTAAGACCAGGGTGTTCCTGCAAGATTTGTTATTATTCCGAGATCGGAAGAGCGGTTCAGCAGG	3D	410195244	410195202	43	4.27e-11	97.674	62.3188	0	0	0	0	0	0	1	1	1	-	0	0	0	0	0	0	0	0	0	1	0	0	0	0	-	1	0	1	0	1	0	0	0	0	0	1	1	0	-	1	0
4322744	TGCAGCGCAGCCATCCAAATCAGATCCAATCATTCAGCAGCACTTGCACTGTCCTAGCTTGTCACTTGC	3D	411474400	411474331	70	3.08e-19	92.857	101.449	0	0	0	0	0	0	1	1	1	-	0	0	0	0	0	0	0	0	0	-	0	0	0	0	0	-	0	-	0	0	0	0	0	0	0	1	0	0	1	-	0
4310016	TGCAGGCCTACTTCAACGCCTACTACGCGTCCATCGGGGTGGCCTTCACGGTTGCTGTCACCGTGATCG	3D	412164149	412164081	69	4e-24	97.101	100	0	0	0	0	0	0	1	1	0	0	0	0	0	0	0	0	0	0	0	-	0	0	0	0	-	-	0	-	0	-	0	0	0	0	0	-	0	0	-	-	0
62902347	TGCAGAAGATAGAAACAAGTCCATCATGATTTGAAATTGTTCAATTAGTTTGTAGCCGAGATCGGAAGA	3D	413254934	413254877	58	1.59e-16	94.828	84.058	0	0	0	0	0	0	1	1	0	0	0	0	0	0	0	0	0	0	0	1	0	0	0	0	-	1	0	-	0	-	0	0	0	0	0	1	1	0	-	1	0
62874171	TGCAGGCGCGGGCATGGCGCGCTGGGATCTGGGGAATGGAGCAGACGGAGGGGATCAGAGGAAAGGAGG	3D	413267231	413267279	51	3.51e-12	96.078	73.913	0	0	0	0	0	0	1	1	1	1	0	0	0	0	0	0	0	0	0	1	0	0	0	0	0	0	0	-	0	0	0	0	0	0	0	1	0	0	1	0	0
4270085	TGCAGCTAGCAGGGAGATTTAATGGTGTTTGTACAGGAGCAAAGCCACCAATCAAGCATGCAGCACCAG	3D	414839769	414839836	69	2.07e-21	95.652	100	0	0	0	0	0	0	1	1	1	-	0	0	0	0	0	0	0	0	0	-	0	0	0	0	-	-	0	-	0	-	0	0	0	0	0	-	0	0	-	-	0
4322263	TGCAGCTTGGCTAAAGAAATCTACCACTCCAGCCTTACCTGAGCTGAGCATGACTAGCCAGCAGCTCCG	3D	415530141	415530204	69	2.88e-13	85.507	100	0	0	0	0	0	0	1	1	0	0	0	0	0	0	0	0	0	0	0	-	0	0	0	0	-	-	0	-	0	-	0	0	0	0	0	-	-	0	-	-	0
62907248	TGCAGGAAGCCTGCATCTGTACACGGAGCCAAAGGTTCCTGATCCCAATTTCATTGTGCTGTCGAAGTT	3D	415788314	415788246	69	4e-24	97.101	100	0	0	0	0	0	0	1	-	0	0	0	0	0	0	0	0	0	0	0	-	0	0	0	0	-	-	0	1	0	0	0	0	0	0	0	1	0	0	-	1	0
4314353	TGCAGCGCCGTCTCGTTCGCGTCCGACCTGCACACGCACCACTCCGCCTCTGCATGCGCCGAGATCGGA	3D	415792780	415792840	61	8.81e-20	96.721	88.4058	0	0	0	0	0	0	1	1	0	0	0	0	0	0	0	0	0	0	0	-	0	0	0	0	-	-	0	1	0	-	0	0	0	0	0	1	0	0	-	1	0
4296715	TGCAGCATACGCGCGTATGTGCACGATCGATCAGTTGGCCGAGATCGGAAGAGCGGTTCAGCAGGAATG	3D	416063066	416063115	50	5.21e-10	92	72.4638	0	0	0	0	0	0	1	1	0	0	0	0	0	0	0	0	0	0	0	1	0	0	0	0	-	-	0	-	0	-	0	0	0	0	0	-	-	0	-	-	0
4301786	TGCAGTGCAGCACAACGACAGGATTCTGAACAATGCTTCTCTCTGTTGTGTGCACGTTGACAGTGGCAA	3D	419369832	419369768	69	4.56e-17	89.855	100	0	0	0	0	0	0	1	1	0	0	0	0	0	0	0	0	0	0	0	-	0	0	0	0	-	-	0	-	0	-	0	0	0	0	0	1	-	0	-	-	0
4304422	TGCAGGCGTGCAGTACGGTGCAGGGTGCACCCGCGCGCCATACCTACCCGAGATCGGAAGAGCGGTTCA	3D	419530527	419530480	48	8.25e-14	97.917	69.5652	0	0	0	0	0	0	1	1	1	-	0	0	0	0	0	0	0	0	0	1	0	0	0	0	1	-	0	1	0	-	0	0	0	0	0	-	-	0	-	-	0
100051958	TGCAGCGGCCGTATCTGCCAGTGCCATCCGCTCCACCGCGTCGTTTTCGCTGCGTGCTTGCCGCGCCGA	3D	419531697	419531624	75	2.36e-14	86.667	108.696	0	0	0	0	0	0	1	0	0	0	0	0	0	0	0	0	0	0	0	-	0	0	0	0	0	0	0	0	0	0	0	0	0	0	0	0	0	0	0	0	0
4327200	TGCAGCTCGGTGGGCGAGAGCGCGAACATGTCCTCACGGCACGTGTGTATCGCGCGGCAGTGGTCTCGC	3D	420710854	420710922	69	1.7e-22	95.652	100	0	0	0	0	0	0	1	0	0	0	0	0	0	0	0	0	0	0	0	-	0	0	0	0	0	0	0	0	0	0	0	0	0	0	0	0	0	0	0	0	0
4270261	TGCAGATAGATGTCCTCGATCATGTCGGTTTGCTTCACATCACGGACCGTTCGTTGGTGCGTGCGTTGC	3D	423857300	423857232	69	8.81e-20	92.754	100	0	0	0	0	0	0	1	1	1	1	0	0	0	0	0	0	0	0	0	-	0	0	0	0	-	-	0	-	0	-	0	0	0	0	0	1	-	0	-	1	0
4322646	TGCAGGCGATGCTGCCCTACCACGACACGGACAGCTCCGCCCCCGAGATCGGAAGAGCGGTTCAGCAGG	3D	424984605	424984569	37	9.42e-07	94.595	53.6232	0	0	0	0	0	0	1	1	1	1	0	0	0	0	0	0	0	0	0	1	0	0	0	0	-	-	0	1	0	-	0	0	0	0	0	-	0	0	-	-	0
32738221	TGCAGCAGCACCGTTCCAAATTTCCAATCAACACTACTACTACGACACCCCGCCTAAAGTACACCACAC	3D	425480211	425480279	69	4e-24	97.101	100	0	0	0	0	0	0	1	1	1	0	0	0	0	0	0	0	0	0	0	-	0	0	0	0	0	-	0	-	0	-	0	0	0	0	0	1	1	0	1	1	0
62851017	TGCAGTCTACCTGGCGTTTGGCGAACAGTTGATCACACAGCTGGTAATTGCAGCATGAGATGGATATAC	3D	426941241	426941307	67	4e-24	98.507	97.1014	0	0	0	0	0	0	1	1	1	-	0	0	0	0	0	0	0	0	0	-	0	0	0	0	-	0	0	-	0	-	0	0	0	0	0	1	0	0	-	-	0
62934060	TGCAGCGCCGCGTTGGCCGCGAGGTCGCGGCGGGGCGGGCGCGTGTGGTGAGAGACGACCGAGATCGGA	3D	427091172	427091235	64	4.56e-17	92.188	92.7536	0	0	0	0	0	0	1	1	1	1	0	0	-	0	0	0	0	0	0	-	0	0	0	0	-	-	0	1	0	-	0	0	0	0	0	1	-	0	0	0	0
62863652	TGCAGGTGCGCGAACCGCGGGCGCGGCCCCGTCTCCCTCCGCCCGAGATCGGAAGAGCGGTTCAGCAGG	3D	427362736	427362780	45	8.25e-14	100	65.2174	0	0	0	0	0	0	1	1	1	1	0	0	0	0	0	0	0	0	0	-	0	0	0	0	-	-	0	1	0	-	0	0	0	0	0	1	-	0	-	-	0
62894526	TGCAGGGACGAGGGAGTGGCGTGAGCAGCGGGCGAGAGGGGGAGCGCGGCGGACGGGACCGAGATCGGA	3D	427362739	427362679	61	7.23e-21	98.361	88.4058	0	0	0	0	0	0	1	1	1	-	0	0	0	0	0	0	0	0	0	-	0	0	0	0	-	-	0	1	0	-	0	0	0	0	0	1	-	0	1	-	0
4298644	TGCAGAGATGGGCTGCTGCTTCAGCAAGAAGCGCATGAAGCATCCTGACGGCCCTGCTGCCGTCCCTCG	3D	428572988	428572920	69	8.81e-20	92.754	100	0	0	0	0	0	0	1	1	1	-	0	0	0	0	0	0	0	0	0	-	0	0	0	0	-	-	0	-	0	-	0	0	0	0	0	1	-	0	-	-	0
62917821	TGCAGATGCTGTCGTCGCGAAGGATGGTTTGAACTTTAGTTATTAGGCTCTGCTTGCGGTGGCGATGAT	3D	429940421	429940489	69	1.7e-22	95.652	100	0	0	0	0	0	0	1	0	1	1	0	0	0	0	0	0	0	0	0	-	0	0	0	0	0	0	0	0	0	0	0	0	0	0	0	0	-	0	0	0	0
62913517	TGCAGCTGCCCCGTCGCGCCGTCTAGGATCAGCCGCGACAGAGCCGACGGGTCGCTGACGTAGTAGGCG	3D	430729682	430729614	69	4e-24	97.101	100	0	0	0	0	0	0	1	1	1	-	0	0	0	0	0	0	0	0	0	-	0	0	0	0	-	-	0	-	0	-	0	0	0	0	0	0	0	0	-	-	0
62923196	TGCAGGGCGTACGCCGCCGCCAACATTAGCGGGGGAGTCAGCCACGGGTGCGTCATTTGGGCCGTCGAT	3D	430730023	430730090	68	1.4e-23	97.059	98.5507	0	0	0	0	0	0	1	1	1	-	0	0	0	0	0	0	0	0	0	-	0	0	0	0	-	0	0	-	0	-	0	0	0	0	0	1	-	0	-	0	0
62934809	TGCAGAGCCTACTCCGCCGCGAACGTGAGCGGCGGGACCAATCGCGGGTGCGTCATTTGGGGCGTCGAT	3D	430852770	430852838	69	3.28e-25	98.551	100	0	0	0	0	0	0	1	1	1	-	0	0	0	0	0	0	0	0	0	-	0	0	0	0	-	-	0	1	0	-	0	0	0	0	0	-	-	0	-	-	0
4263154	TGCAGAGGTAAACACTGTCGTCTTGTGCTAATTACCGTTAAGAAATGCAGTGGTGTGATGACTGGCGAC	3D	432237314	432237246	69	4e-24	97.101	100	0	0	0	0	0	0	1	1	1	-	0	0	0	0	0	0	0	0	0	1	0	0	0	0	-	-	0	-	0	-	0	0	0	0	0	1	-	0	-	-	0
62916847	TGCAGTGAGTGATGCGTACGTGCTGTACTTTCGGCGAGGCGCGCGCGCCCGAGATCGGAAGAGCGGTTC	3D	432264728	432264685	44	1.22e-11	97.727	63.7681	0	0	0	0	0	0	1	1	0	0	0	0	0	0	0	0	0	0	0	1	0	0	0	0	-	-	0	1	0	-	0	0	0	0	0	-	-	0	-	-	0
62804066	TGCAGACAAGGTCGGCGTCGCTCGTGTGGGGCGACGGAGAAAAGGCAGCGTTGGTGCGTGCGTGCGTGC	3D	432265364	432265431	68	1.15e-24	98.529	98.5507	0	0	0	0	0	0	1	1	1	1	0	0	0	0	0	0	0	0	0	-	0	0	0	0	-	-	0	1	0	-	0	0	0	0	0	1	-	0	1	1	0
4263516	TGCAGCGCGGGCCTCCAGTGCTCCTCCCTGTGCACGTCATAGTGGTGCACTTCCCCGAGATCGGAAGAG	3D	434442969	434443025	57	5.56e-16	94.737	82.6087	0	0	0	0	0	0	1	1	1	-	0	0	0	0	0	0	0	0	0	-	0	0	0	0	-	-	0	-	0	-	0	0	0	0	0	-	-	0	0	-	0
62872563	TGCAGCCGTTAGCCACGGTGAGGCCAGCAGCTGGATGCATGGCGAAATCAATGGCAATGCTTGCGAGCT	3D	434553395	434553327	69	2.07e-21	94.203	100	0	0	0	0	0	0	1	1	1	1	0	0	0	0	0	0	0	0	0	-	0	0	0	0	-	-	0	-	0	-	0	0	0	0	0	1	1	0	1	-	0
62897482	TGCAGATGTCACATTGCTCTTCACATGGGCGGTAAGTGATAGCCAACACTCTGCTCTTCAGAACTGACA	3D	434743523	434743591	69	1.7e-22	95.652	100	0	0	0	0	0	0	1	1	1	1	0	0	0	0	0	0	0	0	0	1	0	0	0	0	-	-	0	-	0	0	0	0	0	0	0	1	0	0	0	-	0
4269850	TGCAGGATCTGCAAGGAGGTGATGGCCGACGCGGTGGTGGCGAGCAAGTGCTGCTACAACAGCTTCTGC	3D	434764124	434764056	69	4e-24	97.101	100	0	0	0	0	0	0	1	1	1	-	0	0	0	0	0	0	0	0	0	1	0	0	0	0	-	-	0	1	0	-	0	0	0	0	0	1	-	0	1	-	0
4306050	TGCAGCTTGCGGACTTCATAGGGTTAGATGTTTGCCTCTCAGTACTTAGGGTGCTCCAGAACGGACTAG	3D	434958466	434958534	69	2.07e-21	94.203	100	0	0	0	0	0	0	1	1	1	0	0	0	0	0	0	0	0	0	0	1	0	0	0	0	0	-	0	1	0	-	0	0	0	0	0	-	-	0	-	0	0
4312050	TGCAGGGAACGTTTTTTTCCCTTCTTCTGTTCTGGTCCTCTTGTATTTTTGTTTAGTTGTCTGAGACAG	3D	435144377	435144450	74	8.81e-20	90.541	107.246	0	0	0	0	0	0	1	1	-	0	0	0	0	0	0	0	0	0	0	1	0	0	0	0	-	-	0	-	0	-	0	0	0	0	0	1	0	0	-	1	0
62807620	TGCAGTGACGGTTAAGGTTGCACTTGATATTCTTTTCATGTTGGATCCAACGGCTTGGGCGGTGGTAAG	3D	436260576	436260506	72	2.36e-14	87.5	104.348	0	0	0	0	0	0	1	1	1	-	0	0	0	0	0	0	0	0	0	1	0	0	0	0	-	-	0	-	0	-	0	0	0	0	0	1	-	0	1	-	0
62915747	TGCAGACACTTCTTGAGCGGCTTGGCGCCTTCGGGCGCCGCGACGCGGTTGCCGAGATCGGAAGAGCGG	3D	436260960	436260907	54	2.36e-14	94.444	78.2609	0	0	0	0	0	0	1	1	0	0	0	0	0	0	0	0	0	0	0	-	0	0	0	0	1	0	0	1	0	1	0	0	0	0	0	-	1	0	0	1	0
62887417	TGCAGCCGCGACGGGAGGCTCGACGTCGAGGCGGCGGGCGCCCCGACTTCCCGCCCCGCTCCTCCTCCC	3D	436608118	436608051	68	7.23e-21	94.118	98.5507	0	0	0	0	0	0	1	-	1	-	0	0	0	0	0	0	0	0	0	-	0	0	0	0	-	-	0	1	0	0	0	0	0	0	0	-	1	0	-	-	0
4272953	TGCAGTGTGATCTTCTACTTGCCTTGTTGTTGAGCAAGAGTGGCTCCACAGAGGCCACAAAGTCCGAGA	3D	436629003	436628938	66	8.81e-20	93.939	95.6522	0	0	0	0	0	0	1	1	1	-	0	0	0	0	0	0	0	0	0	-	0	0	0	0	-	-	0	-	0	-	0	0	0	0	0	1	-	0	-	-	0
62862287	TGCAGCCGCCGCTCCAGGCTTGGCTGGAGGGACGGCGTGACCCCGAGATCGGAAGAGCGGTTCAGCAGG	3D	437168981	437169026	46	1.22e-11	97.826	66.6667	0	0	0	0	0	0	1	1	1	-	0	0	0	0	0	0	0	0	0	-	0	0	0	0	1	-	0	1	0	-	0	0	0	0	0	1	1	0	1	1	0
62918923	TGCAGGCAGCAACCCACAACGCGATCATCTTTTCTTCCCTTCCCTTGGTTCGCTCCTAGCTTCTCTCCC	3D	437941393	437941459	67	2.07e-21	95.522	97.1014	0	0	0	0	0	0	1	1	1	-	0	0	0	0	0	0	0	0	0	-	0	0	0	0	0	0	0	1	0	0	0	0	0	0	0	1	0	0	-	-	0
62848201	TGCAGCCTGCTGTCGTGGTGTTCGTCGCTCTCGGGTGAGTCCAGTAAATTGCCAGTTTATATTACTGAT	3D	437941396	437941335	62	2.52e-20	96.774	89.8551	0	0	0	0	0	0	1	1	1	-	0	0	0	0	0	0	0	0	0	-	0	0	0	0	-	-	0	-	0	-	0	0	0	0	0	-	-	0	-	-	0
4265172	TGCAGGTAGGGCAGGTTGGGGAAGTCCGTCTCCGAGAGGACCCGAGATCGGAAGAGCGGTTCAGCAGGA	3D	438972056	438972013	44	6.34e-09	93.182	63.7681	0	0	0	0	0	0	1	1	1	-	0	0	0	0	0	0	0	0	0	-	0	0	0	0	-	-	0	1	0	-	0	0	0	0	0	1	-	0	1	-	0
4290150	TGCAGCTAGCTCCCTTTGTTCTTCACCTGCATCGGCAAGCCGCCTCCCATGCGCAGCGTCAGCGACATG	3D	439347942	439347877	66	1.7e-22	96.97	95.6522	0	0	0	0	0	0	1	1	0	0	0	0	0	0	0	0	0	0	0	-	0	0	0	0	-	-	0	-	0	-	0	0	0	0	0	-	-	0	-	-	0
4291455	TGCAGGCTTTTGCTAGAGAAATGAAGAGGAGGTCACCTCGAGGCCGAGATCGGAAGAGCGGTTCAGCAG	3D	439378359	439378405	47	1.15e-05	87.234	68.1159	0	0	0	0	0	0	1	1	1	1	0	0	0	0	0	0	0	0	0	1	0	0	0	0	-	-	0	1	0	-	0	0	0	0	0	1	-	0	-	-	0
62849991	TGCAGGGAGGGGAGTTATGCATTGCGGTGTGCGTTTGTGCTTCTAGGCTTGTACTGATTTGACCCGAGA	3D	442061335	442061405	71	6.34e-09	81.69	102.899	0	0	0	0	0	0	1	1	1	-	0	0	0	0	0	0	0	0	0	-	0	0	0	0	-	-	0	1	0	-	0	0	0	0	0	1	-	0	-	-	0
62903323	TGCAGCTCGCGGACAAGTCGAGGAACTGCTCACGGCGCGAGCGGCGGGCCGAGATCGGAAGAGCGGTTC	3D	442093555	442093600	46	1.01e-12	97.826	66.6667	0	0	0	0	0	0	1	1	1	-	0	0	0	0	0	0	0	0	0	1	0	0	0	0	1	0	0	1	0	-	0	0	0	0	0	-	-	0	-	-	0
32745860	TGCAGTGTTCCTGCCTATGATTGACCATTCAACGTACTGACATCGCAGCCGTTCAACACATCCAGCTCG	3D	443052866	443052934	69	1.7e-22	95.652	100	0	0	0	0	0	0	1	1	-	0	0	0	0	0	0	0	0	0	0	-	0	0	0	0	-	-	0	-	0	0	0	0	0	0	0	-	0	0	-	-	0
62885775	TGCAGAAAAAAAACACTTTGCTAAAAAAATCGAACTATTTACATTCGTCTCTTTCTAACTCCTTTTCGT	3D	443676880	443676809	72	4.56e-17	88.889	104.348	0	0	0	0	0	0	1	1	0	0	0	0	0	0	0	0	0	0	0	-	0	0	0	0	0	-	0	1	0	0	0	0	0	0	0	1	1	0	0	1	0
4273681	TGCAGCAGCATGGTTTCATGGACATAGCACAGCAGCAGGCGAGGATGGTGACGGTGAAGGAAGACAGCG	3D	445923860	445923786	75	4.27e-11	81.333	108.696	0	0	0	0	0	0	1	-	0	0	0	0	0	0	0	0	0	0	0	1	0	0	0	0	-	0	0	1	0	-	0	0	0	0	0	1	-	0	1	0	0
62874026	TGCAGGCCACGCCGCCGCATCCCCACTAAAGGAAGTGGCCTTCGCCTCCGCCGACGGTGCTCCATATTG	3D	446946082	446946015	68	7.23e-21	94.118	98.5507	0	0	0	0	0	0	1	1	1	1	0	0	0	0	0	0	0	0	0	-	0	0	0	0	-	0	0	-	0	-	0	0	0	0	0	1	-	0	-	-	0
62847681	TGCAGCAGTAGACAAGGAGAATAATACTCACCATCTCCAACGCTCGAGGCCGTACGTACCAGCCAAAGG	3D	449505963	449506027	69	4.56e-17	89.855	100	0	0	0	0	0	0	1	1	1	-	0	0	0	0	0	0	0	0	0	1	0	0	0	0	-	-	0	-	0	-	0	0	0	0	0	1	-	0	-	-	0
62840017	TGCAGGTTGAGCAAAAGAAAAAAAATCCCGAATTCTAAATCTATCTAACTAGCCAGATGCAACAGTCCT	3D	449985229	449985163	69	1.31e-17	91.304	100	0	0	0	0	0	0	1	0	1	-	0	0	0	0	0	0	0	0	0	-	0	0	0	0	0	0	0	0	0	0	0	0	0	0	0	0	0	0	0	0	0
62924886	TGCAGTGGCAGGCCGAACACCCACCAGGGGAGCTCGCCGGTAAGCGCGTTCCGAGATCGGAAGAGCGGT	3D	451158202	451158265	64	1.94e-15	90.625	92.7536	0	0	0	0	0	0	1	-	1	1	0	0	0	0	0	0	0	0	0	1	0	0	0	0	-	1	0	1	0	-	0	0	0	0	0	1	1	0	1	-	0
62887049	TGCAGCAGCTACACATATCGGGCATTTACTGCGTAGGCTCGCTCTCGGGCGGGGAGTTGTTCGATGGTG	3D	453086402	453086335	69	1.07e-18	92.754	100	0	0	0	0	0	0	1	1	1	1	0	0	0	0	0	0	0	0	0	-	0	0	0	0	0	-	0	-	0	-	0	0	0	0	0	1	0	0	1	1	0
4315984	TGCAGGTCCATCACCAGGTCCTGATACTCCTGAATTCTAGAGCTTATATGAGACAGATACCTCGGGCTG	3D	453275426	453275491	66	1.4e-23	98.485	95.6522	0	0	0	0	0	0	1	1	-	-	0	0	0	0	0	0	0	0	0	-	0	0	0	0	-	0	0	0	0	-	0	0	0	0	0	1	-	0	0	0	0
4275531	TGCAGAGACGGTTCACACGATGGCGTCGACGATGTCCGTCCGCGACAGCACGACGCCGAGATCGGAAGA	3D	453341463	453341411	53	1.94e-15	96.226	76.8116	0	0	0	0	0	0	1	1	1	1	0	0	0	0	0	0	0	0	0	1	0	0	0	0	1	-	0	1	0	-	0	0	0	0	0	1	1	0	1	1	0
4312423	TGCAGAGAACTCATATTCTGTTGACACCTTTCACAATCATCATCATAACAACAAAAGTAGTAGTAGTAA	3D	453980059	453979988	72	1.7e-22	94.444	104.348	0	0	0	0	0	0	1	1	-	-	0	0	0	0	0	0	0	0	0	-	0	0	0	0	0	0	0	-	0	0	0	0	0	0	0	1	1	0	-	1	0
4294908	TGCAGTGAGTGCAAAGATCAGTGATCAGAGCAAGAACAAAAACGGGTATAAAACGAAGAACAACCACAA	3D	455353280	455353343	64	8.81e-20	95.312	92.7536	0	0	0	0	0	0	1	1	1	-	0	0	0	0	0	0	0	0	0	-	0	0	0	0	-	-	0	-	0	-	0	0	0	0	0	1	-	0	-	1	0
62930946	TGCAGTGGCGTCAGTCTCTGGTCGGGGTAGATCGGCGGCGCTGCTGCTTCTCCCGCCAGATGCTGTTAC	3D	455896298	455896232	67	1.07e-18	92.537	97.1014	0	0	0	0	0	0	1	1	1	-	0	0	0	0	0	0	0	0	0	1	0	0	0	0	-	-	0	-	0	-	0	0	0	0	0	-	-	0	1	-	0
62874322	TGCAGGGACAATACACATCGTCGGATGCACATGGTAACTACGTTTTGCCTTGCATTTTCTTCTTCTTTC	3D	456928558	456928626	70	3.75e-18	92.857	101.449	0	0	0	0	0	0	1	1	-	0	0	0	0	0	0	0	0	0	0	1	0	0	0	0	0	0	0	1	0	1	0	0	0	0	0	1	0	0	0	1	0
4327878	TGCAGCTGACGTGAGTCAAAAATGAGATCTCACGTCCTCCGAGATCGGAAGAGCGGTTCAGCAGGAATG	3D	461026740	461026779	40	1.82e-09	97.5	57.971	0	0	0	0	0	0	1	1	1	0	0	0	0	0	0	0	0	0	0	1	0	0	0	0	-	-	0	-	0	-	0	0	0	0	0	1	1	0	1	1	0
62875486	TGCAGTGGCAGATCAGGCTGGGGTTGCAGCGGCAGGTGATGAGCACGGTGGCTACCCCTTCTGTGCGTG	3D	463034552	463034616	65	4.87e-23	98.462	94.2029	0	0	0	0	0	0	1	1	0	0	0	0	0	0	0	0	0	0	0	-	0	0	0	0	-	-	0	-	0	-	0	0	0	0	0	1	-	0	-	-	0
62904002	TGCAGGTTCGGGCGGCGGGGATGGCCGGCGGCATACTGGAATGGGCAGGGAAGGCGCCGAGATCGGAAG	3D	463976429	463976487	59	4.56e-17	94.915	85.5072	0	0	0	0	0	0	1	-	1	1	0	0	0	0	0	0	0	0	0	1	0	0	0	0	1	-	0	1	0	-	0	0	0	0	0	1	1	0	-	1	0
4316618	TGCAGGAGCACGGCCCCATCGAGGGTAAGAACGTCTTCTACTGGTTCCAGAACCAGCAGGTCCAGCTGC	3D	464174387	464174321	67	2.07e-21	95.522	97.1014	0	0	0	0	0	0	1	1	1	1	0	0	0	0	0	0	0	0	0	-	0	0	0	0	1	-	0	1	0	-	0	0	0	0	0	1	1	0	1	1	0
62896927	TGCAGAAGCCAATGTTCTTGGCTTCGTTTTGCTCCGTTATGTGTTCGGCTGTGGACGGAGATTGAATTT	3D	465113482	465113550	69	1.7e-22	95.652	100	0	0	0	0	0	0	1	1	0	0	0	0	0	0	0	0	0	0	0	-	0	0	0	0	-	-	0	-	0	1	0	0	0	0	0	1	-	0	-	-	0
4300027	TGCAGTGGAGCACGCATGCTCACCGAGGAAATCGGTGCCGAGATCGGAAGAGCGGTTCAGCAGGAATGC	3D	465113485	465113446	40	1.82e-09	97.5	57.971	0	0	0	0	0	0	1	1	0	0	0	0	0	0	0	0	0	0	0	-	0	0	0	0	-	-	0	-	0	-	0	0	0	0	0	1	-	0	1	-	0
4323393	TGCAGCCGCCGCAGTTCTACCAGGATCTGAGCCCCGAGAGCTGCGTGGTGGAACCGAGATCGGAAGAGC	3D	465587687	465587739	53	3.75e-18	100	76.8116	0	0	0	0	0	0	1	-	1	-	0	0	0	0	0	0	0	0	0	1	0	0	0	0	-	-	0	-	0	-	0	0	0	0	0	1	-	0	-	-	0
62870597	TGCAGGAACTCCGCCGTGGGGAACTCGAGGGCGGGCGGCGCCTGCATGGCGCCGAGGCCACCGAGATCG	3D	465587690	465587629	62	1.31e-17	93.548	89.8551	0	0	0	0	0	0	1	1	1	1	0	0	0	0	0	0	0	0	0	-	0	0	0	0	-	-	0	1	0	-	0	0	0	0	0	1	-	0	-	-	0
4272187	TGCAGACAATTAAGCACAGCATGCATGCCGCATGCACTAGCTAGGCTAGCTACTGGCCGTGGACGTACA	3D	465596687	465596746	69	6.34e-09	79.71	100	0	0	0	0	0	0	1	1	1	-	0	0	0	0	0	0	0	0	0	-	0	0	0	0	-	-	0	-	0	-	0	0	0	0	0	1	-	0	-	0	0
62874481	TGCAGGGGCGTCACGAGGGACGACGCGCCCATGGCGCCGTGCAGCGTGTGACGCAGACGGACTCCTTGG	3D	465963305	465963237	69	3.28e-25	98.551	100	0	0	0	0	0	0	1	1	1	-	0	0	0	0	0	0	0	0	0	-	0	0	0	0	0	-	0	1	0	0	0	0	0	0	0	-	-	0	0	-	0
4289462	TGCAGGTTTTCTGATTGACTCTGACTGAGCAGTGGTTGCTCTCGCTCTTCGGTGGGGTTCCGAGATCGG	3D	468058471	468058531	61	7.23e-21	98.361	88.4058	0	0	0	0	0	0	1	1	0	0	0	0	0	0	0	0	0	0	0	-	0	0	0	0	-	-	0	1	0	-	0	0	0	0	0	1	-	0	-	-	0
62934411	TGCAGCAGGTCGGGATACCCGCGCGGTCTGCGCTCGTCGCCGTCGTGTACGAGAAGGGGCTGGCCCTCT	3D	469533622	469533690	69	2.07e-21	94.203	100	0	0	0	0	0	0	1	-	1	-	0	0	0	0	0	0	0	0	0	-	0	0	0	0	-	0	0	1	0	-	0	0	0	0	0	1	-	0	1	-	0
4295758	TGCAGCCCGATGGGCTTTGACTTGAACTGGCCGACTGAAAAGATGGACGGGTGGCCCAGGCCCAGACCG	3D	469747113	469747047	68	3.75e-18	92.647	98.5507	0	0	0	0	0	0	1	1	1	0	0	0	0	0	0	0	0	0	0	1	0	0	0	0	0	-	0	-	0	-	0	0	0	0	0	1	-	0	1	-	0
4325720	TGCAGGCCAGGCACCGTAAATAAAATTAAAAATCACACTCACAGTGGCACCGATCTGCGGGGAGCCAGA	3D	469925471	469925404	69	1.07e-18	92.754	100	0	0	0	0	0	0	1	1	1	1	0	0	0	0	0	0	0	0	0	1	0	0	0	0	0	-	0	-	0	1	0	0	0	0	0	1	1	0	1	1	0
4283440	TGCAGCTCCTTGTTTATGCCCAAAAGTTTTTACCGTTACTGTGCCGCAGCTGAAGCTTTCAACCGAGAT	3D	471252318	471252252	67	7.23e-21	95.522	97.1014	0	0	0	0	0	0	1	1	1	-	0	0	0	0	0	0	0	0	0	1	0	0	0	0	-	-	0	-	0	-	0	0	0	0	0	1	-	0	0	-	0
4288868	TGCAGCCAATGGGGTCATTTCAGATGCCTAATCATGCAGAGCTACAGATCAATGGAGGTACCTTAGGGC	3D	471450064	471450132	69	1.7e-22	95.652	100	0	0	0	0	0	0	1	1	1	1	0	0	0	0	0	0	0	0	0	-	0	0	0	0	0	-	0	-	0	0	0	0	0	0	0	1	-	0	1	-	0
4283085	TGCAGGTTTTCACTTTTAACTGGAGTCCGTCCGTACCGATCCAACTAACCGAGATCGGAAGAGCGGTTC	3D	471656124	471656172	49	2.88e-13	95.918	71.0145	0	0	0	0	0	0	1	1	1	-	0	0	0	0	0	0	0	0	0	-	0	0	0	0	-	-	0	-	0	-	0	0	0	0	0	1	-	0	-	-	0
32780912	TGCAGCCGCTGCGAATGCATCAAACGACGAACTATAGGGAGACGGTTAATAGTAGAGAAACGGTACTGT	3D	471846410	471846478	69	4e-24	97.101	100	0	0	0	0	0	0	1	-	1	0	0	0	0	0	0	0	0	0	0	1	0	0	0	0	-	-	0	-	0	-	0	0	0	0	0	1	-	0	-	-	0
4296801	TGCAGAAGTCAGCACCCAAAGCACTTGTCAGAAACTAAAAATATCCCACAAAAATTCAAGAGCATGACC	3D	471867049	471867116	68	6.77e-15	88.235	98.5507	0	0	0	0	0	0	1	1	1	1	0	0	0	0	0	0	0	0	0	-	0	0	0	0	1	0	0	1	0	-	0	0	0	0	0	1	-	0	0	1	0
4265623	TGCAGTAGAACGCCACTTGGCAGTTGGTGGAGATGGAGATGCAGGCGACGCAATCTACCTTCTCGGCCG	3D	471867052	471866984	69	8.81e-20	92.754	100	0	0	0	0	0	0	1	1	1	-	0	0	0	0	0	0	0	0	0	-	0	0	0	0	-	-	0	1	0	-	0	0	0	0	0	1	-	0	-	1	0
4320159	TGCAGCACGCAGAGCGTGGACTGCGGAGACCCAGACATCACCTCCGCCTGGAGCGCGAGACACACAGAC	3D	472035057	472034995	63	1.4e-23	100	91.3043	0	0	0	0	0	0	1	1	1	-	0	0	0	0	0	0	0	0	0	1	0	0	0	0	-	-	0	1	0	-	0	0	0	0	0	1	-	0	-	-	0
4308140	TGCAGGTTTGATGGAACCTCTGCACTCCTGCACGCAGGCGCATGATACGATTTGGGTAGCCAATGAACG	3D	472731007	472730939	69	4e-24	97.101	100	0	0	0	0	0	0	1	1	1	0	0	0	0	0	0	0	0	0	0	-	0	0	0	0	-	-	0	-	0	0	0	0	0	0	0	1	0	0	-	0	0
4277357	TGCAGGAACACGCCCAACCCAAATTGGACGCACGCATGCACGCATAACCGAACAACGGTCGTCCAACCG	3D	472877939	472877875	69	8.81e-20	92.754	100	0	0	0	0	0	0	1	1	0	0	0	0	0	0	0	0	0	0	0	1	0	0	0	0	-	-	0	1	0	-	0	0	0	0	0	1	-	0	-	-	0
62924228	TGCAGCACCACCTCCACCACGTCGCTGTGGTTCACCCTCTTCACCGACGTGGACTTCCGAGATCGGAAG	3D	472962542	472962480	64	1.31e-17	93.75	92.7536	0	0	0	0	0	0	1	1	1	-	0	0	0	0	0	0	0	0	0	-	0	0	0	0	-	-	0	-	0	-	0	0	0	0	0	1	-	0	-	-	0
4284430	TGCAGCGCTGGGTTTGGTTCAGTACAGACGGAGCACGCTCCGAGATCGGAAGAGCGGTTCAGCAGGAAT	3D	474244008	474243967	42	7.73e-08	92.857	60.8696	0	0	0	0	0	0	1	1	1	1	0	0	0	0	0	0	0	0	0	1	0	0	0	0	1	-	0	1	0	1	0	0	0	0	0	1	-	0	-	1	0
4301178	TGCAGGTAAATGGCAGCACGTCAAGGACACGACAACCATTGGAGAAGGGAAGATGTTCTCCCCGAGATC	3D	474370473	474370411	63	7.23e-21	96.825	91.3043	0	0	0	0	0	0	1	1	1	-	0	0	0	0	0	0	0	0	0	-	0	0	0	0	-	-	0	-	0	-	0	0	0	0	0	1	1	0	-	-	0
62880135	TGCAGCGGTGTAGCTTCTAGAAGCAATGTGTCCTGGATGAAAAGCTAGAGCCGAGAGGTCACGGTCTTG	3D	474590748	474590809	69	4.27e-11	84.058	100	0	0	0	0	0	0	1	0	1	1	0	0	0	0	0	0	0	0	0	-	0	0	0	0	0	0	0	0	0	0	0	0	0	0	0	0	0	0	0	0	0
62918107	TGCAGCATGTGGCCGCGGGAGCGGATGAGCGAGGCGACGTCGTCGTCGGTGACGGTCATGCGTCGCAGG	3D	474875477	474875409	69	3.28e-25	98.551	100	0	0	0	0	0	0	1	1	0	0	0	0	0	0	0	0	0	0	0	-	0	0	0	0	0	-	0	-	0	-	0	0	0	0	0	1	-	0	-	-	0
4295364	TGCAGCCTCCCCGTGAGAAGTGTCGATTTGGCTTCGCTCTCTCGCTCGCTCACCTCACCTGAAATCCTC	3D	474971803	474971732	72	8.25e-14	84.722	104.348	0	0	0	0	0	0	1	1	1	-	0	0	0	0	0	0	0	0	0	-	0	0	0	0	1	-	0	1	0	0	0	0	0	0	0	1	0	0	-	-	0
62899166	TGCAGGAGGAGTGAGTCGTCGAGGTCGACGACCATGCCGTCCATGAACGAGCTCTGGTGCTCGAGCTTC	3D	474972310	474972378	69	4.56e-17	89.855	100	0	0	0	0	0	0	1	1	1	-	0	0	0	0	0	0	0	0	0	1	0	0	0	0	-	-	0	-	0	-	0	0	0	0	0	1	-	0	-	1	0
62849715	TGCAGGCCGCGAACGCCACGAGGGACATCAAGAAGCTGGTGCCGTGGGTGATCGGCGTGGAGGTGGACC	3D	476629686	476629618	69	4e-24	97.101	100	0	0	0	0	0	0	1	1	1	-	0	0	0	0	0	0	0	0	0	-	0	0	0	0	-	0	0	-	0	-	0	0	0	0	0	-	-	0	-	-	0
4304288	TGCAGCAGCTTTTGCCTGTGGATCGGGAGGACATGTCCGAGATCGGAAGAGCGGTTCAGCAGGAATGCC	3D	477310990	477311028	39	1.49e-10	100	56.5217	0	0	0	0	0	0	1	1	1	-	0	0	0	0	0	0	0	0	0	1	0	0	0	0	-	-	0	1	0	-	0	0	0	0	0	1	-	0	1	-	0
4267166	TGCAGCACAGCTCCAAAATCCACACATTAGCAAGCCGTATAACTCTCTTCGGAACCGTGGATGTTTCGG	3D	478627296	478627230	67	1.07e-18	92.537	97.1014	0	0	0	0	0	0	1	1	1	-	0	0	0	0	0	0	0	0	0	-	0	0	0	0	-	-	0	1	0	-	0	0	0	0	0	1	1	0	-	1	0
62922956	TGCAGGACGTGTTCCGTCGCTTCGCCTTCGACTGCATATGCAAGATCTCCTTCGGCCTCGACCCAGGTT	3D	478813449	478813383	67	4.87e-23	97.015	97.1014	0	0	0	0	0	0	1	1	1	-	0	0	0	0	0	0	0	0	0	-	0	0	0	0	-	-	0	-	0	1	0	0	0	0	0	-	-	0	1	-	0
62850420	TGCAGGTGCGGGGTGATCATGGTCACCACCAGCCCCCTTCCCCTCCTCGAGCATGCGGAGCAGGGGCAA	3D	479405638	479405706	69	4e-24	97.101	100	0	0	0	0	0	0	1	-	1	0	0	0	0	0	0	0	0	0	0	-	0	0	0	0	-	0	0	-	0	0	0	0	0	0	0	-	0	0	0	-	0
4273751	TGCAGTCAAGGAAGAGATCATGGGCAGCGGCGCGGCCGAGATCGGAAGAGCGGTTCAGCAGGAATGCCG	3D	479405639	479405602	38	5.21e-10	100	55.0725	0	0	0	0	0	0	1	1	-	1	0	0	0	0	0	0	0	0	0	1	0	0	0	0	-	-	0	1	0	1	0	0	0	0	0	-	-	0	-	-	0
62806218	TGCAGCTTTGCGTGTCGAGTTCAGTACGCGATTTGTTGCTCGTCTAGTCGTCTTCCACCTCCCAATCCG	3D	481713698	481713765	68	5.94e-22	95.588	98.5507	0	0	0	0	0	0	1	1	0	0	0	0	0	0	0	0	0	0	0	-	0	0	0	0	-	-	0	1	0	-	0	0	0	0	0	1	-	0	-	-	0
4312601	TGCAGTTATTGGGAGAGCAATTCTAAGACAGTCTCCCTGGATCTGAGATCTCCATGCTCTGTTTCGTAG	3D	481714512	481714447	67	4.27e-11	85.075	97.1014	0	0	0	0	0	0	1	1	0	0	0	0	0	0	0	0	0	0	0	1	0	0	0	0	0	-	0	1	0	-	0	0	0	0	0	-	1	0	-	-	0
62922426	TGCAGCCGCACCATCTCGGCCACCTCCTCGGCGGCCGCGGCGGCGAGCGAGGCGCGCGCCAGGGGCCGA	3D	481959221	481959163	59	8.81e-20	98.305	85.5072	0	0	0	0	0	0	1	1	1	-	0	0	0	0	0	0	0	0	0	1	0	0	0	0	-	-	0	-	0	-	0	0	0	0	0	1	1	0	1	-	0
4263668	TGCAGGTCGGACATGTCCTCGTAGGTGGCCGGCTCCTCGAACACGGAGACGAGCGCCGTCCGAGATCGG	3D	482022447	482022516	70	7.23e-21	94.286	101.449	0	0	0	0	0	0	1	1	1	-	0	0	0	0	0	0	0	0	0	-	0	0	0	0	-	-	0	1	0	0	0	0	0	0	0	1	1	0	-	-	0
62850210	TGCAGGGTTCTTCTACTCTGCCATCACCAACACCCACAAGATACACGGGGAGGAGGGGCTGTGGGAGCT	3D	482022707	482022639	69	4e-24	97.101	100	0	0	0	0	0	0	1	1	1	-	0	0	0	0	0	0	0	0	0	-	0	0	0	0	0	0	0	1	0	0	0	0	0	0	0	1	1	0	0	0	0
4283542	TGCAGCTGCTACAAATCTCGCGCCATTCCGCAATCCATCGGCACGTTCCATTCCGAGATCGGAAGAGCG	3D	482142169	482142115	55	6.77e-15	94.545	79.7101	0	0	0	0	0	0	1	1	1	1	0	0	0	0	0	0	0	0	0	1	0	0	0	0	-	-	0	1	0	-	0	0	0	0	0	-	-	0	-	-	0
4301268	TGCAGGAACAGTATTATGCTGCAACAGAGCACGTACACGTAGACGTACAGTGAAAATTTACCCCCAATG	3D	482480940	482481011	72	8.81e-20	91.667	104.348	0	0	0	0	0	0	1	1	1	-	0	0	0	0	0	0	0	0	0	-	0	0	0	0	-	-	0	-	0	0	0	0	0	0	0	1	-	0	-	-	0
4292686	TGCAGGAGGGCAGAGTGCGGCACCCAGCACTCCACGCCAGACCAGGTCGCTTACTGTCAGATCCTGAGC	3D	482667333	482667265	69	4e-24	97.101	100	0	0	0	0	0	0	1	1	1	-	0	0	0	0	0	0	0	0	0	-	0	0	0	0	0	-	0	-	0	-	0	0	0	0	0	1	-	0	-	-	0
4264279	TGCAGCTCATGCGCGACCCTGTGACGCTGCCCACAGGCATCTCCTACGACCGCGCCGCCATCTCGCGCT	3D	483346660	483346592	69	1.7e-22	95.652	100	0	0	0	0	0	0	1	1	-	-	0	0	-	0	0	0	0	0	0	1	0	0	0	0	-	-	0	-	0	-	0	0	0	0	0	1	1	0	-	-	0
4320106	TGCAGAAGAAGGATCTGAGAACGAGGATGCTGTCGTCGCACCCGCACGAGGCGGCCATGCTGCCGTACG	3D	483912867	483912799	69	1.7e-22	95.652	100	0	0	0	0	0	0	1	1	1	-	0	0	0	0	0	0	0	0	0	-	0	0	0	0	-	-	0	1	0	-	0	0	0	0	0	1	-	0	-	-	0
32739227	TGCAGCCCGTGGTCAGCGGTCACCAGGGAACTCGTGTATCATCGACTTGACCAGCAACGGATGTTGCGC	3D	485022701	485022633	69	4e-24	97.101	100	0	0	0	0	0	0	1	1	-	0	0	0	0	0	0	0	0	0	0	1	0	0	0	0	0	-	0	-	0	1	0	0	0	0	0	0	0	0	0	0	0
4325993	TGCAGTTTGGAACGAAAGGATGGATGGATGATCAGTTCGTGCGCTGAAATGTACTCTGCACTACAACAT	3D	485023256	485023206	53	1.22e-11	92.453	76.8116	0	0	0	0	0	0	1	1	1	-	0	0	0	0	0	0	0	0	0	1	0	0	0	0	-	-	0	-	0	-	0	0	0	0	0	1	-	0	-	-	0
62804387	TGCAGAGGGGGAAGAGTGGTGCAAAGAAACAGCTAGCAGAGCAGGCAGGATGAGACCAACGCGTCTTTC	3D	485549490	485549558	69	8.81e-20	92.754	100	0	0	0	0	0	0	1	1	1	-	0	0	0	0	0	0	0	0	0	-	0	0	0	0	-	-	0	-	0	-	0	0	0	0	0	-	-	0	0	-	0
4326325	TGCAGAGGCCCATGTGCTATGTGCTTCAGGCGAGCGTTTCTTTCAACTCGCGTGAAGCGACACATAGCG	3D	488969436	488969359	78	2.52e-20	88.462	113.043	0	0	0	0	0	0	1	1	1	1	0	0	0	0	0	0	0	0	0	-	0	0	0	0	-	-	0	-	0	-	0	0	0	0	0	1	-	0	-	0	0
62905602	TGCAGACGTTCATCAGCCTGACCATCATCACCTTCATCCCGGTCTACGACCGCCTCTTCGTGCCCGCCG	3D	489673655	489673587	69	4e-24	97.101	100	0	0	0	0	0	0	1	1	1	1	0	0	0	0	0	0	0	0	0	-	0	0	0	0	-	-	0	-	0	-	0	0	0	0	0	1	1	0	-	1	0
4277464	TGCAGTAGTCCAAGATAGCTTGATCGATGTTTTCTCTGTAAAAACGACGGGTGCGTCTGGAGGGCCGAG	3D	490244290	490244358	69	2.07e-21	94.203	100	0	0	0	0	0	0	1	1	1	0	0	0	0	0	0	0	0	0	0	1	0	0	0	0	-	1	0	1	0	1	0	0	0	0	0	1	1	0	1	1	0
62805725	TGCAGCGGGATTATGTGATCTGTTATGTGAATGGTGCTGTTCTTGGTCTGCACCGTCATCATGTGTACA	3D	490244293	490244225	69	2.07e-21	94.203	100	0	0	0	0	0	0	1	1	1	1	0	0	0	0	0	0	0	0	0	1	0	0	0	0	-	0	0	-	0	0	0	0	0	0	0	1	0	0	-	-	0
4278329	TGCAGAACCTGAGCCATGTCGCGGTCATGATCTTCCTGCCGATCTACGACCGAGATCGGAAGAGCGGTT	3D	490366347	490366402	57	1.59e-16	96.491	82.6087	0	0	0	0	0	0	1	1	0	0	0	0	0	0	0	0	0	0	0	1	0	0	0	0	-	-	0	-	0	-	0	0	0	0	0	1	-	0	-	-	0
4280492	TGCAGCATTGTGATGCCATGAGGGTTCCCCGTTCGCTTTCTAGCTAGCGGAACGAGGATCCGAGATCGG	3D	490366458	490366397	62	1.07e-18	95.161	89.8551	0	0	0	0	0	0	1	1	0	0	0	0	0	0	0	0	0	0	0	1	0	0	0	0	-	-	0	-	0	1	0	0	0	0	0	1	-	0	-	-	0
62933875	TGCAGACGGCGGACGACTCGTGCGGAGAAAGCAGCGGGGCCGCGGGGTAGAGCCGCAGGGTCTCGCTGA	3D	490464869	490464801	69	4.56e-17	89.855	100	0	0	0	0	0	0	1	1	0	0	0	0	0	0	0	0	0	0	0	-	0	0	0	0	-	-	-	1	0	-	0	0	0	0	0	1	-	0	1	1	0
62912024	TGCAGAGCGAGAAAGACGGATCCGAGCGTCCGAGGGAAAACGAGATCTGGATCGCGGGATTGGCTGTAC	3D	491546911	491546979	69	4e-24	97.101	100	0	0	0	0	0	0	1	1	0	0	0	0	0	0	0	0	0	0	0	-	0	0	0	0	-	-	0	-	0	0	0	0	0	0	0	-	-	0	1	-	0
4326150	TGCAGTGCGTGGGGTGGCTGGAGATCGCCGCGCCCCCGCCGGCACGCTACCTCCGAGATCGGAAGAGCG	3D	491560741	491560687	55	1.59e-16	96.364	79.7101	0	0	0	0	0	0	1	1	1	0	0	0	0	0	0	0	0	0	0	1	0	0	0	0	1	-	0	1	0	1	0	0	0	0	0	1	-	0	1	-	0
4269352	TGCAGAAAACAGATCACGCGGAACAGCGTGATTTGATTTTGACTCGTGGCTCATGCATAATCTCCGAGA	3D	492817546	492817604	65	1.15e-05	78.462	94.2029	0	0	0	0	0	0	1	1	0	0	0	0	0	0	0	0	0	0	0	1	0	0	0	0	-	1	0	-	0	-	0	0	0	0	0	1	0	0	-	-	0
4295155	TGCAGGAAAATACAAACAAATTGTTACTCCGATACTGACTGACTGGGGTGAGTCAGTCCCCGAGATCGG	3D	492817873	492817932	60	1.59e-16	93.333	86.9565	0	0	0	0	0	0	1	1	0	0	0	0	0	0	0	0	0	0	0	-	0	0	0	0	-	-	0	-	0	-	0	0	0	0	0	1	-	0	1	-	0
62850814	TGCAGTATTGAAACTGTTGAAGGCATCACAAGCGAAAGCATGGTGCAGCCAGGGGCCATTTAAAGGTGA	3D	493374621	493374689	69	4e-24	97.101	100	0	0	0	0	0	0	1	1	0	0	0	0	0	0	0	0	0	0	0	-	0	0	0	0	-	-	0	1	0	0	0	0	0	0	0	-	-	0	-	-	0
4288385	TGCAGTTGTTGAGGGACACCAATAACTTCGCTACTGATCCTCAACAGATCCTGCCTTGCTGGAAATGGG	3D	496177472	496177420	64	9.42e-07	78.125	92.7536	0	0	0	0	0	0	1	1	-	-	0	0	0	0	0	0	0	0	0	-	0	0	0	0	-	-	0	-	0	-	0	0	0	0	0	-	-	0	-	-	0
62806580	TGCAGGCCGAATTAAGAAGGAGAAGAAAGTGTTTTGGTGCTCCCCTGCTACTGTACTGTACTGTCACAA	3D	496177651	496177716	68	6.77e-15	91.176	98.5507	0	0	0	0	0	0	1	1	0	0	0	0	0	0	0	0	0	0	0	-	0	0	0	0	1	0	0	1	0	-	0	0	0	0	0	1	0	0	-	0	0
62846374	TGCAGAATCTACATGCGTCGTACAAAGGGGATACCTTCTCTCCTCCCAGCTAGACCCACGACGCCACAG	3D	496187884	496187835	50	8.25e-14	98	72.4638	0	0	0	0	0	0	1	1	0	0	0	0	0	0	0	0	0	0	0	1	0	0	0	0	0	-	0	-	0	-	0	0	0	0	0	1	-	0	-	-	0
62887539	TGCAGCCTGTGGATCGTGCTGGGCGGCCGCCGCGGCCAGCGATTCCGCATTGAGCTTGTGGATGTGGCG	3D	496187885	496187943	59	1.07e-18	96.61	85.5072	0	0	0	0	0	0	1	1	1	-	0	0	0	0	0	0	0	0	0	-	0	0	0	0	-	-	0	-	0	-	0	0	0	0	0	1	-	0	0	-	0
62899350	TGCAGGCCTGAGGTATCATACCTTCCATTTCTTCTCTATAAGTGTTCTTTTCTGGGACGAAAATACTTG	3D	496757045	496757116	72	7.23e-21	93.056	104.348	0	0	0	0	0	0	1	1	0	0	0	0	0	0	0	0	0	0	0	1	0	0	0	0	-	-	0	1	0	-	0	0	0	0	0	1	-	0	0	-	0
4277086	TGCAGCATCATTATGATACTCGAAATCATACGTTGGCTGGGAGAGCGCCAGTCAGTCAGCCTCAGCCGA	3D	496782936	496783002	67	2.07e-21	95.522	97.1014	0	0	0	0	0	0	1	1	0	0	0	0	0	0	0	0	0	0	0	1	0	0	0	0	-	-	0	-	0	-	0	0	0	0	0	1	-	0	-	-	0
62851061	TGCAGTCTTACCAGTCTACGGCGTCTGTATGTAGGAACCAGGCCAAGTTATTATGGTCCCTGTCTAGCT	3D	496782938	496782869	70	1.7e-22	95.714	101.449	0	0	0	0	0	0	1	-	0	0	0	0	0	0	0	0	0	0	0	-	0	0	0	0	0	0	0	-	0	-	0	0	0	0	0	1	-	0	-	-	0
62928497	TGCAGCTAACCTCGGTTGGACTGTCAAAATCAAGTCTTCATATCTGACGTGATTTGGACCTAGCTAGAA	3D	496859201	496859269	69	4e-24	97.101	100	0	0	0	0	0	0	1	1	1	1	0	0	0	0	0	0	0	0	0	1	0	0	0	0	-	1	0	-	0	-	0	0	0	0	0	1	-	0	1	-	0
62886421	TGCAGAGGTGACCATCGAGCATCGGCGGGACGAGCTGGGGCCATAGGCGGGGTTGGGAAGCAGGGACAA	3D	496913607	496913543	65	1.31e-17	92.308	94.2029	0	0	0	0	0	0	1	1	1	-	0	0	0	0	0	0	0	0	0	-	0	0	0	0	0	-	0	-	0	-	0	0	0	0	0	1	-	0	0	1	0
62902627	TGCAGGTGCTCGGATCGTGGATGGGCCATTTGGTAGGCGAGAAAAGCCCGAGATCGGAAGAGCGGTTCA	3D	497088299	497088348	50	8.25e-14	96	72.4638	0	0	0	0	0	0	1	1	1	-	0	0	0	0	0	0	0	0	0	-	0	0	0	0	-	-	0	-	0	-	0	0	0	0	0	1	-	0	-	-	0
62875374	TGCAGTGATGAGAAGGCGGGGCCGAACGTGGGTGGACCACGCGTACGTGCCGCGGGAGGCGGCCGCGCG	3D	497370907	497370975	69	1.7e-22	95.652	100	0	0	0	0	0	0	1	1	1	1	0	0	0	0	0	0	0	0	0	-	0	0	0	0	-	-	0	-	0	-	0	0	0	0	0	-	-	0	1	0	0
62882426	TGCAGTATGAACGGATGCACTGTTAATTGGTGGTTTTGTAGGTTACCTTCCGAGATCGGAAGAGCGGTT	3D	497415885	497415939	55	8.25e-14	92.727	79.7101	0	0	0	0	0	0	1	1	1	-	0	0	0	0	0	0	0	0	0	1	0	0	0	0	-	-	0	-	0	-	0	0	0	0	0	1	1	0	0	1	0
62905550	TGCAGACCCAGCGACGCAACATCCTCGGCTCCGCGGCCGTCTCTCCGCAGCGCCTCTTCGCCGACGCCT	3D	497450093	497450025	69	4e-24	97.101	100	0	0	0	0	0	0	1	1	1	-	0	0	0	0	0	0	0	0	0	-	0	0	0	0	-	-	0	-	0	-	0	0	0	0	0	-	-	0	-	-	0
4279205	TGCAGCCTCTACTTAAAGGGAAGCCACCCAGCCACTGACCCAAAAGCAAGATCTCAGCTACAGATCGGA	3D	498049869	498049935	67	2.52e-20	95.522	97.1014	0	0	0	0	0	0	1	1	1	-	0	0	0	0	0	0	0	0	0	-	0	0	0	0	-	-	0	-	0	0	0	0	0	0	0	-	-	0	1	-	0
62851708	TGCAGTTTGTCGCTTTGACACAGGAACTTTGGAAATTCACCAGTAAAATAGTTCTCTGATATGTCAATT	3D	498275560	498275492	69	4e-24	97.101	100	0	0	0	0	0	0	1	1	0	0	0	0	0	0	0	0	0	0	0	1	0	0	0	0	0	-	0	-	0	1	0	0	0	0	0	1	1	0	1	-	0
62809534	TGCAGCGGCTTCGTCGCGTCGCGGACCCGCGCCGCGCGGCCCGAGATCGGAAGAGCGGTTCAGCAGGAA	3D	499708102	499708063	40	4.27e-11	100	57.971	0	0	0	0	0	0	1	1	0	0	0	0	0	0	0	0	0	0	0	1	0	0	0	0	-	-	0	1	0	1	0	0	0	0	0	-	-	0	1	-	0
4290189	TGCAGGAACTAGAAAGGCCACCGTGAAAACAATCGATCTCCTGAAGGCATTACTAGCCCGAGATCGGAA	3D	500675378	500675434	60	5.56e-16	93.333	86.9565	0	0	0	0	0	0	1	1	1	-	0	0	0	0	0	0	0	0	0	1	0	0	0	0	-	-	0	-	0	-	0	0	0	0	0	1	1	0	0	1	0
4272022	TGCAGACCCTGAAGCAGGCCTCGGAACCTCTCCACGTTGCCGCCGAACTGCCCGTCCTTCAAAATCCTG	3D	500688257	500688189	69	8.81e-20	92.754	100	0	0	0	0	0	0	1	1	0	0	0	0	0	0	0	0	0	0	0	-	0	0	0	0	-	-	0	1	0	-	0	0	0	0	0	1	-	0	1	-	0
62805077	TGCAGCAGTTCCTAATCCTAGCAAAGGCCACGCGCACGACCAAGCGGCTTCGGGTTGGCCAGGAGCTCA	3D	501126079	501126016	64	1.7e-22	98.438	92.7536	0	0	0	0	0	0	1	0	0	0	0	0	0	0	0	0	0	0	0	-	0	0	0	0	0	0	0	0	0	0	0	0	0	0	0	0	0	0	0	0	0
4328819	TGCAGCATTGGCAGCACCAACTACGCTACGCACCCGTGAGCTAAGAGAATTAACTCACGAGACCATGCA	3D	501265027	501265069	43	4.27e-11	97.674	62.3188	0	0	0	0	0	0	1	1	0	0	0	0	0	0	0	0	0	0	0	1	0	0	0	0	-	-	0	1	0	-	0	0	0	0	0	1	-	0	-	-	0
4275723	TGCAGGAAGATGGCCCTATATATAATAAACAAGCACAAAAGTGCCGAGATCGGAAGAGCGGTTCAGCAG	3D	502723558	502723520	41	9.42e-07	92.683	59.4203	0	0	0	0	0	0	1	1	0	0	0	0	0	0	0	0	0	0	0	-	0	0	0	0	0	-	0	1	0	-	0	0	0	0	0	1	1	0	1	1	0
62862996	TGCAGGACGAGACGGATCGCCCCTTCGAGCCATGGCAGCAGCCGAGATCGGAAGAGCGGTTCAGCAGGA	3D	502742940	502742897	44	2.88e-13	100	63.7681	0	0	0	0	0	0	1	1	-	-	0	0	0	0	0	0	0	0	0	-	0	0	0	0	-	-	0	1	0	-	0	0	0	0	0	-	-	0	-	-	0
4278114	TGCAGCTGCTGCTATGTGAACCCGATCGAGGATCTCCCGCCTCGAAATACGTACAAGAATGTGACGCCG	3D	504958253	504958186	68	1.15e-24	98.529	98.5507	0	0	0	0	0	0	1	1	1	1	0	0	0	0	0	0	0	0	0	-	0	0	0	0	1	-	0	1	0	-	0	0	0	0	0	1	-	0	-	0	0
62851599	TGCAGTTGCTCGTAGCAGTGGACCCGACGCATTGACCTGGCTATCTACCTCCAACGCCCACAGCGACCG	3D	504967777	504967719	59	2.88e-13	91.525	85.5072	0	0	0	0	0	0	1	1	1	1	0	0	0	0	0	0	0	0	0	1	0	0	0	0	-	0	0	0	0	0	0	0	0	0	0	-	1	0	1	-	0
62897732	TGCAGCAGCAGCAGCATGCAGGCGTGGTGAGCGGCTACGACATGGGCGCCCTGGCCGCCTACGGTACGG	3D	505388570	505388638	69	1.7e-22	95.652	100	0	0	0	0	0	0	1	1	1	-	0	0	0	0	0	0	0	0	0	1	0	0	0	0	-	-	0	1	0	1	0	0	0	0	0	-	0	0	-	-	0
4296167	TGCAGTGTTTCGGATTCCAGCACGATCCGAGATTTTTCGCTTAACTATATATAAGGTCCGAGATCGGAA	3D	505667840	505667792	49	5.56e-16	100	71.0145	0	0	0	0	0	0	1	1	1	-	0	0	0	0	0	0	0	0	0	1	0	0	0	0	-	-	0	-	0	-	0	0	0	0	0	-	-	0	-	-	0
4303844	TGCAGTAATTGATTAGAAAATACCTTGCGAACAGGTAGGCTGAGGCGAGCTCGAGCGTGCGGACCGAGA	3D	506047727	506047662	66	1.7e-22	96.97	95.6522	0	0	0	0	0	0	1	1	1	-	0	0	0	0	0	0	0	0	0	1	0	0	0	0	-	-	0	1	0	-	0	0	0	0	0	1	-	0	-	-	0
62807664	TGCAGTGCAGTGCAGTACAACATGATCAACACATATGTTCATCAAAGTCCTATACAGTGTCTGTCTACT	3D	506444967	506445028	62	2.07e-21	98.387	89.8551	0	0	0	0	0	0	1	1	0	0	0	0	0	0	0	0	0	0	0	1	0	0	0	0	0	1	0	1	0	-	0	0	0	0	0	1	0	0	-	-	0
62919461	TGCAGTCCTTCCTCGCCGCCTTGCCGCACGAGCGCAATCTGGGCTGGAACTCGCCGTCCGCGCCCTCGG	3D	507357104	507357172	69	3.28e-25	98.551	100	0	0	0	0	0	0	1	1	1	-	0	0	0	0	-	0	0	0	0	-	0	0	0	0	-	-	0	1	0	-	0	0	0	0	0	-	-	0	1	-	0
4279192	TGCAGTTCCAACCCGAGAAAACCATGCAAAACACGCTGCTAGACCTCCATGGCGACCAAGAGCATTCAG	3D	507517551	507517619	69	4e-24	97.101	100	0	0	0	0	0	0	1	1	1	-	0	0	0	0	0	0	0	0	0	1	0	0	0	0	-	-	0	-	0	-	0	0	0	0	0	1	-	0	-	-	0
4264397	TGCAGAGGGCGTCGGTGCGTATACAGATGAACAGACCACAATGTTGTCTCGGAGCGCACTGGCACGGCG	3D	507517554	507517493	62	5.56e-16	91.935	89.8551	0	0	0	0	0	0	1	0	1	-	0	0	0	0	0	0	0	0	0	-	0	0	0	0	0	0	0	0	0	0	0	0	0	0	0	0	0	0	0	0	0
62848622	TGCAGCGTGTAGCGCGCTCAGGTCAGTAGCAGACGGGGAATTTTCAGGAGGCGAAGGACGGAGGTCGAC	3D	507518007	507517939	69	4e-24	97.101	100	0	0	0	0	0	0	1	1	1	-	0	0	0	0	0	0	0	0	0	1	0	0	0	0	-	0	0	-	0	1	0	0	0	0	0	-	-	0	-	0	0
4324715	TGCAGGACAATGCGGATCACGGCGACAAGTCCGAGGAGACCACGCCGCGGCCGAAGCTGAAGCCCCTGC	3D	507673444	507673512	69	4e-24	97.101	100	0	0	0	0	0	0	1	1	0	0	0	0	0	0	0	0	0	0	0	-	0	0	0	0	-	-	0	1	0	-	0	0	0	0	0	1	-	0	-	-	0
62906228	TGCAGCAGGGCAGGGCCGAGATGGCCGAGTGGCGGCAGCCGCAGCAGCATACCAGAACGCGGGCGAGGC	3D	508722277	508722209	69	4e-24	97.101	100	0	0	0	0	0	0	1	1	0	0	0	0	0	0	0	0	0	0	0	-	0	0	0	0	-	-	0	1	0	-	0	0	0	0	0	1	-	0	1	0	0
62914028	TGCAGGCGTTCGCCGCCGCACCAGATGCGACGACAGCGGCCAGGCTCGAGCAGGCGGCTGCGGCTTTGG	3D	508807376	508807308	69	8.81e-20	92.754	100	0	0	0	0	0	0	1	-	-	-	0	0	0	0	0	0	0	0	0	-	0	0	0	0	-	0	0	-	0	0	0	0	0	0	0	1	1	0	-	-	0
4276140	TGCAGCATGATCCACTGACACCTTGGCTTCGGCTTCGGCTTCGAACTACCCGATCAATCATTTGGGCCG	3D	509225376	509225435	66	4.56e-17	90.909	95.6522	0	0	0	0	0	0	1	1	1	-	0	0	0	0	0	0	0	0	0	1	0	0	0	0	-	-	0	1	0	-	0	0	0	0	0	1	-	0	-	-	0
62861196	TGCAGCCGCAGATAACCCCGCGTTGCTTTCTCTCCTACCAGTACCAGTATCTATCTAGCCATGCCGCAT	3D	509880477	509880544	69	4.87e-23	97.101	100	0	0	0	0	0	0	1	0	1	1	0	0	0	0	0	0	0	0	0	-	0	0	0	0	0	0	0	0	0	0	0	0	0	0	0	0	0	0	0	0	0
4294135	TGCAGCCGACACGCCGCCGCCCACCGCCGCCGCCTCTCCTCATCTCCCATCCCGAGATCGGAAGAGCGG	3D	510925524	510925475	50	6.77e-15	98	72.4638	0	0	0	0	0	0	1	1	1	1	0	0	0	0	0	0	0	0	0	1	0	0	0	0	-	-	0	1	0	0	0	0	0	0	0	1	-	0	-	-	0
4325302	TGCAGGCGTCGGTGAGGGCCGAGGCGGCGGACCCGAGGTTGGTGAGCACGCGGCGGAAGTCCGCGGCGA	3D	512033536	512033604	69	2.07e-21	94.203	100	0	0	0	0	0	0	1	1	1	1	0	0	0	0	0	0	0	0	0	-	0	0	0	0	-	-	0	-	0	-	0	0	0	0	0	1	-	0	-	-	0
4275912	TGCAGAACGAACGACATTTCTGGGAGGCCTGATGACCCGACGCTGCCATCTCTCCCTCCCTCCCTCTCT	3D	512403659	512403723	65	5.94e-22	96.923	94.2029	0	0	0	0	0	0	1	1	1	-	0	0	0	0	0	0	0	0	0	-	0	0	0	0	-	-	0	-	0	-	0	0	0	0	0	1	-	0	-	1	0
62845782	TGCAGCGATCGAAAGGCGTTTCTTCTTCACATCATCTCACACTCGATCGATCGATTCGCCTTTCGACGG	3D	512413760	512413700	68	2.88e-13	86.765	98.5507	0	0	0	0	0	0	1	0	1	-	0	0	0	0	0	0	0	0	0	-	0	0	0	0	0	0	0	0	0	0	0	0	0	0	0	0	0	0	0	0	0
4291788	TGCAGCTGGAGCTGATGCTGCTTTGAGACGTTTGGGAGGGAAAGCTGGTGAAACATTTTTACAGTAGGC	3D	512938848	512938790	59	8.81e-20	98.305	85.5072	0	0	0	0	0	0	1	1	0	0	0	0	0	0	0	0	0	0	0	1	0	0	0	0	-	-	0	-	0	-	0	0	0	0	0	1	-	0	0	-	0
4289212	TGCAGAAATGTAAAGGAGCAAAGCCCCAGATTCACAGGCGCGGCGGAGGGCTACCAGAACCACAGGAAG	3D	512939359	512939291	69	2.07e-21	94.203	100	0	0	0	0	0	0	1	1	1	-	0	0	0	0	0	0	0	0	0	-	0	0	0	0	-	-	0	-	0	0	0	0	0	0	0	1	1	0	-	-	0
62915692	TGCAGAATCACACGCGTTTATGTATCAGTGCTGGGTAGGGCAGGGCACCGAGATCGGAAGAGCGGTTCA	3D	512949322	512949371	50	9.42e-07	86	72.4638	0	0	0	0	0	0	1	1	1	-	0	0	0	0	0	0	0	0	0	1	0	0	0	0	-	-	0	-	0	-	0	0	0	0	0	-	-	0	1	-	0
62907446	TGCAGGATTTTGTCCACATATATATGAATGATTTTTGTTGGCAGATCTCGGTTGGTTCTGTTTTATCAA	3D	513423906	513423838	69	2.07e-21	94.203	100	0	0	0	0	0	0	1	1	1	-	0	0	0	0	0	0	0	0	0	-	0	0	0	0	-	-	0	-	0	-	0	0	0	0	0	-	-	0	1	-	0
62887987	TGCAGCTCACCCCCAGTTTCATGAGGCTGTGCATTTCCTCGCGGTGCCTGGTTAACAGCATCGCCTTCT	3D	515924664	515924733	70	1.01e-12	85.714	101.449	0	0	0	0	0	0	1	1	0	0	0	0	0	0	0	0	0	0	0	-	0	0	0	0	0	-	0	-	0	0	0	0	0	0	0	1	0	0	1	-	0
62934489	TGCAGCGCCCAGGCCGTGTCCGCCACGTACCCTTCGCCGCGGATCCTCTCCGTCATCTCCTCCACCTTC	3D	516333821	516333889	69	1.7e-22	95.652	100	0	0	0	0	0	0	1	1	1	-	0	0	0	0	0	0	0	0	0	1	0	0	0	0	-	-	0	-	0	-	0	0	0	0	0	-	1	0	1	1	0
62913586	TGCAGCTGGGTGACGGCGAACGGGGTGACGCACCTGTTCTACGTGGAGGACCGAGGCCACCCGCGGACG	3D	516333972	516333908	65	1.31e-17	92.308	94.2029	0	0	0	0	0	0	1	1	1	1	0	0	0	0	0	0	0	0	0	-	0	0	0	0	-	-	0	-	0	0	0	0	0	0	0	1	-	0	-	-	0
62847798	TGCAGCATGTACGAATCCATAGAACCTGCACGAGGCAAGCCCCAAAACCGTAAGGCGGCGCCGATCCGT	3D	516364369	516364301	69	5.56e-16	88.406	100	0	0	0	0	0	0	1	1	0	0	0	0	0	0	0	0	0	0	0	1	0	0	0	0	-	-	0	-	0	-	0	0	0	0	0	1	-	0	-	-	0
62914040	TGCAGGCTCCGCGGGCACCACTGCCAGGGGCTGCGAAGGTGCGGCCGCCGCGTGCCCAGCCTCCTTCAG	3D	516860099	516860167	69	1.7e-22	95.652	100	0	0	0	0	0	0	1	-	1	-	0	0	0	0	0	0	0	0	0	-	0	0	0	0	1	-	0	1	0	1	0	0	0	0	0	1	-	0	1	-	0
62864007	TGCAGTGCTCAATCAAAATCGATTCGATTCTTCCGAGATCGGAAGAGCGGTTCAGCAGGAATGCCGAGA	3D	517500288	517500254	35	2.21e-08	100	50.7246	0	0	0	0	0	0	1	1	1	-	0	0	0	0	0	0	0	0	0	1	0	0	0	0	-	-	0	1	0	-	0	0	0	0	0	1	-	0	-	-	0
4294211	TGCAGCCATCTCACAGAGGCATAAAGAACTATTGATACGACGACGATCAAGAGCCATCCAACACACGCA	3D	517500300	517500366	67	2.52e-20	94.03	97.1014	0	0	0	0	0	0	1	1	1	-	0	0	0	0	0	0	0	0	0	1	0	0	0	0	0	-	0	-	0	-	0	0	0	0	0	1	-	0	-	-	0
4317598	TGCAGAGAAAGGTAACGAGCAGCAAGTAGTGGTAGCACGTACGTACGAGACACTTGCAATTCCTATTTC	3D	517500625	517500687	73	4.27e-11	80.822	105.797	0	0	0	0	0	0	1	1	1	-	0	0	0	0	0	0	0	0	0	1	0	0	0	0	-	-	0	-	0	-	0	0	0	0	0	-	0	0	-	-	0
4289468	TGCAGGAGCTGCATTAACTAGCATGCTGCCCATGTTGCACGGTTGGTCGAGAGGGCTCAGTGACAACTG	3D	517500628	517500560	69	1.7e-22	95.652	100	0	0	0	0	0	0	1	1	1	-	0	0	0	0	0	0	0	0	0	1	0	0	0	0	-	-	0	1	0	-	0	0	0	0	0	1	-	0	-	-	0
62846625	TGCAGAGAACTCATTTTGTTAATGTCCAAGTACAGACACACAGACTTCCACCGCATCCTCGGTTCCACT	3D	517651430	517651352	80	7.73e-08	77.5	115.942	0	0	0	0	0	0	1	1	1	-	0	0	0	0	0	0	0	0	0	-	0	0	0	0	-	-	0	-	0	-	0	0	0	0	0	1	1	0	-	-	0
62900380	TGCAGTGCGAGTGCGAGGGCGAGCGCGGCGGCTGGCGGTTCGTTATCTCGTTGCACCAATAGTGGCAAG	3D	518820515	518820567	53	8.25e-14	94.34	76.8116	0	0	0	0	0	0	1	1	1	-	0	0	0	0	0	0	0	0	0	-	0	0	0	0	-	-	0	-	0	-	0	0	0	0	0	-	-	0	0	-	0
62882025	TGCAGGCTCCTCGGCCGTACCCCGATTGATTCTTGCGGCGAGGGCACATTTAAAACCGAGATCGGAAGA	3D	518820736	518820687	50	1.59e-16	100	72.4638	0	0	0	0	0	0	1	1	1	-	0	0	0	0	0	0	0	0	0	-	0	0	0	0	-	-	0	-	0	-	0	0	0	0	0	1	-	0	-	-	0
62871254	TGCAGAGCGTCGTCGACTCCGCCCCTCACCTCGCCGTCCTGGAGCTCCACTCCGTATGTCTCTCGTCAT	3D	520799852	520799786	67	4.87e-23	97.015	97.1014	0	0	0	0	0	0	1	1	1	1	0	0	0	0	0	0	0	0	0	1	0	0	0	0	-	1	0	-	0	-	0	0	0	0	0	0	-	0	-	-	0
4266503	TGCAGTTGTCTAAGAAGGTGATAGATCTCGATGAGCTGCGGATGCTCGCTGCCCAGGGCGTCCCCGACG	3D	521570502	521570570	69	2.07e-21	94.203	100	0	0	0	0	0	0	1	-	1	-	0	0	0	0	0	0	0	0	0	1	0	0	0	0	-	1	0	-	0	-	0	0	0	0	0	-	1	0	-	-	0
62900108	TGCAGTAGCATAATTTCCCCACAAACCCTATAACTCGCTTATAGCAAGAGTACCTTTTATCTCGCCTGA	3D	521575576	521575509	69	6.77e-15	88.406	100	0	0	0	0	0	0	1	1	-	0	0	0	0	0	0	0	0	0	0	-	0	0	0	0	-	-	0	-	0	-	0	0	0	0	0	1	1	0	-	-	0
4273479	TGCAGGACACGACGCACTTAACCGCCCCAACAAAGGAGGTTCTCTTCTCCGCCGAGATCGGAAGAGCGG	3D	522723756	522723809	54	2.88e-13	92.593	78.2609	0	0	0	0	0	0	1	1	1	-	0	0	0	0	0	0	0	0	0	1	0	0	0	0	-	-	0	-	0	1	0	0	0	0	0	1	-	0	-	-	0
[truncated: 82 more rows]
[truncated: 62 more columns]

## Sheet: 4M
*	*	wheat iwgsc 2.1 #1							Wheat lines					Ae. umbellulata	Ae. comosa	Ae. biuncialis		Mv9kr1 x Ae.biuncialis amphiploid	Wheat x Ae. umbellulata addition lines							Wheat x Ae geniculata addition lines							Mv9kr1 x MvGB382 BC3
[truncated: 557 more rows]
[truncated: 62 more columns]

[truncated: 3 more sheets: 5M, 6M, 7M]
