# Supplementary material for: DArTseq genotyping facilitates identification of Aegilops biuncialis chromatin introgressed into bread wheat Mv9kr1
Source: Plant Mol Biol. 2024 Nov 7;114(6):122. doi: 10.1007/s11103-024-01520-2 (PMC11543725; doi:10.1007/s11103-024-01520-2)
Supplement: Supplementary file 3 — Supplementary Material 3 [file 11103_2024_1520_MOESM3_ESM.xlsx]

## Sheet: Metadata
Journal name: Plant Molecular Biology
Supplementary Data S3 for the manuscript entitled 'DArTseq genotyping facilitate identification of Aegilops biuncialis chromatin introgressed into bread wheat Mv9kr1' written by Eszter Gaál1*, András Farkas1*, Edina Türkösi1, Klaudia Kruppa1, Éva Szakács1, Kitti Szőke-Pázsi1, Éva Szakács1, Péter Kovács1, Éva Darkó1, Mahmoud Said2,3, Adam Lampar2, Miroslav Valárik2, Jaroslav Doležel2, László Ivani…
1Department of Biological Resources, Centre for Agricultural Research, Hungarian Research Network, Martonvásár 2462, Hungary
2Institute of Experimental Botany of the Czech Academy of Sciences, Centre of Plant Structural and Functional Genomics, Olomouc 77900, Czech Republic
3Field Crops Research Institute, Agricultural Research Centre, 9 Gamma Street, Giza, 12619 Cairo, Egypt
*These authors contributed equally to this work
†corresponding author: ivanizs.laszlo@atk.hun-ren.hu
The file contains the generated Silico-DArT markers specific to U chromosomes. the Silico-DArT markers specific for the U genome were BLASTed against the chromosome-scale reference sequence assemblies of Ae. umbellulata TA1851 (Abrouk et al., 2023) and their order on the chromosomes were determined by the best hits.

## Sheet: 1U
									Wheat lines					Ae. umbellulata	Ae. comosa	Ae. biuncialis		Mv9kr1 x Ae.biuncialis amphiploid	Wheat x Ae. umbellulata addition lines							Wheat x Ae. geniculata addition lines							Mv9kr1 x MvGB382 BC3
CloneID	AlleleSequence	Chrom_Umbellulata	star	end	alignment length	e-value	% identity	%	Mv9kr1	Chinese Spring	Hombar#1	Hombar#2	Menrot	Ae.umbellulata	Ae.comosa	MvGB382	MvGB642	Ae.biuncialis_MvGB642_amphiploid	CS_Umb1U	CS_Umb2U	Mv9kr1_Biu3U	CS_Umb4U	CS_Umb5U	CS_Umb6U	CS_Umb7U	CS_Gen1M	CS_Gen2M	CS_Gen3M	CS_Gen4M	CS_Gen5M	CS_Gen6M	CS_Gen7M	201345_BC3	201347_BC3	201349_BC3	201351_BC3	201353_BC3	201354_BC3	201357_BC3	201358_BC3	201359_BC3	201360_BC3	201362_BC3	201366_BC3	201368_BC3	201370_BC3	201373_BC3	201375_BC3	201376_BC3
4277148	TGCAGCTCCACAATGCCCGTTTGCCAAAACCGACCTAAATGAACAAGTTTCCCCGAGATCGGAAGAGCG	1U	3621606	3621660	55	9.62e-20	100	79.7101	0	0	0	0	0	1	0	1	1	-	1	0	0	0	0	0	0	0	0	0	0	0	0	0	0	0	0	0	0	0	0	0	0	0	0	0	0	0	0	0	0
4320355	TGCAGCAGGTGAAACATATGCATCATCAGAATGGGTATCGAAATTTATAATTTGTGTATAGGCCGACGA	1U	3692820	3692888	69	2.41e-27	100	100	0	0	0	0	0	1	0	1	0	0	-	0	0	0	0	0	0	0	0	0	0	0	0	0	0	0	0	0	0	0	0	0	0	0	0	0	0	0	0	0	0
100065818	TGCAGCTGGGACACCTTACCAGGCAATATGGAGCACCTCACATCGCTCGAGACACTGGAGATACAGAGT	1U	3724434	3724501	68	4.98e-17	89.706	98.5507	0	0	0	0	0	1	0	0	0	0	0	0	0	0	0	0	0	0	0	0	0	0	0	0	0	0	0	0	0	0	0	0	0	0	0	0	0	0	0	0	0
100065752	TGCAGCAATTCAAGAAAACAAAGCTTCGACACGAATCATTCTTTTCTTCTTCAGTTCCCCAGCCTACGA	1U	7239313	7239379	67	1.74e-16	89.552	97.1014	0	0	0	0	0	1	0	0	0	0	0	0	0	0	0	0	0	0	0	0	0	0	0	0	0	0	0	0	0	0	0	0	0	0	0	0	0	0	0	0	0
62903251	TGCAGCTACAAATTGACGCTCTCAGGACTTGAACCGAGATCGGAAGAGCGGTTCAGCAGGAATGCCGAG	1U	10530680	10530628	53	1.17e-18	100	76.8116	0	0	0	0	0	1	0	0	0	0	0	0	0	0	-	0	0	0	0	0	0	0	0	0	0	0	0	0	0	0	0	0	0	0	0	0	0	0	0	0	0
4318007	TGCAGGTCGACAGCAAGACCTGGACGCTCCTACGTAACCTGATGGCGCTGGAGGAGCATGCGGAGATGA	1U	11243119	11243187	69	2.41e-27	100	100	0	0	0	0	0	1	0	1	0	0	-	0	0	0	0	0	0	0	0	0	0	0	0	0	0	0	0	0	0	0	0	0	0	0	0	0	0	0	0	0	0
62804893	TGCAGCACTCAAACAACAACATGTCAACACCCCACTTCTAAAACAGCTCAAATCTATGACAGCCCACAG	1U	11910157	11910089	69	2.41e-27	100	100	0	0	0	0	0	1	0	0	0	0	1	0	0	0	0	0	0	0	0	0	0	0	0	0	0	0	0	0	0	0	0	0	0	0	0	0	0	0	0	0	0
100196450	TGCAGCGGCGGACGGACCAGATTGAGATTGGGCGGGAGATCTTTGCTTACGAAGGAGAGGAGAGGAGCC	1U	12161256	12161182	75	4.09e-18	86.667	108.696	0	0	0	0	0	1	0	0	0	0	0	0	0	0	0	0	0	0	0	0	0	0	0	0	0	0	0	0	0	0	0	0	0	0	0	0	0	0	0	0	0
4328332	TGCAGAAGCAATCACAAGTCATTCCCCGAGAAGAGCAGCAGCCATCGGGGAGGCCTGCTATCACAAGAT	1U	12509907	12509958	53	4.37e-05	83.019	76.8116	0	0	0	0	0	1	0	1	0	0	0	0	0	0	0	0	0	0	0	0	0	0	0	0	0	0	0	0	0	0	0	0	0	0	0	0	0	0	0	0	0
4302783	TGCAGTCTAGTCATATCTCTCCCTAATAATAAAGCACGGATTGAATCCGAGATCGGAAGAGCGGTTCAG	1U	12834077	12834115	39	4.67e-11	100	56.5217	0	0	0	0	0	1	0	0	0	0	0	0	0	0	0	0	0	0	0	0	0	0	0	0	0	0	0	0	0	0	0	0	0	0	0	0	0	0	0	0	0
4325610	TGCAGGAGAGTCCTGAATTTCCTGACCAGATCTTGCGCCGACTCCATGGAAGATGGGTCTCGCCGAGAT	1U	13065641	13065577	65	3.58e-25	100	94.2029	0	0	0	0	0	1	0	1	0	0	-	0	0	0	0	0	0	0	0	0	0	0	0	0	0	0	0	0	0	0	0	0	0	0	0	0	0	0	0	0	0
62919649	TGCAGTTCACGATGACCACGCCTATGTCGTGCGGCCGCACGCGGGTCTTGGTCAGCAGCTCGTCGATCA	1U	13160582	13160514	69	1.03e-25	98.551	100	0	0	0	0	0	1	0	0	1	-	1	0	0	0	0	0	0	0	0	0	0	0	0	0	0	0	0	0	0	0	0	0	0	0	0	0	0	0	0	0	0
62874858	TGCAGGTTGATCTGCATTGGAGAAACCATGCATGTATAAGTGCGTGCTCAATGGCCTAGACAAACTAAT	1U	13785630	13785698	69	2.41e-27	100	100	0	0	0	0	0	1	0	1	1	0	-	0	0	0	0	0	0	0	0	0	0	0	0	0	0	0	0	0	0	0	0	0	0	0	0	0	0	0	0	0	0
62859847	TGCAGTCCTTCCATCCCATGTCTTACCAGCATCTGATCTTCCATAGGATCATCCGCAGTGTCTGCTTGG	1U	13945430	13945362	69	1.03e-25	98.551	100	0	0	0	0	0	1	0	1	1	0	-	0	0	0	0	0	0	0	0	0	0	0	0	0	0	0	0	0	0	0	0	0	0	0	0	0	0	0	0	0	0
4291370	TGCAGCGACGATGGGCTTCCACGCCTCGACGTGCTCAGCCGTCCATATCCCCGAGATCGGAAGAGCGGT	1U	13964295	13964243	53	1.17e-18	100	76.8116	0	0	0	0	0	1	0	1	0	0	1	0	0	0	0	0	0	0	0	0	0	0	0	0	0	0	0	0	0	0	0	0	0	0	0	0	0	0	0	0	0
62888859	TGCAGGCGGGCGTCGTGCAGGTGGGGCGGATGGGGAGCGACGGGCACCTCACCTCACCTCTATGACGTG	1U	13995740	13995808	69	1.03e-25	98.551	100	0	0	0	0	0	1	0	1	0	0	-	0	0	0	0	0	0	0	0	0	0	0	0	0	0	0	0	0	0	0	0	0	0	0	0	0	0	0	0	0	0
100594060	TGCAGCAAAACGGCATGGCAGCGAGGGCCGTTGGTGCGGCAGGCGGGGGAGGAACGGAACAGTGCGGCA	1U	15167400	15167468	69	1.03e-25	98.551	100	0	0	0	0	0	1	0	0	0	0	1	0	0	0	0	0	0	0	0	0	0	0	0	0	0	0	0	0	0	0	0	0	0	0	0	0	0	0	0	0	0
4309419	TGCAGGCACGATGTTGTGCTGCGACAAGTGTGGCATCTGCACCAGGTCCTTCCTGCCGAGATCGGAAGA	1U	15804057	15804114	58	2.26e-21	100	84.058	0	0	0	0	0	1	0	0	0	0	-	0	0	0	0	0	0	0	0	0	0	0	0	0	0	0	0	0	0	0	0	0	0	0	0	0	0	0	0	0	0
4320039	TGCAGGTTCGACGCTGTGCTGCGACAAGTGCGGCATCTGCACCAGGTCCTTCCCGCCGCAGTGCAGATG	1U	15812538	15812606	69	2.76e-20	92.754	100	0	0	0	0	0	1	0	0	0	0	0	0	0	0	0	0	0	0	0	0	0	0	0	0	0	0	0	0	0	0	0	0	0	0	0	0	0	0	0	0	0
100460620	TGCAGGTCCACTCCACCACGACGGGACGGCTCTGGCCTCGCTGCTCCTTCCTCCCACCGTGGTTCTTCC	1U	15962679	15962747	69	1.03e-25	98.551	100	0	0	0	0	0	1	0	0	0	0	-	0	0	0	0	0	0	0	0	0	0	0	0	0	0	0	0	0	0	0	0	0	0	0	0	0	0	0	0	0	0
4324200	TGCAGCAGAACGCACCGTGCGAAGCATTACATGTGGGATGACGAGATGCTGGGCAGCATGCCTGCTCCG	1U	15992435	15992503	69	2.41e-27	100	100	0	0	0	0	0	1	0	1	0	0	-	0	0	0	0	0	0	0	0	0	0	0	0	0	0	0	0	0	0	0	0	0	0	0	-	0	0	0	0	0	0
4304556	TGCAGCTGAAGTAAGCTTCTGCAAGGGAACCCTTAGGAAGCTCTTCAGGCCAGCCCGAGATCGGAAGAG	1U	16814364	16814308	57	3.36e-19	98.246	82.6087	0	0	0	0	0	1	0	1	0	0	1	0	0	0	0	0	0	0	0	0	0	0	0	0	0	0	0	0	0	0	0	0	0	0	0	0	0	0	0	0	0
4274651	TGCAGTTCCGAACCGAGCTCCGTCGGAGTCCGCCCGCGGCCTGCCTCCCGAGATCGGAAGAGCGGTTCA	1U	18177400	18177449	50	4.98e-17	100	72.4638	0	0	0	0	0	1	0	1	1	-	1	0	0	0	0	0	0	0	0	0	0	0	0	0	0	0	0	0	0	0	0	0	0	0	0	0	0	0	0	0	0
4297361	TGCAGTACGCAGACGGGGTTTAGATCACATGCACTTGGTACCTGAAAGCTTCTGACGCGACGTGGCTTA	1U	18664778	18664846	69	2.41e-27	100	100	0	0	0	0	0	1	0	1	1	-	0	0	0	0	0	0	0	0	0	0	0	0	0	0	0	0	0	0	0	0	0	0	0	0	0	0	0	0	0	0	0
62923444	TGCAGTCCGCCCCGTGGCCGCACGCGTAGTCCAGCGCGTCCTGGAGCCGCCGCTCCCCGACCGCCGAGA	1U	18668693	18668625	69	2.41e-27	100	100	0	0	0	0	0	1	0	0	-	1	0	0	0	0	0	0	0	0	0	0	0	0	0	0	0	0	0	0	0	0	0	0	0	0	0	0	0	0	0	0	0
62879477	TGCAGGTACAGGTGAGAATCATCACTACTCTATATATTACTAGACATTGCTGCTTATGATGCATGCAAT	1U	19257077	19257009	69	1.03e-25	98.551	100	0	0	0	0	0	1	0	0	1	1	1	0	0	0	0	0	0	0	0	0	0	0	0	0	0	0	0	0	0	0	0	0	0	0	0	0	0	0	0	0	0
62933446	TGCAGCTAGGAGAGGTGCGGGGAAGGTCAGAGAGAGTTGACAGGGAAGGTCGGAGAGAGTTGATGGGGA	1U	19477449	19477381	69	1.03e-25	98.551	100	0	0	0	0	0	1	0	-	1	-	0	0	-	0	0	0	0	0	0	0	0	0	0	0	0	0	0	0	0	0	0	0	0	0	0	0	0	0	0	0	0
4287398	TGCAGAAACGGCCCTGCACTCGCGGTCGCCCTCTTCAGCCACATATCCCAAGGTGCCGAGATCGGAAGA	1U	19949622	19949679	58	2.26e-21	100	84.058	0	0	0	0	0	1	0	1	1	1	-	0	0	0	0	0	0	0	0	0	0	0	0	0	0	0	0	0	0	0	0	0	0	0	0	0	0	0	0	0	0
4265666	TGCAGAGCTCCTCGTGGCAGCCATGGCTGTCAGTGATGTCCGAGATCGGAAGAGCGGTTCAGCAGGAAT	1U	19970979	19971020	42	1.1e-12	100	60.8696	0	0	0	0	0	1	0	1	1	1	1	0	0	0	0	0	0	0	0	0	0	0	0	0	0	0	0	0	0	0	0	0	0	0	0	0	0	0	0	0	0
62932772	TGCAGAGGCGTCTCGCTCACATGGGCTTCCCACACCCGAGATCGGAAGAGCGGTTCAGCAGGAATGCCG	1U	20552181	20552145	37	2.94e-07	94.595	53.6232	0	0	0	0	0	1	0	0	1	-	0	0	0	0	0	0	0	0	0	0	0	0	0	0	0	0	0	0	0	0	0	0	0	0	0	0	0	0	0	0	0
4266093	TGCAGGTTAGCTGCTCAAATGTCTATTTAATTTGGTCTACCTCCACAGGCCGAGATCGGAAGAGCGGTT	1U	20880223	20880274	52	4.09e-18	100	75.3623	0	0	0	0	0	1	0	1	1	1	0	0	0	0	0	0	0	0	0	0	0	0	0	0	0	0	0	0	0	0	0	0	0	0	0	0	0	0	0	0	0
4308143	TGCAGGCACGATTCGCTTTTGGAACTTCCAGCAATTCCTATGGCAGCATGAGGAGCACCAGGGGCGCAA	1U	20957891	20957823	69	2.41e-27	100	100	0	0	0	0	0	1	0	-	1	1	1	0	0	0	0	0	0	0	0	0	0	0	0	0	0	0	0	0	0	0	0	0	0	0	0	0	0	0	0	0	0
4292581	TGCAGGCGCTACCATCAGAATTAAGGAAACAAACAAGCTCAGTCGTCGGTGTATTCAACTCCGAGATCG	1U	21033891	21033953	63	4.37e-24	100	91.3043	0	0	0	0	0	1	0	1	1	1	1	0	0	0	0	0	0	0	0	0	0	0	0	0	0	0	0	0	0	0	0	0	0	0	0	0	0	0	0	0	0
62874933	TGCAGTAATTGCATGTTTCCATATGGCCATGATTTATAAAGGATTGTGAACACACAAGCATTTAGTAGA	1U	21055170	21055102	69	2.41e-27	100	100	0	0	0	0	0	1	0	1	1	-	0	0	0	0	0	0	0	0	0	0	0	0	0	0	0	0	0	0	0	0	0	0	0	0	0	0	0	0	0	0	0
62912183	TGCAGACAAGAATGTCTTGGCCCTGGTAGTTGAGTGATCTTTGTCCTTTGCAACTCCCTCTACTTATAG	1U	21140439	21140371	69	2.41e-27	100	100	0	0	0	0	0	1	0	1	-	-	0	0	0	0	0	0	-	0	0	0	0	0	0	0	0	0	0	0	0	0	0	0	0	0	0	0	0	0	0	0	0
4322237	TGCAGGGTGGCCGCCGAGGACGCCTTCGACTGCCTCCAAAGTGGTAACAGCGCATCCCATCTCTGATTT	1U	22288683	22288751	69	2.41e-27	100	100	0	0	0	0	0	1	0	1	1	-	-	0	0	0	0	0	0	0	0	0	0	0	0	0	0	0	0	0	0	0	0	0	0	0	0	0	0	0	0	0	0
62905923	TGCAGATGGCTCGGGACGCTGCACGGATGGCTCAAGAGCTACCCTACGTCGCCCTCCATGAATTCGCCG	1U	22312337	22312405	69	2.41e-27	100	100	0	0	0	0	0	1	0	1	1	1	0	0	0	-	0	0	0	0	0	0	0	0	0	0	0	0	0	0	0	0	0	0	0	0	0	0	0	0	0	0	0
62847916	TGCAGCCAGCGTCTGACTTCCGTGTCAACCGAAGGGTTCAGGATTTGATTAAAGATTAGAGGACCAAAG	1U	22312340	22312272	69	2.41e-27	100	100	0	0	0	0	0	1	0	1	1	-	-	0	0	0	0	0	0	0	0	0	0	0	0	0	0	0	0	0	0	0	0	0	0	0	0	0	0	0	0	0	0
62906096	TGCAGCACCAGTGCACAGCAAGGTCAAGAGAGACGATGACGAGGAGGTGGTACATGATCTCCATGGTGT	1U	22471655	22471587	69	2.41e-27	100	100	0	0	0	0	0	1	0	0	0	0	0	0	0	0	0	0	0	0	0	0	0	0	0	0	0	0	0	0	0	0	0	0	0	0	0	0	0	0	0	0	0
4281977	TGCAGCGGCAGCTAGTAGCAAAGCAGCTGGAGTCTTCGGACTGCCGCCGAGATCGGAAGAGCGGTTCAG	1U	22552358	22552406	49	1.74e-16	100	71.0145	0	0	0	0	0	1	0	-	0	0	1	0	0	0	0	0	0	0	0	0	0	0	0	0	0	0	0	0	0	0	0	0	0	0	0	0	0	0	0	0	0
62894901	TGCAGTCGCAGGAACGCGAACAGCAGCAGGAAGGCGCCGAGATCGGAAGAGCGGTTCAGCAGGAATGCC	1U	22753837	22753875	39	2.42e-08	94.872	56.5217	0	0	0	0	0	1	0	0	1	1	0	0	0	0	0	0	0	0	0	0	0	0	0	0	0	0	0	0	0	0	0	0	0	0	0	0	0	0	0	0	0
4283933	TGCAGCTGCATTTTAAAAGCTACGTGGACATGGGTTCTACAAATCAACTGTGACCCGAGATCGGAAGAG	1U	23727982	23728038	57	7.89e-21	100	82.6087	0	0	0	0	0	1	0	1	0	0	1	0	0	0	0	0	0	0	0	0	0	0	0	0	0	0	0	0	0	0	0	0	0	0	0	0	0	0	0	0	0
4307744	TGCAGATCCATCGTCTAATCGGTTCAAGTGATCCGATGTTCCACAGATCATACAGTGGTCAACTAATCA	1U	24789110	24789042	69	2.41e-27	100	100	0	0	0	0	0	1	0	1	0	0	-	0	0	0	0	0	0	0	-	0	0	0	0	0	0	0	0	0	0	0	0	0	0	0	0	0	0	0	0	0	0
62907304	TGCAGGACGGAGAGGTGGACGGGCTCCAGGTGCTCGTCGACGGCGCATGGCGTTCTGTGCGGCCCAAGC	1U	24888200	24888132	69	1.03e-25	98.551	100	0	0	0	0	0	1	0	1	1	-	1	0	0	0	0	0	0	0	0	0	0	0	0	0	0	0	0	0	0	0	0	0	0	0	0	0	0	0	0	0	0
62805353	TGCAGCCGCACGCGTCCCTCCCAGCGCTGACTCAGCCGCGGGCCCCACCAGCAGGCAGCCCGAGATCGG	1U	24993774	24993835	62	1.52e-23	100	89.8551	0	0	0	0	0	1	0	1	1	1	1	0	0	0	0	0	0	0	0	0	0	0	0	0	0	0	0	0	0	0	0	0	0	0	0	0	0	0	0	0	0
4263088	TGCAGTCTGAAAGCCACGGCGAGAAATCCAGTCGCCTGGTTCGATTGTGATGAGCGCGAATTGCATGCC	1U	24994344	24994412	69	2.41e-27	100	100	0	0	0	0	0	1	0	1	0	0	-	0	0	0	0	0	0	0	0	0	0	0	0	0	0	0	0	0	0	0	0	0	0	0	0	0	0	0	0	0	0
4322949	TGCAGCTGCATAATTCTGTAGTACATGTCGTTTGGTCTCTTATCATCATTGTCGTCTAAATCTCGTGTG	1U	24994990	24995058	69	2.41e-27	100	100	0	0	0	0	0	1	0	1	1	-	-	0	0	0	0	0	0	0	0	0	0	0	0	0	0	0	0	0	0	0	0	0	0	0	0	0	0	0	0	0	0
62863699	TGCAGGTTCGTCACATATTGAAACAACTTGATGATCCTGAGCTTATTAGCCGAGATCGGAAGAGCGGTT	1U	25354633	25354582	52	4.09e-18	100	75.3623	0	0	0	0	0	1	0	1	0	0	1	0	0	0	0	0	0	0	0	0	0	0	0	0	0	0	0	0	0	0	0	0	0	0	0	0	0	0	0	0	0
4286409	TGCAGCGTACGATGGGGCGGACCGCCGTCGTAGCGGCGCCGAGATCGGAAGAGCGGTTCAGCAGGAATG	1U	25526669	25526708	40	1.34e-11	100	57.971	0	0	0	0	0	1	0	0	0	0	0	0	0	0	0	0	0	0	0	0	0	0	0	0	0	0	0	0	0	0	0	0	0	0	0	0	0	0	0	0	0
4268499	TGCAGCCGACTTGTCGTGCGCTGTTGTAGTTGGCAACCTGGGCGATTGTTCTGAGCAGAACAAATTAGC	1U	25850138	25850070	69	2.41e-27	100	100	0	0	0	0	0	1	0	0	1	1	0	0	0	0	0	0	0	0	0	0	0	0	0	0	0	0	0	0	0	0	0	0	0	0	0	0	0	0	0	0	0
62872031	TGCAGCAGCAGTGCATCAGGGATTCAGTCAGGGCTGTTTAGTGAGGAGTTGCAGACCATTTTTTTGTAC	1U	26430524	26430456	69	1.03e-25	98.551	100	0	0	0	0	0	1	0	1	1	1	1	0	0	0	0	0	0	0	0	0	0	0	0	0	0	0	0	0	0	0	0	0	0	0	0	0	0	0	0	0	0
4298634	TGCAGTCTCCCCCTGCCTCGGAGGTCGATCCAGGGCTGACTGCTTCCCTGGAGAAATGTCAGTGCTGCC	1U	26500599	26500667	69	1.03e-25	98.551	100	0	0	0	0	0	1	0	1	0	0	1	0	0	0	0	0	0	0	0	0	0	0	0	0	0	0	0	0	0	0	0	0	0	0	0	0	0	0	0	0	0
4305438	TGCAGATGGCTCGTTGGAGGCTGGAATGTGTGCGGGTTTCTCCAAGTCGGCCGAGATCGGAAGAGCGGT	1U	26500602	26500550	53	1.17e-18	100	76.8116	0	0	0	0	0	1	0	1	0	0	1	0	0	0	0	0	0	0	0	0	0	0	0	0	0	0	0	0	0	0	0	0	0	0	0	0	0	0	0	0	0
62873973	TGCAGGCAGCGTCGTCGGCGTGGTGGAGGCGGATGGAGAAGAGGGAGTTGACGGGGCGGTGGTCGGAGA	1U	28139967	28140035	69	2.41e-27	100	100	0	0	0	0	0	1	0	1	0	0	0	0	0	0	0	0	0	0	0	0	0	0	0	0	0	0	0	0	0	0	0	0	0	0	0	0	0	0	0	0	0
62805724	TGCAGCGGGAGGGGAAGGAAGGGAATGGAGTTGACGTGCCGCGCTCGCGAGAGAGAGAGGGGAGAGGTG	1U	28144602	28144670	69	2.41e-27	100	100	0	0	0	0	0	1	0	1	1	0	0	0	0	0	0	0	0	0	0	0	0	0	0	0	0	0	0	0	0	0	0	0	0	0	0	0	0	0	0	0	0
4320505	TGCAGACATTCTTCGCTGTCTATGCCTACTTCAAGCCTCCCAAGTAATTAAGCGCGTGAGCGTGGCAGA	1U	28305259	28305327	69	2.41e-27	100	100	0	0	0	0	0	1	0	1	0	0	1	0	0	0	0	0	0	0	0	0	0	0	0	0	0	0	0	0	0	0	0	0	0	0	0	0	0	0	0	0	0
4287128	TGCAGAAGACGAAAGGAGTCGACAGGTCCCAAACCTTCCCCAGGACGCACCTGGCGATCCTCAGCACGC	1U	28684686	28684754	69	2.41e-27	100	100	0	0	0	0	0	1	0	1	0	0	-	0	0	0	0	0	0	0	0	0	0	0	0	0	0	0	0	0	0	0	0	0	0	0	0	0	0	0	0	0	0
62804436	TGCAGAGTTTTCCCGAGGAATAAAGGCTGTAGAATTGGACCCAGGATAATGCTTGGGACAGTTCACAAA	1U	29307187	29307119	69	2.41e-27	100	100	0	0	0	0	0	1	0	1	0	0	1	0	0	0	0	0	0	0	0	0	0	0	0	0	0	0	0	0	0	0	0	0	0	0	0	0	0	0	0	0	0
62803996	TGCAGAAGTTGAGAATTGATTAGAGTGAGGCTCGAGTACATGGATGTCTTGAGGGGAAAATCCAATCAA	1U	29747685	29747753	69	2.41e-27	100	100	0	0	0	0	0	1	0	1	1	0	-	0	0	0	0	0	0	0	0	0	0	0	0	0	0	0	0	0	0	0	0	0	0	0	0	0	0	0	0	0	0
4281824	TGCAGTCGAGGCGAAGAAGAACAAGACGGTGCGGGCTCTACTGCTCGGCGCTCTGTCGGAGGACATCTT	1U	30491816	30491884	69	5.32e-23	95.652	100	0	0	0	0	0	1	0	1	0	0	0	0	0	0	0	0	0	0	0	0	0	0	0	0	0	0	0	0	0	0	0	0	0	0	0	0	0	0	0	0	0
62871332	TGCAGAGGGCGAGCAGCATCCATGGCGATTGGCGGGGAGAAAGGAGGAGGACTGGAGGTGGAGGAGGGC	1U	30609642	30609574	69	1.03e-25	98.551	100	0	0	0	0	0	1	0	1	1	-	0	0	0	0	0	0	0	0	0	0	0	0	0	0	0	0	0	0	0	0	0	0	0	0	0	0	0	0	0	0	0
4310702	TGCAGGCTGGATACAGGCATGTGGACACAACCACGACCACAGCTCTCCGAGATCGGAAGAGCGGTTCAG	1U	30706501	30706453	49	1.74e-16	100	71.0145	0	0	0	0	0	1	0	1	1	-	0	0	0	0	0	0	0	0	0	0	0	0	0	0	0	0	0	0	0	0	0	0	0	0	0	0	0	0	0	0	0
62926779	TGCAGTTTTAGGTGTCATTTTCTTCAGCACATGGTCACGGGATCAGACTGTAGAAAAATACATCAGTTA	1U	31745943	31746011	69	1.25e-24	97.101	100	0	0	0	0	0	1	0	1	-	-	-	0	0	0	0	0	0	0	0	0	0	0	0	0	0	0	0	0	0	0	0	0	0	0	0	0	0	0	0	0	0
4307238	TGCAGCCACGCCGCCGCCGTCGAGTGCACCATCGAGCTCCAGAACAAGATCGCCACCGTGTCCTGTTAC	1U	31746373	31746441	69	2.41e-27	100	100	0	0	0	0	0	1	0	1	-	-	-	0	0	0	0	0	0	0	0	0	0	0	0	0	0	0	0	0	0	0	0	0	0	0	0	0	0	0	0	0	0
4305816	TGCAGCTGTCAACGGCGGACATGTTCCTATGCTTGCGTACATCCTCAGTGGGGAGAGAATGTCGTGCAA	1U	31932252	31932320	69	2.41e-27	100	100	0	0	0	0	0	1	0	-	1	0	1	0	0	0	0	0	0	0	0	0	0	0	0	0	0	0	0	0	0	0	0	0	0	0	0	0	0	0	0	0	0
4288449	TGCAGGGCGGCGGCGGCGGCGAGGGTTCGTCCCCGTCCTCCCCGCTGGCGAGGTTCAAGATGTACACCT	1U	33043910	33043842	69	2.41e-27	100	100	0	0	0	0	0	1	0	1	0	-	1	0	0	0	0	0	0	0	0	0	0	0	0	0	0	0	0	0	0	0	0	0	0	0	0	0	0	0	0	0	0
4299776	TGCAGCATGAGCCATCTCACGACGATCACGCTAGTTATTCTTGTCCTGCTCTTCATGCCGAGATCGGAA	1U	33550936	33550995	60	1.86e-22	100	86.9565	0	0	0	0	0	1	0	1	1	-	1	0	0	0	0	0	0	0	0	0	0	0	0	0	0	0	0	0	0	0	0	0	0	0	0	0	0	0	0	0	0
100067213	TGCAGCTAACCTACACGTATTTCTCCATACCTACAGCCTTTCGATGGAGTAGCAGCCGAGATCGGAAGA	1U	33556187	33556132	56	1.17e-18	98.214	81.1594	0	0	0	0	0	1	0	0	0	0	0	0	0	0	0	0	0	0	0	0	0	0	0	0	0	0	0	0	0	0	0	0	0	0	0	0	0	0	0	0	0
4317488	TGCAGAAAGCTAGCAACATTCTACTAAATTGAATAGAAAGAACTCTCCGAGATCGGAAGAGCGGTTCAG	1U	34269010	34269058	49	1.74e-16	100	71.0145	0	0	0	0	0	1	0	1	1	-	1	0	0	0	0	0	0	0	0	0	0	0	0	0	0	0	0	0	0	0	0	0	0	0	0	0	0	0	0	0	0
4289179	TGCAGCTTCATGGCCTCCATGGTTTCCTCCACCCACTGGTTCGAGATCCTGATTGCCTCGGGGTCTCCC	1U	34820172	34820240	69	2.41e-27	100	100	0	0	0	0	0	1	0	1	1	-	-	0	0	0	0	0	0	0	0	0	0	0	0	0	0	0	0	0	0	0	0	0	0	0	0	0	0	0	0	0	0
62842187	TGCAGTCCGTGGAGTACGACGGGACGAACTGCGTGTACCGAGATCGGAAGAGCGGTTCAGCAGGAATGC	1U	35614589	35614550	40	5.68e-10	97.5	57.971	0	0	0	0	0	1	0	0	1	1	0	0	0	0	0	0	0	0	0	0	0	0	0	0	0	0	0	0	0	0	0	0	0	0	0	0	0	0	0	0	0
4264358	TGCAGATTGTGCAGATTCTTCCCATGGTATTGACTAACTCGGTGTTGCTGCCAAACGAAGGTTTCTGTG	1U	36049240	36049308	69	2.41e-27	100	100	0	0	0	0	0	1	0	1	1	-	-	0	0	0	0	0	0	0	0	0	0	0	0	0	0	0	0	0	0	0	0	0	0	0	0	0	0	0	0	0	0
4311352	TGCAGATGCCGTCGTAAAGGGTGTGGCTCAGCAGATCGATCAGCATAGTGACTCAGAAGATAATTGCCC	1U	36675199	36675267	69	1.03e-25	98.551	100	0	0	0	0	0	1	0	1	1	-	1	0	0	0	0	0	0	0	0	0	0	0	0	0	0	0	0	0	0	0	0	0	0	0	0	0	0	0	0	0	0
62811647	TGCAGCCGATGCCGGGGGCGCAGCCCCTTGCTTGGATGGCGGCATATTTCCACGCCCCACCATGGCGCC	1U	36973306	36973238	69	5.32e-23	95.652	100	0	0	0	0	0	1	0	-	0	0	0	0	0	0	0	0	0	0	0	0	0	0	0	0	0	0	0	0	0	0	0	0	0	0	0	0	0	0	0	0	0
62846187	TGCAGAACAAGAGGCCTGCTCCCGCTAGATTTGATGTAATCGAGCCTCGGCTGCTATCTCTTTTTTAAG	1U	37058865	37058933	69	1.03e-25	98.551	100	0	0	0	0	0	1	0	0	1	-	0	0	0	0	0	0	0	0	0	0	0	0	0	0	0	0	0	0	0	0	0	0	0	0	0	0	0	0	0	0	0
4291338	TGCAGGACGCGGTCCTCGGCATGCTCCGCCGCGTGTCGGAGCTGGCTGCGTCCGAGATCGGAAGAGCGG	1U	37663554	37663501	54	3.36e-19	100	78.2609	0	0	0	0	0	1	0	1	1	1	1	0	0	0	0	0	0	0	0	0	0	0	0	0	0	0	0	0	0	0	0	0	0	0	0	0	0	0	0	0	0
62874466	TGCAGGGGCACGGTGCTAACTCCTCCTCCTCTCGCTCAATTGCAGAGAGGAATTTCATTCGGCTGTTAA	1U	38217984	38218052	69	1.03e-25	98.551	100	0	0	0	0	0	1	0	1	1	1	-	0	0	0	0	0	0	0	0	0	0	0	0	0	0	0	0	0	0	0	0	0	0	0	0	0	0	0	0	0	0
62923948	TGCAGGATGTCTCCATCGTTCGCCGTCTCTGACTGCCGCACGGAGCCGCGCCACGCCACGGAGATGTCG	1U	39137599	39137666	68	2.26e-21	94.118	98.5507	0	0	0	0	0	1	0	0	0	0	0	0	0	0	0	0	0	0	0	0	0	0	0	0	0	0	0	0	0	0	0	0	0	0	0	0	0	0	0	0	0
62908772	TGCAGCGGCGGCCCAGGCTGGCGTTCGTGAAGCTGGCTGGCACGCGGGAGCTGATGGATTAGTAGGCAA	1U	39181145	39181213	69	1.03e-25	98.551	100	0	0	0	0	0	1	0	0	0	0	0	0	0	0	0	0	0	0	0	0	0	0	0	0	0	0	0	0	0	0	0	0	0	0	0	0	0	0	0	0	0
62894793	TGCAGTACCACATTTCCACGATGAGACACAGCGGCGTCTACATTTACTTTTACTTTCCCGAGATCGGAA	1U	39378775	39378716	60	1.86e-22	100	86.9565	0	0	0	0	0	1	0	1	1	-	-	0	0	0	0	0	0	0	0	0	0	0	0	0	0	0	0	0	0	0	0	0	0	0	0	0	0	0	0	0	0
4272895	TGCAGCACAAAGGAGACGTGAATGGGGACCTTTGTTTCGGGAAGCTGGGGCCATGCGAGGTTGGCGAGC	1U	39825243	39825176	68	8.43e-27	100	98.5507	0	0	0	0	0	1	0	-	1	1	-	0	0	0	0	0	0	0	0	0	0	0	0	0	0	0	0	0	0	0	0	0	0	0	0	0	0	0	0	0	0
4298525	TGCAGCGGCAGTATCATCTTATCACAGACTACTCCATGCAGGACGTAGTAGTAGGATGGATGCATGCGG	1U	41512651	41512719	69	2.41e-27	100	100	0	0	0	0	0	1	0	1	1	-	-	0	0	0	0	0	0	0	0	0	0	0	0	0	0	0	0	0	0	0	0	0	0	0	0	0	0	0	0	0	0
62886047	TGCAGACAGACAGAGGTCCAAGGTCGTCAATGTCGGCAGCAGCAGCAGCAGGCGGCAGCGCGCTACGGC	1U	41911691	41911623	69	2.41e-27	100	100	0	0	0	0	0	1	0	1	1	1	1	0	0	0	0	0	0	-	0	0	0	0	0	0	0	0	0	0	0	0	0	0	0	0	0	0	0	0	0	0	0
4308440	TGCAGATATCAGTGGATGTCACTGGGCACCTAAAAGCACGTGCCTTGTATTGAACGTACGTTGATGTAC	1U	43182632	43182700	69	2.41e-27	100	100	0	0	0	0	0	1	0	1	1	0	1	0	0	0	0	0	0	0	0	0	0	0	0	0	0	0	0	0	0	0	0	0	0	0	0	0	0	0	0	0	0
62914061	TGCAGGCTGGGTCATTAGTTGTGGCCACTGGAGCTAATCCTTGAGCATGACTATGGGTCATGGAGGTGT	1U	43196566	43196627	62	1.52e-23	100	89.8551	0	0	0	0	0	1	0	-	-	-	0	0	-	0	0	0	0	0	0	0	0	0	0	0	0	0	0	0	0	0	0	0	0	0	0	0	0	0	0	0	0
4301189	TGCAGTTTGGCAAGCATGCATGCAGACGGTAGGATTGAAGTGGTGGAGATGGAGGGCTGTGCAAAAACC	1U	43477009	43477077	69	2.41e-27	100	100	0	0	0	0	0	1	0	1	1	-	-	0	0	0	0	0	0	0	0	0	0	0	0	0	0	0	0	0	0	0	0	0	0	0	0	0	0	0	0	0	0
62924274	TGCAGCAGTGCAACCTCGTCATCCTTCAGGACCCACTTGACAACGAAGCTCCTCCGAGATCGGAAGAGC	1U	43855988	43856041	54	1.43e-17	98.148	78.2609	0	0	0	0	0	1	0	1	1	1	0	0	0	0	0	0	-	0	0	0	0	0	0	0	0	0	0	0	0	0	0	0	0	0	0	0	0	0	0	0	0
4277165	TGCAGGTCGGCGACGTCAAGAAGGAGGACGGGAAGAAGCCGCCGAGATCGGAAGAGCGGTTCAGCAGGA	1U	44049437	44049480	44	3.83e-12	97.727	63.7681	0	0	0	0	0	1	0	0	0	0	0	0	0	0	0	0	0	0	0	0	0	0	0	0	0	0	0	0	0	0	0	0	0	0	0	0	0	0	0	0	0
4282178	TGCAGGTCGGCGACGTCAAGAAGGAGGACGGGAAGAAGCCGCCGGCCGCCGTGGTCGAACACTACTACC	1U	44049437	44049505	69	1.03e-25	98.551	100	0	0	0	0	0	1	0	0	0	0	0	0	0	0	0	0	0	0	0	0	0	0	0	0	0	0	0	0	0	0	0	0	0	0	0	0	0	0	0	0	0
4288776	TGCAGCAGAGATGGCCCTGCCCTCGCTGTCGCTCTCTTCAACCGCGTGTGCCGAGAAGAAGCCGAGATC	1U	44270821	44270758	64	1.25e-24	100	92.7536	0	0	0	0	0	1	0	1	1	1	1	0	0	0	0	0	0	0	0	0	0	0	0	0	0	0	0	0	0	0	0	0	0	0	0	0	0	0	0	0	0
62916486	TGCAGGAGCCGTGCCGCACAACTGCTCCAACATTTTCATCAAATAGCCCGAGATCGGAAGAGCGGTTCA	1U	44753245	44753193	53	1.17e-18	100	76.8116	0	0	0	0	0	1	0	0	0	0	-	0	0	0	0	0	0	0	0	0	0	0	0	0	0	0	0	0	0	0	0	0	0	0	0	0	0	0	0	0	0
62900619	TGCAGTTTACCTTGCAGAAAGACGAGAAGATTCCAGAGGTGCTTCGCAGAAGAGCAAACATGGCGGCAG	1U	45072895	45072827	69	2.41e-27	100	100	0	0	0	0	0	1	0	1	-	-	0	0	-	0	0	0	0	0	0	0	0	0	0	0	0	0	0	0	0	0	0	0	0	0	0	0	0	0	0	0	0
62926533	TGCAGGTCGATCATGCCGGCGCTGCGGAGCTCCTGCTCCTTCCCTGACTTGGCCATGGCGCCGAATGAC	1U	45268076	45268144	69	1.03e-25	98.551	100	0	0	0	0	0	1	0	1	0	0	0	-	0	0	0	0	0	0	0	0	0	0	0	0	0	0	0	0	0	0	0	0	0	0	0	0	0	0	1	0	0
4291922	TGCAGCAATGTGGGCCCTACTTTGTAGTACAATGGACAGTGGAGCTCAAAATAAGACACCTTTGTACAC	1U	45409143	45409211	69	2.41e-27	100	100	0	0	0	0	0	1	0	1	1	-	-	0	0	0	0	0	0	0	0	0	0	0	0	0	0	0	0	0	0	0	0	0	0	0	0	0	0	0	0	0	0
62930972	TGCAGTTGACGGCGCTGTGCGTGATCTTGAACACCTCCCTCTTCGTGTACCCGAGCGTGCAGAGGTGCG	1U	45510200	45510132	69	1.03e-25	98.551	100	0	0	0	0	0	1	0	1	1	-	0	0	0	-	0	0	0	0	0	0	0	0	0	0	0	0	0	0	0	0	0	0	0	0	0	0	0	0	0	0	0
62906397	TGCAGCCCCTGATCCTCCATCTGCCCCTAGCCTCGCACACTGCCCGAAAACCTGTGGGGATGTGAGCAT	1U	45920472	45920540	69	2.41e-27	100	100	0	0	0	0	0	1	0	1	0	1	0	0	0	-	0	0	0	0	0	0	0	0	0	0	0	0	0	0	0	0	0	0	0	0	0	0	0	0	0	0	0
62896855	TGCAGAAAGTGGCGCTCAAGATCGTCGCCGAGCTCGTCCAGGAATGCGACGACGCGGACGTGCCCAAGG	1U	46216246	46216314	69	1.03e-25	98.551	100	0	0	0	0	0	1	0	1	1	1	1	0	0	0	0	0	0	0	0	0	0	0	0	0	0	0	0	0	0	0	0	0	0	0	0	0	0	0	0	0	0
62863749	TGCAGTACAAAACCCCCACACACCATGTGCAGAGAGCGGAGTGATGATGCATGAGTCACCGAGATCGGA	1U	46777940	46777880	61	5.32e-23	100	88.4058	0	0	0	0	0	1	0	1	1	-	1	0	0	0	0	0	0	0	0	0	0	0	0	0	0	0	0	0	0	0	0	0	0	0	0	0	0	0	0	0	0
62806052	TGCAGCTGCGGCGGCGGCGAGGCTGGCTAGCAGAAGGAGGGAGATGGGAGCGAAGGACAGAGGGGCCCG	1U	46834264	46834196	69	2.41e-27	100	100	0	0	0	0	0	1	0	1	1	-	-	0	0	0	0	0	0	0	0	0	0	0	0	0	0	0	0	0	0	0	0	0	0	0	0	0	0	0	0	0	0
4287299	TGCAGGACAACCAGATCTGCTTCGCCACCCGCAGGGCTGGATCTTCATCCTGCACGGCGCCGCCCCGTG	1U	47074701	47074769	69	6.48e-22	95.652	100	0	0	0	0	0	1	0	0	1	-	0	0	0	0	0	0	0	0	0	0	0	0	0	0	0	0	0	0	0	0	0	0	0	0	0	0	0	0	0	0	0
4321041	TGCAGTCCATCCTCCTGGGTCTGACCAGCGTCGCCACCGACATCCTCACCTTGGTAGAGTTCGTCACCA	1U	47325983	47325915	69	1.03e-25	98.551	100	0	0	0	0	0	1	0	1	1	-	0	0	0	0	0	0	0	0	0	0	0	0	0	0	0	0	0	0	0	0	0	0	0	0	0	0	0	0	0	0	0
62938007	TGCAGCCTCCCCAGCTCGTGCGTGCCACTGAGCGACCTTGTTCATGGACTGAAGAGAAGCCACCGAGAT	1U	47414174	47414242	69	1.03e-25	98.551	100	0	0	0	0	0	1	0	1	0	0	0	0	0	0	0	0	0	0	0	0	0	0	0	0	0	0	0	0	0	0	0	0	0	0	0	0	0	0	0	0	0
62923148	TGCAGGCTAACTTAGGAATTCTGTCCTTAATCGGGCTGACCAGCTGTGGAAGGCATAGATTAGGCCCAA	1U	47414177	47414109	69	2.41e-27	100	100	0	0	0	0	0	1	0	1	1	0	0	0	0	0	-	0	0	0	0	0	-	0	0	0	0	0	0	0	0	0	0	0	0	0	0	0	0	0	0	0	0
4316792	TGCAGTATTAATTTGGAAGAGCTAAGATGGGTGTGGTTTTCTTTTTTCCTTTCAGCAGTGTGGTGGTTG	1U	47636164	47636096	69	2.41e-27	100	100	0	0	0	0	0	1	0	1	1	0	1	0	0	0	0	0	0	0	0	0	0	0	0	0	0	0	0	0	0	0	0	0	0	0	0	0	0	0	0	0	0
62876194	TGCAGCGGAACCAGTACGGAGGTTGGACGCGGAAGGAGGGAGGGAGAGAGAGTTTTAGGCCGCGCCGAG	1U	48870644	48870578	67	2.94e-26	100	97.1014	0	0	0	0	0	1	0	0	1	-	-	0	0	0	0	0	0	0	0	0	0	0	0	0	0	0	0	0	0	0	0	0	0	0	0	0	0	0	0	0	0
62806211	TGCAGCTTTCAAGCGAGAAGGAGGGATGCGGTAGGGAGGCGCAGGGGTGAACACGATCTTATCGAGACA	1U	48893933	48894001	69	2.41e-27	100	100	0	0	0	0	0	1	0	1	1	-	1	0	0	0	0	0	0	0	0	0	0	0	0	0	0	0	0	0	0	0	0	0	0	0	0	0	0	0	0	0	0
4272099	TGCAGATTTGCTCCAGGGCCACTGTGGATTCACACCAAGCTGAGAGACGAGATCCAAGGTTGGGCGATG	1U	50077032	50077100	69	2.41e-27	100	100	0	0	0	0	0	1	0	0	1	-	1	0	0	0	0	0	0	0	0	0	0	0	0	0	0	0	0	0	0	0	0	0	0	0	0	0	0	0	0	0	0
62937156	TGCAGTCGGCGGACGACCCGTGCGGCGCTAGCAGCGGCGCAGCGGGGTAGAGCCGCAGGGTCTCGCTGA	1U	50081941	50082009	69	2.41e-27	100	100	0	0	0	0	0	1	0	1	1	-	-	0	0	0	0	0	0	0	0	0	0	0	0	0	0	0	0	0	0	0	0	0	0	0	0	0	0	0	0	0	0
62902619	TGCAGATGATCATCAACCGCCGCCCATCTCGGTGGTTTCCTTCGGCGGCCCGAAGACCGAGATCGGAAG	1U	50832905	50832845	61	2.76e-20	96.721	88.4058	0	0	0	0	0	1	0	1	1	1	-	0	0	0	0	0	0	0	0	0	0	0	0	0	0	0	0	0	0	0	0	0	0	0	0	0	0	0	0	0	0
4324352	TGCAGGTAGATGCAAAAAATCCTGAAACAACACTAGCCCTTACAAGTGAAATTCAATGTATAATTGAAG	1U	52412683	52412751	69	2.41e-27	100	100	0	0	0	0	0	1	0	1	1	-	-	0	0	0	0	0	0	0	0	0	0	0	0	0	0	0	0	0	0	0	0	0	0	0	0	0	0	0	0	0	0
4275673	TGCAGGGCGCGGAGGACGTAGCACGCGCGAGGGCGGCAAGGAAGCCGTCCAGGGAGCGCTCGGGGACCG	1U	52976035	52976103	69	2.41e-27	100	100	0	0	0	0	0	1	0	1	-	-	-	0	0	0	0	0	0	0	0	0	0	0	0	0	0	0	0	0	0	0	0	0	0	0	0	0	0	0	0	0	0
62897175	TGCAGACATGGCCCCGCCCTGGCGCTCGCCCTCTTCAACCGCTTATGCCGAGAAGAAGCTGGCCCGCGG	1U	52976038	52975970	69	1.03e-25	98.551	100	0	0	0	0	0	1	0	1	-	-	-	0	0	0	0	0	0	0	0	0	0	0	0	0	0	0	0	0	0	0	0	0	0	0	0	0	0	0	0	0	0
4322546	TGCAGGACTTCAGAGGCCGCAGCCTCACCCGCACCATGCGGAAAACCGAGAGGATGCAGGTCCTGATGG	1U	53330305	53330237	69	2.41e-27	100	100	0	0	0	0	0	1	0	1	1	-	-	0	0	0	0	0	0	0	0	0	0	0	0	0	0	0	0	0	0	0	0	0	0	0	0	0	0	0	0	0	0
62806202	TGCAGCTTGTCGGTCCTTCGCATGGTGCGGGGTGAGCCTGCGCCCTTCCTGGTCATTCACCACAAGGGT	1U	53330488	53330556	69	2.41e-27	100	100	0	0	0	0	0	1	0	-	-	-	-	0	0	0	0	0	0	0	0	0	0	0	0	0	0	0	0	0	0	0	0	0	0	0	0	0	0	0	0	0	0
62874007	TGCAGGCATGCGGTGCATGCATGTGCCATAGCCATCATGCTCTCTTGGTTCTTTTCCTATGGTGTTTTT	1U	55211234	55211302	69	1.03e-25	98.551	100	0	0	0	0	0	1	0	-	0	0	-	0	0	0	0	0	0	0	0	0	0	0	0	0	0	0	0	0	0	0	0	0	0	0	0	0	0	0	0	0	0
100547752	TGCAGCTGTTGATGCCGCCCCTCTGGCGGCTCCACTCCAGCGCGGCGTCGGCCGTGAGCTCATCCCGTG	1U	55334261	55334193	69	1.03e-25	98.551	100	0	0	0	0	0	1	0	0	0	0	-	0	0	0	0	0	0	0	0	0	0	0	0	0	0	0	0	0	0	0	0	0	0	0	0	0	0	0	0	0	0
4308793	TGCAGCGACAAGTCTCGAGCTAATGGCCTGAGACCGTACAGCGGAGTTGAGCAGCGGAGATAATCCTGA	1U	55336040	55335972	69	2.41e-27	100	100	0	0	0	0	0	1	0	0	0	0	-	0	0	0	0	0	0	0	0	0	0	0	0	0	0	0	0	0	0	0	0	0	0	0	0	0	0	0	0	0	0
62896829	TGCAGAAACACATCGAAGGTAAGAATAAGTTAGATCTTGCAGAAGCTCCAAACTCAAATCCATATCGCG	1U	56496979	56496911	69	2.41e-27	100	100	0	0	0	0	0	1	0	1	0	0	1	0	0	0	0	0	0	0	0	0	0	0	0	0	0	0	0	0	0	0	0	0	0	0	0	0	0	0	0	0	0
62898426	TGCAGCGGCGACGGGCGGTCCAGTCAGTCGGCAGGCAATGCCGCGGGCAGAATGCGCGGGACGGGAGCG	1U	58627899	58627831	69	1.03e-25	98.551	100	0	0	0	0	0	1	0	1	1	1	1	0	0	0	0	0	0	0	0	0	0	0	0	0	0	0	0	0	0	0	0	0	0	0	0	0	0	0	0	0	0
4318547	TGCAGAGCGGCGACGGAGACCTCCAGCTTGGCGAAACGGGCCTCGAGTTCCGAGATCGGAAGAGCGGTT	1U	58627912	58627963	52	1.74e-16	98.077	75.3623	0	0	0	0	0	1	0	0	0	0	1	0	0	0	0	0	0	0	0	0	0	0	0	0	0	0	0	0	0	0	0	0	0	0	0	0	0	0	0	0	0
4267378	TGCAGCACGGCCTCCAGCTGCTGGTGCACCAGGCCGTACCGCAGCGCCGAGATCGGAAGAGCGGTTCAG	1U	60772717	60772765	49	1.74e-16	100	71.0145	0	0	0	0	0	1	0	1	1	1	-	0	0	0	0	0	0	0	0	0	0	0	0	0	0	0	0	0	0	0	0	0	0	0	0	0	0	0	0	0	0
62887947	TGCAGCTAAGTTATGCAGATGATCCTGCTCTGCAACTTCTAGTCTTCAACTTCTGATAATGTTCTTAAC	1U	61751140	61751072	69	2.41e-27	100	100	0	0	0	0	0	1	0	1	1	-	1	0	0	0	0	0	0	0	0	0	0	0	0	0	0	0	0	0	0	0	0	0	0	0	0	0	0	0	0	0	0
4323846	TGCAGGCCAAAAGATCAAATTGCAAGCCCAGATTAGGTCAAGGGTCGTGGCCTATATCACCGAGATCGG	1U	62646756	62646695	62	6.48e-22	98.387	89.8551	0	0	0	0	0	1	0	1	1	-	1	0	0	0	0	0	0	0	0	0	0	0	0	0	0	0	0	0	0	0	0	0	0	0	0	0	0	0	0	0	0
4274229	TGCAGCCTTCCTGGAACATGGTGACCGCCTTTTCTCCGTCAGATTCCCCGCCGAGATCGGAAGAGCGGT	1U	63755659	63755607	53	1.17e-18	100	76.8116	0	0	0	0	0	1	0	-	1	1	1	0	0	0	0	0	0	0	0	0	0	0	0	0	0	0	0	0	0	0	0	0	0	0	0	0	0	0	0	0	0
100642516	TGCAGAAGCAGAATCCATGGCGTCGTCGTCACAGCCGCAGCGAGGGGATGCCGTCGACGGTAAGATCCG	1U	64012261	64012193	69	1.03e-25	98.551	100	0	0	0	0	0	1	0	1	1	-	1	0	0	0	0	0	0	0	0	0	0	0	0	0	0	0	0	0	0	0	0	0	0	0	0	0	0	0	0	0	0
4312563	TGCAGCAAGTAAAGCCCAATGCACTAACACAACCTTTTGTCTAGGCCAGCCCAAGTTGGCTTTCACGAT	1U	68107626	68107558	69	1.25e-24	97.101	100	0	0	0	0	0	1	0	0	0	0	0	0	0	0	0	0	0	0	0	0	0	0	0	0	0	0	0	0	0	0	0	0	0	0	0	0	0	0	0	0	0
100188133	TGCAGGATCCATGCCGTCGACGCGTAGCCTCGTCGTCGTCGCGGTGGTCAGCGCGAGCTCCGCCTTGAA	1U	69197066	69197001	69	1.86e-22	95.652	100	0	0	0	0	0	1	0	0	0	0	0	0	0	0	0	0	0	0	0	0	0	0	0	0	0	0	0	0	0	0	0	0	0	0	0	0	0	0	0	0	0
62912346	TGCAGAGCTTCGTGAACTGCGAGCGGATGGTGGTGAGGAAGGAAGCGGCTTCGTCCAACGGCCGGGACA	1U	69228523	69228589	67	1.25e-24	98.507	97.1014	0	0	0	0	0	1	0	1	1	-	1	0	0	0	0	0	0	0	0	0	0	0	0	0	0	0	0	0	0	0	0	0	0	0	0	0	0	0	0	0	0
62912330	TGCAGAGCGCCACCAAACACGGCATCATCAGAACACACAAACCCAAATGGACACGGCGAAGCACGTGCA	1U	69228523	69228591	69	2.41e-27	100	100	0	0	0	0	0	1	0	0	1	-	0	0	0	0	-	0	0	0	0	0	0	0	0	0	0	0	0	0	0	0	0	0	0	0	0	0	0	0	0	0	0
62809508	TGCAGCGGCGGAGCCACCGCCACCTCGCCGCACTCCGAGATCGGAAGAGCGGTTCAGCAGGAATGCCGA	1U	69228526	69228490	37	5.68e-10	100	53.6232	0	0	0	0	0	1	0	1	1	1	1	0	0	0	0	0	0	0	0	0	0	0	0	0	0	0	0	0	0	0	0	0	0	0	0	0	0	0	0	0	0
4291696	TGCAGCGAGGCGCCAGGGGTCGCCGTTGATGCCAGCTCTCCTCCCCCTCCTCCGTCACCGAGATCGGAA	1U	69229122	69229063	60	1.86e-22	100	86.9565	0	0	0	0	0	1	0	1	1	1	-	0	0	0	0	0	0	0	0	0	0	0	0	0	0	0	0	0	0	0	0	0	0	0	0	0	0	0	0	0	0
62923521	TGCAGTGGCGGGACGGCTGCCCCGTGGAGCAGCCCGTTCTCGACCAGCGGAGCAGCAACAGCGACGACG	1U	69833546	69833483	64	5.32e-23	98.438	92.7536	0	0	0	0	0	1	0	1	1	1	0	0	0	0	0	-	0	0	0	0	0	0	0	0	0	0	0	0	0	0	0	0	0	0	0	0	0	0	0	0	0
4302735	TGCAGGGTAAGGGGAGGGTTGCCGAGCTCCAAGACTCCTTGGACAGAAGAAATCGGCGTGTTTCTGGAT	1U	69838184	69838252	69	1.03e-25	98.551	100	0	0	0	0	0	1	0	1	1	1	1	0	0	0	0	0	0	0	0	0	0	0	0	0	0	0	0	0	0	0	0	0	0	0	0	0	0	0	0	0	0
62881772	TGCAGGAGATGCGGCTGCGCGGGGTGGCGTGCCCGAGATCGGAAGAGCGGTTCAGCAGGAATGCCGAGA	1U	70535710	70535744	35	6.93e-09	100	50.7246	0	0	0	0	0	1	0	1	1	1	-	0	0	0	0	0	0	0	0	0	0	0	0	0	0	0	0	0	0	0	0	0	0	0	0	0	0	0	0	0	0
4292177	TGCAGACAGTTCAGGATGCCGGAGGGGCTCTCGGTTATCGACGAGATGATTCACCGAGATCGGAAGAGC	1U	70536186	70536241	56	2.76e-20	100	81.1594	0	0	0	0	0	1	0	1	1	1	1	0	0	0	0	0	0	0	0	0	0	0	0	0	0	0	0	0	0	0	0	0	0	0	0	0	0	0	0	0	0
62917658	TGCAGAGCGACTACTTCGCCTACATGCACCGCTCGCGCTTTAGCATGTGCCCGAGCGTGCAGGAGGTGG	1U	70536189	70536121	69	2.41e-27	100	100	0	0	0	0	0	1	0	1	0	0	0	0	0	0	0	0	0	0	0	0	0	0	0	0	0	0	0	0	0	0	0	0	0	0	0	0	0	0	0	0	0
4292946	TGCAGAGAACAGCATGAGCAGGCGGTAAAAGACAAGGAGCACCGAGATCGGAAGAGCGGTTCAGCAGGA	1U	70549979	70549936	44	9.01e-14	100	63.7681	0	0	0	0	0	1	0	1	1	-	1	0	0	0	0	0	0	0	0	0	0	0	0	0	0	0	0	0	0	0	0	0	0	0	0	0	0	0	0	0	0
62861170	TGCAGGCGCTGGGCCCACCTCCCTCGCGAGCTCCCCGCCCTGGATCTCAAAGGTCAGCGACGCGCTCCC	1U	70758709	70758777	69	1.03e-25	98.551	100	0	0	0	0	0	1	0	0	0	0	-	0	0	0	0	0	0	0	0	0	0	0	0	0	0	0	0	0	0	0	0	0	0	0	0	0	0	0	0	0	0
62912810	TGCAGCAGTGAATGGGCGTGACGTGGGCGTAGCCCCGCACGAAGCTGAGGGAGGGGTCGTCGACCATCG	1U	71030959	71031027	69	2.41e-27	100	100	0	0	0	0	0	1	0	1	1	-	0	0	0	0	0	0	0	0	0	0	0	0	0	0	0	0	0	0	0	0	0	0	0	0	0	0	0	0	0	0	0
4315969	TGCAGCAGGAAAGCCTGAATTTATATGCAGGTACTGGCGTAGTGCAATGCAATGATTTCTCCCGAGATC	1U	71404483	71404549	67	1.25e-24	98.507	97.1014	0	0	0	0	0	1	0	1	1	-	1	0	0	0	0	0	0	0	0	0	0	0	0	0	0	0	0	0	0	0	0	0	0	0	0	0	0	0	0	0	0
62917719	TGCAGAGTCGCGAGCAGCGGCGCGGCGTCGATGACGGCTTGGAGTATGCTCAGCGACACGCTGCACAGG	1U	71937722	71937787	66	1.03e-25	100	95.6522	0	0	0	0	0	1	0	1	0	0	0	0	0	0	0	0	-	0	0	0	0	0	0	0	0	0	0	0	0	0	0	0	0	-	0	0	0	0	0	0	0
4306914	TGCAGCGCACGCTTGGCTTCTCATTGCTCACGTGCATGCCCATATGCAACGATTGCGTACGTGAGGTTA	1U	71937790	71937858	69	2.41e-27	100	100	0	0	0	0	0	1	0	0	1	1	1	0	0	0	0	0	0	0	0	0	0	0	0	0	0	0	0	0	0	0	0	0	0	0	0	0	0	0	0	0	0
4320217	TGCAGTGCTGTGAACTCCCACGCAGGGCGGATGGCAGGTGCGTCCTGTTCAACTTCGGTGACTCCAACT	1U	72163537	72163469	69	2.41e-27	100	100	0	0	0	0	0	1	0	1	1	1	-	0	0	0	0	0	0	0	0	0	0	0	0	0	0	0	0	0	0	0	0	0	0	0	0	0	0	0	0	0	0
62920175	TGCAGACCATCCCACTCCGAGGTCAAGATCGACCTCGGCCACCGCCCCGCGCCGCCCGCCGCCATCCAG	1U	72629671	72629737	67	1.74e-16	89.552	97.1014	0	0	0	0	0	1	0	1	0	0	0	0	0	0	0	0	0	0	0	0	0	0	0	0	0	0	0	0	0	0	0	0	0	0	0	0	0	0	0	0	0
4266621	TGCAGTGAAGTTATTGCTAGGGATTGGCGCCCGATCGAGGGATGGAGATCGCTCACTCCATGGCAGCGA	1U	73289153	73289085	69	2.41e-27	100	100	0	0	0	0	0	1	0	1	1	-	-	0	0	0	0	0	0	0	0	0	0	0	0	0	0	0	0	0	0	0	0	0	0	0	0	0	0	0	0	0	0
4308414	TGCAGCAGAGTGAACTAGCTAGTAGCAGTGCCAAACTTGCCAAATTCAGACATCTGCGCATGTGTACTC	1U	73290287	73290219	69	1.03e-25	98.551	100	0	0	0	0	0	1	0	1	1	-	-	0	0	0	0	0	0	0	0	0	0	0	0	0	0	0	0	0	0	0	0	0	0	0	0	0	0	0	0	0	0
4275487	TGCAGAGCAGCCTGTGGCCGCTGCCGAGCGCGAAGGTGTTCGGGGCCGCCCAGCCACTGGTGAGCACCA	1U	73600910	73600842	69	2.41e-27	100	100	0	0	0	0	0	1	0	1	1	1	-	0	0	0	0	0	0	0	0	0	0	0	0	0	0	0	0	0	0	0	0	0	0	0	0	0	0	0	0	0	0
62862016	TGCAGCAGCCGCTGCCGCAGCAAATGCCAGCGCCGAGATCGGAAGAGCGGTTCAGCAGGAATGCCGAGA	1U	74110562	74110596	35	6.93e-09	100	50.7246	0	0	0	0	0	1	0	0	1	1	-	0	0	0	0	0	0	0	0	0	0	0	0	0	0	0	0	0	0	0	0	0	0	0	0	0	0	0	0	0	0
62887351	TGCAGCCCGTCTCAGACGAAGCAGATTCCAGCAAATCTGCCTAGCTAGCTGCATCTTGTCCACGACTCC	1U	75910472	75910406	67	2.94e-26	100	97.1014	0	0	0	0	0	1	0	1	1	0	1	0	0	0	0	0	0	0	0	0	0	0	0	0	0	0	0	0	0	0	0	0	0	0	0	0	0	0	0	0	0
4317423	TGCAGCGGTAGGCCGACCTCGTAATGGAGCAGGAGCAAAGCGATGACGGAGAAGAGCAATATGATATAG	1U	75956063	75955995	69	2.41e-27	100	100	0	0	0	0	0	1	0	1	1	-	0	0	0	0	0	0	0	0	0	0	0	0	0	0	0	0	0	0	0	0	0	0	0	0	0	0	0	0	0	0	0
62937651	TGCAGTTGTAGCCGACATCTGCCTCCTTGGCAGCGGCGACGTCGAGCGGGTCAATACGGAATGAGGCCT	1U	75956255	75956323	69	1.03e-25	98.551	100	0	0	0	0	0	1	0	1	1	-	0	0	0	0	0	-	0	0	0	0	0	0	0	0	0	0	0	0	0	0	0	0	0	0	0	0	0	0	0	0	0
62938397	TGCAGCGCGTGCACGCCCGTGGCAGCCGCGAGGCGAGGGCTCCCCAACGGCGGATGGAAGCCGAAGTGA	1U	75956501	75956433	69	2.41e-27	100	100	0	0	0	0	0	1	0	-	1	-	0	0	0	-	0	0	0	0	0	0	0	0	0	0	0	0	0	0	0	0	0	0	0	0	0	0	0	0	0	0	0
62849885	TGCAGGCTCGTGATTTTATCTCAGAAATTGAACTCCTTGTTCATCATTTGCATTGGTCGGTCTCTGGCT	1U	76632665	76632597	69	2.41e-27	100	100	0	0	0	0	0	1	0	1	1	-	0	0	0	0	0	0	0	0	0	0	0	0	0	0	0	0	0	0	0	0	0	0	0	0	0	0	0	0	0	0	0
4273976	TGCAGAGTGATGAGTTGACGAATGGCAACGGCAACGGGGCCAGTAGGGTACGTTCACAGGAGATCTCGG	1U	76633193	76633125	69	1.03e-25	98.551	100	0	0	0	0	0	1	0	-	0	0	-	0	0	0	0	0	0	0	0	0	0	0	0	0	0	0	0	0	0	0	0	0	0	0	0	0	0	0	0	0	0
4266238	TGCAGGCAGATTGCGCTTAAGATTTTGATGAAACAAGAAGCACAGTACTGCGTTCGTGGTGTTAACCGT	1U	77226119	77226051	69	1.03e-25	98.551	100	0	0	0	0	0	1	0	1	-	1	-	0	0	0	0	0	0	0	0	0	0	0	0	0	0	0	0	0	0	0	0	0	0	0	0	0	0	0	0	0	0
4278302	TGCAGATTCCTAAAATAATAAAGTAAGAGAAAAGGGGGCAGGAGTGGTTGAGGTGTTTGCTTCAGTTAC	1U	79256958	79257026	69	2.41e-27	100	100	0	0	0	0	0	1	0	1	0	0	0	0	0	0	0	0	0	0	0	0	0	0	0	0	0	0	0	0	0	0	0	0	0	0	0	0	0	0	0	0	0
4289185	TGCAGCAATCCAAGGAGGAGCTGCTGTACCAGCAGGTGAACTACGGCAACATCGAGGGGATTCGGAACC	1U	84926920	84926852	69	2.41e-27	100	100	0	0	0	0	0	1	0	-	1	-	-	0	0	0	0	0	0	0	0	0	0	0	0	0	0	0	0	0	0	0	0	0	0	0	0	0	0	0	0	0	0
62940614	TGCAGCACGTTTCAGTGCCTCCTCGCGCACGCGTGGAAGAAGATCACGGCGGCGCGGGATCTGGCGCCG	1U	85084775	85084707	69	2.41e-27	100	100	0	0	0	0	0	1	0	1	1	-	-	0	0	0	0	0	0	0	0	0	0	0	0	0	0	0	0	0	0	0	0	0	0	0	0	0	0	0	0	0	0
62940615	TGCAGCACGTTCCAGTGCCTCCTCGCGCACGCGTGGAAGAAGATCACGGCGGCGCGCGACCTGGCGCCG	1U	85205216	85205148	69	2.41e-27	100	100	0	0	0	0	0	1	0	1	1	-	-	0	0	0	0	0	0	0	0	0	0	0	0	0	0	0	0	0	0	0	0	0	0	0	0	0	0	0	0	0	0
4297477	TGCAGCACGTTTCAGTGCCTCCTGGCGCACGCGTGGAAGAAGATCACGGCGGCGAGGGATCTGGCGCCG	1U	85259397	85259465	69	2.41e-27	100	100	0	0	0	0	0	1	0	0	1	-	-	0	0	0	0	0	0	0	0	0	0	0	0	0	0	0	0	0	0	0	0	0	0	0	0	0	0	0	0	0	0
62927540	TGCAGCTTCGGCCTTTGTACTGTCTAACTCGTGCACAACTTCCTTCGATCAGCAGGCCGAGATCGGAAG	1U	86794575	86794530	46	7.39e-15	100	66.6667	0	0	0	0	0	1	0	1	0	0	0	0	0	0	-	0	0	0	0	0	0	0	0	0	0	0	0	0	0	0	0	0	0	0	0	0	0	0	0	0	0
4327206	TGCAGCGGCAACGGGAGATGTCCGAGGAGGAAAAACCAAGTCGCACGCAATCGAGCTAGGGTTGGTTGG	1U	86992549	86992481	69	2.41e-27	100	100	0	0	0	0	0	1	0	0	0	0	-	0	0	0	0	0	0	0	0	0	0	0	0	0	0	0	0	0	0	0	0	0	0	0	0	0	0	0	0	0	0
4301288	TGCAGACAGCCAGGAGGAAGATGTGGTTGGTTGGTTACCCTACCCGAGATCGGAAGAGCGGTTCAGCAG	1U	87341342	87341387	46	7.39e-15	100	66.6667	0	0	0	0	0	1	0	1	0	0	-	0	0	0	0	0	0	0	0	0	0	0	0	0	0	0	0	0	0	0	0	0	0	0	0	0	0	0	0	0	0
4266539	TGCAGCTAGCGTCCACTTCTATTTTTGGGGCATCAGATTCTACCTCATCCGAGATCGGAAGAGCGGTTC	1U	87342171	87342121	51	1.43e-17	100	73.913	0	0	0	0	0	1	0	1	1	-	-	0	0	0	0	0	0	0	0	0	0	0	0	0	0	0	0	0	0	0	0	0	0	0	0	0	0	0	0	0	0
100128910	TGCAGCATCCTACGGTGTCAAATCAAAGAGGAGAAGGGGGAAATCGGGAGGGGAGCTCATCGAGGAGCA	1U	87609454	87609386	69	2.41e-27	100	100	0	0	0	0	0	1	0	0	0	0	-	0	0	0	0	0	0	0	0	0	0	0	0	0	0	0	0	0	0	0	0	0	0	0	0	0	0	0	0	0	0
4266885	TGCAGAGAGTCCAGCAGCGGATCAGGGGAGCGAGTTGGAGCCCCGCCCCGAACCCCTCGACCGAGATCG	1U	89549426	89549491	66	4.37e-24	98.485	95.6522	0	0	0	0	0	1	0	-	-	1	1	0	0	0	0	0	0	0	0	0	0	0	0	0	0	0	0	0	0	0	0	0	0	0	0	0	0	0	0	0	0
62913141	TGCAGCGATATCGGGCAGAGGAAGTAGGACGGCACCTCTGCCGGACGCGCGCTCGGCGCCGCCATGGCT	1U	89722883	89722951	69	1.03e-25	98.551	100	0	0	0	0	0	1	0	-	1	0	0	0	0	0	0	0	0	0	0	0	0	0	0	0	0	0	0	0	0	0	0	0	0	0	0	0	0	0	0	0	0
62887754	TGCAGCGGAGCTGGGGGGCGCGCCGCGGCGTTGCCGTCGATGGCGCGGAGCGGGAAGCGGATGGGCCGA	1U	92896261	92896328	68	8.43e-27	100	98.5507	0	0	0	0	0	1	0	1	1	-	1	0	0	0	0	0	0	0	0	0	0	0	0	0	0	0	0	0	0	0	0	0	0	0	0	0	0	0	0	0	0
4284467	TGCAGAGCAAGTTCAGGAAGGTCGCCAGGAAGAGCAGGCAAGAGTTCGACGCCATTGATGGAAGGATCC	1U	93353759	93353691	69	2.41e-27	100	100	0	0	0	0	0	1	0	1	1	-	-	0	0	0	0	0	0	0	0	0	0	0	0	0	0	0	0	0	0	0	0	0	0	0	0	0	0	0	0	0	0
62808208	TGCAGACAAGACGGTTGAGGTCTTCCGCTTCTCGATCCACCATGGCGACGCCGAGATCGGAAGAGCGGT	1U	94177579	94177631	53	1.17e-18	100	76.8116	0	0	0	0	0	1	0	0	0	0	-	0	0	0	0	0	0	0	0	0	0	0	0	0	0	0	0	0	0	0	0	0	0	0	0	0	0	0	0	0	0
62804064	TGCAGACAAGACGGTTGAGGTCTTCCGCTTCTCGATCCACCATGGCGACGCCGGCCTCCAGCCGTGCGA	1U	94177579	94177647	69	2.41e-27	100	100	0	0	0	0	0	1	0	0	0	0	1	0	0	0	0	0	0	0	0	0	0	0	0	0	0	0	0	0	0	0	0	0	0	0	0	0	0	0	0	0	0
4318695	TGCAGCATCAATCACCGCGCCGAGAAACCATGGTCACCATCGACATGGATGCATGCATACACGAAAGAA	1U	94770915	94770847	69	2.41e-27	100	100	0	0	0	0	0	1	0	1	1	-	1	0	0	0	0	0	0	0	0	0	0	0	0	0	0	0	0	0	0	0	0	0	0	0	0	0	0	0	0	0	0
4280049	TGCAGAATACGTTGTTTTGGGCACAAAAAATCACTGATGTAATGAGTATATTAGCTTGTTGGCCCGAGA	1U	95576302	95576237	66	1.03e-25	100	95.6522	0	0	0	0	0	1	0	1	1	-	-	0	0	0	0	0	0	0	0	0	0	0	0	0	0	0	0	0	0	0	0	0	0	0	0	0	0	0	0	0	0
32746333	TGCAGTTTATTGCTTCCACTAGTCTTACTCATTGTTCGTATGGTTGCCTCTGCTAACGCCAGCATTATG	1U	96155470	96155402	69	2.41e-27	100	100	0	0	0	0	0	1	0	1	1	-	-	0	0	0	0	0	0	0	0	0	0	0	0	0	0	0	0	0	0	0	0	0	0	0	0	0	0	0	0	0	0
4265190	TGCAGGCTGAGGTGCGACGCGGCACTCCCAGCGGACAAGAATTTGTCGAGGAGCATAACCTGGTCGGCA	1U	97458408	97458476	69	2.41e-27	100	100	0	0	0	0	0	1	0	1	-	-	-	0	0	0	0	0	0	0	0	0	0	0	0	0	0	0	0	0	0	0	0	0	0	0	0	0	0	0	0	0	0
4325523	TGCAGCTTGGCCATGAGTTGATCAGGTTTGCGCATGAGCTCGGCCATGGCGAATTCTAAGACCAAAGAC	1U	97458411	97458343	69	2.41e-27	100	100	0	0	0	0	0	1	0	1	1	-	-	0	0	0	0	0	0	0	0	0	0	0	0	0	0	0	0	0	0	0	0	0	0	0	0	0	0	0	0	0	0
4287250	TGCAGCGACATCTATGCGAGCTGGACAAATCCTCTGGCAATAGTGCCGTTGGCGCCCCGAGATCGGAAG	1U	97593421	97593363	59	6.48e-22	100	85.5072	0	0	0	0	0	1	0	1	1	-	1	0	0	0	0	0	0	0	0	0	0	0	0	0	0	0	0	0	0	0	0	0	0	0	0	0	0	0	0	0	0
4266383	TGCAGCCAGTTTGGTCCAGTGTATGCAAAACTTTTCTCGGTTGGTAGTTCCCACCTATTTCTTATTTCC	1U	98685152	98685084	69	1.25e-24	97.101	100	0	0	0	0	0	1	0	0	0	0	0	0	0	0	0	0	0	0	0	0	0	0	0	0	0	0	0	0	0	0	0	0	0	0	0	0	0	0	0	0	0
100191049	TGCAGGCAAAATCAGCCTTTTTCCTGCGGTGTCAGGCAAGGTAGCGAGCTCATCGAACGAGTCTCGGCC	1U	98685341	98685405	65	2.26e-21	96.923	94.2029	0	0	0	0	0	1	0	0	0	0	0	0	0	0	0	0	0	0	0	0	0	0	0	0	0	0	0	0	0	0	0	0	0	0	0	0	0	0	0	0	0
4301342	TGCAGTTCTGCTTTCTTCTGGTGATTATTGACTATTACCCGAGATCGGAAGAGCGGTTCAGCAGGAATG	1U	98757172	98757132	41	3.83e-12	100	59.4203	0	0	0	0	0	1	0	1	0	0	1	0	0	0	0	0	0	0	0	0	0	0	0	0	0	0	0	0	0	0	0	0	0	0	0	0	0	0	0	0	0
62921943	TGCAGACGGCGGTTCCTGACCTTGGCGTTCTCCTTCCGCGCGCCGTGCCTCGACGTGGCCTCGATCCTC	1U	99477716	99477784	69	2.41e-27	100	100	0	0	0	0	0	1	0	-	1	1	0	0	0	-	0	0	0	0	0	0	0	0	0	0	0	0	0	0	0	0	0	0	0	0	0	0	0	0	0	0	0
4266629	TGCAGTAGGAAAAGGAGCAGTAGTGGCAAGAGTAGCAACAACAAAAGAGCAGCAACGCCGAGATCGGAA	1U	100920203	100920144	60	1.86e-22	100	86.9565	0	0	0	0	0	1	0	1	1	1	-	0	0	0	0	0	0	0	0	0	0	0	0	0	0	0	0	0	0	0	0	0	0	0	0	0	0	0	0	0	0
4267383	TGCAGAATGATATTTATCCGTGGGTATTTGGCTGAATTGCGATCATTTCACGCTGTTCTGATCTCCGAG	1U	101945664	101945598	67	2.94e-26	100	97.1014	0	0	0	0	0	1	0	1	-	-	1	0	0	0	0	0	0	0	0	0	0	0	0	0	0	0	0	0	0	0	0	0	0	0	0	0	0	0	0	0	0
62863947	TGCAGTGAAGTTTGAATAATCTGATTGTGAGGTCGAGGGGTCTATGTGGGTTGTCTTCCCGAGATCGGA	1U	102944248	102944308	61	5.32e-23	100	88.4058	0	0	0	0	0	1	0	1	1	-	1	0	0	0	0	0	0	0	0	0	0	0	0	0	0	0	0	0	0	0	0	0	0	0	0	0	0	0	0	0	0
62886268	TGCAGAGCAATAAAGGATCCAGTCGCCAACCATGTGTTGACGGTGCTGCCCGAAGCGACCACCGCCGAG	1U	102944484	102944418	67	2.94e-26	100	97.1014	0	0	0	0	0	1	0	1	-	-	-	0	0	0	0	0	0	0	0	0	0	0	0	0	0	0	0	0	0	0	0	0	0	0	0	0	0	0	0	0	0
62887064	TGCAGCAGCTTCTTCGTTCTACGTGGAATACGCACGGTGGCTGGAGGAGCACCACAAGCACGTAGACGA	1U	103362734	103362802	69	2.41e-27	100	100	0	0	0	0	0	1	0	-	1	-	-	0	0	0	0	0	0	0	0	0	0	0	0	0	0	0	0	0	0	0	0	0	0	0	0	0	0	0	0	0	0
4326739	TGCAGCAGTGTCATGGACGCACGTCAGAAAGAGGCAATGGGAAGCGTCTGCCTGTTTGCTCAGCCCAAA	1U	103363137	103363069	69	2.41e-27	100	100	0	0	0	0	0	1	0	1	1	-	-	0	0	0	0	0	0	0	0	0	0	0	0	0	0	0	0	0	0	0	0	0	0	0	0	0	0	0	0	0	0
32725032	TGCAGAGTGGGCAGCACTCGCTGCTGCGGCAGCGATAGATGGTGCCCCAAAGCAGCGGTCCGAGATCGG	1U	107727572	107727508	65	1.52e-23	98.462	94.2029	0	0	0	0	0	1	0	1	0	0	-	0	0	0	0	0	0	0	0	0	0	0	0	0	0	0	0	0	0	0	0	0	0	0	0	0	0	0	0	0	0
62880384	TGCAGACTCGTGCGGCTCGTCACAGCCCGACGTCACGTTCCGAGATCGGAAGAGCGGTTCAGCAGGAAT	1U	108265817	108265858	42	1.1e-12	100	60.8696	0	0	0	0	0	1	0	1	1	1	-	0	0	0	0	0	0	0	0	0	0	0	0	0	0	0	0	0	0	0	0	0	0	0	0	0	0	0	0	0	0
4316081	TGCAGGCGGATCAGTGACGCTAGTCAGTGGGTCCAACGCTAAACGAGTGGATGCGGGAATCACGGCGAT	1U	108843096	108843028	69	2.41e-27	100	100	0	0	0	0	0	1	0	0	1	1	-	0	0	0	0	0	0	0	0	0	0	0	0	0	0	0	0	0	0	0	0	0	0	0	0	0	0	0	0	0	0
62886414	TGCAGAGGTCAGTCAGGAGGATTACGCGAACACGAACCTGGAGCGGAGCGCTGCACGCGGCGGTGGCCG	1U	108986486	108986553	69	1.25e-24	98.551	100	0	0	0	0	0	1	0	1	0	0	0	0	0	0	0	0	0	0	0	0	0	0	0	0	0	0	0	0	0	0	0	0	0	0	0	0	0	0	0	0	0
62805591	TGCAGCGCCCGCTGTTCGACTCCTCTCTCTCTCTGTCTTCTTTGATCCCCCGTCTGCCATTTGGACCGA	1U	108986489	108986421	69	2.41e-27	100	100	0	0	0	0	0	1	0	0	1	-	1	0	0	0	0	0	0	0	0	0	0	0	0	0	0	0	0	0	0	0	0	0	0	0	0	0	0	0	0	0	0
62913960	TGCAGGCCTGGCACTCCTGTTTAGTTCTTCCAGCAGACGAGGGTCCAGGACGGCTGAGCTGCCAGACCG	1U	109961315	109961383	69	1.03e-25	98.551	100	0	0	0	0	0	1	0	1	1	-	0	0	0	-	0	0	0	0	0	0	0	0	0	0	0	0	0	0	0	0	0	0	0	0	0	0	0	0	0	0	0
62889245	TGCAGGTAGTAAGTGGAGCAGAAGAATAAACACTAACATGTGCAGAAAAAGTGTGATGGGGTTCCCATG	1U	109964621	109964689	69	2.41e-27	100	100	0	0	0	0	0	1	0	1	1	-	1	0	0	0	0	0	0	0	0	0	0	0	0	0	0	0	0	0	0	0	0	0	0	0	0	0	0	0	0	0	0
4319604	TGCAGCTAGCTACGTGACGTCGCTCCTCCCTCCCTTGCTCGCTAGGCATTCCCAGCCAACTCGCTACGT	1U	109966073	109966141	69	2.41e-27	100	100	0	0	0	0	0	1	0	-	-	-	-	0	0	0	0	0	0	0	0	0	0	0	0	0	0	0	0	0	0	0	0	0	0	0	0	0	0	0	0	0	0
4299857	TGCAGGGTAGGTGACGCCCCCGATCTGCATCTCTTTGTTTGTTTTCCGAGATCGGAAGAGCGGTTCAGC	1U	112289647	112289694	48	6.07e-16	100	69.5652	0	0	0	0	0	1	0	1	1	-	1	0	0	0	0	0	0	0	0	0	0	0	0	0	0	0	0	0	0	0	0	0	0	0	0	0	0	0	0	0	0
4270008	TGCAGGGACGGTCCTCGAGCTGCCCTTCCTCATGGTTCACCACAACCCGAGATCGGAAGAGCGGTTCAG	1U	112289650	112289602	49	1.74e-16	100	71.0145	0	0	0	0	0	1	0	1	1	-	1	0	0	0	0	0	0	0	0	0	0	0	0	0	0	0	0	0	0	0	0	0	0	0	0	0	0	0	0	0	0
62875149	TGCAGTCACCATGGAGCGTGCTCTGCGGTGCCGCCGCCCTGCTCGTCATAATATGGGCGGCCGCCCTGG	1U	112296364	112296296	69	2.41e-27	100	100	0	0	0	0	0	1	0	1	1	1	1	0	0	0	0	0	0	0	0	0	0	0	0	0	0	0	0	0	0	0	0	0	0	0	0	0	0	0	0	0	0
62881480	TGCAGCTCCAGTGAGCGTCGGTGGTCGTCGGACCTGCCAACTCCGAGATCGGAAGAGCGGTTCAGCAGG	1U	112543033	112543078	46	7.39e-15	100	66.6667	0	0	0	0	0	1	0	1	1	1	0	0	0	0	0	0	0	0	0	0	0	0	0	0	0	0	0	0	0	0	0	0	0	0	0	0	0	0	0	0	0
4278142	TGCAGCTGCAAAAGTCCCTGAACTGCATCTTGATTTTTGAGCGGCGACCGAGATCGGAAGAGCGGTTCA	1U	113706515	113706466	50	4.98e-17	100	72.4638	0	0	0	0	0	1	0	1	1	-	-	0	0	0	0	0	0	0	0	0	0	0	0	0	0	0	0	0	0	0	0	0	0	0	0	0	0	0	0	0	0
4281164	TGCAGTCTGTGGGAAGAGATCGAGACGCTCGTTACCCGCTGCCTTCAGATATACATATGGTTCAGTCGC	1U	114069503	114069571	69	2.41e-27	100	100	0	0	0	0	0	1	0	1	1	-	-	0	0	0	0	0	0	0	0	0	0	0	0	0	0	0	0	0	0	0	0	0	0	0	0	0	0	0	0	0	0
62889759	TGCAGTCGGCGTGCCCTCTCCTTTCTTGCCCAACATTTGCTTCTGAAGAAGATTCTTGCCCTCCGCCGC	1U	114173984	114173916	69	2.41e-27	100	100	0	0	0	0	0	1	0	1	1	-	1	0	0	0	0	0	0	0	0	0	0	0	0	0	0	0	0	0	0	0	0	0	0	0	0	0	0	0	0	0	0
62898741	TGCAGCTCTTCAGCGGCGGGCAGCTCACCCAAGAAATTTCATGCACTTGCTGAGGAACCCGAGGCGCGG	1U	115138606	115138674	69	1.03e-25	98.551	100	0	0	0	0	0	1	0	0	1	-	0	0	-	0	0	0	-	0	0	0	0	0	0	0	0	0	0	0	0	0	0	0	0	0	0	0	0	0	0	0	0
62918537	TGCAGCTCCAGCACGGCGTTGTACTTGTACAGCCGATGGTGTCGAGCTCCAGCACGGTGGGCTCTGACC	1U	118645082	118645014	69	1.03e-25	98.551	100	0	0	0	0	0	1	0	1	-	-	0	0	0	-	0	0	0	0	0	0	0	0	0	0	0	0	0	0	0	0	0	0	0	0	0	0	0	0	0	0	0
4265358	TGCAGCTACTGATTCCAGATTCTAGGCCTCACAAAATCAGAAACTAAAACAAACACAGAGATTCTTACC	1U	119466455	119466387	69	2.41e-27	100	100	0	0	0	0	0	1	0	1	1	-	-	0	0	0	0	0	0	0	0	0	0	0	0	0	0	0	0	0	0	0	0	0	0	0	0	0	0	0	0	0	0
4297353	TGCAGCTGGCAGTGCTCACCTATCATAGATAAATAACAATCACAGCTAGGACAAGTGAATAATACACGG	1U	120156156	120156088	69	2.41e-27	100	100	0	0	0	0	0	1	0	1	1	-	-	0	0	0	0	0	0	0	0	0	0	0	0	0	0	0	0	0	0	0	0	0	0	0	0	0	0	0	0	0	0
4269946	TGCAGCCCTTTTTCATCCCTGTTTCGCGACGCCAACTCACGACTGGATCCGAGATCGGAAGAGCGGTTC	1U	120176702	120176752	51	1.43e-17	100	73.913	0	0	0	0	0	1	0	1	1	-	1	0	0	0	0	0	0	0	0	0	0	0	0	0	0	0	0	0	0	0	0	0	0	0	0	0	0	0	0	0	0
4268836	TGCAGATCCCTGATGTTACAAATGCGGGGAATCAGATTGAAACATCTGCGCCTCTAAAACAAGCAGATC	1U	120344188	120344256	69	2.41e-27	100	100	0	0	0	0	0	1	0	1	1	-	-	0	0	0	0	0	0	0	0	0	0	0	0	0	0	0	0	0	0	0	0	0	0	0	0	0	0	0	0	0	0
4266673	TGCAGATCTCCAATCGAATGTGGCAACAAGAGACGGAACTGAATCGAAACATCTGATTCCGAGCTTGTA	1U	120629415	120629483	69	2.41e-27	100	100	0	0	0	0	0	1	0	1	1	-	-	0	0	0	0	0	0	0	0	0	0	0	0	0	0	0	0	0	0	0	0	0	0	0	0	0	0	0	0	0	0
62924022	TGCAGTCTCGTCTTCAGATAGATGAACTTGTTGCTGCTTTCGATTTGTTCATTCCTTGGTGTTGGTGTC	1U	120973115	120973167	53	1.17e-18	100	76.8116	0	0	0	0	0	1	0	0	1	0	0	0	-	0	0	0	0	0	0	0	0	0	0	0	0	0	0	0	0	0	0	0	0	0	0	0	0	0	0	0	0
4283602	TGCAGGATTCTTTTGCAATCAAATCCAGCCATGTGCATGTGTTTCTTGGGAGCGTTTTCCATCCGAGAT	1U	122250555	122250619	65	3.58e-25	100	94.2029	0	0	0	0	0	1	0	1	1	-	-	0	0	0	0	0	0	0	0	0	0	0	0	0	0	0	0	0	0	0	0	0	0	0	0	0	0	0	0	0	0
62810218	TGCAGGCGCAGGTGGAGCGGCTGGGCTCCGACAGGCGGCGCCGAGATCGGAAGAGCGGTTCAGCAGGAA	1U	122416711	122416753	43	3.14e-13	100	62.3188	0	0	0	0	0	1	0	1	1	1	-	0	0	0	0	0	0	0	0	0	0	0	0	0	0	0	0	0	0	0	0	0	0	0	0	0	0	0	0	0	0
4293234	TGCAGCTGCTCTTCTTCTGCTTGTCTCCGCCGCGACCGCCTTCACGCCCGCGTGCCTCACTCTCCGAGA	1U	124202438	124202373	66	1.03e-25	100	95.6522	0	0	0	0	0	1	0	0	0	0	-	0	0	0	0	0	0	0	0	0	0	0	0	0	0	0	0	0	0	0	0	0	0	0	0	0	0	0	0	0	0
4288314	TGCAGTGATGCCCGTTCGCCAGCAGTTGTGGCACTACGGTGGGAACGTAGATCCATGGTGGGAAGGCAG	1U	125684294	125684362	69	2.41e-27	100	100	0	0	0	0	0	1	0	1	1	-	0	0	0	0	0	0	0	0	0	0	0	0	0	0	0	0	0	0	0	0	0	0	0	0	0	0	0	0	0	0	0
62931875	TGCAGCACAGCGGGCTCGATCTCTGCCTAGGCGTGGCGCTCGGCCGCCTCCCCTTGGCCAAAGTGGCCA	1U	125684507	125684439	69	2.41e-27	100	100	0	0	0	0	0	1	0	0	0	0	0	0	0	0	-	0	0	0	0	0	0	0	0	0	0	0	0	0	0	0	0	0	0	0	0	0	0	0	0	0	0
4312061	TGCAGACTACGGGTTCCAGATCTCTGTTTCCCTGTTGCAAGCTTGTATGATTTCGAGACAATCCAATTC	1U	125966443	125966511	69	2.41e-27	100	100	0	0	0	0	0	1	0	1	1	-	1	0	0	0	0	0	0	0	0	0	0	0	0	0	0	0	0	0	0	0	0	0	0	0	0	0	0	0	0	0	0
4318292	TGCAGTAGTAGACGTGGACGACACAGCCATGGCGTTCCGAGATCGGAAGAGCGGTTCAGCAGGAATGCC	1U	127179282	127179244	39	4.67e-11	100	56.5217	0	0	0	0	0	1	0	1	-	-	1	0	0	0	0	0	0	0	0	0	0	0	0	0	0	0	0	0	0	0	0	0	0	0	0	0	0	0	0	0	0
62807005	TGCAGGTACTACGTCGAAACAAACGAATGAATGCCAGAATGATCACAATTACAAGGTTGTATTCAGTAT	1U	127180635	127180703	69	2.41e-27	100	100	0	0	0	0	0	1	0	1	1	-	-	0	0	0	0	0	0	0	0	0	0	0	0	0	0	0	0	0	0	0	0	0	0	0	0	0	0	0	0	0	0
62851642	TGCAGTTTAGAGAGAAAGAAGAGGTCGCGAGTTCGAATCGCCTCATCCTTGACTTTTTTGCAAGGGAGC	1U	127321303	127321235	69	2.41e-27	100	100	0	0	0	0	0	1	0	1	1	1	-	0	0	0	0	0	0	0	0	0	0	0	0	0	0	0	0	0	0	0	0	0	0	0	0	0	0	0	0	0	0
62851128	TGCAGTGATCATTCTTGCCAGAGACCAATACCCCACTGCAAAATGGCATAACCACTAGTTTAATCCCGA	1U	128420297	128420230	68	8.43e-27	100	98.5507	0	0	0	0	0	1	0	1	0	0	1	0	0	0	0	0	0	0	0	0	0	0	0	0	0	0	0	0	0	0	0	0	0	0	0	0	0	0	0	0	0
62913011	TGCAGCCGCGCTGGGGTTCATCGTACGCATGCCACGGAGCACGGGCAGATCGGGCGTCTAGCGGGCGGC	1U	128706760	128706692	69	2.41e-27	100	100	0	0	0	0	0	1	0	0	1	-	0	0	-	0	0	0	0	0	0	0	0	0	0	0	0	0	0	0	0	0	0	0	0	0	0	0	0	0	0	0	0
4323997	TGCAGCCGATTTAGCTGGGGTCGGCCCATTTCGCGCTCGCCTCCCGTCCAACCAGCATCTCTATCCTTC	1U	130403721	130403653	69	2.41e-27	100	100	0	0	0	0	0	1	0	1	0	0	-	0	0	0	0	0	0	0	0	0	0	0	0	0	0	0	0	0	0	0	0	0	0	0	0	0	0	0	0	0	0
62848046	TGCAGCCGATCCGCCCGACGCAGACGATGCAGATTCGCGGCAGTGTAAGTCGTACGTATACACAACTGT	1U	131817387	131817455	69	2.41e-27	100	100	0	0	0	0	0	1	0	1	1	1	-	0	0	0	0	0	0	0	0	0	0	0	0	0	0	0	0	0	0	0	0	0	0	0	0	0	0	0	0	0	0
4313101	TGCAGCTGCACCCAGCCACATGCGCTACGGTACATCAGAAAGAGGCCTATCATCCTGTCAAAGAAAAAA	1U	139730802	139730870	69	2.41e-27	100	100	0	0	0	0	0	1	0	1	-	-	1	0	0	0	0	0	0	0	0	0	0	0	0	0	0	0	0	0	0	0	0	0	0	0	0	0	0	0	0	0	0
62911181	TGCAGTCTCCCAGATTTTCTTCTCATCGCGGGTCCCCGCCGACGTCGACCCTCCGAGATCGGAAGAGCG	1U	139809809	139809751	59	6.48e-22	100	85.5072	0	0	0	0	0	1	0	0	0	0	0	0	0	0	0	0	0	0	0	0	0	0	0	0	0	0	0	0	0	0	0	0	0	0	0	0	0	0	0	0	0
62851401	TGCAGTGTGAGCCAACACCTTAATTTTCTGGCCCATGTACCAAGTCTTGTATAGTCTGTTAGTCTTTGT	1U	141068791	141068723	69	1.03e-25	98.551	100	0	0	0	0	0	1	0	1	1	-	-	0	0	0	0	0	0	0	0	0	0	0	0	0	0	0	0	0	0	0	0	0	0	0	0	0	0	0	0	0	0
62809519	TGCAGCGGCGGCTTACAGCGAGGGATTAAAGGGCCGTGGTGAAACGGAGGTGAGCCGAGATCGGAAGAG	1U	143290395	143290339	57	7.89e-21	100	82.6087	0	0	0	0	0	1	0	0	0	0	-	0	0	0	0	0	0	0	0	0	0	0	0	0	0	0	0	0	0	0	0	0	0	0	0	0	0	0	0	0	0
62805956	TGCAGCTCCTAAGCTTCCATCGGCCTTCCTTGTGCCTCACGGTGAGCATCCGCATGAATCCACTCTCCT	1U	143809989	143809921	69	2.41e-27	100	100	0	0	0	0	0	1	0	0	0	0	1	0	0	0	0	0	0	0	0	0	0	0	0	0	0	0	0	0	0	0	0	0	0	0	0	0	0	0	0	0	0
62874610	TGCAGGTAGCGCCCAATCCCCATTGAAGGTGCTGCTATGAGGGCCCCCTATGCAGAAGTGGGTTGGTGT	1U	145432962	145433030	69	2.41e-27	100	100	0	0	0	0	0	1	0	1	0	0	1	0	0	0	0	0	0	0	0	0	0	0	0	0	0	0	0	0	0	0	0	0	0	0	0	0	0	0	0	0	0
62872496	TGCAGCCGCCGCAAGCCTCCACGGATCCCGGCGGCACCCTCCCTTCGGCGTGCTCCTTCATCCTGCCGT	1U	148846931	148846999	69	2.41e-27	100	100	0	0	0	0	0	1	0	1	1	0	1	0	0	0	0	0	0	0	0	0	0	0	0	0	0	0	0	0	0	0	0	0	0	0	0	0	0	0	0	0	0
4269550	TGCAGCGTCAGAAGGCCGAAGTGGCGTGGTGGCGAGGTCCTTCCCCGAGATCGGAAGAGCGGTTCAGCA	1U	148847117	148847071	47	2.12e-15	100	68.1159	0	0	0	0	0	1	0	1	1	1	1	0	0	0	0	0	0	0	0	0	0	0	0	0	0	0	0	0	0	0	0	0	0	0	0	0	0	0	0	0	0
4316224	TGCAGCGCCGCCGCCGTTGACTCGGCGACGCTACAGAGCCCCATACCGACTCCTGCCAGCAACGGAACC	1U	157879548	157879616	69	1.03e-25	98.551	100	0	0	0	0	0	1	0	1	1	-	-	0	0	0	0	0	0	0	0	0	0	0	0	0	0	0	0	0	0	0	0	0	0	0	0	0	0	0	0	0	0
62848650	TGCAGCTAACGAAACCCTCGGAAGCACGCCTAACCTCAGTTTTTTTTTAGAAGAGCCTAACCTCAGATG	1U	160540139	160540207	69	2.41e-27	100	100	0	0	0	0	0	1	0	-	0	0	-	0	0	0	0	0	0	0	0	0	0	0	0	0	0	0	0	0	0	0	0	0	0	0	0	0	0	0	0	0	0
62852708	TGCAGTTCCATGGTTGTTGTCCTGGTGACATTGGAGGCCTAGCGATGGCAATGGGGGCTCATCGGCGTA	1U	163470622	163470554	69	2.41e-27	100	100	0	0	0	0	0	1	0	0	1	0	0	0	0	0	0	0	0	0	0	0	0	0	0	0	0	0	0	0	0	0	0	0	0	0	0	0	0	0	0	0	0
4284662	TGCAGCCCGCATCTGATGCACACCTCCAAGTTGGTGCAGTCGCGCCTGTAGTGGCCCTTCTCGAGGCAC	1U	172518024	172518092	69	2.41e-27	100	100	0	0	0	0	0	1	0	-	1	1	-	0	0	0	0	0	0	0	0	0	0	0	0	0	0	0	0	0	0	0	0	0	0	0	0	0	0	0	0	0	0
62848447	TGCAGCGGCAGCTAGTGACGGACTGCGGAGGCAGCGGTAGGCAGCGGCGGATGGTGGCGGCGCGATCCG	1U	173530341	173530273	69	2.41e-27	100	100	0	0	0	0	0	1	0	1	1	-	1	0	0	0	0	0	0	0	0	0	0	0	0	0	0	0	0	0	0	0	0	0	0	0	0	0	0	0	0	0	0
4296603	TGCAGCCGCTGTTGTATAGTTGTTTAGGAGGATCCCCGCCAAAGCTGGAAGGAAGAAGGAGCTCCATCC	1U	177874557	177874489	69	2.41e-27	100	100	0	0	0	0	0	1	0	1	1	-	1	0	0	0	0	0	0	0	0	0	0	0	0	0	0	0	0	0	0	0	0	0	0	0	0	0	0	0	0	0	0
4283292	TGCAGCTCCCGAGGCCAGCGTGGTCATCCACGGGTGCAGGATGGAATGGCGCATCCATCCCCGAGATCG	1U	184347620	184347682	63	4.37e-24	100	91.3043	0	0	0	0	0	1	0	1	1	-	1	0	0	0	0	0	0	0	0	0	0	0	0	0	0	0	0	0	0	0	0	0	0	0	0	0	0	0	0	0	0
4302344	TGCAGTGAAAAGAGCCGTGCTGCTGGCGACAACTGCAAGGTGTATGTAACGCAAGGAGCAAGGAGCAGG	1U	185845902	185845839	68	4.09e-18	91.176	98.5507	0	0	0	0	0	1	0	1	1	-	0	0	0	0	0	0	0	0	0	0	0	0	0	0	0	0	0	0	0	0	0	0	0	0	0	0	0	0	0	0	0
4283607	TGCAGGAGGGCGACCTCGCCATCTGCCCCGAGGGGACGACGTCCCGAGAGCCGTTCCTGCTCCGATTCT	1U	185930138	185930070	69	2.41e-27	100	100	0	0	0	0	0	1	0	1	-	-	1	0	0	0	0	0	0	0	0	0	0	0	0	0	0	0	0	0	0	0	0	0	0	0	0	0	0	0	0	0	0
4278169	TGCAGAGTGAGGTGGGGATTGAGGAAGAGGGGGCCAGTTGGGGAAAGCCGAGATCGGAAGAGCGGTTCA	1U	195419466	195419406	61	1.43e-17	93.443	88.4058	0	0	0	0	0	1	0	0	0	0	1	0	0	0	0	0	0	0	0	0	0	0	0	0	0	0	0	0	0	0	0	0	0	0	0	0	0	0	0	0	0
100055396	TGCAGGCCACGGAGGCGGCCGCCCGCGAGGTGCTGCTGCGAGTACACCCAACGGAAGAGGCGGAGCGGC	1U	195814907	195814975	69	2.41e-27	100	100	0	0	0	0	0	1	0	0	0	0	0	0	0	0	0	0	0	0	0	0	0	0	0	0	0	0	0	0	0	0	0	0	0	0	0	0	0	0	0	0	0
100055377	TGCAGCGCCAGCGGGATGGTCGGGGGCCGCGGCCGCAGCGCCATCAGCATCATCCCGCGCGGCTGCTCG	1U	195814910	195814842	69	1.03e-25	98.551	100	0	0	0	0	0	1	0	0	0	0	0	0	0	0	0	0	0	0	0	0	0	0	0	0	0	0	0	0	0	0	0	0	0	0	0	0	0	0	0	0	0
62918015	TGCAGCAGCTCCCTCGCATGTCGCGCCGCCCCTTTCTCTTGCTCCTCCTCGTCCCTCTGGTTGCCTCCA	1U	197196821	197196753	69	2.41e-27	100	100	0	0	0	0	0	1	0	1	0	0	0	0	0	0	-	0	0	0	0	0	0	0	0	0	0	0	0	0	0	0	0	0	0	0	0	0	0	0	0	0	0
4306922	TGCAGGTAGCACATGTACTACTAGTAGTAGGCGGCAAAAGTCAGAGCGCGCGGGGCGAGTGCGATGCGC	1U	198490717	198490649	69	1.03e-25	98.551	100	0	0	0	0	0	1	0	1	0	0	0	0	0	0	0	0	0	0	0	0	0	0	0	0	0	0	0	0	0	0	0	0	0	0	0	0	0	0	0	0	0
62804833	TGCAGCACCAACGACGGAGGACCCATTAGCGGGAGGTGCATCATGCATGGCCACGGACGGCCGAGATCG	1U	200573922	200573860	63	4.37e-24	100	91.3043	0	0	0	0	0	1	0	0	0	0	-	0	0	0	0	0	0	0	0	0	0	0	0	0	0	0	0	0	0	0	0	0	0	0	0	0	0	0	0	0	0
4285126	TGCAGGCGTCTCCAACGGGAGGAGCTCCCGCAGCGTCTGGGACACCACACCACACCTTCCAACAGGGAG	1U	201407151	201407219	69	2.41e-27	100	100	0	0	0	0	0	1	0	1	1	-	-	0	0	0	0	0	0	0	0	0	0	0	0	0	0	0	0	0	0	0	0	0	0	0	0	0	0	0	0	0	0
4303064	TGCAGGTGATCAAAGTCATCTGCTTACTTTTCAACAGAAAATGTCCTCCTCAGTCGCTGACCGAGATCG	1U	201503875	201503937	63	4.37e-24	100	91.3043	0	0	0	0	0	1	0	1	1	-	-	0	0	0	0	0	0	0	0	0	0	0	0	0	0	0	0	0	0	0	0	0	0	0	0	0	0	0	0	0	0
4327293	TGCAGCGAGCTCCTTGGCTCTCTAGGAACCCGCGACACTCACCAAACCATCTCCCCGTGTCCCGTAGCT	1U	201951531	201951599	69	2.41e-27	100	100	0	0	0	0	0	1	0	1	1	-	-	0	0	0	0	0	0	0	0	0	0	0	0	0	0	0	0	0	0	0	0	0	0	0	0	0	0	0	0	0	0
62936313	TGCAGGCGGTCGAGTTGCAGCAGCGCGGCGGCAGGTGGGCGCCGATGCAGCAGTCATGGGGCGCGGTGT	1U	204574541	204574473	69	1.03e-25	98.551	100	0	0	0	0	0	1	0	0	0	0	0	0	0	0	0	0	0	0	0	0	0	0	0	0	0	0	0	0	0	0	0	0	0	0	0	0	0	0	0	0	0
62872899	TGCAGCGGCAGCAACTACATCAGACAAGCAACGTGGAGCGGATTCCTCCTCCGCCACACTTAACGTGAC	1U	204615544	204615612	69	2.41e-27	100	100	0	0	0	0	0	1	0	1	1	0	0	0	0	0	0	0	0	0	0	0	0	0	0	0	0	0	0	0	0	0	0	0	0	0	0	0	0	0	0	0	0
62872915	TGCAGCGGCAGGCGAGGCCATAGGCAGGCGGGCGCGGGGTGCGGCTCAATGGGCACGGTGAGGCCGAGA	1U	211897485	211897420	66	4.37e-24	98.485	95.6522	0	0	0	0	0	1	0	1	0	0	-	0	0	0	0	0	0	0	0	0	0	0	0	0	0	0	0	0	0	0	0	0	0	0	0	0	0	0	0	0	0
4268198	TGCAGTACTGCGCCCACGTCAACCACTGGCTGTTCATGATCCTGGTTCCCTTCGGAGCTCAATGCAACG	1U	212392757	212392689	69	2.41e-27	100	100	0	0	0	0	0	1	0	1	1	-	-	0	0	0	0	0	0	0	0	0	0	0	0	0	0	0	0	0	0	0	0	0	0	0	0	0	0	0	0	0	0
100053626	TGCAGGCCACCACGGCCAGGCACGCAAGCGTGCACCAGCAAGGCCGTGGCCTGGGCGAGACAAGCTAGC	1U	213715491	213715423	69	2.41e-27	100	100	0	0	0	0	0	1	0	0	0	0	0	0	0	0	0	0	0	0	0	0	0	0	0	0	0	0	0	0	0	0	0	0	0	0	0	0	0	0	0	0	0
4319297	TGCAGTCCAATTGCCAGTATTGAAGATTATATAGCCACCAAGGAAATGCCCATCAAATTGCCCGCGCCA	1U	229784918	229784850	69	2.41e-27	100	100	0	0	0	0	0	1	0	0	1	-	-	0	0	0	0	0	0	0	0	0	0	0	0	0	0	0	0	0	0	0	0	0	0	0	0	0	0	0	0	0	0
4308759	TGCAGTAATGGATGTAGTACTTGCGTGAATTGACAAGCAAGACAAACCCAATCACAATAAATTTGCTCG	1U	229806763	229806695	69	2.41e-27	100	100	0	0	0	0	0	1	0	0	1	-	1	0	0	0	0	0	0	0	0	0	0	0	0	0	0	0	0	0	0	0	0	0	0	0	0	0	0	0	0	0	0
4284136	TGCAGAACTTCACAGCAAACCACAACAACTTCAGCGGCACGCTGCCGCTGTGCCTCAAGAACTGCACGG	1U	231020471	231020403	69	2.41e-27	100	100	0	0	0	0	0	1	0	1	-	-	-	0	0	0	0	0	0	0	0	0	0	0	0	0	0	0	0	0	0	0	0	0	0	0	0	0	0	0	0	0	0
4268725	TGCAGCTCCTAAGCCGCCAACAAGCCACCCTTGTGCTCCCCGAGATCGGAAGAGCGGTTCAGCAGGAAT	1U	231188425	231188466	42	1.1e-12	100	60.8696	0	0	0	0	0	1	0	0	1	-	-	0	0	0	0	0	0	0	0	0	0	0	0	0	0	0	0	0	0	0	0	0	0	0	0	0	0	0	0	0	0
4321794	TGCAGAATTGTAAGGTCGCCGATGCTGATGGCAGCGAATGGCCTATCCAAGGTAGACCGAGATCGGAAG	1U	231378116	231378174	59	6.48e-22	100	85.5072	0	0	0	0	0	1	0	1	1	1	1	0	0	0	0	0	0	0	0	0	0	0	0	0	0	0	0	0	0	0	0	0	0	0	0	0	0	0	0	0	0
62908595	TGCAGTTTGATATACAATCACACGCCCTGCAATTTGCAAGCACGGCAATTGATGCGTGGAAACTTCGCC	1U	233514218	233514286	69	2.41e-27	100	100	0	0	0	0	0	1	0	1	-	0	0	0	0	0	-	0	0	0	0	0	0	0	0	0	0	0	0	0	0	0	0	0	0	0	0	0	0	0	0	0	0
62806711	TGCAGGCTATCTCCATGGATTCAGATTGAGAAGAGAAAGGGGTAGGACACGAGGCGGCAGAGAGGGGTC	1U	236567936	236568004	69	2.41e-27	100	100	0	0	0	0	0	1	0	0	1	-	-	0	0	0	0	0	0	0	0	0	0	0	0	0	0	0	0	0	0	0	0	0	0	0	0	0	0	0	0	0	0
62863385	TGCAGGGAGGACGAGTATGTGTTGGAGGGCGCTGCCGAGATCGGAAGAGCGGTTCAGCAGGAATGCCGA	1U	236567939	236567903	37	5.68e-10	100	53.6232	0	0	0	0	0	1	0	0	1	1	1	0	0	0	0	0	0	0	0	0	0	0	0	0	0	0	0	0	0	0	0	0	0	0	0	0	0	0	0	0	0
62848171	TGCAGCCTCCGCCTCCTGTACCACCACGTCCTCGGGGACCAGGCCCTCACCGCACGTGCAGAAGGCGCG	1U	239974099	239974031	69	2.41e-27	100	100	0	0	0	0	0	1	0	0	1	-	1	0	0	0	0	0	0	0	0	0	0	0	0	0	0	0	0	0	0	0	0	0	0	0	0	0	0	0	0	0	0
4287037	TGCAGAATGTTCATTCGTGCGAGGTAATAACACGCTCCCTGAACCACGACTCTGCATGTGCAAGAACCT	1U	240191144	240191076	69	2.41e-27	100	100	0	0	0	0	0	1	0	0	0	0	-	0	0	0	0	0	0	0	0	0	0	0	0	0	0	0	0	0	0	0	0	0	0	0	0	0	0	0	0	0	0
4295821	TGCAGATCGATATCGATATCGATATTGATTCGTCGTGCCACTTACAACCGACCCGAGATCGGAAGAGCG	1U	240218981	240219035	55	9.62e-20	100	79.7101	0	0	0	0	0	1	0	1	1	1	1	0	0	0	0	0	0	0	0	0	0	0	0	0	0	0	0	0	0	0	0	0	0	0	0	0	0	0	0	0	0
62921798	TGCAGGATGACCTGGGACTCGCAGACGGGCTTGCCGTTGTGGATGAGGATCGGGACCGTCTTGTGAACC	1U	241010292	241010224	69	2.41e-27	100	100	0	0	0	0	0	1	0	1	-	-	-	0	0	0	0	0	0	0	0	0	0	0	0	0	0	0	0	0	0	0	0	0	0	0	0	0	0	0	0	0	0
62803780	TGCAGAGCAGCAGCAGTAGCAGGCAGATGGGTGCACGGAGACGGTGGGTGAATATGTTGACGTGGACGG	1U	245071901	245071969	69	2.41e-27	100	100	0	0	0	0	0	1	0	0	0	0	-	0	0	0	0	0	0	0	0	0	0	0	0	0	0	0	0	0	0	0	0	0	0	0	0	0	0	0	0	0	0
4284721	TGCAGCTGCTATTCTGCCGCACAAGCGTCCCAAGGACCGCCCGAGATCGGAAGAGCGGTTCAGCAGGAA	1U	251076374	251076332	43	3.14e-13	100	62.3188	0	0	0	0	0	1	0	0	0	0	-	0	0	0	0	0	0	0	0	0	0	0	0	0	0	0	0	0	0	0	0	0	0	0	0	0	0	0	0	0	0
100197915	TGCAGGATGCGGAGGCCTCGGAGGTCGGGGCGGGGATCGGAGGGCGTCGGCAGCAGAGGCGTCGCCCGC	1U	252042434	252042498	65	2.58e-14	89.231	94.2029	0	0	0	0	0	1	0	0	0	0	0	0	0	0	0	0	0	0	0	0	0	0	0	0	0	0	0	0	0	0	0	0	0	0	0	0	0	0	0	0	0
4274542	TGCAGCTCTTACTCGGTGTGTGATCTTTATCCCCTTTTCTCCTACCAGCTTCCCGAGATCGGAAGAGCG	1U	252770800	252770746	55	9.62e-20	100	79.7101	0	0	0	0	0	1	0	1	1	1	1	0	0	0	0	0	0	0	0	0	0	0	0	0	0	0	0	0	0	0	0	0	0	0	0	0	0	0	0	0	0
62906518	TGCAGCCTCCATCGCTGTCTAATGCGGATCCCCTGAATCGCAGCCAGGCCGAGAAGCTTGTGTCTTAGG	1U	257826005	257825937	69	2.41e-27	100	100	0	0	0	0	0	1	0	1	-	0	-	0	0	0	0	0	0	0	0	0	0	0	0	0	0	0	0	0	0	0	0	0	0	0	0	0	0	0	0	0	0
62874870	TGCAGGTTGGCGGCTCCCGCGGCGCCAAGAAGCAAAAACGGAGCAAGCCATGGCGAACGGTCGCTGACG	1U	261820098	261820030	69	2.41e-27	100	100	0	0	0	0	0	1	0	1	1	-	-	0	0	0	0	0	0	0	0	0	0	0	0	0	0	0	0	0	0	0	0	0	0	0	0	0	0	0	0	0	0
4317157	TGCAGAACATTGGCAATGGGCAATTAGCCATTGAGTAGGACCATAGGCACTGCATTGATCCAAGTTGGA	1U	261820101	261820169	69	2.41e-27	100	100	0	0	0	0	0	1	0	1	1	-	-	0	0	0	0	0	0	0	0	0	0	0	0	0	0	0	0	0	0	0	0	0	0	0	0	0	0	0	0	0	0
4310419	TGCAGGACGTGCTCCTCCGCCTCACCTTCGACAACGTGTGCATGATCGCCTTTGGCGCCGACCCCGAGA	1U	262688706	262688641	66	1.03e-25	100	95.6522	0	0	0	0	0	1	0	1	1	-	1	0	0	0	0	0	0	0	0	0	0	0	0	0	0	0	0	0	0	0	0	0	0	0	0	0	0	0	0	0	0
62922942	TGCAGGACACAGCCAAGGGAGGAGACGTGTCAGCGGGCCAAGTGGAGCGGCGTCAGGCGTCCAGGCGGC	1U	263249280	263249348	69	2.41e-27	100	100	0	0	0	0	0	1	0	-	1	-	0	0	0	-	0	0	0	0	0	0	0	0	0	0	0	0	0	0	0	0	0	0	0	0	0	0	0	0	0	0	0
62850291	TGCAGGTCACGCTTGCCCAGACCACCAGCACCCCGCCATCCTATGTCGCCTAGGTGTACCTCATGCTTG	1U	266740605	266740673	69	2.41e-27	100	100	0	0	0	0	0	1	0	1	-	0	1	0	0	0	0	0	0	0	0	0	0	0	0	0	0	0	0	0	0	0	0	0	0	0	0	0	0	0	0	0	0
62806234	TGCAGGAAACCAAGAAATCAAACTCGTAAGTCGTAACACCAAGAATCCAAGAAAACGCGGACATCAAGA	1U	271438455	271438523	69	2.41e-27	100	100	0	0	0	0	0	1	0	1	1	1	1	0	0	0	0	0	0	0	0	0	0	0	0	0	0	0	0	0	0	0	0	0	0	0	0	0	0	0	0	0	0
4288487	TGCAGATGATTGCTGGGCAGAACCCGAACGTGATGCGAAGGTTTGTGCATAATCTGCCCTCCCACCGAG	1U	271675643	271675577	67	2.94e-26	100	97.1014	0	0	0	0	0	1	0	1	1	-	1	0	0	0	0	0	0	0	0	0	0	0	0	0	0	0	0	0	0	0	0	0	0	0	0	0	0	0	0	0	0
4297594	TGCAGGGACGGGCCAACCACTACGGATGGGTGCAGCTGGGCTGGTGTCCCGAGATCGGAAGAGCGGTTC	1U	272080672	272080722	51	1.43e-17	100	73.913	0	0	0	0	0	1	0	-	1	-	1	0	0	0	0	0	0	0	0	0	0	0	0	0	0	0	0	0	0	0	0	0	0	0	0	0	0	0	0	0	0
62938021	TGCAGCGGGTACACCGCCACCACCGCGTGCGGCTTGGCCTTGCCGCCGCCGCTCGTCGCTGCTATGCCG	1U	272493036	272492971	66	1.03e-25	100	95.6522	0	0	0	0	0	1	0	1	0	0	-	0	0	0	0	0	0	0	0	0	0	0	0	0	0	0	0	0	0	0	0	0	0	0	0	0	0	0	0	0	0
4308460	TGCAGGACAAGCACAGGATGCACCGTACTTTGTCACACGTGTGCATGGCAGCATCTGTGTGGTTCCTAA	1U	273389739	273389671	69	2.41e-27	100	100	0	0	0	0	0	1	0	1	-	-	1	0	0	0	0	0	0	0	0	0	0	0	0	0	0	0	0	0	0	0	0	0	0	0	0	0	0	0	0	0	0
62808011	TGCAGTTTGAGATGGGCGGCAACTCGAAGTCGAAGCATTCGGAGTTGAGGCCCAGCACTGGCGGCTTAA	1U	274163119	274163051	69	2.41e-27	100	100	0	0	0	0	0	1	0	1	1	-	-	0	0	0	0	0	0	0	0	0	0	0	0	0	0	0	0	0	0	0	0	0	0	0	0	0	0	0	0	0	0
4315788	TGCAGAGGAGCGAAACAGAAACCAAACACCAGAGAAGATAGGATCAGCAGCAACATCGCGGGGCTTTCA	1U	275069574	275069642	69	1.03e-25	98.551	100	0	0	0	0	0	1	0	-	1	0	1	0	0	0	0	0	0	0	0	0	0	0	0	0	0	0	0	0	0	0	0	0	0	0	0	0	0	0	0	0	0
62848783	TGCAGCTCCCCTTCTCTGTTCGGTTGGGTGGGAAAGAACGAGGTGGAGGAGAACCTGGCGTTGGAGGAA	1U	275072631	275072563	69	2.41e-27	100	100	0	0	0	0	0	1	0	1	1	0	1	0	0	0	0	0	0	0	0	0	0	0	0	0	0	0	0	0	0	0	0	0	0	0	0	0	0	0	0	0	0
4301789	TGCAGCTCCCCTCCCAGTCCCAGGCCAGAATCCCCAAGTCCGAGATCGGAAGAGCGGTTCAGCAGGAAT	1U	275081714	275081669	47	1.1e-12	97.872	68.1159	0	0	0	0	0	1	0	1	1	-	-	0	0	0	0	0	0	0	0	0	0	0	0	0	0	0	0	0	0	0	0	0	0	0	0	0	0	0	0	0	0
4304837	TGCAGTGATGTGGAGATGAAAAAAAGATTGGAGTTTTTGCAGTGGACCTGAACTCCGAGATCGGAAGAG	1U	275790715	275790659	57	7.89e-21	100	82.6087	0	0	0	0	0	1	0	1	0	0	-	0	0	0	0	0	0	0	0	0	0	0	0	0	0	0	0	0	0	0	0	0	0	0	0	0	0	0	0	0	0
62887279	TGCAGCCATCGCCACGCTCTCGGCGGCCGACCTCATGGCATACATTGACTACTTCGGCTTGCCGCCGAG	1U	275791125	275791059	67	1.25e-24	98.507	97.1014	0	0	0	0	0	1	0	1	0	0	-	0	0	0	0	0	0	0	0	0	0	0	0	0	0	0	0	0	0	0	0	0	0	0	0	0	0	0	0	0	0
62806278	TGCAGGACACGATCAATCAGTCGAGCACCTCGCGCGCGCCCGCCCCGAAATCAAACGCCACAACACAGG	1U	276923502	276923570	69	2.41e-27	100	100	0	0	0	0	0	1	0	1	1	-	-	0	0	0	0	0	0	0	0	0	0	0	0	0	0	0	0	0	0	0	0	0	0	0	0	0	0	0	0	0	0
62807959	TGCAGTTGGTGAAGGCGGCGACGGCGCGGGCGTTCGTGCCCAAGGACCTGCGCCTGGTGGAGGCCTTCG	1U	277917831	277917899	69	2.41e-27	100	100	0	0	0	0	0	1	0	1	0	0	0	0	0	0	0	0	0	0	0	0	0	0	0	0	0	0	0	0	0	0	0	0	0	0	0	0	0	0	0	0	0
4322961	TGCAGCTGGTACAATGCGCTGCAACGCACACGCACACCAAAACAATCAGTCGCCCGCGCCCCGCTCCAC	1U	277917834	277917766	69	1.03e-25	98.551	100	0	0	0	0	0	1	0	1	0	0	1	0	0	0	0	0	0	0	0	0	0	0	0	0	0	0	0	0	0	0	0	0	0	0	0	0	0	0	0	0	0
62887037	TGCAGCAGCGCCTCGCCCAGGCCCTGCCTCCGGCAGCTCTCCTTCACTGCACGCACGCACGCACGCGCC	1U	278152698	278152766	69	2.41e-27	100	100	0	0	0	0	0	1	0	0	1	-	1	0	0	0	0	0	0	0	0	0	0	0	0	0	0	0	0	0	0	0	0	0	0	0	0	0	0	0	0	0	0
4310993	TGCAGGGATGTATTTATATTTGCGGCAAAGTTCAAAACGTGCCGAGATCGGAAGAGCGGTTCAGCAGGA	1U	283124048	283124005	44	9.01e-14	100	63.7681	0	0	0	0	0	1	0	1	0	0	-	0	0	0	0	0	0	0	0	0	0	0	0	0	0	0	0	0	0	0	0	0	0	0	0	0	0	0	0	0	0
4272047	TGCAGATTTACAAGAAACGGATGGTGTCACCACTCACTGTACAATGTCACAAATTCCGAGATCGGAAGA	1U	283127842	283127785	58	2.26e-21	100	84.058	0	0	0	0	0	1	0	1	0	0	0	0	0	0	0	0	0	0	0	0	0	0	0	0	0	0	0	0	0	0	0	0	0	0	0	0	0	0	0	0	0
4303475	TGCAGCGACCCCCAGGCAGGTGTTCCGATCAAATGTGTACGTGTCAAGCGATGAGTTGGACCACGGCCG	1U	283579366	283579298	69	2.41e-27	100	100	0	0	0	0	0	1	0	1	0	0	1	0	0	0	0	0	0	0	0	0	0	0	0	0	0	0	0	0	0	0	0	0	0	0	0	0	0	0	0	0	0
4300386	TGCAGAGATCTTGAACTGCTCGAGCGCGGTGATGCTGGCCAACTTGGACGCCGCCTGGGCATCCCCGCC	1U	283619932	283620000	69	2.41e-27	100	100	0	0	0	0	0	1	0	1	0	0	1	0	0	0	0	0	0	0	0	0	0	0	0	0	0	0	0	0	0	0	0	0	0	0	0	0	0	0	0	0	0
100051165	TGCAGCTCATCCGCCGTGATCTCCCCCACCTGCACTGGCTCCGAGATCGGAAGAGCGGTTCAGCAGGAA	1U	283705738	283705779	42	1.1e-12	100	60.8696	0	0	0	0	0	1	0	0	0	0	0	0	0	0	0	0	0	0	0	0	0	0	0	0	0	0	0	0	0	0	0	0	0	0	0	0	0	0	0	0	0
4278237	TGCAGATCGTAGAACAGGATTTCAGACTTATAAAATGCATTTCAGATGAACTAGGATTGATGGTGAAAG	1U	287778840	287778772	69	2.41e-27	100	100	0	0	0	0	0	1	0	1	0	0	-	0	0	0	0	0	0	0	0	0	0	0	0	0	0	0	0	0	0	0	0	0	0	0	0	0	0	0	0	0	0
62847475	TGCAGCAGAAACAAACCATACCACCACACATACACATCAAACACCTCCTTGCGGTAATTAAAAAAGACA	1U	287780543	287780475	69	2.41e-27	100	100	0	0	0	0	0	1	0	1	0	0	1	0	0	0	0	0	0	0	0	0	0	0	0	0	0	0	0	0	0	0	0	0	0	0	0	0	0	0	0	0	0
62889810	TGCAGTCTTAACAGTTATACAATAGGAATGTGATAACGAAATTCTATGGTTTACAGCTACAACAGGATT	1U	287816937	287817005	69	2.41e-27	100	100	0	0	0	0	0	1	0	1	0	0	1	0	0	0	0	0	0	0	0	0	0	0	0	0	0	0	0	0	0	0	0	0	0	0	0	0	0	0	0	0	0
62914068	TGCAGGCTTCGGAGGCATGCGCACGGGCGAGGGCGGCAAGGAAGCCGTCGAGGGAGCGCCCGAGATCGG	1U	287908077	287908145	69	1.03e-25	98.551	100	0	0	0	0	0	1	0	1	1	1	-	0	0	0	0	0	0	0	0	0	0	0	0	0	0	0	0	0	0	0	0	0	0	0	0	0	0	0	0	0	0
62872707	TGCAGCGACGCGGACGACAGGCAGTAGGGCGCGCCACCCTTCCCCTCTCCTCAAATTTTTGGGGTGCCG	1U	288110599	288110667	69	2.41e-27	100	100	0	0	0	0	0	1	0	1	0	0	0	0	0	0	0	0	0	0	0	0	0	0	0	0	0	0	0	0	0	0	0	0	0	0	0	0	0	0	0	0	0
62847964	TGCAGCCCACATCTTCAGCGGGGGCAGCTCACGGCCCGCCAGCGTGCAGTTTCGATAGCGGTTGTTTGC	1U	288370653	288370585	69	2.41e-27	100	100	0	0	0	0	0	1	0	1	0	0	1	0	0	0	0	0	0	0	0	0	0	0	0	0	0	0	0	0	0	0	0	0	0	0	0	0	0	0	0	0	0
62888366	TGCAGGAACACGCGCGCTCCGTCCGTCAGGCCTCAAATCGAACGCGAAAACCAAGAACCAAGATGAAAA	1U	288542564	288542496	69	1.03e-25	98.551	100	0	0	0	0	0	1	0	-	0	0	-	0	0	0	0	0	0	0	0	0	0	0	0	0	0	0	0	0	0	0	0	0	0	0	0	0	0	0	0	0	0
62934938	TGCAGAGGAGCGAGCAGCTAAGGGAGCTCTACCAGTCGCTCCTGTCCGAGATCGGAAGAGCGGTTCAGC	1U	288915459	288915506	48	2.58e-14	97.917	69.5652	0	0	0	0	0	1	0	0	1	1	0	0	0	0	-	0	0	0	0	0	0	0	0	0	0	0	0	0	0	0	0	0	0	0	0	0	0	0	0	0	0
4327484	TGCAGGCAGTTTGGGCAGCAGCGACGGCCACCACTCTGCTCTCGCCCCCTTATCCACATGTGTTCATTC	1U	289003243	289003311	69	2.41e-27	100	100	0	0	0	0	0	1	0	1	0	0	-	0	0	0	0	0	0	0	0	0	0	0	0	0	0	0	0	0	0	0	0	0	0	0	0	0	0	0	0	0	0
4294924	TGCAGCTGGTCGTCGCGGGAAGGCCATTGGTGTCCCTGTTGAACTGCACGAGGAAGCCAAAATCGCCGA	1U	289003246	289003179	68	8.43e-27	100	98.5507	0	0	0	0	0	1	0	1	0	0	1	0	0	0	0	0	0	0	0	0	0	0	0	0	0	0	0	0	0	0	0	0	0	0	0	0	0	0	0	0	0
62873691	TGCAGGACCACAACACCCGCATACTGTGAGGCACAATCCTTTTTGTGAACTCTTCGGCCATCGAGGAGG	1U	289003443	289003375	69	2.41e-27	100	100	0	0	0	0	0	1	0	1	0	0	1	0	0	0	0	0	0	0	0	0	0	0	0	0	0	0	0	0	0	0	0	0	0	0	0	0	0	0	0	0	0
62804736	TGCAGCAACAAGAACAAAGAACCCGTCGTCAGCTCCGCTGCGAACGCCGAAAATTTGTTTGCGGTTATT	1U	289075983	289075915	69	2.41e-27	100	100	0	0	0	0	0	1	0	1	0	0	1	0	0	0	0	0	0	0	0	0	0	0	0	0	0	0	0	0	0	0	0	0	0	0	0	0	0	0	0	0	0
62846417	TGCAGACAATCACATCAGTCAAACAGAACCTATCCACCAAAGTCCAAACCAAGAAATGAGTTGGCGTCG	1U	289105738	289105670	69	2.41e-27	100	100	0	0	0	0	0	1	0	1	0	0	1	0	0	0	0	0	0	0	0	0	0	0	0	0	0	0	0	0	0	0	0	0	0	0	0	0	0	0	0	0	0
62811482	TGCAGAGGACAAGTGATGGTAAAATGGCTGCTAGCTTAGCTTGCCTGCTGCTTGACGCCGAGGGGCGCC	1U	289532998	289532930	69	2.41e-27	100	100	0	0	0	0	0	1	0	1	0	0	-	0	0	0	0	0	0	0	0	0	0	0	0	0	0	0	0	0	0	0	0	0	0	0	0	0	0	0	0	0	0
62849529	TGCAGGATTCATTCAAGGCCATCGTGACTTCGCCAGAACAGAGGTCTCTGCTTCTCCAGGTCCAGTCCA	1U	289642504	289642436	69	2.41e-27	100	100	0	0	0	0	0	1	0	1	-	-	-	0	0	0	0	0	0	0	0	0	0	0	0	0	0	0	0	0	0	0	0	0	0	0	0	0	0	0	0	0	0
4280685	TGCAGCAGATTCTTACCAAGCCGAGCGAGCGGTTTCGTGTAAAATCCTCGCGCTCGTCACCGAGATCGG	1U	290655308	290655247	62	1.52e-23	100	89.8551	0	0	0	0	0	1	0	-	-	-	-	0	0	0	0	0	0	0	0	0	0	0	0	0	0	0	0	0	0	0	0	0	0	0	0	0	0	0	0	0	0
4263561	TGCAGCTGCCTTGCACGACGAGTGTGAATCATCATCGAAACCGACACAAGCAACGGCAACGAGAGAGAA	1U	290766547	290766479	69	2.41e-27	100	100	0	0	0	0	0	1	0	1	1	-	1	0	0	0	0	0	0	0	0	0	0	0	0	0	0	0	0	0	0	0	0	0	0	0	0	0	0	0	0	0	0
62810141	TGCAGGCCACGCGTTTGGGCATAGTTAAGCCAGTGGGCTTCCCGAGATCGGAAGAGCGGTTCAGCAGGA	1U	290767350	290767393	44	9.01e-14	100	63.7681	0	0	0	0	0	1	0	1	1	1	1	0	0	0	0	0	0	0	0	0	0	0	0	0	0	0	0	0	0	0	0	0	0	0	0	0	0	0	0	0	0
4264811	TGCAGTGATTTCAATTCAGCGGAACAATGCGAGAGAAGCGAGCACTGTGCGGAGGGAGAAAAGCTGAGG	1U	292156262	292156330	69	2.41e-27	100	100	0	0	0	0	0	1	0	1	1	-	-	0	0	0	0	0	0	0	0	0	0	0	0	0	0	0	0	0	0	0	0	0	0	0	0	0	0	0	0	0	0
62847349	TGCAGCAATCGCTGGAGCAGCTAGACCTGTAAAAAAATTCAGCCAACTACTTCAGCAGATCGTGGAGAA	1U	294887418	294887350	69	2.41e-27	100	100	0	0	0	0	0	1	0	1	1	0	-	0	0	0	0	0	0	0	0	0	0	0	0	0	0	0	0	0	0	0	0	0	0	0	0	0	0	0	0	0	0
62906459	TGCAGGCGCGCCGTCACGTCCTGCATGACGCCGTTCCACGTGTCGGTCCTCCCCGTGGCGGCCACGAAG	1U	294895548	294895480	69	2.41e-27	100	100	0	0	0	0	0	1	0	0	0	0	0	0	0	0	0	0	0	0	0	0	0	0	0	0	0	0	0	0	0	0	0	0	0	0	0	0	0	0	0	0	0
4316584	TGCAGAAACGTAGTATACGATCAGATCACAGTGCATGTGCCAGATTCTGGAGACCTGTGTTGTATGCTA	1U	294906577	294906509	69	1.03e-25	98.551	100	0	0	0	0	0	1	0	1	1	0	-	0	0	0	0	0	0	0	0	0	0	0	0	0	0	0	0	0	0	0	0	0	0	0	0	0	0	0	0	0	0
62810628	TGCAGGTCTGCCGTTTTAGAGCTGAAAGCCATTGAAACCGAGATCGGAAGAGCGGTTCAGCAGGAATGC	1U	294926965	294927011	47	1.1e-12	95.745	68.1159	0	0	0	0	0	1	0	1	1	-	1	0	0	0	0	0	0	0	0	0	0	0	0	0	0	0	0	0	0	0	0	0	0	0	0	0	0	0	0	0	0
62905587	TGCAGACGGGCACCCACATGATCTACGACCTCCGCGGCGACTCGCTGAGTTTCGAGAAGGGCGGGTCGC	1U	296267317	296267385	69	1.03e-25	98.551	100	0	0	0	0	0	1	0	1	1	-	0	0	-	0	0	0	0	0	0	0	0	0	0	0	0	0	0	0	0	0	0	0	0	0	0	0	0	0	0	0	0
4297379	TGCAGAGGCCAGGCCACAAGACGCTTTCAGTGCGTACGTAGGTATACCTCCGTCCGAGATCGGAAGAGC	1U	296267320	296267265	56	2.76e-20	100	81.1594	0	0	0	0	0	1	0	1	1	-	-	0	0	0	0	0	0	0	0	0	0	0	0	0	0	0	0	0	0	0	0	0	0	0	0	0	0	0	0	0	0
4268985	TGCAGGTGGGCGGAGGCATTAGTCGGCAAGATCAAGCCCATCCCACTTAGGCCCGAGATCGGAAGAGCG	1U	299642780	299642834	55	9.62e-20	100	79.7101	0	0	0	0	0	1	0	1	1	-	1	0	0	0	0	0	0	0	0	0	0	0	0	0	0	0	0	0	0	0	0	0	0	0	0	0	0	0	0	0	0
4269598	TGCAGTGCGCTCCGTCGTGGTCATTGTTTTGAACCGTTCTCTTTTCTTTTCTCTGTCAGCCGAGATCGG	1U	299910855	299910794	62	1.52e-23	100	89.8551	0	0	0	0	0	1	0	1	1	1	1	0	0	0	0	0	0	0	0	0	0	0	0	0	0	0	0	0	0	0	0	0	0	0	0	0	0	0	0	0	0
62849342	TGCAGGACTTCACTAGGAAGGATTTTGTGTTCTGCTCTTACTACTCAGTAGTAGGTCACCATGGCCGAT	1U	300971946	300971878	69	2.41e-27	100	100	0	0	0	0	0	1	0	-	1	-	-	0	0	0	0	0	0	0	0	0	0	0	0	0	0	0	0	0	0	0	0	0	0	0	0	0	0	0	0	0	0
4314451	TGCAGCGGTGAAGGGCGAGCGAGGTTTGGCCCAAGCGCAGGGAGGCGGACACGACAATGAAGCTGGCGA	1U	301567716	301567784	69	1.25e-24	97.101	100	0	0	0	0	0	1	0	-	0	0	0	0	0	0	0	0	0	0	0	0	0	0	0	0	0	0	0	0	0	0	0	0	0	0	0	0	0	0	0	0	0
62839602	TGCAGGCCTCGTCGTTCGTGAGGCGACCAGAAGCCAGAGGTACTATATATGTGCCCATGCTCATGCAGG	1U	302982548	302982480	69	2.41e-27	100	100	0	0	0	0	0	1	0	0	1	-	-	0	0	0	0	0	0	0	0	0	0	0	0	0	0	0	0	0	0	0	0	0	0	0	0	0	0	0	0	0	0
4301776	TGCAGAAAGGAAAGGGAAGATGGGTGACAAGTGTAGTGTGGTAGCTCAACGAAACCTAACCAGATGTGT	1U	303349247	303349179	69	1.03e-25	98.551	100	0	0	0	0	0	1	0	1	1	-	1	0	0	0	0	0	0	0	0	0	0	0	0	0	0	0	0	0	0	0	0	0	0	0	0	0	0	0	0	0	0
62851321	TGCAGTGGCCGGCCGTCGCAGAGCCGATCGAGCGGACCGCAAGCAACATCGCCGTCGACGTCGATCCAT	1U	304855833	304855765	69	2.41e-27	100	100	0	0	0	0	0	1	0	1	1	-	-	0	0	0	0	0	0	0	0	0	0	0	0	0	0	0	0	0	0	0	0	0	0	0	0	0	0	0	0	0	0
4274629	TGCAGTCTGCACTGCCTTCATAGAGGCTATGAACACAGGACGCCGAGATCGGAAGAGCGGTTCAGCAGG	1U	305729196	305729152	45	2.58e-14	100	65.2174	0	0	0	0	0	1	0	1	1	1	1	0	0	0	0	0	0	0	0	0	0	0	0	0	0	0	0	0	0	0	0	0	0	0	0	0	0	0	0	0	0
62924732	TGCAGGGGTCTTTCCAGGACAGCCTCCGCGAGGCGCTGGAGGATGAGGAGGGGCCGCCGAGATCGGAAG	1U	305910577	305910614	38	1.63e-10	100	55.0725	0	0	0	0	0	1	0	1	1	1	0	0	-	0	0	0	0	0	0	0	0	0	0	0	0	0	0	0	0	0	0	0	0	0	0	0	0	0	0	0	0
4277829	TGCAGGAGCTACTGTTGCTCGTTATCGTGTTGTCAGTGTGCGGCGCAATCATGGGCGCGCGGGCGCGTC	1U	307142325	307142393	69	2.41e-27	100	100	0	0	0	0	0	1	0	1	-	-	-	0	0	0	0	0	0	0	0	0	0	0	0	0	0	0	0	0	0	0	0	0	0	0	0	0	0	0	0	0	0
62871916	TGCAGCACGAAAACTCCCCCGAATTCATTTCGTTTTCGTCTCGCAACACGCGACCGCCACAACGGCATC	1U	307142328	307142260	69	2.41e-27	100	100	0	0	0	0	0	1	0	1	-	-	-	0	0	0	0	0	0	0	0	0	0	0	0	0	0	0	0	0	0	0	0	0	0	0	0	0	0	0	0	0	0
62849477	TGCAGGATACGAGCGCCGCACAGCGCTGAAGACGGCGAGGAAGCTGCGTCGTCAGCGCGGCGTTCACCT	1U	307144124	307144056	69	2.41e-27	100	100	0	0	0	0	0	1	0	1	1	-	-	0	0	0	0	0	0	0	0	0	0	0	0	0	0	0	0	0	0	0	0	0	0	0	0	0	0	0	0	0	0
62926360	TGCAGGCTCTCCGTGCCTGCCGCCGTCAGCCTGCCGTCTCTCCAGACGCTCCTCCTCACCCGCGTATTC	1U	307427001	307427069	69	1.03e-25	98.551	100	0	0	0	0	0	1	0	0	1	-	-	0	0	0	0	0	0	0	0	0	0	0	0	0	0	0	0	0	0	0	0	0	0	0	0	0	0	0	0	0	0
4274189	TGCAGAGCGGCGCACACCTGAGCCGCCGCTTCGTCCTTGTCTCCGTCCAGCCTCCCCCTCAGGACCCGA	1U	307622841	307622908	68	8.43e-27	100	98.5507	0	0	0	0	0	1	0	1	1	1	1	0	0	0	0	0	0	0	0	0	0	0	0	0	0	0	0	0	0	0	0	0	0	0	0	0	0	0	0	0	0
62917407	TGCAGCCTCGACATGTGGGCCGCCGCGAGTGCCACCCGCAGCGTGTAGGTGCCGTCGGCGACGACACGG	1U	307623378	307623310	69	2.41e-27	100	100	0	0	0	0	0	1	0	1	1	1	0	0	0	0	0	-	0	0	0	0	0	0	0	0	0	0	0	0	0	0	0	0	0	0	0	0	0	0	0	0	0
62921776	TGCAGGGCTGCCGCCAAGCACGCCAACAAAAAGGACACGGCGATCATCGTGGCTCCGAGATCGGAAGAG	1U	307701239	307701171	69	2.41e-27	100	100	0	0	0	0	0	1	0	0	0	0	0	0	0	0	0	0	0	0	0	0	0	0	0	0	0	0	0	0	0	0	0	0	0	0	0	0	0	0	0	0	0
62804649	TGCAGATTAGTCATTGGTGATAGCACAAAGCTTGTCTCCCACCATTTTTGTTAATGAAGAAAACGAGTA	1U	307738266	307738198	69	2.41e-27	100	100	0	0	0	0	0	1	0	1	1	-	-	0	0	0	0	0	0	0	0	0	0	0	0	0	0	0	0	0	0	0	0	0	0	0	0	0	0	0	0	0	0
4299988	TGCAGACAGAGGCCACCACGCTCTCCGCACAGCTGACTCACCTACAGGTACATCCACCAGACCACCACC	1U	308124521	308124453	69	2.41e-27	100	100	0	0	0	0	0	1	0	1	1	-	-	0	0	0	0	0	0	0	0	0	0	0	0	0	0	0	0	0	0	0	0	0	0	0	0	0	0	0	0	0	0
62899880	TGCAGGTGCCAGGGGAAACTCCATGGCGGGCGGCGGGTCGGGCCAGCAAAACTCGAAGGGGGCTTCGAC	1U	308724980	308725048	69	2.41e-27	100	100	0	0	0	0	0	1	0	1	1	-	0	0	0	0	-	0	0	0	0	0	0	0	0	0	0	0	0	0	0	0	0	0	0	0	0	0	0	0	0	0	0
4291175	TGCAGTAGCCGAGCAAACTGACCAGGTTCTTGTGCCGAACCCGAGATCGGAAGAGCGGTTCAGCAGGAA	1U	309561360	309561402	43	3.14e-13	100	62.3188	0	0	0	0	0	1	0	1	1	-	-	0	0	0	0	0	0	0	0	0	0	0	0	0	0	0	0	0	0	0	0	0	0	0	0	0	0	0	0	0	0
62889083	TGCAGGGCGTCCATCGAGCGGGCCGACGCCGACGCTGGCCTCGGGTGCTCGTTCAACAGCTCCACGTCC	1U	311203733	311203665	69	2.41e-27	100	100	0	0	0	0	0	1	0	1	0	0	-	0	0	0	0	0	0	0	0	0	0	0	0	0	0	0	0	0	0	0	0	0	0	0	0	0	0	0	0	0	0
62919196	TGCAGGGTGTGAGTCGCTGATGTGATCTTGGCTGTTGCGAAATACAGTATTATTTTTCCATACGACCTC	1U	311303697	311303765	69	2.41e-27	100	100	0	0	0	0	0	1	0	0	0	0	-	0	0	0	0	0	0	0	0	0	0	0	0	0	0	0	0	0	0	0	0	0	0	0	0	0	0	0	0	0	0
62888512	TGCAGGAGCTGCTGCGTCGGCAGAAGGAACCTGGACCCGCGCAGCTGCCAGCCGCTGCCGGCACCTTGC	1U	311474327	311474395	69	2.41e-27	100	100	0	0	0	0	0	1	0	1	1	-	1	0	0	0	0	0	0	0	0	0	0	0	0	0	0	0	0	0	0	0	0	0	0	0	0	0	0	0	0	0	0
62889057	TGCAGGGCGCCGAGCAGTTGAAATCTCACCCGTGTGGAGCGCGGGGTTCGTGAATCGGTTACCTCGGTT	1U	311761827	311761895	69	1.03e-25	98.551	100	0	0	0	0	0	1	0	1	1	1	0	0	0	0	0	0	0	0	0	0	0	0	0	0	0	0	0	0	0	0	0	0	0	0	0	0	0	0	0	0	0
62870813	TGCAGAAGGACATGCATATGCGTTGAGAACTCGCGCGAAACGGCGACGGGGGATTCAAGAATTGATCGA	1U	311892474	311892406	69	2.41e-27	100	100	0	0	0	0	0	1	0	-	1	1	-	0	0	0	0	0	0	0	0	0	0	0	0	0	0	0	0	0	0	0	0	0	0	0	0	0	0	0	0	0	0
62908151	TGCAGTAGCTCGGGCATGGTGCCGGCCTTACTGCAACAGGCAAACACCGAGGCGAGCGAAGTGGCACTG	1U	319188315	319188383	69	1.03e-25	98.551	100	0	0	0	0	0	1	0	-	1	-	1	0	0	0	0	0	0	0	0	0	0	0	0	0	0	0	0	0	0	0	0	0	0	0	0	0	0	0	0	0	0
4274041	TGCAGCAAATGAGGTCGTAACACGTCGACGTGACGGCCCACCCACACGCGTGTGGACCCGAGATCGGAA	1U	319420563	319420622	60	1.86e-22	100	86.9565	0	0	0	0	0	1	0	1	1	-	-	0	0	0	0	0	0	0	0	0	0	0	0	0	0	0	0	0	0	0	0	0	0	0	0	0	0	0	0	0	0
62805042	TGCAGCAGGCGCGTGTCGCGCGGGCGTACGTGCAACGCAGCAGAAGGCGGCTCGCTGCGAGCGGGGCTT	1U	319420566	319420498	69	2.41e-27	100	100	0	0	0	0	0	1	0	1	-	0	-	0	0	0	0	0	0	0	0	0	0	0	0	0	0	0	0	0	0	0	0	0	0	0	0	0	0	0	0	0	0
62880340	TGCAGACCTCGCAGAGGTTGGCGCTGCCGGCGCCGCCGCCGCCTCCCTTGCCCGAGATCGGAAGAGCGG	1U	319423474	319423527	54	3.36e-19	100	78.2609	0	0	0	0	0	1	0	1	1	1	1	0	0	0	0	0	0	0	0	0	0	0	0	0	0	0	0	0	0	0	0	0	0	0	0	0	0	0	0	0	0
4299803	TGCAGGAGTCACGCATTCCCTCCCTTGACTTTGGCCAGTGCTAGTGCAGTGTGCTTACATTTGCATTAA	1U	319426637	319426705	69	2.41e-27	100	100	0	0	0	0	0	1	0	1	1	-	-	0	0	0	0	0	0	0	0	0	0	0	0	0	0	0	0	0	0	0	0	0	0	0	0	0	0	0	0	0	0
4317328	TGCAGGTACCATTTGCCTTTCACTACGTGTTTTTGATTCCACAGTAGATCGACCCATAGATCACCTTCT	1U	320021441	320021373	69	2.41e-27	100	100	0	0	0	0	0	1	0	-	1	-	1	0	0	0	0	0	0	0	0	0	0	0	0	0	0	0	0	0	0	0	0	0	0	0	0	0	0	0	0	0	0
4307670	TGCAGGCGGCCAAGCTAGGATCTGGAAACGATGGCTGCCAGCACGACCGATTCGAGGCGAGGACTGATG	1U	320785206	320785138	69	1.03e-25	98.551	100	0	0	0	0	0	1	0	-	1	-	-	0	0	0	0	0	0	0	0	0	0	0	0	0	0	0	0	0	0	0	0	0	0	0	0	0	0	0	0	0	0
62887075	TGCAGCAGGAGCCTGTCATCATCTACACGCACTCCCCCAAGGTGATCCGCACCAGCCCGCGCGACTTCA	1U	322044816	322044748	69	2.41e-27	100	100	0	0	0	0	0	1	0	1	1	-	1	0	0	0	0	0	0	0	0	0	0	0	0	0	0	0	0	0	0	0	0	0	0	0	0	0	0	0	0	0	0
62881097	TGCAGCCTAAAAATTATCTGATCACTGACCTCCCGAGATCGGAAGAGCGGTTCAGCAGGAATGCCGAGA	1U	323312488	323312454	35	6.93e-09	100	50.7246	0	0	0	0	0	1	0	1	1	-	1	0	0	0	0	0	0	0	0	0	0	0	0	0	0	0	0	0	0	0	0	0	0	0	0	0	0	0	0	0	0
62859403	TGCAGGAGCCAGGGTCGCCGCCTCCATCAGTTCGTCAAGCCGCCCATCTGGGTCGCGCCCCGAGATCGG	1U	323710307	323710246	62	1.52e-23	100	89.8551	0	0	0	0	0	1	0	0	1	-	0	0	0	0	0	0	0	0	0	0	0	0	0	0	0	0	0	0	0	0	0	0	0	0	0	0	0	0	0	0	0
62850820	TGCAGTATTGTACAGTAGACCGCCACCGCCGCGCCACTCCAGATCAACGGCCAGGGTCAGCAGGCCGAG	1U	323840780	323840846	67	2.94e-26	100	97.1014	0	0	0	0	0	1	0	1	1	1	-	0	0	0	0	0	0	0	0	0	0	0	0	0	0	0	0	0	0	0	0	0	0	0	0	0	0	0	0	0	0
4328675	TGCAGTATTGTACAGTAGACCGCCACCGCCGCGCCACTCCAGATCAACGGCCAGGGTCAGCAGGCCGGC	1U	323840780	323840848	69	2.41e-27	100	100	0	0	0	0	0	1	0	1	1	-	-	0	0	0	0	0	0	0	0	0	0	0	0	0	0	0	0	0	0	0	0	0	0	0	0	0	0	0	0	0	0
4292592	TGCAGTACTGCACCGCACTGTACTGTGCGTAGCAGAGCCGAGATCGGAAGAGCGGTTCAGCAGGAATGC	1U	323840783	323840740	44	3.83e-12	97.727	63.7681	0	0	0	0	0	1	0	1	1	1	1	0	0	0	0	0	0	0	0	0	0	0	0	0	0	0	0	0	0	0	0	0	0	0	0	0	0	0	0	0	0
62840900	TGCAGATCGTTCCCGTCGAACCCTATCCATCCCGCCGCCCGCCGCCCGAGATCGGAAGAGCGGTTCAGC	1U	325054138	325054185	48	6.07e-16	100	69.5652	0	0	0	0	0	1	0	0	1	1	1	0	0	0	0	0	0	0	0	0	0	0	0	0	0	0	0	0	0	0	0	0	0	0	0	0	0	0	0	0	0
62890224	TGCAGTTGGCAAGTTGCCATGATTCCCCCCATCGCCCCTCTGTCTTTATCTCGGTTTTCTTTTTCGCCC	1U	325709758	325709826	69	2.41e-27	100	100	0	0	0	0	0	1	0	1	1	-	-	0	0	0	0	0	0	0	0	0	0	0	0	0	0	0	0	0	0	0	0	0	0	0	0	0	0	0	0	0	0
62846817	TGCAGAGGCGACGACGAGCGGCGGCGCCTCTTCTTGGACTCCCCCCAGAGGTGGAAGCTGGAGTCGCCG	1U	326316777	326316709	69	2.41e-27	100	100	0	0	0	0	0	1	0	1	-	-	-	0	0	0	0	0	0	0	0	0	0	0	0	0	0	0	0	0	0	0	0	0	0	0	0	0	0	0	0	0	0
62908144	TGCAGTAGCCCTGCGTGGTCGTTCAGTCGTCCTCACATACCAGGCGAAGTATCTCTTCTTATCTTCTCC	1U	326802899	326802967	69	1.03e-25	98.551	100	0	0	0	0	0	1	0	1	1	0	0	0	0	-	0	0	0	0	0	0	0	0	0	0	0	0	0	0	0	0	0	0	0	0	0	0	0	0	0	0	0
62806886	TGCAGGGGAAGCGAACGTGTTCGACGCGCTGGTGCCGTCCGACGAGTGGTCCGAGTCCCGTGGCGGCTC	1U	334538091	334538023	69	2.41e-27	100	100	0	0	0	0	0	1	0	-	1	-	-	0	0	0	0	0	0	0	0	0	0	0	0	0	0	0	0	0	0	0	0	0	0	0	0	0	0	0	0	0	0
62889553	TGCAGTACTGCCGGAGCTCTACCCGCTTCCCTGATCCACACGCTCCTCTGCCATACTCCGCAGGCGACG	1U	334966819	334966887	69	2.41e-27	100	100	0	0	0	0	0	1	0	1	-	1	0	0	0	0	0	0	0	0	0	0	0	0	0	0	0	0	0	0	0	0	0	0	0	0	0	0	0	0	0	0	0
4306674	TGCAGATTCGAAGGGGGCGCGGATGGCGACGGGGCGGGCAGAGGGGGAAGGCGACGCGAGCTCGTCCCC	1U	335795957	335796025	69	2.41e-27	100	100	0	0	0	0	0	1	0	1	1	0	-	0	0	0	0	0	0	0	0	0	0	0	0	0	0	0	0	0	0	0	0	0	0	0	0	0	0	0	0	0	0
4281990	TGCAGGAGCGTCGAGGTCACCGTCTGCGTGACTCCGCAGGCGCCGCCGTCTTCCGTGGCCGAGATCGGA	1U	336066163	336066103	61	5.32e-23	100	88.4058	0	0	0	0	0	1	0	1	1	-	-	0	0	0	0	0	0	0	0	0	0	0	0	0	0	0	0	0	0	0	0	0	0	0	0	0	0	0	0	0	0
62906812	TGCAGCGTGGAGTTGGTCCACTCCGTCTGGCCCAGGTCGCCTGCATGCATGCGCGTCCCCATTCCATTG	1U	337061901	337061969	69	2.41e-27	100	100	0	0	0	0	0	1	0	1	1	-	0	0	0	0	-	0	0	0	0	0	0	0	0	0	0	0	0	0	0	0	0	0	0	0	0	0	0	0	0	0	0
4288423	TGCAGCATGCCATTTGCCATGGAGTTGCCATGCATGCACCGATCGCCTTTTTTCCTTTGTTCCGAGATC	1U	337662818	337662755	64	1.25e-24	100	92.7536	0	0	0	0	0	1	0	0	1	1	-	0	0	0	0	0	0	0	0	0	0	0	0	0	0	0	0	0	0	0	0	0	0	0	0	0	0	0	0	0	0
4320751	TGCAGAGACACGAATCCCGCTTGTACAGTAGAGTCTCTCGCTTTTGATCTTGCTCGTGCTAATCCCCTC	1U	338417349	338417417	69	2.41e-27	100	100	0	0	0	0	0	1	0	1	1	-	-	0	0	0	0	0	0	0	0	0	0	0	0	0	0	0	0	0	0	0	0	0	0	0	0	0	0	0	0	0	0
62888479	TGCAGGAGAGTACTGCCAAACATATGCAGTTTGCGCAAAAGATGGACGAAATCATCGGCTCGAGTCGTA	1U	339172835	339172903	69	2.41e-27	100	100	0	0	0	0	0	1	0	1	1	-	-	0	0	0	0	0	0	0	0	0	0	0	0	0	0	0	0	0	0	0	0	0	0	0	0	0	0	0	0	0	0
4315728	TGCAGTAGCGCATGTAGTAGCCGATGCGGTCGACGTTGGCATCATTCTGGCCCATGCCACACTCGAGCC	1U	339435387	339435319	69	2.41e-27	100	100	0	0	0	0	0	1	0	1	1	-	-	0	0	0	0	0	0	0	0	0	0	0	0	0	0	0	0	0	0	0	0	0	0	0	0	0	0	0	0	0	0
4278110	TGCAGAGCACAAACAGATGAAGAAACAACCTATGCGCCGAGATCGGAAGAGCGGTTCAGCAGGAATGCC	1U	339986941	339986979	39	4.67e-11	100	56.5217	0	0	0	0	0	1	0	1	1	1	-	0	0	0	0	0	0	0	0	0	0	0	0	0	0	0	0	0	0	0	0	0	0	0	0	0	0	0	0	0	0
62930157	TGCAGACGACGCCGTGCTCCCGCATCCAGCTCTCGAAGGCGCGGAGTCGGCTGCGGGGACAAGGGGGGC	1U	340000823	340000755	69	1.03e-25	98.551	100	0	0	0	0	0	1	0	-	0	0	0	0	0	0	0	0	0	0	0	0	0	0	0	0	0	0	0	0	0	0	0	0	0	0	0	0	0	0	0	0	0
100136240	TGCAGGCCTCGAGCCGCCCTGACCGCGTTCCGCTTCGGCGGTGACTGGACCGCCATGGCGGTCTCTACC	1U	340124086	340124154	69	2.41e-27	100	100	0	0	0	0	0	1	0	0	0	0	-	0	0	0	0	0	0	0	0	0	0	0	0	0	0	0	0	0	0	0	0	0	0	0	0	0	0	0	0	0	0
100290420	TGCAGAGCAAGGTGACTGGGCAAGAGACGGCAGCGGCGGGTCAAAGCGGTCGTGGAGACGGCAAAAGCA	1U	340124839	340124771	69	1.03e-25	98.551	100	0	0	0	0	0	1	0	0	0	0	-	0	0	0	0	0	0	0	0	0	0	0	0	0	0	0	0	0	0	0	0	0	0	0	0	0	0	0	0	0	0
32711022	TGCAGACGGATCGAGCATTGCGTGACGGCGACTAGTTCGGGGAAAAGGATAGTCTCAGATCCGAGATCG	1U	340312157	340312095	63	1.86e-22	98.413	91.3043	0	0	0	0	0	1	0	1	1	-	-	0	0	0	0	0	0	0	0	0	0	0	0	0	0	0	0	0	0	0	0	0	0	0	0	0	0	0	0	0	0
62839832	TGCAGGGTGCCGACATAGCATGTGGCGGCAGGGCCCAGCTCATCTATTTTCCGTTTCCAAACAGTGGCC	1U	342150114	342150182	69	2.41e-27	100	100	0	0	0	0	0	1	0	0	1	-	0	0	0	0	0	0	0	0	0	0	0	0	0	0	0	0	0	0	0	0	0	0	0	0	0	0	0	0	0	0	0
4284658	TGCAGAAATATTTAGGTCTTGGATCTCAATCCAAAAGCGTACGGAGGGAGGAATATTTGATTTGGGGGA	1U	342879526	342879594	69	2.41e-27	100	100	0	0	0	0	0	1	0	1	1	1	1	0	0	0	0	0	0	0	0	0	0	0	0	0	0	0	0	0	0	0	0	0	0	0	0	0	0	0	0	0	0
62897560	TGCAGCAAATCGTCGGGGAGAGCGGAGAGACGGTCGGCGGCCATCGTGTCGATGCGAACACCTCGCCTT	1U	343128067	343127999	69	2.41e-27	100	100	0	0	0	0	0	1	0	1	-	1	0	0	0	-	0	0	0	0	0	0	0	0	0	0	0	0	0	0	0	0	0	0	0	0	0	0	0	0	0	0	0
4317512	TGCAGTGCCTTGGTCCTGATTTCCTCGGAGGTGGGTTGCGCCGCCACGGCGGACTGGTCCTCGACTCTC	1U	344507812	344507880	69	2.41e-27	100	100	0	0	0	0	0	1	0	1	1	-	-	0	0	0	0	0	0	0	0	0	0	0	0	0	0	0	0	0	0	0	0	0	0	0	0	0	0	0	0	0	0
4277877	TGCAGTACACCACAGTAGCTACTACTGTAGTTACTTACACGCACGCCATGAATGTACACGTCTGTCTCA	1U	344802948	344803016	69	2.41e-27	100	100	0	0	0	0	0	1	0	1	1	-	-	0	0	0	0	0	0	0	0	0	0	0	0	0	0	0	0	-	0	0	0	0	0	0	0	0	0	0	0	0	0
4301295	TGCAGCTTGTGTGCGTGTAGCGTCCTTGACCTGGCCGAGATCGGAAGAGCGGTTCAGCAGGAATGCCGA	1U	345047391	345047355	37	5.68e-10	100	53.6232	0	0	0	0	0	1	0	1	1	-	1	0	0	0	0	0	0	0	0	0	0	0	0	0	0	0	0	0	0	0	0	0	0	0	0	0	0	0	0	0	0
62881169	TGCAGCGACGACGACGACGGCAGCTGCCCACGTCCAGAGCCGCCGAGATCGGAAGAGCGGTTCAGCAGG	1U	347072432	347072476	45	2.58e-14	100	65.2174	0	0	0	0	0	1	0	1	1	1	1	0	0	0	0	0	0	0	0	0	0	0	0	0	0	0	0	0	0	0	0	0	0	0	0	0	0	0	0	0	0
62873381	TGCAGCTGCGGCTGCGGCGGCGGCGCGCCAGGAGAAGAGGCTGGTGGTGGGCATGACTCTCGTCCCGAG	1U	347072435	347072369	67	2.94e-26	100	97.1014	0	0	0	0	0	1	0	1	1	1	-	0	0	0	0	0	0	0	0	0	0	0	0	0	0	0	0	0	0	0	0	0	0	0	0	0	0	0	0	0	0
62890158	TGCAGTTCGCGCAGCTGATGGGCATGGCCGACGGGCTGTCCCTGGGGCTCCGCAACGCGGGGTTCCAAG	1U	347180936	347181004	69	2.41e-27	100	100	0	0	0	0	0	1	0	0	1	-	1	0	0	0	0	0	0	0	0	0	0	0	0	0	0	0	0	0	0	0	0	0	0	0	0	0	0	0	0	0	0
4322326	TGCAGTAATTAGAGCAGCATCTAGGACAAGGATTACCTAATCGGAGCCCCTGTACGCCCGCGGATAGCG	1U	348547103	348547171	69	2.41e-27	100	100	0	0	0	0	0	1	0	1	1	-	-	0	0	0	0	0	0	0	0	0	0	0	0	0	0	0	0	0	0	0	0	0	0	0	0	0	0	0	0	0	0
4287566	TGCAGTGAGCTGCCTCAACAAGAGACACCGCAACACGCCATGCCAATAACTCTCGCCCTCACCCCCCTA	1U	348609561	348609629	69	2.41e-27	100	100	0	0	0	0	0	1	0	-	1	-	-	0	0	0	0	0	0	0	0	0	0	0	0	0	0	0	0	0	0	0	0	0	0	0	0	0	0	0	0	0	0
62899645	TGCAGGGGAACAAGCAAATTGTTTCAGATTGTGGACCGCTCGCCAAGTGAATGCAGCACTGGTAAATAA	1U	348940669	348940737	69	1.03e-25	98.551	100	0	0	0	0	0	1	0	1	-	0	1	0	0	0	0	0	0	0	0	0	0	0	0	0	0	0	0	0	0	0	0	0	0	0	0	0	0	0	0	0	0
4274594	TGCAGGTGGTGGGAGGAGGTGAGGCCATGGTAATTCCTGCCCTTTGGCGCCGCGGTAGGCACAGTGGAA	1U	349411950	349412018	69	2.41e-27	100	100	0	0	0	0	0	1	0	1	1	1	1	0	0	0	0	0	0	0	0	0	0	0	0	0	0	0	0	0	0	0	0	0	0	0	0	0	0	0	0	0	0
62851328	TGCAGTGGCGGCGTCGAGTACGCAGCAGCTGCGGCAGCCGCCATGACATGGGAGCGCATGTGGCCGCCC	1U	349534146	349534214	69	2.41e-27	100	100	0	0	0	0	0	1	0	1	1	1	-	0	0	0	0	0	0	0	0	0	0	0	0	0	0	0	0	0	0	0	0	0	0	0	0	0	0	0	0	0	0
62850665	TGCAGTACCCATGCAAAACGATCCATGATAGTACAAAGGCAAATACCAAATCAAGCCAATGCATGCATG	1U	350883962	350884030	69	2.41e-27	100	100	0	0	0	0	0	1	0	-	1	-	1	0	0	0	0	0	0	0	0	0	0	0	0	0	0	0	0	0	0	0	0	0	0	0	0	0	0	0	0	0	0
62808716	TGCAGCACACGACAGCGGTGGCGGTCCCGTACGTGGACGCGATCCCGAGATCGGAAGAGCGGTTCAGCA	1U	351108088	351108042	47	2.12e-15	100	68.1159	0	0	0	0	0	1	0	0	1	-	1	0	0	0	0	0	0	0	0	0	0	0	0	0	0	0	0	0	0	0	0	0	0	0	0	0	0	0	0	0	0
4272995	TGCAGCGCCGTAGCAGTACCAGTGCAACATTGAGAGAATTTGTACCGCCATTATGCAAAATTCTTTGTT	1U	351181786	351181854	69	2.41e-27	100	100	0	0	0	0	0	1	0	1	1	-	-	0	0	0	0	0	0	0	0	0	0	0	0	0	0	0	0	0	0	0	0	0	0	0	0	0	0	0	0	0	0
4264883	TGCAGAGAAGCATCAAAATGGTTGGAATTTGGTTTCATCACATCCTAGATAAGCTCATAGTTCCGAGAT	1U	351183104	351183171	68	3.58e-25	98.529	98.5507	0	0	0	0	0	1	0	1	1	-	-	0	0	0	0	0	0	0	0	0	0	0	0	0	0	0	0	0	0	0	0	0	0	0	0	0	0	0	0	0	0
62847761	TGCAGCATCGTGTATTTTACACTCAATTGCACATGATCTGTCGTATTAAAATCATTCTAGCTTGTACGT	1U	351185400	351185332	69	2.41e-27	100	100	0	0	0	0	0	1	0	1	1	-	-	0	0	0	0	0	0	0	0	0	0	0	0	0	0	0	0	0	0	0	0	0	0	0	0	0	0	0	0	0	0
4322061	TGCAGCTCCGCGTCGCCGTCCACCTCGTTGTCGCTGTGGTAGAAGTGGGCGCAGTAGCTGCGGACCCAC	1U	352531168	352531100	69	2.41e-27	100	100	0	0	0	0	0	1	0	1	1	0	1	0	0	0	0	0	0	0	0	0	0	0	0	0	0	0	0	0	0	0	0	0	0	0	0	0	0	0	0	0	0
62847777	TGCAGCATGATTTATTTATTGTACATACGGTCTGTGCACACTGTCGCATAAGTAATATCGAGACATAGT	1U	352950735	352950803	69	2.41e-27	100	100	0	0	0	0	0	1	0	0	-	0	1	0	0	0	0	0	0	0	0	0	0	0	0	0	0	0	0	0	0	0	0	0	0	0	0	0	0	0	0	0	0
100136025	TGCAGGCCATCCAGTCCCTTGAGCTCTCCTGCCGCCAACCTGCACGGTCTCTAAGCTTGAGGTTTCCAG	1U	352951009	352950941	69	2.41e-27	100	100	0	0	0	0	0	1	0	0	0	0	-	0	0	0	0	0	0	0	0	0	0	0	0	0	0	0	0	0	0	0	0	0	0	0	0	0	0	0	0	0	0
62850142	TGCAGGGGGACAAGAAGCTGGGCGCGGTGCTCGCGTCCGCCGCCGCGCTGGTGGCCACCGTCTGCGCCG	1U	353179676	353179744	69	2.41e-27	100	100	0	0	0	0	0	1	0	1	1	-	-	0	0	0	0	0	0	0	0	0	0	0	0	0	0	0	0	0	0	0	0	0	0	0	0	0	0	0	0	0	0
4327252	TGCAGAGTTGCATAATAAAACTCAAGCGTTTAGATGAACTGACGCCGAGATCGGAAGAGCGGTTCAGCA	1U	353493929	353493883	47	2.12e-15	100	68.1159	0	0	0	0	0	1	0	1	1	-	1	0	0	0	0	0	0	0	0	0	0	0	0	0	0	0	0	0	0	0	0	0	0	0	0	0	0	0	0	0	0
4279138	TGCAGGTCAATTAGATGGGCCACACACCGTTTCAATGATCTCCTGTTGCCGAGATCGGAAGAGCGGTTC	1U	353493989	353494039	51	1.43e-17	100	73.913	0	0	0	0	0	1	0	1	1	-	1	0	0	0	0	0	0	0	0	0	0	0	0	0	0	0	0	0	0	0	0	0	0	0	0	0	0	0	0	0	0
62888348	TGCAGGAAAGCATCACGCGAGACAGATGCTAGTCTTGCTATAAGCGAGACATAGCGTTCGCGCAATTAG	1U	353498549	353498481	69	2.41e-27	100	100	0	0	0	0	0	1	0	1	-	0	-	0	0	0	0	0	0	0	0	0	0	0	0	0	0	0	0	0	0	0	0	0	0	0	0	0	0	0	0	0	0
62873377	TGCAGCTGCGCGTGGAGCGCGGACGCCGTGGACTGGTCGGACATTGCCTTGGCTTGCCACGACGCCGCC	1U	354295945	354295877	69	2.41e-27	100	100	0	0	0	0	0	1	0	1	1	-	-	0	0	0	0	0	0	0	0	0	0	0	0	0	0	0	0	0	0	0	0	0	0	0	0	0	0	0	0	0	0
4304352	TGCAGCCTTTTCCACCGCCCCGCTGGTTGAAGCGTTTTCGTCGCTCAATGGATGTAACCTTGCCGAGAT	1U	355375261	355375197	65	3.58e-25	100	94.2029	0	0	0	0	0	1	0	1	0	0	0	0	0	0	0	0	0	0	0	0	0	0	0	0	0	0	0	0	0	0	0	0	0	0	0	0	0	0	0	0	0
62846107	TGCAGAAAATCTTACCGTCCTTAGCATGCATTTGTTATGTTTTCTCCCAGGAAATCCATCGAGGGGTAT	1U	356007603	356007671	69	2.41e-27	100	100	0	0	0	0	0	1	0	1	-	0	0	0	0	0	0	0	0	0	0	0	0	0	0	0	0	0	0	0	0	0	0	0	0	0	0	0	0	0	0	0	0
62871529	TGCAGATCTTGCGTCGCCTACCAGCAAGGCCGCATCTCACTATTTCTGCTTTTTAGAGGCAAATCGGTC	1U	357595066	357595134	69	2.41e-27	100	100	0	0	0	0	0	1	0	1	1	-	-	0	0	0	0	0	0	0	0	0	0	0	0	0	0	0	0	0	0	0	0	0	0	0	0	0	0	0	0	0	0
4292940	TGCAGCACTGCTTGCCCGACCAGGAGGTCGACACCGCCGCCGCCGCCGCTGCCAAGTCCGAGATCGGAA	1U	359299802	359299743	60	1.86e-22	100	86.9565	0	0	0	0	0	1	0	1	1	-	-	0	0	0	0	0	0	0	0	0	0	0	0	0	0	0	0	0	0	0	0	0	0	0	0	0	0	0	0	0	0
62906983	TGCAGCTCGTCAACGGCGACCCTACTCTCGACTACTTCCGCGGGTTCGCCCAGTTTCTGGTCCGCGTCG	1U	359815822	359815890	69	2.41e-27	100	100	0	0	0	0	0	1	0	0	1	-	0	0	0	0	0	0	0	0	0	0	0	0	0	0	0	0	0	0	0	0	0	0	0	0	0	0	0	0	0	0	0
4266427	TGCAGGCTACATTAAAGAAAGAACAAAATGCAGGCGAGTGGCGAACCTTCGAGGGTTTTGACCGAGATC	1U	359817482	359817545	64	1.25e-24	100	92.7536	0	0	0	0	0	1	0	1	1	-	-	0	0	0	0	0	0	0	0	0	0	0	0	0	0	0	0	0	0	0	0	0	0	0	0	0	0	0	0	0	0
4282943	TGCAGAGAGTTCACGCCAAAGGGAAAAGAGGGTCAAACCGAGATCGGAAGAGCGGTTCAGCAGGAATGC	1U	360188768	360188807	40	1.34e-11	100	57.971	0	0	0	0	0	1	0	1	1	-	-	0	0	0	0	0	0	0	0	0	0	0	0	0	0	0	0	0	0	0	0	0	0	0	0	0	0	0	0	0	0
62938030	TGCAGGACTACGGCGCGCACTCGGGGATCTTCGAGGGTATCGCGGACTACGTGCGGCTCAAGGCCGAGA	1U	360866091	360866159	69	2.41e-27	100	100	0	0	0	0	0	1	0	-	1	1	-	0	0	0	0	0	0	0	0	0	0	0	0	0	0	0	0	0	0	0	0	0	0	0	0	0	0	0	0	0	0
62875273	TGCAGTCGTTTGCTTCAGAAGCTTCCAGGTGCTCTAGTCTCATCTTGCTTAACGTCTCTCGAAATTGGC	1U	361043251	361043319	69	2.41e-27	100	100	0	0	0	0	0	1	0	1	1	-	1	0	0	0	0	0	0	0	0	0	0	0	0	0	0	0	0	0	0	0	0	0	0	0	0	0	0	0	0	0	0
62898298	TGCAGCGAGGTGGCGGACATCATGCGGTGCGTGAAGGTGGCGCTGCTTTGCGTGCAGGACAATGCCATG	1U	361043254	361043186	69	2.41e-27	100	100	0	0	0	0	0	1	0	-	1	-	0	-	0	0	0	0	0	0	0	0	0	0	0	0	0	0	0	0	0	0	0	0	0	0	0	0	0	0	1	0	0
4267368	TGCAGGATCACAGCACGAGAGGCAGAGGAGACCATGATCATTACTCGCAGCAGAGTTCGCAGAGCTTCA	1U	362219647	362219579	69	2.41e-27	100	100	0	0	0	0	0	1	0	1	1	-	-	0	0	0	0	0	0	0	0	0	0	0	0	0	0	0	0	0	0	0	0	0	0	0	0	0	0	0	0	0	0
4303293	TGCAGGGCGGATCAAGTACGCATGTCGGGTATAAAGCGTGCAAGCCGCAAGTTTAGTGAATCGATTCCA	1U	362314107	362314175	69	2.41e-27	100	100	0	0	0	0	0	1	0	1	1	-	-	0	0	0	0	0	0	0	0	0	0	0	0	0	0	0	0	0	0	0	0	0	0	0	0	0	0	0	0	0	0
62873213	TGCAGCTCCTCTTCCTCCGCCTGCTCAGCGGCGCCGCAGCTCGTAGGCGTGGCGGCAGACTCAGGCGGC	1U	362777956	362777888	69	2.41e-27	100	100	0	0	0	0	0	1	0	1	1	1	-	0	0	0	0	0	0	0	0	0	0	0	0	0	0	0	0	0	0	0	0	0	0	0	0	0	0	0	0	0	0
62806364	TGCAGGAGCTGTATTCAAATATAGCAACGTTTAGTCAATTGTACGAAGACTTGTTTGAACTTGCAGCAA	1U	363516009	363516077	69	2.41e-27	100	100	0	0	0	0	0	1	0	1	1	-	1	0	0	0	0	0	0	0	0	0	0	0	0	0	0	0	0	0	0	0	0	0	0	0	0	0	0	0	0	0	0
62848972	TGCAGCTGCGAGACCTGCCACGATCCAGCAATTGCCAACACCAATTACTCAGAAGGAAAAGAAGAGGTC	1U	363535374	363535306	69	2.41e-27	100	100	0	0	0	0	0	1	0	-	1	0	-	0	0	0	0	0	0	0	0	0	0	0	0	0	0	0	0	0	0	0	0	0	0	0	0	0	0	0	0	0	0
4267794	TGCAGTCCTTGCACATCGTTGGCATGGAGGAGCAGGGTCATGCCGACGCCGTCGGTGTGCGGCGAGAGG	1U	364188043	364187975	69	2.41e-27	100	100	0	0	0	0	0	1	0	1	1	-	0	0	0	0	0	0	0	0	0	0	0	0	0	0	0	0	0	0	0	0	0	0	0	0	0	0	0	0	0	0	0
62889594	TGCAGTAGGAGCCACCTAGCTGGTCGCGATTCAGCTTCGGACCCGCCTCGGTCTGGCCTGGAAGGAGGT	1U	364372667	364372599	69	2.41e-27	100	100	0	0	0	0	0	1	0	1	1	-	1	0	0	0	0	0	0	0	0	0	0	0	0	0	0	0	0	0	0	0	0	0	0	0	0	0	0	0	0	0	0
62908459	TGCAGTGTTCGGCTTCACAGCGTTGGCGTGCCTGTTGGAGAAGCGGAAGGAGTACATAAAGACTTGGTG	1U	367621886	367621818	69	2.41e-27	100	100	0	0	0	0	0	1	0	1	1	1	0	0	0	0	-	0	0	0	0	0	0	0	0	0	0	0	0	0	0	0	0	0	0	0	0	0	0	0	0	0	0
62875467	TGCAGTGGAGACGCACAAGGCGAAGAAGGCTACAGACACGCCAAAGACTCCTGAGGGCTCCCCGAAGGC	1U	368944570	368944638	69	2.41e-27	100	100	0	0	0	0	0	1	0	1	-	-	1	0	0	0	0	0	0	0	0	0	0	0	0	0	0	0	0	0	0	0	0	0	0	0	0	0	0	0	0	0	0
62913351	TGCAGCTAAACCCCAAGCAATGCATACGGGGCAACGGACGGTACAGAGACAGGGTACAGAGGACGGGAC	1U	370028663	370028731	69	2.41e-27	100	100	0	0	0	0	0	1	0	-	1	-	0	0	0	-	0	0	0	0	0	0	0	0	0	0	0	0	0	0	0	0	0	0	0	0	0	0	0	0	0	0	0
62918087	TGCAGGATCGCTCGCCTGCGAGTTCGACGGCTACAGCCGTTGGTTCGGCGTGGTGGCGCGGCGGTCCTC	1U	370548557	370548489	69	1.03e-25	98.551	100	0	0	0	0	0	1	0	0	1	-	0	0	0	0	-	0	0	0	0	0	0	0	0	0	0	0	0	0	0	0	0	0	0	0	0	0	0	0	0	0	0
4289214	TGCAGCTACTATGCTTAGAGATGATTCTAGTGATCTTTGAATCTCCGTCAAGCACTAGTAATTTTACTA	1U	370577313	370577245	69	2.41e-27	100	100	0	0	0	0	0	1	0	1	1	-	-	0	0	0	0	0	0	0	0	0	0	0	0	0	0	0	0	0	0	0	0	0	0	0	0	0	0	0	0	0	0
62805976	TGCAGCTCGCGCTCAAGTACAACGAGAAGAAGATGGTCTGCCGCAAGTACGTGTATATATATGACCATG	1U	370705284	370705352	69	2.41e-27	100	100	0	0	0	0	0	1	0	1	1	0	1	0	0	0	0	0	0	0	0	0	0	0	0	0	0	0	0	0	0	0	0	0	0	0	0	0	0	0	0	0	0
4278419	TGCAGTCCCGCTACGGTACGATCGATCGATCGGCCCGATTTCGTCCCGAGATCGGAAGAGCGGTTCAGC	1U	370711311	370711264	48	6.07e-16	100	69.5652	0	0	0	0	0	1	0	0	1	1	1	0	0	0	0	0	0	0	0	0	0	0	0	0	0	0	0	0	0	0	0	0	0	0	0	0	0	0	0	0	0
4279198	TGCAGCAGCGACGACAGCTGCCGCATTCTCGCTAACCCAAAGAGACAACCCAAAAGAGTTGGGCGGCGC	1U	372127275	372127343	69	2.41e-27	100	100	0	0	0	0	0	1	0	1	1	-	1	0	0	0	0	0	0	0	0	0	0	0	0	0	0	0	0	0	0	0	0	0	0	0	0	0	0	0	0	0	0
4274135	TGCAGGAGGCTACAAAGTTAGTTGTAGCTTGTGTTGGCTGGAGGGCATCTAGCCGACTAGCCCGAGATC	1U	372343733	372343800	69	1.25e-24	98.551	100	0	0	0	0	0	1	0	1	1	-	1	0	0	0	0	0	0	0	0	0	0	0	0	0	0	0	0	0	0	0	0	0	0	0	0	0	0	0	0	0	0
4322499	TGCAGTAACAATCTCTCGGTAAACATCTTGTTCGTCGGCACATGGTGGATGCCGAGATCGGAAGAGCGG	1U	372718892	372718945	54	3.36e-19	100	78.2609	0	0	0	0	0	1	0	1	1	-	-	0	0	0	0	0	0	0	0	0	0	0	0	0	0	0	0	0	0	0	0	0	0	0	0	0	0	0	0	0	0
4315699	TGCAGGAGTCAGCTAAGGGACAGCGACACCGATGCCGAGATCGGAAGAGCGGTTCAGCAGGAATGCCGA	1U	372990559	372990523	37	5.68e-10	100	53.6232	0	0	0	0	0	1	0	1	1	1	-	0	0	0	0	0	0	0	0	0	0	0	0	0	0	0	0	0	0	0	0	0	0	0	0	0	0	0	0	0	0
4302970	TGCAGGCCGGCTTGCAGTTGGCACGTGGAGATCAGTCTTAAATGTCACGGCCCAGTAGGAGAAAGGAGC	1U	373286436	373286368	69	1.25e-24	97.101	100	0	0	0	0	0	1	0	-	1	-	0	0	0	0	0	0	0	0	0	0	0	0	0	0	0	0	0	0	0	0	0	0	0	0	0	0	0	0	0	0	0
62929363	TGCAGCAGCGTTCGTGCGCTGGGAAAACTCCTGTGTCTATCTTCCCGTCTTCCTTCTTCTCTGGTACAC	1U	373418385	373418453	69	2.41e-27	100	100	0	0	0	0	0	1	0	1	-	0	0	0	0	0	0	0	-	0	0	0	0	0	0	0	0	0	0	0	0	0	0	0	0	0	0	0	0	0	0	0	0
62902795	TGCAGCAGTGCGCGCGGCTCCACGAACGGCAGGCCCATGTTGTTCCCGAGATCGGAAGAGCGGTTCAGC	1U	373677027	373677083	57	3.36e-19	98.246	82.6087	0	0	0	0	0	1	0	1	1	-	0	0	0	0	0	0	-	0	0	0	0	0	0	0	0	0	0	0	0	0	0	0	0	0	0	0	0	0	0	0	0
4313085	TGCAGATTGATGTCGACTGCCTTCCTCCCTTGGAGTTGCACAGAGAGCTGTGAGAGCCGAGATCGGAAG	1U	373677030	373676972	59	6.48e-22	100	85.5072	0	0	0	0	0	1	0	1	1	1	-	0	0	0	0	0	0	0	0	0	0	0	0	0	0	0	0	0	0	0	0	0	0	0	0	0	0	0	0	0	0
4324119	TGCAGGCTAACGTTGACTCGGTCCAAGCCATCCAGGCGGGTCAGGTGGCCATTTGCACTCAATCTCAGG	1U	374021394	374021462	69	1.03e-25	98.551	100	0	0	0	0	0	1	0	0	1	-	0	0	0	0	0	0	0	0	0	0	0	0	0	0	0	0	0	0	0	0	0	0	0	0	0	0	0	0	0	0	0
4306792	TGCAGCTGCTGGTTTTGCATCACTTCCTGGCGCAAGTCCTCCAGGGCTACTTGGCCCTGGACCTCATTG	1U	374021397	374021329	69	1.03e-25	98.551	100	0	0	0	0	0	1	0	0	1	0	0	0	0	0	0	0	0	0	0	0	0	0	0	0	0	0	0	0	0	0	0	0	0	0	0	0	0	0	0	0	0
62807515	TGCAGTCCTCTGTTTATATTTTACAGTAAGTGTTAGGCAGATGGTCAAGTTATAGCCTGCAATATTGTG	1U	374035354	374035286	69	2.41e-27	100	100	0	0	0	0	0	1	0	-	1	0	1	0	0	0	0	0	0	0	0	0	0	0	0	0	0	0	0	0	0	0	0	0	0	0	0	0	0	0	0	0	0
100058474	TGCAGTGCTCTACTCTACCTCTACCACCACCCCTTGGTGCGTCGGAACCAGCGAGAGCTACAAGTGGTT	1U	375646434	375646508	75	1.86e-22	92	108.696	0	0	0	0	0	1	0	0	0	0	0	0	0	0	0	0	0	0	0	0	0	0	0	0	0	0	0	0	0	0	0	0	0	0	0	0	0	0	0	0	0
4287950	TGCAGTCCCGAGTGCAGAACTACAGCAGTGGCAGCATCGATCGAGCTTGCATGCGTTGGGAATGATTTA	1U	375646625	375646559	69	1.52e-23	97.101	100	0	0	0	0	0	1	0	1	1	-	0	0	0	0	0	0	0	0	0	0	0	0	0	0	0	0	0	0	0	0	0	0	0	0	0	0	0	0	0	0	0
4328796	TGCAGCCGCTGGTCGAACATCTCGGACTTGCCCAGCTCGGTCTTGAAATCAGCCGAACCAGCCAGGATG	1U	376213114	376213046	69	2.41e-27	100	100	0	0	0	0	0	1	0	1	1	-	-	0	0	0	0	0	0	0	0	0	0	0	0	0	0	0	0	0	0	0	0	0	0	0	0	0	0	0	0	0	0
62880279	TGCAGAATCGGAACAGAGGGGAGGGGAATCGGAATGGGGCTCTCGCCGTCGCCGAGATCGGAAGAGCGG	1U	377737059	377737006	54	3.36e-19	100	78.2609	0	0	0	0	0	1	0	1	1	-	-	0	0	0	0	0	0	0	0	0	0	0	0	0	0	0	0	0	0	0	0	0	0	0	0	0	0	0	0	0	0
62873933	TGCAGGCACTGCGGCGGGCCACTTCGTGGACGGCGTCTCGGCGTTCGGCCTCGGCAGGGGCACCGCCGC	1U	378851941	378851873	69	1.03e-25	98.551	100	0	0	0	0	0	1	0	1	1	-	-	0	0	0	0	0	0	0	0	0	0	0	0	0	0	0	0	0	0	0	0	0	0	0	0	0	0	0	0	0	0
62849933	TGCAGGCTTGTGCTTCAAGGACTGCGGGGTCAAGGAGGCCGTCATGTATGATCGGAACGAACGAACCGA	1U	378997106	378997173	68	8.43e-27	100	98.5507	0	0	0	0	0	1	0	1	1	-	1	0	0	0	0	0	0	0	0	0	0	0	0	0	0	0	0	0	0	0	0	0	0	0	0	0	0	0	0	0	0
62918105	TGCAGCATGTCGCGGAACGCCATGCCGTAGGCCTCCTCCGTGGACACCCACACCGCGTCCTCCTCCCTG	1U	382034845	382034777	69	2.41e-27	100	100	0	0	0	0	0	1	0	1	-	-	-	0	0	0	0	0	0	0	0	0	0	0	0	0	0	0	0	0	0	0	0	0	0	0	0	0	0	0	0	0	0
4292331	TGCAGCTCGTCGGCCATGCTCTCCGACTGTCGTGCCTTTCCTCCCGAGATCGGAAGAGCGGTTCAGCAG	1U	384068021	384068066	46	7.39e-15	100	66.6667	0	0	0	0	0	1	0	1	1	1	-	0	0	0	0	0	0	0	0	0	0	0	0	0	0	0	0	0	0	0	0	0	0	0	0	0	0	0	0	0	0
32711625	TGCAGCAAATTCCAAGACTCCTGATTATTTTAGTGAAAACCATTTTTACAAAATTTACCATCTCTAATT	1U	384279217	384279285	69	1.03e-25	98.551	100	0	0	0	0	0	1	0	1	1	0	-	0	0	0	0	0	0	0	0	0	0	0	0	0	0	0	0	0	0	0	0	0	0	0	0	0	0	0	0	0	0
4308277	TGCAGAAAGAGATCAAACAATGGCGCGAGGTGAGTGACCGAGAGCTCAGAGCACGCGAGACGTCAGGCC	1U	384680575	384680643	69	2.41e-27	100	100	0	0	0	0	0	1	0	1	-	-	-	0	0	0	0	0	0	0	0	0	0	0	0	0	0	0	0	0	0	0	0	0	0	0	0	0	0	0	0	0	0
4317493	TGCAGAAGCATCGCTTTTCGTTTCAGGCTGGGCAGTTCAGACTTCAGAGTAACGTTCTTGTTTGAGATG	1U	384680973	384681041	69	2.41e-27	100	100	0	0	0	0	0	1	0	1	1	-	-	0	0	0	0	0	0	0	0	0	0	0	0	0	0	0	0	0	0	0	0	0	0	0	0	0	0	0	0	0	0
4275584	TGCAGCGGGGACCCGACCATGTTTGAGGCCTTCTGGAGGGAGACCAGCGACGCGGCGGAGCTCGTAATC	1U	384681763	384681695	69	2.41e-27	100	100	0	0	0	0	0	1	0	-	1	1	-	0	0	0	0	0	0	0	0	0	0	0	0	0	0	0	0	0	0	0	0	0	0	0	0	0	0	0	0	0	0
4281912	TGCAGTGACATGTCCCTGGACGAGATGGACGCCGCGGTGAGGAGGATGGAGTTCGTTGTCTTCGACCGA	1U	386587866	386587933	68	8.43e-27	100	98.5507	0	0	0	0	0	1	0	1	1	1	-	0	0	0	0	0	0	0	0	0	0	0	0	0	0	0	0	0	0	0	0	0	0	0	0	0	0	0	0	0	0
62890669	TGCAGCTGTGATTGCGCCCCTGAGCCAGTAGCTCGCCTTCTCCGTGGACCTGCCCGATTCACCCGCGCC	1U	386807100	386807167	69	1.25e-24	98.551	100	0	0	0	0	0	1	0	-	1	1	0	0	0	0	0	0	0	0	0	0	0	0	0	0	0	0	0	0	0	0	0	0	0	0	0	0	0	0	0	0	0
62922342	TGCAGCATTCACCTGCTGAGACTGCAATTTGATGAACAAAAATTCCATCCAACACACGCAGGCTCATAT	1U	386979113	386979178	66	1.03e-25	100	95.6522	0	0	0	0	0	1	0	1	1	-	0	0	0	0	0	-	0	0	0	0	0	0	0	0	0	0	0	0	0	0	0	0	0	0	0	0	0	0	0	0	0
62926762	TGCAGTTGGTCCTCCCAATCTATCGACAGAAATCACTAGCCACCAATCGTGCCAATCACTAGCAGTACC	1U	387369531	387369463	69	2.41e-27	100	100	0	0	0	0	0	1	0	0	0	0	0	0	0	0	0	0	0	0	0	0	0	0	0	0	0	0	0	0	0	0	0	0	0	0	0	0	0	0	0	0	0
62851723	TGCAGTTTTCAGATACCTTACTTGTGTGTTAGTAATTCCCAACGTTAGGTTCAACATTACCGTTTTCCG	1U	388215516	388215448	69	2.41e-27	100	100	0	0	0	0	0	1	0	1	1	-	-	0	0	0	0	0	0	0	0	0	0	0	0	0	0	0	0	0	0	0	0	0	0	0	0	0	0	0	0	0	0
4319244	TGCAGTATATAATTGAGCCAGAAGAAGCAGAACAGAAGATAGTGGAAGCGATCAAGCCAGTTCCCTCTC	1U	388358688	388358620	69	2.41e-27	100	100	0	0	0	0	0	1	0	1	1	-	1	0	0	0	0	0	0	0	0	0	0	0	0	0	0	0	0	0	0	0	0	0	0	0	0	0	0	0	0	0	0
4290532	TGCAGCGACGAGGAGGGGACGCCCATGGCGTCCTTGAGGAAGAAGTTGACGCCGAGCCAGGGGAAGAGC	1U	389380336	389380268	69	2.41e-27	100	100	0	0	0	0	0	1	0	1	1	-	1	0	0	0	0	0	0	0	0	0	0	0	0	0	0	0	0	0	0	0	0	0	0	0	0	0	0	0	0	0	0
4323286	TGCAGTGTTGAGCAAAATCTTCAATCCATCACTGTCCATACGGCTGAATCATATAGGTAGAATAACAGA	1U	389392706	389392774	69	2.41e-27	100	100	0	0	0	0	0	1	0	1	1	-	-	0	0	0	0	0	0	0	0	0	0	0	0	0	0	0	0	0	0	0	0	0	0	0	0	0	0	0	0	0	0
4294395	TGCAGCAACAAATGGGCTGAGAACCTTTGCCTCCTGGGCGGTGGAAGCGCCGAGATCGGAAGAGCGGTT	1U	390370527	390370476	52	1.74e-16	98.077	75.3623	0	0	0	0	0	1	0	0	0	0	0	0	0	0	0	0	0	0	0	0	0	0	0	0	0	0	0	0	0	0	0	0	0	0	0	0	0	0	0	0	0
4304584	TGCAGTTCGACCGGAGGGGACGCATCACAGCTCGCATGTGAAGCACAGACCACGAGCCGAGATCGGAAG	1U	391322152	391322210	59	6.48e-22	100	85.5072	0	0	0	0	0	1	0	0	0	0	-	0	0	0	0	0	0	0	0	0	0	0	0	0	0	0	0	0	0	0	0	0	0	0	0	0	0	0	0	0	0
62939924	TGCAGATGTGCGTTCGCGGGCTCGGGGGAGGCTTGGTGACGACGGTGTGGTGGCGGCGTTCTCCGAGAT	1U	391925172	391925104	69	1.03e-25	98.551	100	0	0	0	0	0	1	0	-	1	-	0	0	0	0	0	0	-	0	0	0	0	0	0	0	0	0	0	0	0	0	0	0	0	1	0	0	0	0	0	0	0
62929045	TGCAGTGCACGAAAACCAGACTATAAATCGTATCTCAGTTTAACATAGTGACTAATGATTACGGCCCAC	1U	392402240	392402306	67	2.94e-26	100	97.1014	0	0	0	0	0	1	0	-	-	0	0	0	0	-	0	0	0	0	0	0	0	0	0	0	0	0	0	0	0	0	0	0	0	0	0	0	0	0	0	0	0
4276764	TGCAGAGAAGGAGATGGGAGAACGGCTACTTTTGCCCGCTGTGCATCAGGAACCTTGAATCTTCTGTTC	1U	393185640	393185572	69	2.41e-27	100	100	0	0	0	0	0	1	0	0	1	-	1	0	0	0	0	0	0	0	0	0	0	0	0	0	0	0	0	0	0	0	0	0	0	0	0	0	0	0	0	0	0
62874048	TGCAGGCCCAACATGTCAGAAATCTGTTTAAATTGGTTCAAATCGGTCATTAGTGTTTTCTAAAAAAGT	1U	394931800	394931868	69	2.41e-27	100	100	0	0	0	0	0	1	0	-	1	1	0	0	0	0	0	0	0	0	0	0	0	0	0	0	0	0	0	0	0	0	0	0	0	0	0	0	0	0	0	0	0
62873305	TGCAGCTCTTCTGTCCCCCACCCACACACTAGCCTAGCTCTGTTCTTAGCTCCGCCCACTCCATCCCCC	1U	395113386	395113454	69	2.41e-27	100	100	0	0	0	0	0	1	0	1	1	-	-	0	0	0	0	0	0	0	0	0	0	0	0	0	0	0	0	0	0	0	0	0	0	0	0	0	0	0	0	0	0
62805944	TGCAGCTCCCTCGAAGCCGACGAGGCCCCGACCCCGCCGCCCAAGCCACCGCGCCCCTCTCCTCCGACC	1U	396073877	396073809	69	2.41e-27	100	100	0	0	0	0	0	1	0	0	0	0	0	0	0	0	0	0	0	0	0	0	0	0	0	0	0	0	0	0	0	0	0	0	0	0	0	0	0	0	0	0	0
4296378	TGCAGAAAAGAAGATTCATTAATGGAGTCAGTCACGTACACTGGACTGATTGTCAAAGTAGAAACAGAG	1U	396944026	396943958	69	2.41e-27	100	100	0	0	0	0	0	1	0	1	1	-	-	0	0	0	0	0	0	0	0	0	0	0	0	0	0	0	0	0	0	0	0	0	0	0	0	0	0	0	0	0	0
62922188	TGCAGCAACGCGATGACGGTGGACTTCCCCGACCCGCTGCCGCCGACGAGGCCGATGGTGGCGCCCTCG	1U	397902470	397902538	69	1.03e-25	98.551	100	0	0	0	0	0	1	0	1	1	-	0	-	0	0	0	0	0	0	0	0	0	0	0	0	0	0	0	0	0	0	0	0	0	0	0	0	0	0	1	0	0
62922653	TGCAGCGGTAGCTTGCGGTGGTGGACGGTGATGGCGCGAGGGAGGGAGGCGGTGGCGGTGACTACAGCG	1U	398108215	398108283	69	2.41e-27	100	100	0	0	0	0	0	1	0	0	0	0	0	0	0	-	0	0	0	0	0	0	0	0	0	0	0	0	0	0	0	0	0	0	0	0	0	0	0	0	0	0	0
4266332	TGCAGGCGCGCGCGGCAAAGGTAGTTTGAAGAACTTGGGGATGGGCATATAGTGCCTGCCGTCACCGAG	1U	398734550	398734484	67	1.25e-24	98.507	97.1014	0	0	0	0	0	1	0	1	0	0	0	0	0	0	0	0	0	0	0	0	0	0	0	0	0	0	0	0	0	0	0	0	0	0	0	0	0	0	0	0	0
62809150	TGCAGCCGACGAGCGACGTGACGATCCCGGTGGTGGACCTGAGCTACAACCGAGATCGGAAGAGCGGTT	1U	400493134	400493185	52	4.09e-18	100	75.3623	0	0	0	0	0	1	0	1	1	1	1	0	0	0	0	0	0	0	0	0	0	0	0	0	0	0	0	0	0	0	0	0	0	0	0	0	0	0	0	0	0
4264785	TGCAGGAGGCCGGAGAAGAAGTTGCGCTGAAGCTGGAGCACGGAGAGCGGCAACGTGAAGACGGACGCC	1U	400493137	400493069	69	2.41e-27	100	100	0	0	0	0	0	1	0	0	-	1	1	0	0	0	0	0	0	0	0	0	0	0	0	0	0	0	0	0	0	0	0	0	0	0	0	0	0	0	0	0	0
62885753	TGCAGCAGCCAGCAGGTGCCTACCGAAGCAAAAAGCCTTCGGTGCCTCGTTTCACTGTCACGTGGGACC	1U	400496215	400496147	69	2.41e-27	100	100	0	0	0	0	0	1	0	1	1	-	0	0	0	0	0	0	0	0	0	0	0	0	0	0	0	0	0	0	0	0	0	0	0	0	0	0	0	0	0	0	0
62912125	TGCAGAAGATACACCCGCACGGGACACGTAGTCGATTATCCTGATAGCATCAGAAACGCGCAGAGCCGC	1U	400851663	400851595	69	2.41e-27	100	100	0	0	0	0	0	1	0	-	1	-	0	0	0	0	0	0	-	0	0	0	0	0	0	0	0	0	0	0	0	0	0	0	0	-	0	0	0	0	0	0	0
4294789	TGCAGGCCTGTTAAGCCCACATCACTGGTCTGACCAGCCAGGCCCGTCAAGAGCACTCTTCAACCAGGC	1U	401187565	401187497	69	2.41e-27	100	100	0	0	0	0	0	1	0	1	1	-	-	0	0	0	0	0	0	0	0	0	0	0	0	0	0	0	0	0	0	0	0	0	0	0	0	0	0	0	0	0	0
62806881	TGCAGGGCTTGAAGGTGGAGGAGGAGGACTAGTCGTGTTCTAGGGTTGTGGCAAGATTAGCTCCTGTCT	1U	402778805	402778873	69	2.41e-27	100	100	0	0	0	0	0	1	0	1	1	-	-	0	0	0	0	0	0	0	0	0	0	0	0	0	0	0	0	0	0	0	0	0	0	0	0	0	0	0	0	0	0
62847666	TGCAGCAGGGTGTGGTACTTGATCGTCCACCAGAGCGCCATGTCCGTGACGAGGAACTGCACCTCGCCG	1U	403187682	403187614	69	2.41e-27	100	100	0	0	0	0	0	1	0	1	-	0	-	0	0	0	0	0	0	0	0	0	0	0	0	0	0	0	0	0	0	0	0	0	0	0	0	0	0	0	0	0	0
4301561	TGCAGCGGCGGCGCGTTCGGGCCCATCGGGCACGTGTACGGGTGGTCCTTGGTGGCGCCCTTCGGCAGC	1U	403353697	403353765	69	2.41e-27	100	100	0	0	0	0	0	1	0	1	1	-	1	0	0	0	0	0	0	0	0	0	0	0	0	0	0	0	0	0	0	0	0	0	0	0	0	0	0	0	0	0	0
4288779	TGCAGCTCCCGCTTCTCCTTCCCGTAGTCCTTCTTGTTCGTGAAGGCGATCTGTTTGTTCATCACACAT	1U	403853969	403854037	69	2.41e-27	100	100	0	0	0	0	0	1	0	1	1	-	-	0	0	0	0	0	-	0	0	0	0	0	0	0	0	0	0	0	0	0	0	0	0	0	0	0	0	0	0	0	0
62848236	TGCAGCGACAAGACGGGTACGCTCACCCTCAACAAGCTCAGCGTCGACCGCAACCTCATCGAGGTGTTC	1U	403856215	403856147	69	2.41e-27	100	100	0	0	0	0	0	1	0	1	1	-	-	0	0	0	0	0	0	0	0	0	0	0	0	0	0	0	0	0	0	0	0	0	0	0	0	0	0	0	0	0	0
62886708	TGCAGATTGCAGCTATTGCGCTGCGCAGGTGCGCGCATCCCAACCACCCCACCCCTGCCCATCTCACGG	1U	404984331	404984399	69	2.41e-27	100	100	0	0	0	0	0	1	0	1	1	-	-	0	0	0	0	0	0	0	0	0	0	0	0	0	0	0	0	0	0	0	0	0	0	0	0	0	0	0	0	0	0
4316087	TGCAGTGCAGTGCAGGAGCAATTTGCCTTGGTTTGGTGGCTCGCCGCTCACATGTACTCGTCCTTTTCC	1U	406561847	406561779	69	1.03e-25	98.551	100	0	0	0	0	0	1	0	1	1	-	-	0	0	0	0	0	0	0	0	0	0	0	0	0	0	0	0	0	0	0	0	0	0	0	0	0	0	0	0	0	0
4275538	TGCAGTACTTCTCACCAGCTTTCCGTCTGGGTTCGCAATTCGCCTTTGCCCCTGCTCCGCGCACTGTTC	1U	406900950	406901018	69	1.03e-25	98.551	100	0	0	0	0	0	1	0	1	1	-	-	0	0	0	0	0	0	0	0	0	0	0	0	0	0	0	0	0	0	0	0	0	0	0	0	0	0	0	0	0	0
62902671	TGCAGATTTGTCCCCTTCGGTTCAGGTGAGGCTCATGGCTTCAGGCAGCCGAGATCGGAAGAGCGGTTC	1U	407408684	407408741	58	2.26e-21	100	84.058	0	0	0	0	0	1	0	0	1	1	0	0	0	0	0	0	0	0	0	0	0	0	0	0	0	0	0	0	0	0	0	0	0	0	0	0	0	0	0	0	0
62909780	TGCAGACGGAGGCGGATGCGGCGGATCTCGTCGCGCGGCGGGTTGACGACGCCGAGATCGGAAGAGCGG	1U	408978347	408978403	57	7.89e-21	100	82.6087	0	0	0	0	0	1	0	1	1	1	0	0	0	0	0	-	0	0	0	0	0	0	0	0	0	0	0	0	0	0	0	0	0	0	0	0	0	0	0	0	0
62847804	TGCAGCATGTGGATGAGCACGCGGCCGTGGCGGCAGTCGAGGGGGACGGGGTGCTTGCCCTGGCCGTCG	1U	408981983	408982051	69	2.41e-27	100	100	0	0	0	0	0	1	0	1	0	0	-	0	0	0	0	0	0	0	0	0	0	0	0	0	0	0	0	0	0	0	0	0	0	0	0	0	0	0	0	0	0
62806299	TGCAGGACGAGGGCCTGGTTTTCGTCGTCTCGGACCCCGTCACGGGCGAACGGCACGTCCTGCCCGCGC	1U	408981986	408981918	69	2.41e-27	100	100	0	0	0	0	0	1	0	1	0	0	-	0	0	0	0	0	0	0	0	0	0	0	0	0	0	0	0	0	0	0	0	0	0	0	0	0	0	0	0	0	0
62914623	TGCAGTCGTTTACTCAGTTTTTTACTTGCACTGAGACGGTGGCGTGTCGTCCGCACGACTCTTGAGATG	1U	409155774	409155842	69	2.41e-27	100	100	0	0	0	0	0	1	0	0	-	1	0	0	0	0	-	0	0	0	0	0	0	0	0	0	0	0	0	0	0	0	0	0	0	0	0	0	0	0	0	0	0
62905430	TGCAGAACGCGATTCCTAGCAAGCACTCAGAAATCCTGCATGCATGAGCCGACCTATACGATCAAAATT	1U	409161209	409161277	69	2.41e-27	100	100	0	0	0	0	0	1	0	0	1	0	0	-	0	0	0	0	0	0	0	0	0	0	0	0	0	0	0	0	0	0	0	0	0	0	0	0	0	0	0	0	0
62873615	TGCAGGAAAAACGTACGGGGCAAACGACATCGCATATTCTCTGGTTTCGATCATGTAGTACAACACATG	1U	410719282	410719214	69	2.41e-27	100	100	0	0	0	0	0	1	0	0	1	-	1	0	0	0	0	0	0	0	0	0	0	0	0	0	0	0	0	0	0	0	0	0	0	0	0	0	0	0	0	0	0
62872378	TGCAGCCCAAGTTCAAATGGCAGTACGGGGACTAGCAGCGAACTTTTTTATCGCATGTAAGCCCAAAGC	1U	411367947	411368015	69	2.41e-27	100	100	0	0	0	0	0	1	0	0	1	0	-	0	0	0	0	0	0	0	0	0	0	0	0	0	0	0	0	0	0	0	0	0	0	0	0	0	0	0	0	0	0
62918655	TGCAGCTGCTTGCTGGCCCCTCTCCGGGACGCGGCCGCCGTGAGCCGCGCGCCCTTGGGCTGCGCCGAG	1U	411368984	411368916	69	2.41e-27	100	100	0	0	0	0	0	1	0	1	1	1	0	0	0	0	-	0	0	0	0	0	0	0	0	0	0	0	0	0	0	0	0	0	0	0	0	0	0	0	0	0	0
62809587	TGCAGCGTCGCACGCACCCTGTGGACAGGGGGGTGGGTGACACCGAGATCGGAAGAGCGGTTCAGCAGG	1U	412579975	412580019	45	2.58e-14	100	65.2174	0	0	0	0	0	1	0	1	1	-	1	0	0	0	0	0	0	0	0	0	0	0	0	0	0	0	0	0	0	0	0	0	0	0	0	0	0	0	0	0	0
32725857	TGCAGGACGGGTTCGTCGTCTTCCCACGGCCCGCCCGCTCCTTGGCCGCCTCCCGAGATCGGAAGAGCG	1U	413356129	413356183	55	9.62e-20	100	79.7101	0	0	0	0	0	1	0	0	0	0	1	0	0	0	0	0	0	0	0	0	0	0	0	0	0	0	0	0	0	0	0	0	0	0	0	0	0	0	0	0	0
100139833	TGCAGTAGCTAGCTCGTGGCCGCGCGGGGGATACGGAATTACGGAGCCGAGTCGCGTGCATGGCTTGGT	1U	413832675	413832607	69	2.41e-27	100	100	0	0	0	0	0	1	0	0	0	0	-	0	0	0	0	0	0	0	0	0	0	0	0	0	0	0	0	0	0	0	0	0	0	0	0	0	0	0	0	0	0
100483653	TGCAGGCAACAAAATGGCTCGATTTATATGTGAAAACAACGCATCATATACTACCGAGATCGGAAGAGC	1U	413835557	413835612	56	2.76e-20	100	81.1594	0	0	0	0	0	1	0	0	0	0	1	0	0	0	0	0	0	0	0	0	0	0	0	0	0	0	0	0	0	0	0	0	0	0	0	0	0	0	0	0	0
62887839	TGCAGCGGGGAAAGGTCGGCATCGGCGAAGCGTCAATGATACTGTGCCGCCATCCGACGATGTTGCCCG	1U	415232559	415232491	69	1.03e-25	98.551	100	0	0	0	0	0	1	0	-	1	1	-	0	0	0	0	0	0	0	0	0	0	0	0	0	0	0	0	0	0	0	0	0	0	0	0	0	0	0	0	0	0
62907264	TGCAGGAATACCAATGGCACCAGCCTCTGACTTATGCACGGTGCAGGTGGGCACTGTTCGTGCGACGAC	1U	415257943	415258011	69	1.03e-25	98.551	100	0	0	0	0	0	1	0	1	1	-	0	-	0	0	0	0	0	0	0	0	0	0	0	0	0	0	0	0	0	0	0	0	0	0	0	0	0	0	0	0	0
4322539	TGCAGATCCTGCTGCCCCTGCGTCGCCGCCGATCCTCCTCCTCCGCCGCTCATCTCCTCGATCCTTCTT	1U	415476722	415476790	69	2.41e-27	100	100	0	0	0	0	0	1	0	-	1	-	1	0	0	0	0	0	0	0	0	0	0	0	0	0	0	0	0	0	0	0	0	0	0	0	0	0	0	0	0	0	0
62899351	TGCAGGCCCGAGGTATCATACCTTCCATTTCTTCTCTGCAAGTGTTCTTTTCTGGGACGAAAATACTTG	1U	415678932	415679000	69	2.41e-27	100	100	0	0	0	0	0	1	0	1	1	-	0	0	-	0	0	0	0	0	0	0	0	0	0	0	0	0	0	0	0	0	0	0	0	0	0	0	0	0	0	0	0
62885840	TGCAGAACAAAACTTAAAGCTAGCTGAGCAGGCCCGTTCTGCTGCCTCCTCTCTATAGCCTTCTTTTGC	1U	416448946	416448878	69	2.41e-27	100	100	0	0	0	0	0	1	0	1	-	0	-	0	0	0	0	0	0	0	0	0	0	0	0	0	0	0	0	0	0	0	0	0	0	0	0	0	0	0	0	0	0
4276629	TGCAGCCCAAGGAGCTGATCGCCATAGAGGAGGCACTCACCAACGGCCAGACCAACCTCAGGGACAAGA	1U	416572463	416572531	69	2.41e-27	100	100	0	0	0	0	0	1	0	1	-	-	-	0	0	0	0	0	0	0	0	0	0	0	0	0	0	0	0	0	0	0	0	0	0	0	0	0	0	0	0	0	0
62910300	TGCAGCCTGTCCTCGAGAAAGTGCTTCCGCATGTGGCCGCCGAGCGCCTGTCCGAGATCGGAAGAGCGG	1U	416662584	416662640	57	7.89e-21	100	82.6087	0	0	0	0	0	1	0	1	1	1	0	-	0	0	0	0	0	0	0	0	0	0	0	0	0	0	0	0	0	0	0	0	0	0	0	0	0	0	-	0	0
62806516	TGCAGGCAGGCGCTCTGGCTGGATTGGAGGTGGCTCTGCTCAAAGACTACTGAGAGGAAGAAGAGCTGC	1U	419118459	419118527	69	2.41e-27	100	100	0	0	0	0	0	1	0	1	1	-	-	0	0	0	0	0	0	0	0	0	0	0	0	0	0	0	0	0	0	0	0	0	0	0	0	0	0	0	0	0	0
62871584	TGCAGATGGAAGGATCGATAATACACACATGGACGGTGGTTGCAACTTGCATGGGCAATGATTTTTGGC	1U	419373080	419373012	69	2.41e-27	100	100	0	0	0	0	0	1	0	1	1	-	1	0	0	0	0	0	0	0	0	0	0	0	0	0	0	0	0	0	0	0	0	0	0	0	0	0	0	0	0	0	0
4289616	TGCAGATACGACGTGCTCAACGTCTCCCAGGTAATTGGAATCGATCTTTCTATGCATCATGCGCAGACG	1U	420332568	420332500	69	2.41e-27	100	100	0	0	0	0	0	1	0	1	1	0	-	0	0	0	0	0	0	0	0	0	0	0	0	0	0	0	0	0	0	0	0	0	0	0	0	0	0	0	0	0	0
62888338	TGCAGGAAAACGGGGGATAACGATTCATTTTGAATCGGGTGGAGATGAGAGAATGGTTGAGTGTTGATC	1U	420346381	420346449	69	1.25e-24	97.101	100	0	0	0	0	0	1	0	0	0	0	0	0	0	0	0	0	0	0	0	0	0	0	0	0	0	0	0	0	0	0	0	0	0	0	0	0	0	0	0	0	0
62882080	TGCAGGGAGGCGGCGCATCGGGAGGAGCATGGGGGCGGTGGGGTGGAAGGACGCCGAGATCGGAAGAGC	1U	420359648	420359703	56	1.17e-18	98.214	81.1594	0	0	0	0	0	1	0	1	0	-	1	0	0	0	0	0	0	0	0	0	0	0	0	0	0	0	0	0	0	0	0	0	0	0	0	0	0	0	0	0	0
62863428	TGCAGGGCCTGGGCATGCTGACGCTCTCGTCCATGTTCCCGTCACCGAGATCGGAAGAGCGGTTCAGCA	1U	420623073	420623027	47	2.12e-15	100	68.1159	0	0	0	0	0	1	0	1	1	1	1	0	0	0	0	0	0	0	0	0	0	0	0	0	0	0	0	0	0	0	0	0	0	0	0	0	0	0	0	0	0
4328949	TGCAGCCCCACCATAGTGAACACGTCCGCGGCGCCGAACAGCACGTACTGCGGCACCATCCACCACAGG	1U	420635247	420635315	69	1.03e-25	98.551	100	0	0	0	0	0	1	0	0	1	1	-	0	0	0	0	0	0	0	0	0	0	0	0	0	0	0	0	0	0	0	0	0	0	0	0	0	0	0	0	0	0
62806483	TGCAGGCACGCCTGCTGTTGTTGTACTATCATTTTCCTCTTACATATAAGCAGTAGACTTCAGAGCAGC	1U	421191259	421191191	69	2.41e-27	100	100	0	0	0	0	0	1	0	1	1	-	-	0	0	0	0	0	0	0	0	0	0	0	0	0	0	0	0	0	0	0	0	0	0	0	0	0	0	0	0	0	0
4304049	TGCAGTTCTTCTTCTTGTTTCTTGCTTGTGAGCTCTCATCTCTGGGACCGAGATCGGAAGAGCGGTTCA	1U	421539700	421539749	50	4.98e-17	100	72.4638	0	0	0	0	0	1	0	1	1	-	1	0	0	0	0	0	0	0	0	0	0	0	0	0	0	0	0	0	0	0	0	0	0	0	0	0	0	0	0	0	0
62871549	TGCAGATGAGGGCTCGCCAGCCACGGCGTCGCCAGGTACCTACGCGGACAGATTTCGCAATATTTCGGA	1U	421547304	421547372	69	2.41e-27	100	100	0	0	0	0	0	1	0	1	1	1	-	0	0	0	0	0	0	0	0	0	0	0	0	0	0	0	0	0	0	0	0	0	0	0	0	0	0	0	0	0	0
4311854	TGCAGCAGCCGCAGCAGCCGCCGACGACCGCGAAGGCGATCTGGGTCACGACCAGGAAGATGACCGCGC	1U	421709413	421709345	69	2.41e-27	100	100	0	0	0	0	0	1	0	-	1	-	-	0	0	0	0	0	0	-	0	0	0	0	0	0	0	0	0	0	0	0	0	0	0	0	0	0	0	0	0	0	0
4321978	TGCAGATATCGCGGACCCAAGGGAGTCCGTGTCCGTGGCGTCGCAGAGCACGACCTTGTCGCGGTTCAT	1U	421961472	421961540	69	2.41e-27	100	100	0	0	0	0	0	1	0	1	1	-	-	0	0	0	0	0	0	0	0	0	0	0	0	0	0	0	0	0	0	0	0	0	0	0	0	0	0	0	0	0	0
4284517	TGCAGCGCAGAGTGCAAAGGTGCGCGCCGCGCTGTTCCTGTCGAGCGACCCGTTCAGGGAGCTCTCGGA	1U	421961475	421961407	69	1.03e-25	98.551	100	0	0	0	0	0	1	0	1	-	-	-	0	0	0	0	0	0	0	0	0	0	0	0	0	0	0	0	0	0	0	0	0	0	0	0	0	0	0	0	0	0
4297802	TGCAGCCGCTTAATCTGCTCACGGATTTAGTTATAATGATGGTCCGCGGTAGTCCCACCACTTACCGAG	1U	422110484	422110550	67	2.94e-26	100	97.1014	0	0	0	0	0	1	0	0	0	0	-	0	0	0	0	0	0	0	0	0	0	0	0	0	0	0	0	0	0	0	0	0	0	0	0	0	0	0	0	0	0
4313460	TGCAGTGCATAATGATCAGGGAAACTTGTGCATTTGGTTCCGAGATCGGAAGAGCGGTTCAGCAGGAAT	1U	422115447	422115406	42	1.1e-12	100	60.8696	0	0	0	0	0	1	0	1	1	-	1	0	0	0	0	0	0	0	0	0	0	0	0	0	0	0	0	0	0	0	0	0	0	0	0	0	0	0	0	0	0
62917516	TGCAGAATTTATATCGACGAAATTGCTAAAAGTAAAATTAGAATATATGAGAACTAGTTGGGTAGGAGC	1U	422118824	422118756	69	2.41e-27	100	100	0	0	0	0	0	1	0	1	1	0	0	0	0	0	0	0	-	0	0	0	0	0	0	0	0	0	0	0	0	0	0	0	0	0	0	0	0	0	0	0	0
4322461	TGCAGGAATCACCACAGTGAACTCACATAGATCATGAACCCCACTGCCACCGCAGGAATCGCGTATCCT	1U	422119037	422118969	69	2.41e-27	100	100	0	0	0	0	0	1	0	1	0	0	-	0	0	0	0	0	0	0	0	0	0	0	0	0	0	0	0	0	0	0	0	0	0	0	0	0	0	0	0	0	0
4319477	TGCAGTGTTAATCTGGCAACTTGAATGAAATGCAGACTTGGCTGCACAAACCGAGATCGGAAGAGCGGT	1U	422131456	422131401	56	1.43e-17	96.429	81.1594	0	0	0	0	0	1	0	1	1	-	-	0	0	0	0	0	0	0	0	0	0	0	0	0	0	0	0	0	0	0	0	0	0	0	0	0	0	0	0	0	0
62811811	TGCAGCTTGAACAGGACAAAAGAGTCTTCCGTTCAGATGGAGATGGCACTACAGTCAACTCTGTTTTCA	1U	422131738	422131670	69	2.41e-27	100	100	0	0	0	0	0	1	0	1	1	-	-	0	0	0	0	0	0	0	0	0	0	0	0	0	0	0	0	0	0	0	0	0	0	0	0	0	0	0	0	0	0
4315525	TGCAGGGCGCTCACGGAAGAATGAATGTCTTGCATCTGGAGAAGGGCCTGCACCGCAACACGACAATTT	1U	422193400	422193468	69	2.41e-27	100	100	0	0	0	0	0	1	0	1	1	0	1	0	0	0	0	0	0	0	0	0	0	0	0	0	0	0	0	0	0	0	0	0	0	0	0	0	0	0	0	0	0
62858538	TGCAGAGAGCAAGAGCGCGGACAGCGTCAAGGCAGCTGGCGAGAAGGCGCGGGCCGCGGACGCGGAGAG	1U	422206979	422206911	69	2.41e-27	100	100	0	0	0	0	0	1	0	1	1	-	-	0	0	0	0	0	0	0	0	0	0	0	0	0	0	0	0	0	0	0	0	0	0	0	0	0	0	0	0	0	0
62922823	TGCAGCTGCTCGCCAAGCAGGGGAGGAAGGGAGGAGCTCGCGCCCTCGCCGTCGACGGCGGCGGCGACC	1U	423158058	423158126	69	1.03e-25	98.551	100	0	0	0	0	0	1	0	1	1	1	0	0	-	0	0	0	0	0	0	0	0	0	0	0	0	-	0	0	0	0	0	0	0	0	0	0	0	0	0	0	0
62914127	TGCAGGGCAGGTCAGTTCAAACCGCCGTTGGGCCTTGCCTGTTTGAACCGCCCCGTAGTCCATCCGCCT	1U	423485669	423485737	69	1.03e-25	98.551	100	0	0	0	0	0	1	0	-	1	1	0	0	0	0	0	0	0	0	0	0	0	0	0	0	0	0	0	0	0	0	0	0	0	0	0	0	0	0	1	0	0
62903424	TGCAGCTTCGGCGAGCGCGCGGAGGAGTCTCGCTACTATAGCTCCGAGATCGGAAGAGCGGTTCAGCAG	1U	423505228	423505170	59	6.48e-22	100	85.5072	0	0	0	0	0	1	0	0	1	1	0	0	0	0	0	0	0	0	0	0	0	0	0	0	0	0	0	0	0	0	0	0	0	0	0	0	0	0	0	0	0
62847095	TGCAGATGCACGTATGCCGCGTGCGTGGGTTTGAGGATTTTTGTTGGATTTTCAGTCATGGTTACTTTA	1U	424678231	424678299	69	2.41e-27	100	100	0	0	0	0	0	1	0	1	1	-	-	0	0	0	0	0	0	0	0	0	0	0	0	0	0	0	0	0	0	0	0	0	0	0	0	0	0	0	0	0	0
4315684	TGCAGTACCATTTCCATAGTGCACATCTATGTCAACAACGGCAACCTTTGCGCGGCCAGAATCCACAGC	1U	424726196	424726264	69	2.41e-27	100	100	0	0	0	0	0	1	0	1	-	-	-	0	0	0	0	0	0	0	0	0	0	0	0	0	0	0	0	0	0	0	0	0	0	0	0	0	0	0	0	0	0
62933901	TGCAGAACTTCCGTCGCTGGCTCTCTTCCCAGGGAGCGGAGACGGGCTCGGTGGCCCCGAGATCGGAAG	1U	424744312	424744252	61	5.32e-23	100	88.4058	0	0	0	0	0	1	0	1	1	-	0	0	0	0	-	0	0	0	0	0	0	0	0	0	0	0	0	0	0	0	0	0	0	0	0	0	0	0	0	0	0
4303765	TGCAGTGAAAGGCTGTGATTGTTTTCCGTTACGGGCTGCGGACGCGTGATGGAGTCCCGAGATCGGAAG	1U	424794171	424794229	59	6.48e-22	100	85.5072	0	0	0	0	0	1	0	1	1	-	1	0	0	0	0	0	0	0	0	0	0	0	0	0	0	0	0	0	0	0	0	0	0	0	0	0	0	0	0	0	0
62808789	TGCAGCAGAGAGTCTGCCACCCCTCCCCCCTATTAATAAGGCGCCGTGCGCGTGCCGAGATCGGAAGAG	1U	426688057	426688001	57	7.89e-21	100	82.6087	0	0	0	0	0	1	0	0	1	-	-	0	0	0	0	0	0	0	0	0	0	0	0	0	0	0	0	0	0	0	0	0	0	0	0	0	0	0	0	0	0
4308481	TGCAGACTTTGTCAAAAAAGAAGCTATAATAGCAACCATACACCATCGACGCGCCGAGATCGGAAGAGC	1U	426851244	426851189	56	2.76e-20	100	81.1594	0	0	0	0	0	1	0	1	1	-	-	0	0	0	0	0	0	0	0	0	0	0	0	0	0	0	0	0	0	0	0	0	0	0	0	0	0	0	0	0	0
62858953	TGCAGCCCTACCGACAAGGTTGGTGCTTCCACTTCGCCTGTTCGTTGGTTGCCCCAAGTTTGGTGCTCC	1U	428108695	428108627	69	1.03e-25	98.551	100	0	0	0	0	0	1	0	1	1	-	1	0	0	0	0	0	0	0	0	0	0	0	0	0	0	0	0	0	0	0	0	0	0	0	0	0	0	0	0	0	0
62898419	TGCAGCGGCCACGGGGGTGCAGGGCCGCATCGTGAACGTGTCGTCCAGCGTCCACGGCTGGTTCTCCGA	1U	428110646	428110578	69	2.41e-27	100	100	0	0	0	0	0	1	0	1	1	1	0	0	0	0	-	0	0	0	0	0	0	0	0	0	0	0	0	0	0	0	0	0	0	0	0	0	0	0	0	0	0
62886087	TGCAGACCCCGTGTTTTAGGCATTCCAGTGGCTCGCCTCTGTGGCTCCGACAACTCAGAGGCAGGGGTG	1U	430116971	430117039	69	1.03e-25	98.551	100	0	0	0	0	0	1	0	1	1	-	1	0	0	0	0	0	0	0	0	0	0	0	0	0	0	0	0	0	0	0	0	0	0	0	0	0	0	0	0	0	0
62927685	TGCAGGGCCAGTCGAATGATATGGCGGGCGAAGGCAGCCTCCCAGGAGCCGAGATCGGAAGAGCGGTTC	1U	430252911	430252964	54	3.36e-19	100	78.2609	0	0	0	0	0	1	0	1	1	-	0	-	0	0	0	0	0	0	0	0	0	0	0	0	0	0	0	0	0	0	0	0	0	0	0	0	0	0	1	0	0
62885816	TGCAGAAAGCGTAGGAGATTCTAGTGAAAATACCTCAATTTTACAGGGAAAAGGTGTACTAGGAATCAT	1U	430252914	430252846	69	2.41e-27	100	100	0	0	0	0	0	1	0	1	1	1	-	0	0	0	0	0	0	0	0	0	0	0	0	0	0	0	0	0	0	0	0	0	0	0	0	0	0	0	0	0	0
62923201	TGCAGGGCTTGCTATTTGTGTATGCTCACTTACCGCTCACAGCGTCCCGTTGCTGCACAAGACACAAAA	1U	430277599	430277667	69	2.41e-27	100	100	0	0	0	0	0	1	0	1	0	0	0	0	0	0	0	0	0	0	0	0	0	0	0	0	0	0	0	0	0	0	0	0	0	0	0	0	0	0	0	0	0
4312427	TGCAGAATGCGCGTATGTGCGTTGTTTTGGTTGGCTGCGCGGAGCAAGATAAACCAGCCACTGTAGCTT	1U	430287657	430287589	69	2.41e-27	100	100	0	0	0	0	0	1	0	1	1	-	-	0	0	0	0	0	0	0	0	0	0	0	0	0	0	0	0	0	0	0	0	0	0	0	0	0	0	0	0	0	0
62859644	TGCAGGTCAAGGGCGCGTCAACGTATTGCCGCAGCCCGATCCAGGGCGGCGTGTGCGCGTGGTGCTCAT	1U	430791527	430791595	69	2.41e-27	100	100	0	0	0	0	0	1	0	1	-	-	-	0	0	0	0	0	0	0	0	0	0	0	0	0	0	0	0	0	0	0	0	0	0	0	0	0	0	0	0	0	0
4265345	TGCAGTTCCTCGACCAGGTACCTGCAAACCTCCATCCTCCCTCTGTTAGCGGCGACGTGCAGCGCCCCG	1U	430797958	430798026	69	2.41e-27	100	100	0	0	0	0	0	1	0	1	1	-	1	0	0	0	0	0	0	0	0	0	0	0	0	0	0	0	0	0	0	0	0	0	0	0	0	0	0	0	0	0	0
4300270	TGCAGCCTTGATCCCCATTTATACCATTTCCAAAACCTCGTTGGGAACATCAACCAAATATGACCGAGA	1U	431636486	431636421	66	1.03e-25	100	95.6522	0	0	0	0	0	1	0	1	1	-	1	0	0	0	0	0	0	0	0	0	0	0	0	0	0	0	0	0	0	0	0	0	0	0	0	0	0	0	0	0	0
62858763	TGCAGCACGACGAACGCGTCAGAATTTATCTTTTGTCCCCATCTCTCCGCTAACGACACTGCACAGCGA	1U	431650235	431650167	69	1.43e-17	89.855	100	0	0	0	0	0	1	0	0	1	-	0	0	0	0	0	0	0	0	0	0	0	0	0	0	0	0	0	0	0	0	0	0	0	0	0	0	0	0	0	0	0
4313216	TGCAGCTGATACGCCTACGGTACGTAGCAGCACGTCCTCCTCACCGCTTGACTCGACAGTCCACACACA	1U	432659025	432659093	69	2.41e-27	100	100	0	0	0	0	0	1	0	1	1	-	-	0	0	0	0	0	0	0	0	0	0	0	0	0	0	0	0	0	0	0	0	0	0	0	0	0	0	0	0	0	0
4275972	TGCAGATCGGGTTCGCCCTCAAGAAGGTGTTCGACGAGGGCATAACCACCCGAGATCGGAAGAGCGGTT	1U	433335850	433335799	52	4.09e-18	100	75.3623	0	0	0	0	0	1	0	1	1	-	-	0	0	0	0	0	0	0	0	0	0	0	0	0	0	0	0	0	0	0	0	0	0	0	0	0	0	0	0	0	0
62847691	TGCAGCAGTCAACACAGGTCAACAGTTGAGCCGGCAAGTGGAGCGGTGGTTGATTTAACCTACCGAGAT	1U	433843207	433843271	65	3.58e-25	100	94.2029	0	0	0	0	0	1	0	1	1	-	1	0	0	0	0	0	0	0	0	0	0	0	0	0	0	0	0	0	0	0	0	0	0	0	0	0	0	0	0	0	0
62847397	TGCAGCACCACCTCCACGGAGGTGTTGAAGGCGAGCGGCACCACCCTGGTGCCGTGGGTCACGAACGTG	1U	433843470	433843538	69	2.41e-27	100	100	0	0	0	0	0	1	0	-	1	-	-	0	0	0	0	0	0	0	0	0	0	0	0	0	0	0	0	0	0	0	0	0	0	0	0	0	0	0	0	0	0
62899030	TGCAGGACAAGGTGAAGACCATGGAGGACGAAGACAGCGCCGCCGCTACCACCACCACCACCATCCGCT	1U	433843473	433843405	69	2.41e-27	100	100	0	0	0	0	0	1	0	1	1	-	0	0	0	0	-	0	0	0	0	0	0	0	0	0	0	0	0	0	0	0	0	0	0	0	0	0	0	0	0	0	0
62888508	TGCAGGAGCTGCAAGGGAGATGGATCGCTAGCTCGCTAGCTAGAGAGTGGATGGAGGTGGTGAGTGACA	1U	433845064	433845132	69	1.25e-24	97.101	100	0	0	0	0	0	1	0	1	1	-	0	0	0	0	0	0	0	0	0	0	0	0	0	0	0	0	0	0	0	0	0	0	0	0	0	0	0	0	0	0	0
62914673	TGCAGTGCAGGCGCCAAGAAGGTTCAGCTCCAGTTAACTCTCCGTATCCAACACCGCATCTGTCGAACA	1U	433847040	433847108	69	2.41e-27	100	100	0	0	0	0	0	1	0	1	1	-	0	0	-	0	0	0	0	0	0	0	0	0	0	0	0	0	0	0	0	0	0	0	0	0	0	0	0	0	0	0	0
4314478	TGCAGCGGAGTACCAAAAATAGCGCCTCGCCTGCCCTGCCTCCTCGGATCTGCCCTACGATTGTGCGCG	1U	433857028	433856960	69	2.41e-27	100	100	0	0	0	0	0	1	0	0	1	1	-	0	0	0	0	0	0	0	0	0	0	0	0	0	0	0	0	0	0	0	0	0	0	0	0	0	0	0	0	0	0
4323598	TGCAGACAGTTCCCACCCTACGTCACTGCTTTGCTATTTTCGCTCCCTGCCGCATCGTTTGATTCCCGA	1U	434342849	434342916	68	8.43e-27	100	98.5507	0	0	0	0	0	1	0	1	1	-	1	0	0	0	0	0	0	0	0	0	0	0	0	0	0	0	0	0	0	0	0	0	0	0	0	0	0	0	0	0	0
62862597	TGCAGCGGCTCTAAGAAGAGTGAGTGCCGTCGCGCGCCTTATTTTTGGGTCAGTCCGAGATCGGAAGAG	1U	434344181	434344237	57	7.89e-21	100	82.6087	0	0	0	0	0	1	0	1	1	-	-	0	0	0	0	0	0	0	0	0	0	0	0	0	0	0	0	0	0	0	0	0	0	0	0	0	0	0	0	0	0
62805571	TGCAGCGCAGGTACCTGTTATTACTGGCTCGCAAATTCGCAAAGAGATGTCTGATTCTTTTGGGTTGGA	1U	434385359	434385427	69	2.41e-27	100	100	0	0	0	0	0	1	0	-	1	-	-	0	0	0	0	0	0	0	0	0	0	0	0	0	0	0	0	0	0	0	0	0	0	0	0	0	0	0	0	0	0
62803880	TGCAGAAATGGATCGAGCAAGAGGCCATCGATCGGGGCAGGATCATTGGGCCACGGTGCCCCGAGATCG	1U	434385362	434385297	66	4.37e-24	98.485	95.6522	0	0	0	0	0	1	0	1	1	-	-	0	0	0	0	0	0	0	0	0	0	0	0	0	0	0	0	0	0	0	0	0	0	0	0	0	0	0	0	0	0
4321413	TGCAGATTCGTAAGCTCATCGCGGTTAGGTCTTGCGCCGTCGGATGCGCCTGGAGATCGCCGCGCCCCG	1U	434686002	434686070	69	1.03e-25	98.551	100	0	0	0	0	0	1	0	1	1	-	-	0	0	0	0	0	0	0	0	0	0	0	0	0	0	0	0	0	0	0	0	0	0	0	0	0	0	0	0	0	0
62806220	TGCAGCTTTGGAGACCCGATGAGAAACATTCTTCCCATCACGCTTGATCGGTTCCAATACAAGTCTTCA	1U	434694695	434694763	69	2.41e-27	100	100	0	0	0	0	0	1	0	1	-	0	-	0	0	0	0	0	0	0	0	0	0	0	0	0	0	0	0	0	0	0	0	0	0	0	0	0	0	0	0	0	0
62918184	TGCAGCCCGAGTCTGTCCTGTGCCAGCCCGCAAGCGAGTTCCTCCCCGTGATCGATGAGGTACTTAATT	1U	434698267	434698335	69	1.03e-25	98.551	100	0	0	0	0	0	1	0	1	1	-	0	0	0	0	0	0	0	0	0	0	0	0	0	0	0	0	0	0	0	0	0	0	0	0	0	0	0	0	0	0	0
4302324	TGCAGGTTGTAGGCAAGGAGCTTCTGGCCGAGGCCGATGCCCCGAGATCGGAAGAGCGGTTCAGCAGGA	1U	435126340	435126383	44	9.01e-14	100	63.7681	0	0	0	0	0	1	0	0	0	0	1	0	0	0	0	0	0	0	0	0	0	0	0	0	0	0	0	0	0	0	0	0	0	0	0	0	0	0	0	0	0
62806107	TGCAGCTGGGAGGTGGTTTGGTTACCATCCGACGGCCTGGAGGGAGTTGTAGGCGAGGAGGTAGCGCTG	1U	435136598	435136666	69	2.41e-27	100	100	0	0	0	0	0	1	0	0	0	0	-	0	0	0	0	0	0	0	0	0	0	0	0	0	0	0	0	0	0	0	0	0	0	0	0	0	0	0	0	0	0
4288790	TGCAGGCGCCTCTCGTAGCTGGGGTCGGAGACTTGATCCCAGAACTCGCGCAGCTCCGCCCTGTCGATG	1U	435587921	435587853	69	2.41e-27	100	100	0	0	0	0	0	1	0	1	1	-	-	0	0	0	0	0	0	0	0	0	0	0	0	0	0	0	0	0	0	0	0	0	0	0	0	0	0	0	0	0	0
100567861	TGCAGGGGCATGTCGCACGGCAGGACGATGTCGACCTCGACAAAGTAGTGGGAGCCGAACGTGTACGCC	1U	436947007	436946939	69	2.41e-27	100	100	0	0	0	0	0	1	0	1	1	-	1	0	0	0	0	0	0	0	0	0	0	0	0	0	0	0	0	0	0	0	0	0	0	0	0	0	0	0	0	0	0
4292072	TGCAGAAGTAGGAAAAATCTTACAAGTGTTTCAACGAGGCGCTACAACCCTAATTCCTTGTGCCACCGC	1U	436957179	436957111	69	2.41e-27	100	100	0	0	0	0	0	1	0	1	1	-	-	0	0	0	0	0	0	0	0	0	0	0	0	0	0	0	0	0	0	0	0	0	0	0	0	0	0	0	0	0	0
62889443	TGCAGGTTCATGTTTTATTTATATAGACCCTGTCTACCTAACTGATCCAAATCGAATTAAGAAACCGAC	1U	438660722	438660790	69	2.41e-27	100	100	0	0	0	0	0	1	0	-	0	0	-	0	0	0	0	0	0	0	0	0	0	0	0	0	0	0	0	0	0	0	0	0	0	0	0	0	0	0	0	0	0
62848286	TGCAGCGAGGTCGGTTTAGCACTGCTGCGGTTGAGGAAGACTCGGTGCGGCCACGGCGGCGGAGGCGCG	1U	438757124	438757192	69	2.41e-27	100	100	0	0	0	0	0	1	0	1	1	-	-	0	0	0	0	0	0	0	0	0	0	0	0	0	0	0	0	0	0	0	0	0	0	0	0	0	0	0	0	0	0
62885008	TGCAGTCCTGTCGTCCCGGAGCTGAGCAACGGTCGGGGTCGGCTGGCGGCACCGAGATCGGAAGAGCGG	1U	439432613	439432666	54	3.36e-19	100	78.2609	0	0	0	0	0	1	0	1	1	1	1	0	0	0	0	0	0	0	0	0	0	0	0	0	0	0	0	0	0	0	0	0	0	0	0	0	0	0	0	0	0
62928781	TGCAGGCGGTCGCCACAGCGGAGGGCGGAGCTCGAGGTCATGGGGCAGCTGGTGCGTCGAGCGGAGCTG	1U	439837418	439837350	69	2.41e-27	100	100	0	0	0	0	0	1	0	-	1	-	0	0	0	-	0	0	0	0	0	0	0	0	0	0	0	0	0	0	0	0	0	0	0	0	0	0	0	0	0	0	0
4322193	TGCAGGAGAACGGGGCGGTTCACTTGGCGTCGGCGTCGCCGAGATCGGAAGAGCGGTTCAGCAGGAATG	1U	441270022	441270062	41	3.83e-12	100	59.4203	0	0	0	0	0	1	0	0	0	0	1	0	0	0	0	0	0	0	0	0	0	0	0	0	0	0	0	0	0	0	0	0	0	0	0	0	0	0	0	0	0
4293992	TGCAGCCGCTCGCCCGTCCTCTGCTGCTACTCTGTGCTCATTTTAGTGCACGCAGCAGATGCCGAGATC	1U	441270025	441269962	64	5.32e-23	98.438	92.7536	0	0	0	0	0	1	0	0	0	0	0	0	0	0	0	0	0	0	0	0	0	0	0	0	0	0	0	0	0	0	0	0	0	0	0	0	0	0	0	0	0
4298979	TGCAGCCGCTCGCCCGTCCTCTGCTGCTACTCCTTGCTCATTTTAGTGCACGCGGCAGATGCCGAGATC	1U	441380133	441380070	64	5.32e-23	98.438	92.7536	0	0	0	0	0	1	0	0	0	0	-	0	0	0	0	0	0	0	0	0	0	0	0	0	0	0	0	0	0	0	0	0	0	0	0	0	0	0	0	0	0
4290643	TGCAGCGTGAAGGTGGAGTCAAAAGGCTGGACGGATAACTAGAGCTTAGTCTGTTAGTTGGTTAGTGCT	1U	441492769	441492701	69	2.41e-27	100	100	0	0	0	0	0	1	0	1	1	-	-	0	0	0	0	0	0	0	0	0	0	0	0	0	0	0	0	0	0	0	0	0	0	0	0	0	0	0	0	0	0
4285275	TGCAGTGGAGTAGTAGGAGGGTTCATCAGCCACATACATATACTTTGAGCGGAACTGGGTGGGTGTCAC	1U	442389838	442389770	69	2.41e-27	100	100	0	0	0	0	0	1	0	1	1	0	1	0	0	0	0	0	0	0	0	0	0	0	0	0	0	0	0	0	0	0	0	0	0	0	0	0	0	0	0	0	0
100605177	TGCAGGCTCGACGAAGATTAGCTGCGGGCAGGGGTGGTCGGCAAGCACGGGCAGCGCGGGGGTGGCCGA	1U	443096682	443096749	68	8.43e-27	100	98.5507	0	0	0	0	0	1	0	0	0	0	0	0	0	0	0	0	0	0	0	0	0	0	0	0	0	0	0	0	0	0	0	0	0	0	0	0	0	0	0	0	0
4325233	TGCAGGAGGAGCCCGAGCCAACCCACCACCGCCCACCACGCCGCCTGCCCCCCGTGCTGCGCCGCCGAG	1U	443103139	443103073	67	2.94e-26	100	97.1014	0	0	0	0	0	1	0	1	1	1	-	0	0	0	0	0	0	0	0	0	0	0	0	0	0	0	0	0	0	0	0	0	0	0	0	0	0	0	0	0	0
62914159	TGCAGGGTGCCCTGGCCGTCGAGGCCCGAGCAGAGCACGGCGACGGGCGCGTCGGCCATCTCCGCGAGC	1U	443110492	443110560	69	2.41e-27	100	100	0	0	0	0	0	1	0	1	-	-	0	0	-	0	0	0	0	0	0	0	0	0	0	0	0	0	0	0	0	0	0	0	0	0	0	0	0	0	0	0	0
4282093	TGCAGTTCGCTCTCACCAACAACAAAAATAATCATGGAGTAGTTCTGTCCTCGGAAAGAGAGATGAGCT	1U	443383243	443383175	69	1.03e-25	98.551	100	0	0	0	0	0	1	0	0	1	-	-	0	0	0	0	0	0	0	0	0	0	0	0	0	0	0	0	0	0	0	0	0	0	0	0	0	0	0	0	0	0
4320800	TGCAGCGGCAGAGCCGACGCCGTCCTCGGAGTACAAGACGTACATCATCCTGCTCAAGCCTCCAGTGGA	1U	443852243	443852175	69	2.41e-27	100	100	0	0	0	0	0	1	0	1	1	-	1	0	0	0	0	0	0	0	0	0	0	0	0	0	0	0	0	0	0	0	0	0	0	0	0	0	0	0	0	0	0
4268565	TGCAGCGTGCTGCCTGCTTCCGATTCCCCGATGCTTCCGATGCTGAGCAGGTACCGAGATCGGAAGAGC	1U	443868744	443868689	56	2.76e-20	100	81.1594	0	0	0	0	0	1	0	-	1	-	1	0	0	0	0	0	0	0	0	0	0	0	0	0	0	0	0	0	0	0	0	0	0	0	0	0	0	0	0	0	0
62896942	TGCAGAAGGGATCTGGCTCGATCCAATCCATGGTGGAAGAACACATGGTATATAGGAGACGTCGGTTTC	1U	444670141	444670073	69	1.03e-25	98.551	100	0	0	0	0	0	1	0	1	1	1	-	0	0	0	0	0	0	-	0	0	0	0	0	0	0	0	0	0	0	0	0	0	0	0	0	0	0	0	0	0	0
4324163	TGCAGACGAAGCGCGTGACGCTGGGGACGTGGGTGGGGTCGAGGCCGTAGGGATGCTGGCGCACCCGAG	1U	444717438	444717370	69	2.41e-27	100	100	0	0	0	0	0	1	0	0	1	-	1	0	0	0	0	0	0	0	0	0	0	0	0	0	0	0	0	0	0	0	0	0	0	0	0	0	0	0	0	0	0
4315771	TGCAGGAAGGGCGAACTGGCGTGGATGAATTTCATGGCTTTCGGCCTCAGCCGAGATCGGAAGAGCGGT	1U	445377438	445377493	56	1.17e-18	98.214	81.1594	0	0	0	0	0	1	0	0	1	-	-	0	0	0	0	0	0	0	0	0	0	0	0	0	0	0	0	0	0	0	0	0	0	0	0	0	0	0	0	0	0
62936043	TGCAGAAGTCGGTCAGCGCGGGGTGGTACTGCGGGCGCACGTAGGTGCGGAACTCGGCGGGGTCGAGTT	1U	445585330	445585262	69	2.41e-27	100	100	0	0	0	0	0	1	0	1	1	-	0	-	0	0	0	0	0	0	0	0	0	0	0	0	0	0	0	0	0	0	0	0	0	0	0	0	0	0	-	0	0
62882842	TGCAGATCATGGATTTCCCGCGCTAATCCATCCACATCGGCAAGCGCAGAGACGAGACCAGATCGGAAG	1U	445617578	445617645	68	3.58e-25	98.529	98.5507	0	0	0	0	0	1	0	0	0	0	-	0	0	0	0	0	0	0	0	0	0	0	0	0	0	0	0	0	0	0	0	0	0	0	0	0	0	0	0	0	0
62885767	TGCAGGTGGCGATTTCGTTGTGGTGGTGGTGGGGAAAGTGGCTCGGTGCACATGGAGTGGGTGCACGCA	1U	446176943	446177011	69	1.03e-25	98.551	100	0	0	0	0	0	1	0	1	1	1	-	0	0	0	0	0	0	0	0	0	0	0	0	0	0	0	0	0	0	0	0	0	0	0	0	0	0	0	0	0	0
62906966	TGCAGCTCGCTCTCGAGGGCAGCGATCGGAGGAGCAGCCTGCTCAACCTGCGACGGTGGTACTGAAGAC	1U	446202363	446202431	69	1.03e-25	98.551	100	0	0	0	0	0	1	0	1	1	-	0	0	0	0	0	0	0	0	0	0	0	0	0	0	0	0	0	0	0	0	0	0	0	0	0	0	0	0	0	0	0
62928844	TGCAGGGAGTCGAACATGTCATCGAGGCAACTCGACGCTGTCTTGAGGGGTGTCGGCATCACGAATGTC	1U	446407418	446407350	69	2.41e-27	100	100	0	0	0	0	0	1	0	0	-	-	0	0	0	0	0	-	0	0	0	0	0	0	0	0	0	0	0	0	0	0	0	0	0	0	0	0	0	0	0	0	0
62929206	TGCAGAAGCCCAGGACTCCAGCGAGCGGCAGCGGCAGCATCATGGAAATGTGAAAAGTTACCACCCACC	1U	446589479	446589411	69	2.41e-27	100	100	0	0	0	0	0	1	0	-	1	-	0	0	0	0	0	-	0	0	0	0	0	0	0	0	0	0	0	0	0	0	0	0	0	0	0	0	0	0	0	0	0
62911176	TGCAGTCACTGAGGGGGTATTTGGTTCGCCATAACTCAAAAGGGCTCCGAGAAGAAGTCCGAGATCGGA	1U	447693993	447693936	58	1.17e-18	96.552	84.058	0	0	0	0	0	1	0	1	1	-	0	0	0	0	-	0	0	0	0	0	0	0	0	0	0	0	0	0	0	0	0	0	0	0	0	0	0	0	0	0	0
4314624	TGCAGTTGGGACGCATCTAGTCCAGCTGCTCATAAACCCTCACGGTCAAACCGATCCATTCAAAAACCC	1U	448373185	448373253	69	2.41e-27	100	100	0	0	0	0	0	1	0	1	1	-	1	0	0	0	0	0	0	0	0	0	0	0	0	0	0	0	0	0	0	0	0	0	0	0	0	0	0	0	0	0	0
4267532	TGCAGACCAGACCGCGCGCCGCACGATATGCATTCCAGAAGGTGACGTCCGAGATCGGAAGAGCGGTTC	1U	448373188	448373138	51	1.43e-17	100	73.913	0	0	0	0	0	1	0	1	1	-	-	0	0	0	0	0	0	0	0	0	0	0	0	0	0	0	0	0	0	0	0	0	0	0	0	0	0	0	0	0	0
4318429	TGCAGTGGTTCGCTGCCAGATTACTCAAACCTGAGGAGCCTACCAAGGCCGAGATCGGAAGAGCGGTTC	1U	448435180	448435130	51	6.07e-16	98.039	73.913	0	0	0	0	0	1	0	0	1	1	-	0	0	0	0	0	0	0	0	0	0	0	0	0	0	0	0	0	0	0	0	0	0	0	0	0	0	0	0	0	0
4278698	TGCAGAGAATGGCTCCCTCCTGACCTGCATCAAGTATGTAATATGCTCAGCTAAAGGATCCGAGATCGG	1U	448880251	448880190	62	1.52e-23	100	89.8551	0	0	0	0	0	1	0	1	0	0	1	0	0	0	0	0	0	0	0	0	0	0	0	0	0	0	0	0	0	0	0	0	0	0	0	0	0	0	0	0	0
62928439	TGCAGCGCCTCCCTCATGCTGCTCCGTGGCTGCGGCAATGGCTGCTCCGACATTGCTCCCGCCCTCCTT	1U	448992013	448992081	69	1.03e-25	98.551	100	0	0	0	0	0	1	0	-	1	1	0	0	0	0	0	0	-	0	0	0	0	0	0	0	0	0	0	0	0	0	0	0	0	0	0	0	0	0	0	0	0
62874279	TGCAGGCTGGATACAGGCACGTGGACACGGCTGCTGAATACGGAGTGGAAAAGGAGGTATGTACGTACA	1U	449359292	449359360	69	2.41e-27	100	100	0	0	0	0	0	1	0	1	1	0	1	0	0	0	0	0	0	0	0	0	0	0	0	0	0	0	0	0	0	0	0	0	0	0	0	0	0	0	0	0	0
62897978	TGCAGCCAGCTTTGCGGAGAGCTACAACCAGCAGTGCACGGTGTTACAACCAACAAAGGGGTGGCGGGG	1U	449359295	449359227	69	1.03e-25	98.551	100	0	0	0	0	0	1	0	0	-	0	1	0	0	0	0	0	0	0	0	0	0	0	0	0	0	0	0	0	0	0	0	0	0	0	0	0	0	0	0	0	0
4286878	TGCAGTGGCTGGACGACGAGCTCACCTCGCTCGCCCTCCCGAGATCGGAAGAGCGGTTCAGCAGGAATG	1U	449924463	449924423	41	3.83e-12	100	59.4203	0	0	0	0	0	1	0	1	0	0	-	0	0	0	0	0	0	0	0	0	0	0	0	0	0	0	0	0	0	0	0	0	0	0	0	0	0	0	0	0	0
62906534	TGCAGCCTGCCGCCGACGAGGAACACGCAGACGGTGGCCGCCGCGACCCCGAACGAGCACAGCGCCCCG	1U	450394271	450394339	69	2.41e-27	100	100	0	0	0	0	0	1	0	1	1	-	-	0	0	0	0	0	0	0	0	0	0	0	0	0	0	0	0	0	0	0	0	0	0	0	0	0	0	0	0	0	0
4299919	TGCAGACTGTAGTTGTACCATGTATGAGTCTGAGCTGCCTGGTCCCATGTTATTGGATGGTGGGAGCCG	1U	450398689	450398621	69	2.41e-27	100	100	0	0	0	0	0	1	0	1	-	-	1	0	0	0	0	0	0	0	0	0	0	0	0	0	0	0	0	0	0	0	0	0	0	0	0	0	0	0	0	0	0
62912672	TGCAGCACCGCATCATCCAGGCACTCGAGCTCAATCACCTGTTGCTGAGACGACGACGACCCACCCCGA	1U	450842242	450842310	69	2.41e-27	100	100	0	0	0	0	0	1	0	1	1	-	0	0	0	0	-	0	0	0	0	0	0	0	0	0	0	0	0	0	0	0	0	0	0	0	0	0	0	0	0	0	0
100537036	TGCAGCGGCATGTGGCGGTCGCTTCGAGTGGCCCTATGCATGGAGCAGGCGATGCTGGACGCGGAGACG	1U	450937028	450936960	69	1.03e-25	98.551	100	0	0	0	0	0	1	0	0	0	0	1	0	0	0	0	0	0	0	0	0	0	0	0	0	0	0	0	0	0	0	0	0	0	0	0	0	0	0	0	0	0
62874511	TGCAGGGTACGTACGTACGTACAGTAGAACGTTCCACAGTGGGAGTACCTTGTGGCATCGCGTCACACG	1U	451358125	451358057	69	2.41e-27	100	100	0	0	0	0	0	1	0	-	0	0	-	0	0	0	0	0	0	0	0	0	0	0	0	0	0	0	0	0	0	0	0	0	0	0	0	0	0	0	0	0	0
62871914	TGCAGCACCTTGATGCGCGCCGCGTTCAGCTCCATCGAGTACTCGCTGCACATGCATGCACTCATACAT	1U	452909635	452909567	69	2.41e-27	100	100	0	0	0	0	0	1	0	1	1	-	1	0	0	0	0	0	0	0	0	0	0	0	0	0	0	0	0	0	0	0	0	0	0	0	0	0	0	0	0	0	0
62913720	TGCAGGACATTGGCAACATCGCCTTGCCGCGGCGGCAGCGGTGAGCGCTGACCATCCTCTTCTGGAACC	1U	452927072	452927140	69	6.48e-22	94.203	100	0	0	0	0	0	1	0	1	1	-	0	0	0	-	0	0	0	0	0	0	0	0	0	0	0	0	0	0	0	0	0	0	0	0	0	0	0	0	0	0	0
62805942	TGCAGCTCCCGTGCCACATCCTCTTCAGCTCCTGCGCAGCAATGCTGGCCTTTCTCGCCTACTTCCCCA	1U	452937239	452937171	69	2.41e-27	100	100	0	0	0	0	0	1	0	1	1	-	-	0	0	0	0	0	0	0	0	0	0	0	0	0	0	0	0	0	0	0	0	0	0	0	0	0	0	0	0	0	0
4305844	TGCAGTGAGGGTCGTCGCGAAATGACTCATCTTTCGCGCATCTGCTTCTGGAAAAGGGAGGAGGGGAAA	1U	453441441	453441509	69	1.03e-25	98.551	100	0	0	0	0	0	1	0	1	1	-	1	0	0	0	0	0	0	0	0	0	0	0	0	0	0	0	0	0	0	0	0	0	0	0	0	0	0	0	0	0	0
4311426	TGCAGCTCCATTGTCTAGCTGCAACATCTTCGTCATCCTAGATCGATTGATTGAGTGTGACATGCGCTG	1U	454480317	454480385	69	2.41e-27	100	100	0	0	0	0	0	1	0	1	1	-	-	0	0	0	0	0	0	0	0	0	0	0	0	0	0	0	0	0	0	0	0	0	0	0	0	0	0	0	0	0	0
62804154	TGCAGACGGACGTACGTACCTGGAGCTTGGACTCGAGACAGGCGAGGATGGTGGAGGGGATGAGGCCGC	1U	454480320	454480252	69	2.41e-27	100	100	0	0	0	0	0	1	0	1	-	-	1	0	0	0	0	0	0	0	0	0	0	0	0	0	0	0	0	0	0	0	0	0	0	0	0	0	0	0	0	0	0
4313897	TGCAGGTGGCTAGTGGTACAGTACATCACGCAGCCGCAAGGTGGTGCTTCCCCTCCATTTGGATTACTG	1U	454846044	454846112	69	2.41e-27	100	100	0	0	0	0	0	1	0	1	1	-	1	0	0	0	0	0	0	0	0	0	0	0	0	0	0	0	0	0	0	0	0	0	0	0	0	0	0	0	0	0	0
4266870	TGCAGCTATGCTAGCACGTCGAGTTTGAAAAGCGTTCAGGACCTTATTCCTCCAATATATGCTCCAGAA	1U	455415298	455415230	69	2.41e-27	100	100	0	0	0	0	0	1	0	1	0	0	-	0	0	0	0	0	0	0	0	0	0	0	0	0	0	0	0	0	0	0	0	0	0	0	0	0	0	0	0	0	0
4321693	TGCAGATTTTAGTTTATCTTGTAGTACAGTAGCAAGATGATGGATGGGGACTTGTTTTTTCTTTCCCCT	1U	456470411	456470343	69	2.41e-27	100	100	0	0	0	0	0	1	0	1	1	-	-	0	0	0	0	0	0	0	0	0	0	0	0	0	0	0	0	0	0	0	0	0	0	0	0	0	0	0	0	0	0
62900192	TGCAGTCCGTCCCTCTGCCGCCGATGCTGGTGGCCGTCGCGGAGAAGGACCTCATCCGCGACACCAACC	1U	457064115	457064181	67	2.94e-26	100	97.1014	0	0	0	0	0	1	0	1	1	-	-	0	0	0	0	0	0	0	0	0	0	0	0	0	0	0	0	0	0	0	0	0	0	0	0	0	0	0	0	0	0
62926774	TGCAGTTTCTCAGTTGCAGGTCCTCCAGAACATGGCAGCGGAAGCTGATGAGGCTTCCAAGATCTGTCA	1U	457754682	457754750	69	1.03e-25	98.551	100	0	0	0	0	0	1	0	0	0	0	0	0	0	0	0	0	0	0	0	0	0	0	0	0	0	0	0	0	0	0	0	0	0	0	0	0	0	0	0	0	0
100080371	TGCAGCAACCTTGAGCCGCCGCTCCTCCCTTTCCCTTCCCCACCTAATCCAGCCGAGATCGGAAGAGCG	1U	458193686	458193732	47	4.67e-11	93.617	68.1159	0	0	0	0	0	1	0	0	0	0	0	0	0	0	0	0	0	0	0	0	0	0	0	0	0	0	0	0	0	0	0	0	0	0	0	0	0	0	0	0	0
62812588	TGCAGGCCTCTCCTCAGGGCCGAGAGCGCGTCCACGTCCTGGTTCGCCGCCACCGAGATCGGAAGAGCG	1U	458228838	458228892	55	9.62e-20	100	79.7101	0	0	0	0	0	1	0	0	1	-	-	0	0	0	0	0	0	0	0	0	0	0	0	0	0	0	0	0	0	0	0	0	0	0	0	0	0	0	0	0	0
4282376	TGCAGATCGTGTCCCAAGGAGGTGCATCCTGAGAGCAAAACATGTTGCTGGCTATCAACAAGACTATCC	1U	458475665	458475733	69	2.41e-27	100	100	0	0	0	0	0	1	0	0	0	0	1	0	0	0	0	0	0	0	0	0	0	0	0	0	0	0	0	0	0	0	0	0	0	0	0	0	0	0	0	0	0
4328066	TGCAGATAAAGAGGAGGAGCTTCAGAAAGGACGACCCGAGGAAGAAAACAGAGCCAAAAGCGGCACCGA	1U	459143944	459144012	69	2.41e-27	100	100	0	0	0	0	0	1	0	1	1	-	-	0	0	0	0	0	0	0	0	0	0	0	0	0	0	0	0	0	0	0	0	0	0	0	0	0	0	0	0	0	0
4296833	TGCAGCTCAGTCCAGGTCAAGGCCGACGGACAAGACGAGAGCACGCCCGAGATCGGAAGAGCGGTTCAG	1U	459143947	459143899	49	7.39e-15	97.959	71.0145	0	0	0	0	0	1	0	1	1	-	-	0	0	0	0	0	0	0	0	0	0	0	0	0	0	0	0	0	0	0	0	0	0	0	0	0	0	0	0	0	0
62846975	TGCAGATATTGTGTGCAGCCGTACCAGTCAGACTTCACTAGCTAGCCAAAAGTCTACAGCTGCTATGAC	1U	459144929	459144861	69	2.41e-27	100	100	0	0	0	0	0	1	0	1	0	0	-	0	0	0	0	0	0	0	0	0	0	0	0	0	0	0	0	0	0	0	0	0	0	0	0	0	0	0	0	0	0
4314161	TGCAGTAGCAGTACAGCGTGGGAAATGATTGATACAGCTAGATTTATTCACTCAAAACAAAGCAAGATC	1U	459149131	459149199	69	1.03e-25	98.551	100	0	0	0	0	0	1	0	1	1	-	1	0	0	0	0	0	0	0	0	0	0	0	0	0	0	0	0	0	0	0	0	0	0	0	0	0	0	0	0	0	0
4292936	TGCAGACAGACAAGTGAATGTATGGCTTACAGGAGCTGGGGTTCAGTGAATCCTGTATGGTGCTTCAGG	1U	459455010	459454942	69	2.41e-27	100	100	0	0	0	0	0	1	0	0	1	-	1	0	0	0	0	0	0	0	0	0	0	0	0	0	0	0	0	0	0	0	0	0	0	0	0	0	0	0	0	0	0
4312743	TGCAGCTCTCTGAGCCTATGACGTGGGCCCTTTAATACTTCTCTATCCCAACGATGTAGTGCGCCATGA	1U	459565674	459565742	69	1.03e-25	98.551	100	0	0	0	0	0	1	0	0	1	-	0	0	0	0	0	0	0	0	0	0	0	0	0	0	0	0	0	0	0	0	0	0	0	0	0	0	0	0	0	0	0
4314879	TGCAGAAACAACTAAACGTAGTGTTGTCGGGTCCGCTGAGTGATGCTTCTGCTGTTAGGCAGCACGAAC	1U	459565677	459565609	69	1.03e-25	98.551	100	0	0	0	0	0	1	0	0	1	-	0	0	0	0	0	0	0	0	0	0	0	0	0	0	0	0	0	0	0	0	0	0	0	0	0	0	0	0	0	0	0
4298173	TGCAGGATGAAGAGCGAAGCCCAGGCGAGGGTGGCGATGATGATGAAGAGGGAGCCCAGAAACCATTCC	1U	459595992	459595924	69	2.41e-27	100	100	0	0	0	0	0	1	0	1	1	1	-	0	0	0	0	0	0	0	0	0	0	0	0	0	0	0	0	0	0	0	0	0	0	0	0	0	0	0	0	0	0
62840513	TGCAGTTCCATTACCATTTCTTGACCAGTTTTAATTTGCTGATATTTTGCAGGGCATCGTGACGTCGAG	1U	459596194	459596262	69	2.41e-27	100	100	0	0	0	0	0	1	0	0	1	-	-	0	0	0	0	0	0	0	0	0	0	0	0	0	0	0	0	0	0	0	0	0	0	0	0	0	0	0	0	0	0
4294334	TGCAGTTCCGAGAGAATATTCATACTTATTTTTCCATGACAAGTCATTCAGTCCTCAGCAACAACGACC	1U	459875502	459875570	69	2.41e-27	100	100	0	0	0	0	0	1	0	1	0	0	-	0	0	0	0	0	0	0	0	0	0	0	0	0	0	0	0	0	0	0	0	0	0	0	0	0	0	0	0	0	0
62896919	TGCAGAAGATAATGCAACCGGCTATTAGATACTGTTATTGCTTGATTATCATACAGATGAGCTGATCAC	1U	461365081	461365013	69	1.03e-25	98.551	100	0	0	0	0	0	1	0	0	0	0	1	0	0	0	0	0	0	0	0	0	0	0	0	0	0	0	0	0	0	0	0	0	0	0	0	0	0	0	0	0	0
62871058	TGCAGACGCATGTTGAAGAAATTACCACGGCTCGTGCTTCCTTCTTCCTTTCCTGTTTTGGCACCATGA	1U	462162320	462162388	69	1.03e-25	98.551	100	0	0	0	0	0	1	0	1	1	0	-	0	0	0	0	0	0	0	0	0	0	0	0	0	0	0	0	0	0	0	0	0	0	0	0	0	0	0	0	0	0
4270236	TGCAGCTGGGTGCCTGCTTTTTAGTGTTTGAATTAACCGCGGGGTCAGCTGCTGCATCAAGCTTGCGCA	1U	462857609	462857677	69	1.03e-25	98.551	100	0	0	0	0	0	1	0	0	0	0	-	0	0	0	0	0	0	0	0	0	0	0	0	0	0	0	0	0	0	0	0	0	0	0	0	0	0	0	0	0	0
4326194	TGCAGCTAGTTTCATTGCGAGACTATGACTTCTCTTGCATAGAAGTTAAGTCGCCGAGATCGGAAGAGC	1U	463046503	463046558	56	2.76e-20	100	81.1594	0	0	0	0	0	1	0	1	1	-	-	0	0	0	0	0	0	0	0	0	0	0	0	0	0	0	0	0	0	0	0	0	0	0	0	0	0	0	0	0	0
62913612	TGCAGCTTATGTTGCTGCGGCGGCTGCTTCTGCTGCTGCGGCTGGAGCCTGCCCTTGAGGAACCCCCGA	1U	463209356	463209424	69	2.41e-27	100	100	0	0	0	0	0	1	0	1	1	-	0	0	0	0	0	-	0	0	0	0	0	0	0	0	0	0	0	0	0	0	0	0	0	0	0	0	0	0	0	0	0
4313255	TGCAGCTACTCATTGTTCCCCATTCGTGGTCACATGTCTAGACTATGACACTAGGCAACCGTGCACATC	1U	463717718	463717650	69	2.41e-27	100	100	0	0	0	0	0	1	0	1	1	-	-	0	0	0	0	0	0	0	0	0	0	0	0	0	0	0	0	0	0	0	0	0	0	0	0	0	0	0	0	0	0
62915603	TGCAGTATCTTGTGGTAGTTGTACTACGAGGGAGCTGGAATGTCCTGATTGACCGCTGCACAATCTTTA	1U	464009642	464009600	43	3.14e-13	100	62.3188	0	0	0	0	0	1	0	1	1	-	0	-	0	0	0	0	0	0	0	0	0	0	0	0	0	0	0	0	0	0	0	0	0	0	0	0	0	0	-	0	0
4315652	TGCAGAAAATTGAGCATGGAGCGTGTGCCTGCCAGCCTTCCCGGAGGAGGCAGCCAGGATGTTGCTTGC	1U	464009642	464009574	69	2.41e-27	100	100	0	0	0	0	0	1	0	-	1	0	-	0	0	0	0	0	0	0	0	0	0	0	0	0	0	0	0	0	0	0	0	0	0	0	0	0	0	0	0	0	0
62915649	TGCAGAAAATTGAGCATGGAGCGTGTGCCTGCCAGCCTTCCCGAGATCGGAAGAGCGGTTCAGCAGGAA	1U	464026127	464026085	43	1.34e-11	97.674	62.3188	0	0	0	0	0	1	0	1	1	1	1	0	0	0	0	0	0	0	0	0	0	0	0	0	0	0	0	0	0	0	0	0	0	0	0	0	0	0	0	0	0
4299731	TGCAGCTGTTGTGTCTCAACTGGGAGTGGTTCAGGTCATGCGGGCGGAGATAGATCTTGGAAGGCGGAA	1U	464138045	464137977	69	2.41e-27	100	100	0	0	0	0	0	1	0	1	1	0	-	0	0	0	0	0	0	0	0	0	0	0	0	0	0	0	0	0	0	0	0	0	0	0	0	0	0	0	0	0	0
62910458	TGCAGCGTGTCGTTCAGCTCCTTCAGCGGCGGCGCCATCGCCCGAGATCGGAAGAGCGGTTCAGCAGGA	1U	466017846	466017803	44	3.83e-12	97.727	63.7681	0	0	0	0	0	1	0	0	0	0	0	0	0	0	0	0	0	0	0	0	0	0	0	0	0	0	0	0	0	0	0	0	0	0	0	0	0	0	0	0	0
4310736	TGCAGAAACACTCCACTGACCTTCATCCAGCGAGAGGATCGACCATGTTGCATTTTCCTAACCGAGATC	1U	466442073	466442010	64	1.25e-24	100	92.7536	0	0	0	0	0	1	0	1	1	1	-	0	0	0	0	0	0	0	0	0	0	0	0	0	0	0	0	0	0	0	0	0	0	0	0	0	0	0	0	0	0
62859089	TGCAGCGCTCTTCTGGGATCGAGCGGCGATTAATGGCGCCACGCATGGGGATCGGAGAGCGCGGGTTTT	1U	466442243	466442312	70	9.62e-20	92.857	101.449	0	0	0	0	0	1	0	0	1	1	0	0	0	0	0	0	0	0	0	0	0	0	0	0	0	0	0	0	0	0	0	0	0	0	0	0	0	0	0	0	0
4265076	TGCAGAATATGCTCCTACAACCTTCTGGCATTTTCTAAGGGGTTCTACGAACGGCATCCGCTCAACCGA	1U	466486349	466486282	68	8.43e-27	100	98.5507	0	0	0	0	0	1	0	1	1	-	1	0	0	0	0	0	0	0	0	0	0	0	0	0	0	0	0	0	0	0	0	0	0	0	0	0	0	0	0	0	0
4265350	TGCAGGGAAAATTTGGTGGTGTGATGAGCAGGGCCGACTGAGGCTGTACTTGGACTCTACTGCCCGAGA	1U	466779023	466779083	62	4.09e-18	95.161	89.8551	0	0	0	0	0	1	0	0	0	0	0	0	0	0	0	0	0	0	0	0	0	0	0	0	0	0	0	0	0	0	0	0	0	0	0	0	0	0	0	0	0
4310623	TGCAGTGGCGGCACGGCAAGGAGGCCGCCTTCGTCCTGTACGTAAACTTCGGAAGAATCATAGTCATAC	1U	466951683	466951751	69	1.03e-25	98.551	100	0	0	0	0	0	1	0	1	0	-	1	0	0	0	0	0	0	0	0	0	0	0	0	0	0	0	0	0	0	0	0	0	0	0	0	0	0	0	0	0	0
4312139	TGCAGGACGACCCGCCTTCCGACACGGCCGCGCGAGCCTTCACTGCGAGCTCCTGCGCTCGGCCCCTCG	1U	467266877	467266945	69	1.03e-25	98.551	100	0	0	0	0	0	1	0	1	1	-	-	0	0	0	0	0	0	0	0	0	0	0	0	0	0	0	0	0	0	0	0	0	0	0	0	0	0	0	0	0	0
62889980	TGCAGTGGACTGGACTGGACTTGACTTGGGTGGAGCGGACTGACTCGTCGTCGCCATGCATCTGCTTTC	1U	467879768	467879836	69	2.41e-27	100	100	0	0	0	0	0	1	0	1	1	-	1	0	0	0	0	0	0	0	0	0	0	0	0	0	0	0	0	0	0	0	0	0	0	0	0	0	0	0	0	0	0
4317135	TGCAGGTACGTTCGTCCGTCCATTAGATCGGCGTCACAAACGCTCCAATCATGCCAAGACGGACACATG	1U	467887337	467887405	69	2.41e-27	100	100	0	0	0	0	0	1	0	1	1	0	-	0	0	0	0	0	0	0	0	0	0	0	0	0	0	0	0	0	0	0	0	0	0	0	0	0	0	0	0	0	0
4323527	TGCAGCACTGCTTGTTTAATTTCATCTCACTTATGAATTGCATTTTTCTCATGAACTAGGCTTCGGATG	1U	468034560	468034628	69	2.41e-27	100	100	0	0	0	0	0	1	0	1	1	-	1	0	0	0	0	0	0	0	0	0	0	0	0	0	0	0	0	0	0	0	0	0	0	0	0	0	0	0	0	0	0
4263923	TGCAGTAGCAATATATTGGTACCTGTTTGTGCTGGAGCTGCACCGAGATCGGAAGAGCGGTTCAGCAGG	1U	468034563	468034519	45	1.34e-11	95.556	65.2174	0	0	0	0	0	1	0	1	1	-	0	0	0	0	0	0	0	-	0	0	0	0	0	0	0	0	0	0	0	0	0	0	0	0	0	0	0	0	0	0	0
32718297	TGCAGCGTGAAGAGGCACACCAGCACGATGCACGACAGGATCACCACCTCACCTGCTCTCTTTTTCAGA	1U	468042229	468042297	69	2.41e-27	100	100	0	0	0	0	0	1	0	1	1	1	-	0	0	0	0	0	0	0	0	0	0	0	0	0	0	0	0	0	0	0	0	0	0	0	0	0	0	0	0	0	0
62871348	TGCAGAGGTGCGCGTTTCACACCGCAGGGAGGAAAAAATTCAGATAAAGGGGACAGCGCAGGATTATCA	1U	468050303	468050371	69	2.41e-27	100	100	0	0	0	0	0	1	0	1	-	-	-	0	0	0	0	0	0	0	0	0	0	0	0	0	0	0	0	0	0	0	0	0	0	0	0	0	0	0	0	0	0
62804572	TGCAGATGAGCGGCATGACCGACCCTCCGTCGTCTGTTGCTTGGCAACGGATGGATCCCGAGGCAGAGG	1U	468211301	468211369	69	2.41e-27	100	100	0	0	0	0	0	1	0	-	1	1	1	0	0	0	0	0	0	0	0	0	0	0	0	0	0	0	0	0	0	0	0	0	0	0	0	0	0	0	0	0	0
62926713	TGCAGTGGGCGCTGGTGTCCAAGGTCAAGGTCGCCCCCGATCCGCGCGGCGAGGGAGGGTCGGCAGCCG	1U	468214620	468214554	67	2.94e-26	100	97.1014	0	0	0	0	0	1	0	1	1	-	0	0	0	0	0	-	0	0	0	0	0	0	0	0	0	0	0	0	0	0	0	0	0	0	0	0	0	0	0	0	0
62932332	TGCAGGGCACCACCGCAGGTCGCCTTTGGTCAAGGTTGGCCGCGCCGCCGCCCCTGGTCGAACACTCGG	1U	468760258	468760190	69	2.41e-27	100	100	0	0	0	0	0	1	0	0	1	-	0	0	0	0	0	0	0	0	0	0	0	0	0	0	0	0	0	0	0	0	0	0	0	0	0	0	0	0	0	0	0
62871534	TGCAGATGAATACAGTAGTTTCGAATGACAAACGACGTCGTCGTCGTCGCATCGGGCCATTGCCCAGGC	1U	468795699	468795767	69	1.03e-25	98.551	100	0	0	0	0	0	1	0	1	1	1	1	0	0	0	0	0	0	0	0	0	0	0	0	0	0	0	0	0	0	0	0	0	0	0	0	0	0	0	0	0	0
4281363	TGCAGTGTGGATCAGGCCGTGCTGCATGCAAAGCAGTGCATGCCGAGATCGGAAGAGCGGTTCAGCAGG	1U	469236860	469236816	45	2.58e-14	100	65.2174	0	0	0	0	0	1	0	1	1	1	1	0	0	0	0	0	0	0	0	0	0	0	0	0	0	0	0	0	0	0	0	0	0	0	0	0	0	0	0	0	0
4318053	TGCAGAAAGGTGTATGCGAGACGGGGCCTGCGTAAGGGACACCGCCAAGAGTGAGCAGCAAGGGAGATG	1U	469617487	469617419	69	2.41e-27	100	100	0	0	0	0	0	1	0	0	1	-	1	0	0	0	0	0	0	0	0	0	0	0	0	0	0	0	0	0	0	0	0	0	0	0	0	0	0	0	0	0	0
4283006	TGCAGTCCTCCTCACGGGACAAGCTGCGTTCGCGGTGCATTCTCGCTGCCTGCCGAGATCGGAAGAGCG	1U	469642338	469642284	55	9.62e-20	100	79.7101	0	0	0	0	0	1	0	0	1	-	1	0	0	0	0	0	0	0	0	0	0	0	0	0	0	0	0	0	0	0	0	0	0	0	0	0	0	0	0	0	0
62872635	TGCAGCCTGCTGTCCTTGACTCCCGTCCACATATAAATAGAGCAGGTGATGGGAACCAACTTTGGGAAA	1U	470174896	470174964	69	2.41e-27	100	100	0	0	0	0	0	1	0	-	1	-	1	0	0	0	0	0	0	0	0	0	0	0	0	0	0	0	0	0	0	0	0	0	0	0	0	0	0	0	0	0	0
4307273	TGCAGATAGCCCTGTAGTGGCAGTAGCAAATCGACAAGAAACTCTCAACTCCACTGCCCGAGTTAGGAA	1U	470183924	470183856	69	2.41e-27	100	100	0	0	0	0	0	1	0	1	1	0	1	0	0	0	0	0	0	0	0	0	0	0	0	0	0	0	0	0	0	0	0	0	0	0	0	0	0	0	0	0	0
62889266	TGCAGGTATTGTCGGATAGCTGCTGAAAAAATGATATTGTTTTGTCGTATATGTTACGGCCGAGATCGG	1U	471334155	471334216	62	6.48e-22	98.387	89.8551	0	0	0	0	0	1	0	1	1	-	-	0	0	0	0	0	0	0	0	0	0	0	0	0	0	0	0	0	0	0	0	0	0	0	0	0	0	0	0	0	0
62810417	TGCAGGGCGATCTTGTGCCTGTTTGGCCAAGCTTCCGAGATCGGAAGAGCGGTTCAGCAGGAATGCCGA	1U	471796277	471796243	35	6.93e-09	100	50.7246	0	0	0	0	0	1	0	1	0	0	0	0	0	0	0	0	0	0	0	0	0	0	0	0	0	0	0	0	0	0	0	0	0	0	0	0	0	0	0	0	0
4267137	TGCAGAGCCATCACCAGACATACTTACAAAGAGTGCAAAAACATGTGACACCACACCACACCTTGTTCA	1U	472686175	472686121	55	2.12e-15	94.545	79.7101	0	0	0	0	0	1	0	0	1	-	0	0	0	0	0	0	0	0	0	0	0	0	0	0	0	0	0	0	0	0	0	0	0	0	0	0	0	0	0	0	0
62878963	TGCAGATGGGCGGACACAGTGGCCTGCCTAATGGCCTACATGGCTCTGATGGTGGGGTCATCCCCTGGC	1U	472881695	472881627	69	3.83e-12	84.058	100	0	0	0	0	0	1	0	0	1	-	0	0	0	0	0	0	0	0	0	0	0	0	0	0	0	0	0	0	0	0	0	0	0	0	0	0	0	0	0	0	0
62936845	TGCAGCACGGCTGGCGTCGGCGAATGCCTTGCCACGGCGTGCAGAGCACGGACGGCGCTCTCGGTTGTG	1U	473160731	473160799	69	2.41e-27	100	100	0	0	0	0	0	1	0	0	1	-	0	0	0	-	0	0	0	0	0	0	0	0	0	0	0	0	0	0	0	0	0	0	0	0	0	0	0	0	0	0	0
62936877	TGCAGCATCGGCATGGCCCAGTCCACCAGCAGCTCCGACGCCATCCCGCGGGCCTCGTCCAGCGCGCGG	1U	473160992	473160924	69	1.03e-25	98.551	100	0	0	0	0	0	1	0	-	1	-	0	-	0	0	0	0	0	0	0	0	0	0	0	0	0	0	0	0	0	0	0	0	0	0	0	0	0	0	0	0	0
100046150	TGCAGAGTCAGAGGCTCATAACCCAGTGTAGGGCTGTAGGCACTCCACTCGATCAAGCTCTAGCTCCTG	1U	474505539	474505607	69	2.41e-27	100	100	0	0	0	0	0	1	0	0	0	0	1	0	0	0	0	0	0	0	0	0	0	0	0	0	0	0	0	0	0	0	0	0	0	0	0	0	0	0	0	0	0
62930212	TGCAGAGGGCGCCGTCGTCAAACACCACGTCGAGCTGGAGGGGCACCTTGACAACCCGTCCGAGCCACG	1U	474617169	474617237	69	2.41e-27	100	100	0	0	0	0	0	1	0	1	0	0	0	-	0	0	0	0	0	0	0	0	0	0	0	0	0	0	0	0	0	0	0	0	0	0	0	0	0	0	-	0	0
4286582	TGCAGGGCTGCCTCAGCTGAGGGTTGCAAGGGCCGCGAGGCTGAGGTGCAGCTCCTCCAACTCCAAGGA	1U	475264712	475264644	69	1.03e-25	98.551	100	0	0	0	0	0	1	0	1	0	0	1	0	0	0	0	0	0	0	0	0	0	0	0	0	0	0	0	0	0	0	0	0	0	0	0	0	0	0	0	0	0
4287430	TGCAGGCAGGCAAACCATCACCAAATCGCTGAAAGCATTCACCCGAGATCGGAAGAGCGGTTCAGCAGG	1U	475671608	475671652	45	2.58e-14	100	65.2174	0	0	0	0	0	1	0	1	1	-	-	0	0	0	0	0	0	0	0	0	0	0	0	0	0	0	0	0	0	0	0	0	0	0	0	0	0	0	0	0	0
4322025	TGCAGCAGCAGTGCAGCACACAATCGATAGCAACAGCAGGGAAACCGAGATCGGAAGAGCGGTTCAGCA	1U	475678203	475678249	47	2.12e-15	100	68.1159	0	0	0	0	0	1	0	1	1	-	-	0	0	0	0	0	0	0	0	0	0	0	0	0	0	0	0	0	0	0	0	0	0	0	0	0	0	0	0	0	0
62894721	TGCAGGTGCATGCGACGATGAGCGCCTTGAGATGATAGGCGCCGAGATCGGAAGAGCGGTTCAGCAGGA	1U	477773051	477773094	44	9.01e-14	100	63.7681	0	0	0	0	0	1	0	1	1	1	1	0	0	0	0	0	0	0	0	0	0	0	0	0	0	0	0	0	0	0	0	0	0	0	0	0	0	0	0	0	0
4323974	TGCAGCAAAGAGGAAAGAAGAGGCCGATTGCCTAGGGGCCGAGATCGGAAGAGCGGTTCAGCAGGAATG	1U	477933451	477933411	41	1.63e-10	97.561	59.4203	0	0	0	0	0	1	0	0	0	0	1	0	0	0	0	0	0	0	0	0	0	0	0	0	0	0	0	0	0	0	0	0	0	0	0	0	0	0	0	0	0
4305668	TGCAGTTCGACAAATAATTACTGTATACTAAACAAATGTATGAAAGAATAACCTAAGCTAAGTGAATTG	1U	478126104	478126036	69	2.41e-27	100	100	0	0	0	0	0	1	0	1	-	0	-	0	0	0	0	0	0	0	0	0	0	0	0	0	0	0	0	0	0	0	0	0	0	0	0	0	0	0	0	0	0
62898459	TGCAGCGGCTGCGGCGGCGGCTGGGGCAGGGCGTCGACATTGGATGTCGGGGCGGCCGTGGTGGCCGAG	1U	478444382	478444450	69	1.03e-25	98.551	100	0	0	0	0	0	1	0	-	1	1	0	0	0	0	0	0	-	0	0	0	0	0	0	0	0	0	0	0	0	0	0	0	0	0	0	0	0	0	0	0	0
62870823	TGCAGAAGGCGGAGAAGGACGATGGCGTGTCCCTGCAAAAGATTGGAGTTGGAAATTGAGCATAGAGAA	1U	478750325	478750393	69	2.41e-27	100	100	0	0	0	0	0	1	0	1	1	0	-	0	0	0	0	0	0	0	0	0	0	0	0	0	0	0	0	0	0	0	0	0	0	0	0	0	0	0	0	0	0
4274583	TGCAGACCCGCCAAAAGAGCTCGAGCTTCTGCTTCCTCTACGCCGAGATCGGAAGAGCGGTTCAGCAGG	1U	479283479	479283523	45	2.58e-14	100	65.2174	0	0	0	0	0	1	0	1	1	1	1	0	0	0	0	0	0	0	0	0	0	0	0	0	0	0	0	0	0	0	0	0	0	0	0	0	0	0	0	0	0
100570237	TGCAGTTCACGATGACCACGCCTATGTCGAGCGGCCACACGCGGGTCTTGGTCAGCAGCTCGTCGATCA	1U	479396558	479396490	69	1.03e-25	98.551	100	0	0	0	0	0	1	0	0	-	-	1	0	0	0	0	0	0	0	0	0	0	0	0	0	0	0	0	0	0	0	0	0	0	0	0	0	0	0	0	0	0
62932663	TGCAGGGAGAGGCGAGCGCACGGAGCGACTTGCGGCGACACGGAACACGGCTGACGGCGCGCGGGTACA	1U	479693179	479693247	69	2.41e-27	100	100	0	0	0	0	0	1	0	1	1	1	0	0	0	0	0	0	0	0	0	0	0	0	0	0	0	0	0	0	0	0	0	0	0	0	0	0	0	0	0	0	0
4299045	TGCAGTGCACGATCTGTGCACGACCAGCAAATCCAGCGGTCAGTGCCCTTCCAATCCTAGGCATGTCCG	1U	479816908	479816976	69	2.41e-27	100	100	0	0	0	0	0	1	0	1	1	-	-	0	0	0	0	0	0	0	0	0	0	0	0	0	0	0	0	0	0	0	0	0	0	0	0	0	0	0	0	0	0
4302746	TGCAGATCCATCGTCAGTTACCTACCAACGCCGCTTTGTAAACATTCAACGGTTCCTTGGTCTCGACGT	1U	482361862	482361794	69	2.41e-27	100	100	0	0	0	0	0	1	0	1	0	0	-	0	0	0	0	0	0	0	0	0	0	0	0	0	0	0	0	0	0	0	0	0	0	0	0	0	0	0	0	0	0
62840363	TGCAGTGCATCTCGAAGTGTATGGGCATTATCCAACAAGGAGATGGTTGAACATGTGATCATGACCACC	1U	482445149	482445081	69	2.41e-27	100	100	0	0	0	0	0	1	0	0	1	1	0	0	0	0	0	0	0	0	0	0	0	0	0	0	0	0	0	0	0	0	0	0	0	0	0	0	0	0	0	0	0
100306903	TGCAGGTGGTCCCAAAATCTCCATTTGAAAAGCGGGACCCCACAGTCAGCGTCCCATCGCCCGAACGCA	1U	482696208	482696276	69	2.41e-27	100	100	0	0	0	0	0	1	0	0	0	0	1	0	0	0	0	0	0	0	0	0	0	0	0	0	0	0	0	0	0	0	0	0	0	0	0	0	0	0	0	0	0
4298268	TGCAGTTAGTTGTTGCTGCTGCTGTCGCACACCCAAGTGAACCTGATCGACCCCAAGGAAATGACCGCG	1U	482711155	482711087	69	2.41e-27	100	100	0	0	0	0	0	1	0	1	1	1	-	0	0	0	0	0	0	0	0	0	0	0	0	0	0	0	0	0	0	0	0	0	0	0	0	0	0	0	0	0	0
100568822	TGCAGGTTTATGCCCATAAATACTCCATTCCACTGTCCATGCTCCGATGTTGCAATATTCGACCGTGTG	1U	483591771	483591703	69	1.03e-25	98.551	100	0	0	0	0	0	1	0	0	0	0	1	0	0	0	0	0	0	0	0	0	0	0	0	0	0	0	0	0	0	0	0	0	0	0	0	0	0	0	0	0	0
62884608	TGCAGTGGCGGCCATCGCGGGAGTGCTCCCTCCCTGGTCCGCTCGCCCGCTTTCACCCGAGATCGGAAG	1U	483811235	483811295	61	3.36e-19	96.721	88.4058	0	0	0	0	0	1	0	0	1	1	0	0	0	0	0	0	0	0	0	0	0	0	0	0	0	0	0	0	0	0	0	0	0	0	0	0	0	0	0	0	0
4301987	TGCAGCTGACCACACGGAGCAACGTGAGCCACGCACACCAGATTTACAACCAAGCACAAGAGAAGGAAA	1U	483831896	483831828	69	2.41e-27	100	100	0	0	0	0	0	1	0	1	1	1	-	0	0	0	0	0	0	0	0	0	0	0	0	0	0	0	0	0	0	0	0	0	0	0	0	0	0	0	0	0	0
4323071	TGCAGTTGGGGTGCTGTTGGCGCGTCGCGGCATTGGATCGGACCGAGATCGGAAGAGCGGTTCAGCAGG	1U	483998076	483998018	60	4.67e-11	88.333	86.9565	0	0	0	0	0	1	0	0	1	1	0	0	0	0	0	0	0	0	0	0	0	0	0	0	0	0	0	0	0	0	0	0	0	0	0	0	0	0	0	0	0
62850338	TGCAGGTCGCGGCTGCCTGATCACCTGCACACGCCGCTGCCTGCATTATTTAGTGAGCTTAATTAAGCC	1U	484632311	484632378	68	8.43e-27	100	98.5507	0	0	0	0	0	1	0	0	0	0	-	0	0	0	0	0	0	0	0	0	0	0	0	0	0	0	0	0	0	0	0	0	0	0	0	0	0	0	0	0	0
4313636	TGCAGCCCAGTGGCACCGAAAACTAATCAAAGGGCGTCTTCGGTAATGATATGATACACATATAGGATA	1U	484993564	484993496	69	2.41e-27	100	100	0	0	0	0	0	1	0	1	1	0	1	0	0	0	0	0	0	0	0	0	0	0	0	0	0	0	0	0	0	0	0	0	0	0	0	0	0	0	0	0	0
62918602	TGCAGCTCTGCTTTCTTACCTGGTCGTCGGCGTAGGCGGCCCAGAAGCGCGCGACGGCGCGGTCGTGGG	1U	484993752	484993684	69	1.03e-25	98.551	100	0	0	0	0	0	1	0	1	-	-	0	-	0	0	0	0	0	0	0	0	0	0	0	0	0	0	0	0	0	0	0	0	0	0	0	0	0	0	-	0	0
4291688	TGCAGTACGTACCTACTCCCCTTATTAGTACTGGTTGATTGCGCGGCAGTTCTTCCTGATCTGGCCCTG	1U	484996736	484996668	69	2.41e-27	100	100	0	0	0	0	0	1	0	1	0	0	1	0	0	0	0	0	0	0	0	0	0	0	0	0	0	0	0	0	0	0	0	0	0	0	0	0	0	0	0	0	0
4323519	TGCAGTTTTGTATGTACGATATGATCCTCCGTACCAGTGGCAGATGGGGACGCTTGTTTTTCCGAGATC	1U	485095222	485095159	64	1.25e-24	100	92.7536	0	0	0	0	0	1	0	1	0	0	-	0	0	0	0	0	0	0	0	0	0	0	0	0	0	0	0	0	0	0	0	0	0	0	0	0	0	0	0	0	0
4301609	TGCAGAAGCAGAGTCATCAGCTTCGTCTCCGTCCAGAGCGCGGCCGAGATCGGAAGAGCGGTTCAGCAG	1U	485291145	485291190	46	7.39e-15	100	66.6667	0	0	0	0	0	1	0	1	0	0	1	0	0	0	0	0	0	0	0	0	0	0	0	0	0	0	0	0	0	0	0	0	0	0	0	0	0	0	0	0	0
4312516	TGCAGAAGCAGAGTCATCAGCTTCGTCTCCGTCCAGAGCGCGGCCGGCACCTCGCCGAGATCGGAAGAG	1U	485291145	485291201	57	7.89e-21	100	82.6087	0	0	0	0	0	1	0	-	1	1	1	0	0	0	0	0	0	0	0	0	0	0	0	0	0	0	0	0	0	0	0	0	0	0	0	0	0	0	0	0	0
4280157	TGCAGTGCAGAAACAGGGGGAGGACGGAAAGAAAGAAAAAGGTTGGAGGGAGCTAGGATTGGTTCTCAC	1U	485365066	485365134	69	1.03e-25	98.551	100	0	0	0	0	0	1	0	1	1	-	-	0	0	0	0	0	0	0	0	0	0	0	0	0	0	0	0	0	0	0	0	0	0	0	0	0	0	0	0	0	0
100054602	TGCAGAGAACTCACGACGCGTTTGTTTCGATGATTTGGCTACGGTTTCCGATACCCACGCTTCCCGAAA	1U	485675402	485675340	63	9.62e-20	95.238	91.3043	0	0	0	0	0	1	0	0	0	0	0	0	0	0	0	0	0	0	0	0	0	0	0	0	0	0	0	0	0	0	0	0	0	0	0	0	0	0	0	0	0
62894323	TGCAGGATGATGGGTGAGGAGGAGGACGCCTTCGAGGCGTCGTCGTGCGCGTCCTCCGAGATCGGAAGA	1U	485781599	485781656	58	2.26e-21	100	84.058	0	0	0	0	0	1	0	1	1	-	1	0	0	0	0	0	0	0	0	0	0	0	0	0	0	0	0	0	0	0	0	0	0	0	0	0	0	0	0	0	0
4301535	TGCAGATGTGGGCGGCTCTAGCCAGAGCGAGACGCAGCCACGGTAGCAGGTGCCTCGCAGCTGAAGATG	1U	485823745	485823677	69	2.41e-27	100	100	0	0	0	0	0	1	0	1	0	0	-	0	0	0	0	0	0	0	0	0	0	0	0	0	0	0	0	0	0	0	0	0	0	1	0	0	0	0	0	0	0
62940672	TGCAGTTTGTTAATGCATGCAGCAGGGGCCGTTGGAGGCAGCCGCGTCGTGCGTATAGGAGTGTGTCGT	1U	485927845	485927912	69	7.89e-21	94.203	100	0	0	0	0	0	1	0	1	0	0	0	0	0	0	0	0	0	0	0	0	0	0	0	0	0	0	0	0	0	0	0	0	0	0	0	0	0	0	0	0	0
100685123	TGCAGTTTGTTAGTGCATGCAGCAGGGGCCGTTGGAGGCAGCCGTGTCGTGCGTATAGGAGTGCGTCGT	1U	485927845	485927912	69	6.48e-22	95.652	100	0	0	0	0	0	1	0	1	1	-	0	0	0	0	0	0	0	0	0	0	0	-	0	0	0	0	0	0	0	0	0	0	0	0	0	0	0	0	0	0	0
62805047	TGCAGCAGGGGAGAAGGTGCACTGCACTGCACGCACATATGTGTTTCTTCCAGTCATTCATTCATCTGC	1U	486604336	486604268	69	2.41e-27	100	100	0	0	0	0	0	1	0	1	1	-	1	0	0	0	0	0	0	0	0	0	0	0	0	0	0	0	0	0	0	0	0	0	0	0	0	0	0	0	0	0	0
100223657	TGCAGGCCAGCCTGGACGTTCAAGGATCAAGGTGTGAGAAGAATCGCTATGCTCTGCGTCTACGAACGC	1U	488086530	488086598	69	1.03e-25	98.551	100	0	0	0	0	0	1	0	0	0	0	1	0	0	0	0	0	0	0	0	0	0	0	0	0	0	0	0	0	0	0	0	0	0	0	0	0	0	0	0	0	0
62926294	TGCAGGCCCCGTTCCTGGTGGAGACGAACATGGTGTCGAGCGCGGTGAAGGCCAGCTTAAACTCGCACT	1U	488281697	488281629	69	1.03e-25	98.551	100	0	0	0	0	0	1	0	1	1	-	0	0	0	0	0	0	-	0	0	0	0	0	0	0	0	0	0	0	0	0	0	0	0	-	0	0	0	0	0	0	0
4314725	TGCAGAAACTTGACAGAATAAATGCAAATATCTTCTATATTTATTCCACTAAGACCACCGAGATCGGAA	1U	488361796	488361739	58	6.07e-16	93.103	84.058	0	0	0	0	0	1	0	-	0	0	0	0	0	0	0	0	0	0	0	0	0	0	0	0	0	0	0	0	0	0	0	0	0	0	0	0	0	0	0	0	0
4274246	TGCAGCATGCATCCATCCTCGTTTAGCCTGGACTGCCATGCATGCAATGCACTGCTGTGACCTCTCACA	1U	488362280	488362348	69	2.41e-27	100	100	0	0	0	0	0	1	0	1	-	-	1	0	0	0	0	0	0	0	0	0	0	0	0	0	0	0	0	0	0	0	0	0	0	0	0	0	0	0	0	0	0
100373816	TGCAGAAAACAGGGCGCCTGGTTAGATCACTGCTAGTACTACATGGATACCGAGATCGGAAGAGCGGTT	1U	488571280	488571331	52	4.09e-18	100	75.3623	0	0	0	0	0	1	0	0	0	0	1	0	0	0	0	0	0	0	0	0	0	0	0	0	0	0	0	0	0	0	0	0	0	0	0	0	0	0	0	0	0
62888355	TGCAGGAAATGCCTTCAAATCAAACAAAAGCATAGAGGCGGGAACTTACACCTTGTTTGGTGCACTTGT	1U	489138113	489138181	69	2.41e-27	100	100	0	0	0	0	0	1	0	-	0	0	1	0	0	0	0	0	0	0	0	0	0	0	0	0	0	0	0	0	0	0	0	0	0	0	0	0	0	0	0	0	0
4276064	TGCAGCAATGTTCTCATTTTTCCGATCTGTTTGGTTGATAGACTACATGTGATTTCCGAGATCGGAAGA	1U	489138116	489138059	58	2.26e-21	100	84.058	0	0	0	0	0	1	0	1	0	0	1	0	0	0	0	0	0	0	0	0	0	0	0	0	0	0	0	0	0	0	0	0	0	0	0	0	0	0	0	0	0
62926317	TGCAGGCGCGATGTAAGCCCCCGCCTTTTCCCCTCTTTCTCACGCGCGGTTTCGTCCCCGTAGCCATCG	1U	489367997	489368065	69	2.41e-27	100	100	0	0	0	0	0	1	0	0	0	0	0	0	0	0	0	0	0	0	0	0	0	0	0	0	0	0	0	0	0	0	0	0	0	0	0	0	0	0	0	0	0
4284874	TGCAGATCATCGTCCCCTCGCCGCCACCGCAATCTCTGCGGCGCCGCGCTCCTAATCCCCACCCACCCG	1U	489434926	489435000	75	1.86e-22	92	108.696	0	0	0	0	0	1	0	1	1	-	0	0	0	0	0	0	0	0	0	0	0	0	0	0	0	0	0	0	0	0	0	0	0	0	0	0	0	0	0	0	0
4264734	TGCAGCAAAAGGCCATTTCCATCAAAAGCAGTTCAGTTCAATCACAGGCAGCCTCTGGATCGCTGCCAA	1U	489445474	489445542	69	2.41e-27	100	100	0	0	0	0	0	1	0	0	-	-	-	0	0	0	0	0	0	0	0	0	0	0	0	0	0	0	0	0	0	0	0	0	0	0	0	0	0	0	0	0	0
4306000	TGCAGATCCATTCCATAGATCATAACCCACCATTGAAATTCTTTAGGTGCTTGAAAGTTGGAGGGATCA	1U	489851715	489851654	62	7.89e-21	96.774	89.8551	0	0	0	0	0	1	0	1	0	0	0	0	0	0	0	0	0	0	0	0	0	0	0	0	0	0	0	0	0	0	0	0	0	0	0	0	0	0	0	0	0
4283515	TGCAGTGCACCAGCAAGCGGACAAAGCTGTGAGCTCACCCAGGACCCGAGATCGGAAGAGCGGTTCAGC	1U	491189149	491189194	46	3.14e-13	97.826	66.6667	0	0	0	0	0	1	0	0	1	0	0	0	0	0	0	0	0	0	0	0	0	0	0	0	0	0	0	0	0	0	0	0	0	0	0	0	0	0	0	0	0
62859116	TGCAGCGGCCGCCCACCCACACAGCATCCATCTTGCTTGTACCACTTGCCGAGGGATGGATCTCTCACT	1U	491756685	491756753	69	3.36e-19	91.304	100	0	0	0	0	0	1	0	0	1	-	0	0	0	0	0	0	0	0	0	0	0	0	0	0	0	0	0	0	0	0	0	0	0	0	0	0	0	0	0	0	0
[truncated: 62 more columns]

## Sheet: 2U
									Wheat lines					Ae. umbellulata	Ae. comosa	Ae. biuncialis		Mv9kr1 x Ae.biuncialis amphiploid	Wheat x Ae. umbellulata addition lines							Wheat x Ae. geniculata addition lines							Mv9kr1 x MvGB382 BC3
CloneID	AlleleSequence	Chrom_Umbellulata	star	end	alignment length	e-value	% identity	%	Mv9kr1	Chinese Spring	Hombar#1	Hombar#2	Menrot	Ae.umbellulata	Ae.comosa	MvGB382	MvGB642	Ae.biuncialis_MvGB642_amphiploid	CS_Umb1U	CS_Umb2U	Mv9kr1_Biu3U	CS_Umb4U	CS_Umb5U	CS_Umb6U	CS_Umb7U	CS_Gen1M	CS_Gen2M	CS_Gen3M	CS_Gen4M	CS_Gen5M	CS_Gen6M	CS_Gen7M	201345_BC3	201347_BC3	201349_BC3	201351_BC3	201353_BC3	201354_BC3	201357_BC3	201358_BC3	201359_BC3	201360_BC3	201362_BC3	201366_BC3	201368_BC3	201370_BC3	201373_BC3	201375_BC3	201376_BC3
4267135	TGCAGTAGTTGGAATTCAACCCGCAGTCCGTATATTCCTTACTTTATACTGCCTCTTATCCATTTCCAG	2U	1156698	1156630	69	2.41e-27	100	100	0	0	0	0	0	1	0	-	1	-	0	-	0	0	-	0	0	0	0	0	0	0	0	0	0	0	0	0	0	0	0	0	0	0	0	0	0	0	-	0	0
4267329	TGCAGGACGCCGAAAACTTCCCGGACAGGACCGTCGACTGCCAGGGCTGCTGCCCCGAGATCGGAAGAG	2U	1163151	1163095	57	7.89e-21	100	82.6087	0	0	0	0	0	1	0	-	1	1	0	-	0	0	0	0	0	0	0	0	0	0	0	0	0	0	0	0	0	0	0	0	0	0	0	0	0	0	1	0	0
62912473	TGCAGATCGGGTTCAGATTTAGGCCGAAATAGCACTCGCTCGAGGCGTACATAGTGCACGCCAGAGGCA	2U	2646216	2646284	69	2.41e-27	100	100	0	0	0	0	0	1	0	1	-	0	-	0	0	0	0	0	0	0	0	0	0	0	0	0	0	0	0	0	0	0	0	0	0	0	0	0	0	0	0	0	0
4264481	TGCAGTACGAGATCGGCTACTGCCAGCAGTGCCCAGACCGAGATCGGAAGAGCGGTTCAGCAGGAATGC	2U	6341121	6341160	40	5.68e-10	97.5	57.971	0	0	0	0	0	1	0	1	-	-	0	-	0	0	0	0	0	0	0	0	0	0	0	0	0	0	0	0	0	0	0	0	0	0	0	0	0	0	1	0	0
4271527	TGCAGCCCGATGATGTCCGCGCCTGTCTCCCGCAGCACCTCCTCCACGCTCCGCCGCCGAGATCGGAAG	2U	8545584	8545526	59	6.48e-22	100	85.5072	0	0	0	0	0	1	0	1	1	-	0	-	0	0	0	0	0	0	0	0	0	0	0	0	0	0	0	0	0	0	0	0	0	0	0	0	0	0	1	0	0
4288135	TGCAGCAATCGCATACAGTTCCCAATCGAACAGTGACACTCGAGCATCGCAACAAGGCCATGCCGAAGA	2U	8895705	8895773	69	2.41e-27	100	100	0	0	0	0	0	1	0	1	1	-	0	-	0	0	0	0	0	0	0	0	0	0	0	0	0	0	0	0	0	0	0	0	0	0	0	0	0	0	1	0	0
62932192	TGCAGGACGACCATCCTACTCGCCGTCGTTTTGGCCGCATTGATCCTGCCATCCTTAGCTTGTCGGAAG	2U	9280049	9280117	69	1.03e-25	98.551	100	0	0	0	0	0	1	0	1	1	-	0	0	0	0	0	0	0	0	0	0	0	0	0	0	0	0	0	0	0	0	0	0	0	0	0	0	0	0	0	0	0
62887078	TGCAGCAGGATGATGCCGGCGAGGCGGACGGGGTTATTAGAGGAAGCGGCGGAGGACGAGGTCCACCGA	2U	9492141	9492208	68	8.43e-27	100	98.5507	0	0	0	0	0	1	0	0	1	1	0	-	0	0	0	0	0	0	0	0	0	0	0	0	0	0	0	0	0	0	0	0	0	0	0	0	0	0	0	0	0
62889845	TGCAGTGACGTGTCGCTGGGGGCAACTGCGTACTCCACTCCACCCGCCTCATTTCGGCTCCCCAATATG	2U	9493009	9493077	69	2.41e-27	100	100	0	0	0	0	0	1	0	0	1	-	0	1	0	0	0	0	0	0	0	0	0	0	0	0	0	0	0	0	0	0	0	0	0	0	0	0	0	0	0	0	0
4309893	TGCAGCTCGGTATCAACGTATCCATGCTTGTCGGTGCAGGCCTCATGTCCATGCTCGCCAAATGGGCCT	2U	9498394	9498326	69	1.03e-25	98.551	100	0	0	0	0	0	1	0	1	-	-	0	1	0	0	0	0	0	0	0	0	0	0	0	0	0	0	0	0	0	0	0	0	0	0	0	0	0	0	-	0	0
62892345	TGCAGCGCGGAGGGAATCTCGGCAGCTGCGCGCGATCAGGGCCTGGGCTAGTCCGCGGTTCCTGGGTCG	2U	9842728	9842660	69	1.03e-25	98.551	100	0	0	0	0	0	1	0	1	0	0	0	-	0	0	0	0	0	0	0	0	0	0	0	0	0	0	0	0	0	0	0	0	0	0	0	0	0	0	-	0	0
62846835	TGCAGAGGCTGGGGACGCTGGCGGCGCCCTCGGGGAGGAGCTGCTGCTGCTGCTGCTGCTCCTGCTCCT	2U	9887116	9887048	69	2.41e-27	100	100	0	0	0	0	0	1	0	1	1	1	0	-	0	0	0	0	0	0	0	0	0	0	0	0	0	0	0	0	0	0	0	0	0	0	0	0	0	0	1	0	0
62918020	TGCAGCAGCTGCACAGCTCAAGGATGGAGACGCGGAGCCCGCTTCGGATGCGTCGCACGCGGCCAGTGC	2U	9887374	9887442	69	2.41e-27	100	100	0	0	0	0	0	1	0	1	1	-	-	0	0	0	0	0	0	0	0	0	0	0	0	0	0	0	0	0	0	0	0	0	0	0	0	0	0	0	0	0	0
62804360	TGCAGAGGCAGAGCCGACGCCTCCGCCATTGTGGTGGATGGATAGAAAGTAATGGTTTTGATCTCGGGC	2U	11336748	11336680	69	2.41e-27	100	100	0	0	0	0	0	1	0	0	1	-	0	-	0	0	0	0	0	0	0	0	0	0	0	0	0	0	0	0	0	0	0	0	0	0	0	0	0	0	0	0	0
100187151	TGCAGAGAAACCATAATGCAGTGTTATTGCACATTAGCATATCCTGACCCACATCACACACAGTATTTG	2U	12507141	12507075	67	3.36e-19	92.537	97.1014	0	0	0	0	0	1	0	0	0	0	0	0	0	0	0	0	0	0	0	0	0	0	0	0	0	0	0	0	0	0	0	0	0	0	0	0	0	0	0	0	0
62923913	TGCAGCTCTCTCGGACACTCGGATGCCTGCGCCGTGTGGTCGTGCTGCCGCCCACGCCGCAACCGTGGT	2U	12881786	12881854	69	1.03e-25	98.551	100	0	0	0	0	0	1	0	1	0	0	0	0	0	0	-	0	0	0	0	0	0	0	0	0	0	0	0	0	0	0	0	0	0	0	0	0	0	0	0	0	0
62888843	TGCAGGCGGCAGTGGCAAAACGACGGTGGTCGTGGGCGTGCTGCTCGTCTGCGCGTTCCTCCACGCGGG	2U	13039193	13039261	69	2.41e-27	100	100	0	0	0	0	0	1	0	1	1	-	0	1	0	0	0	0	0	0	0	0	0	0	0	0	0	0	0	0	0	0	0	0	0	0	0	0	0	0	-	0	0
62871045	TGCAGACGAGAAGCGGCTGAGGCGAAGAGGAATCGACCATGGCGACCCGTAAGCTCCCCATCCCTTTTT	2U	13042424	13042356	69	2.41e-27	100	100	0	0	0	0	0	1	0	1	1	1	0	-	0	0	0	0	0	0	0	0	0	0	0	0	0	0	0	0	0	0	0	0	0	0	0	0	0	0	1	0	0
62886145	TGCAGACGGAGAAGGGGTCGGGCTCGGTGGACTAGCAGTAGGTGCGGCCATGCTTGGTGGGCTAGCAGC	2U	13282809	13282880	72	5.32e-23	94.444	104.348	0	0	0	0	0	1	0	1	0	0	0	0	0	0	0	0	0	0	0	0	0	0	0	0	0	0	0	0	0	0	0	0	0	0	0	0	0	0	1	0	0
62880819	TGCAGCAGCCTGGTGAGGCCTGGGTTCATGTCGGAGGGGTTCGGCGGCAGCCGAGATCGGAAGAGCGGT	2U	13291279	13291331	53	1.17e-18	100	76.8116	0	0	0	0	0	1	0	1	0	0	0	1	0	0	0	0	0	0	0	0	0	0	0	0	0	0	0	0	0	0	0	0	0	0	0	0	0	0	-	0	0
4275076	TGCAGAGCAAGTGCCCCGTCAGCCCCAACTTCACCAACGACCCCACGGTCGTGCAGGACATCGTGACCC	2U	13291282	13291214	69	2.41e-27	100	100	0	0	0	0	0	1	0	1	0	0	0	-	0	0	0	0	0	0	0	0	0	0	0	0	0	0	0	0	0	0	0	0	0	0	0	0	0	0	-	0	0
4297928	TGCAGCTTAGCTACTTGGAAAGCGAAGTATGTCACCGTAGAGGGGGATCCATTGGCGGAACTGGGGCTG	2U	15676967	15676899	69	2.41e-27	100	100	0	0	0	0	0	1	0	1	1	-	0	-	0	0	0	0	0	0	0	0	0	0	0	0	0	0	0	0	0	0	0	0	0	0	0	0	0	0	-	0	0
4296926	TGCAGGGGTCAGAGGCTGAAATTAAACTGCAAGCATGCGTGCATGTTCTGGTGTCTGCCGAGATCGGAA	2U	16294900	16294959	60	1.86e-22	100	86.9565	0	0	0	0	0	1	0	0	0	0	0	1	0	0	0	0	0	0	0	0	0	0	0	0	0	0	0	0	0	0	0	0	0	0	0	0	0	0	0	0	0
62871969	TGCAGCACTTGTGTTGGTTGGGTCGGGTGTGAAAGATCAAGACTTCGTGGGTTCTTCTAACCTGGAGCA	2U	16663198	16663266	69	2.41e-27	100	100	0	0	0	0	0	1	0	1	0	0	0	-	0	0	0	0	0	0	0	0	0	0	0	0	0	0	0	0	0	0	0	0	0	0	0	0	0	0	0	0	0
62860273	TGCAGTGCTTCAACGGATCAAGATTCTGCTGGAATTCTAGGAGCTGCACGGCGTACGCTGGCCTTCGTA	2U	17277303	17277235	69	2.41e-27	100	100	0	0	0	0	0	1	0	0	1	0	0	1	0	0	0	0	0	0	0	0	0	0	0	0	0	0	0	0	0	0	0	0	0	0	0	0	0	0	0	0	0
62910645	TGCAGCTTTAACAGTTAAACTCAACTTATCGGCCATGGCTTCTCCCGAGATCGGAAGAGCGGTTCAGCA	2U	17278761	17278826	66	2.26e-21	95.455	95.6522	0	0	0	0	0	1	0	1	1	1	0	0	0	0	0	0	-	0	0	0	0	0	0	0	0	0	0	0	0	0	0	0	0	0	0	0	0	0	0	0	0
62924599	TGCAGGACGCGTGGTTCATGCATGCAGGTGGAGGCGCTCGGGTCTTGGCCAGCTACCCCCGAGATCGGA	2U	17400556	17400518	39	4.67e-11	100	56.5217	0	0	0	0	0	1	0	1	1	1	0	0	-	0	0	0	0	0	0	0	0	0	0	0	0	0	0	0	0	0	0	0	0	0	0	0	0	0	0	0	0
62848209	TGCAGCCTGTGGTTTACAAGGTGAGATGGCCAATCGACCGCGCGCCAAAGATCAAATGGCCGATTATTG	2U	17458533	17458465	69	2.41e-27	100	100	0	0	0	0	0	1	0	1	1	-	0	-	0	0	0	0	0	0	0	0	0	0	0	0	0	0	0	0	0	0	0	0	0	0	0	0	0	0	-	0	0
4276600	TGCAGAATGTTCAGTTAGTTTTGGTGTTTTTGTTTGCCAAGCAATGTGCTCATGTCTCTGCTGAAATTT	2U	17518309	17518377	69	1.03e-25	98.551	100	0	0	0	0	0	1	0	1	1	1	0	1	0	0	0	0	0	0	0	0	0	0	0	0	0	0	0	0	0	0	0	0	0	0	0	0	0	0	0	0	0
4279790	TGCAGTCTTCTGGTCAACATCCTCCTAGCACTGTCCGAGCGTCCGAGATCGGAAGAGCGGTTCAGCAGG	2U	17817024	17816980	45	2.58e-14	100	65.2174	0	0	0	0	0	1	0	1	1	-	0	1	0	0	0	0	0	0	0	0	0	0	0	0	0	0	0	0	0	0	0	0	0	0	0	0	0	0	1	0	0
62922884	TGCAGCTTGCGAGGAGTGCGCGGCAGGTGCTCGACGAAATGTCCCGGCAGCATAGCCCGATAGGTGCTC	2U	18563234	18563302	69	2.41e-27	100	100	0	0	0	0	0	1	0	0	1	-	0	0	0	0	0	0	-	0	0	0	0	0	0	0	0	0	0	0	0	0	0	0	0	0	0	0	0	0	0	0	0
4304668	TGCAGGGAAGCACGCGCGCAGCTTCCCTCGCGCGCCACCATGCAATGCAAAGGGAGCTTCCTCCCTCGA	2U	18649974	18649906	69	2.41e-27	100	100	0	0	0	0	0	1	0	1	1	-	0	-	0	0	0	0	0	0	0	0	0	0	0	0	0	0	0	0	0	0	0	0	0	0	0	0	0	0	-	0	0
4263240	TGCAGAAAACCTTTCGTGGTGCCTCGTCAGTGCAGTTTCAGACTTCCGAGATCGGAAGAGCGGTTCAGC	2U	19065594	19065641	48	2.58e-14	97.917	69.5652	0	0	0	0	0	1	0	0	1	1	0	-	0	0	0	0	0	0	0	0	0	0	0	0	0	0	0	0	0	0	0	0	0	0	0	0	0	0	0	0	0
62900137	TGCAGTATGCTTGTGGGTGTGAAGCAGTGCGCTCGGTTGCTGCTCCCCCGTGTAGCTCGCTTGCCGCCC	2U	19238913	19238981	69	1.03e-25	98.551	100	0	0	0	0	0	1	0	1	0	0	0	0	0	0	0	-	0	0	0	0	0	0	0	0	0	0	0	0	0	0	0	0	0	0	0	0	0	0	0	0	0
62891426	TGCAGCGAGCGAGCGTTGCTTGTCCTCACCTTCCTACCTCACCCCGCTCCCTCCAGCGCACCACAGGCT	2U	19245322	19245390	69	1.03e-25	98.551	100	0	0	0	0	0	1	0	0	0	0	0	-	0	0	0	0	0	0	0	0	0	0	0	0	0	0	0	0	0	0	0	0	0	0	0	0	0	0	0	0	0
62914212	TGCAGGGGTGGCGGCGGCTAGTGGTGGGGACGGAACGCGAGGGCGAGGAAGGGGCCGACGCCGAGATCG	2U	19245325	19245258	68	8.43e-27	100	98.5507	0	0	0	0	0	1	0	1	1	1	0	0	0	0	0	-	0	0	0	0	0	0	0	0	0	0	0	0	0	0	0	0	0	0	0	0	0	0	0	0	0
62863355	TGCAGGCTTGGGCGGGCGGGGACAAGGAGTCTAGCTAGCCACCGAGATCGGAAGAGCGGTTCAGCAGGA	2U	19245514	19245471	44	3.83e-12	97.727	63.7681	0	0	0	0	0	1	0	1	1	-	0	-	0	0	0	0	0	0	0	0	0	0	0	0	0	0	0	0	0	0	0	0	0	0	0	0	0	0	-	0	0
62807702	TGCAGTGCTCAGAACAAGTACGTACTGGCATGTTGGCGGTATTGATGATGGTTACAGCTAAAAAATCCG	2U	19301317	19301249	69	2.41e-27	100	100	0	0	0	0	0	1	0	-	1	0	0	1	0	0	0	0	0	0	0	0	0	0	0	0	0	0	0	0	0	0	0	0	0	0	0	0	0	0	-	0	0
62805663	TGCAGCGGAGCGGAAAAGGTTCCAATTGCCTCGTCGCCGAGCACTACAGAGCACCTGGCGTCAGGTAGC	2U	19517795	19517727	69	2.41e-27	100	100	0	0	0	0	0	1	0	-	1	-	0	1	0	0	0	0	0	0	0	0	0	0	0	0	0	0	0	0	0	0	0	0	0	0	0	0	0	0	0	0	0
100596662	TGCAGTTGTCGCAAAGGAGGGGGAGTCCGTGAGAGAGCGTGCGGTGGAGCTCGGCCGAGATCGGAAGAG	2U	19712044	19712100	57	7.89e-21	100	82.6087	0	0	0	0	0	1	0	0	0	0	0	-	0	0	0	0	0	0	0	0	0	0	0	0	0	0	0	0	0	0	0	0	0	0	0	0	0	0	0	0	0
62873288	TGCAGCTCTACCACTACTAATCGCAGGAGTCAAATCCATCCGCCGTCGCGGCGGGTCGCTGGAGGGCTG	2U	20165705	20165637	69	1.03e-25	98.551	100	0	0	0	0	0	1	0	-	1	-	0	1	0	0	0	0	0	0	0	0	0	0	0	0	0	0	0	0	0	0	0	0	0	0	0	0	0	0	0	0	0
4279680	TGCAGGACCCCGCCAAGGAGGCGATCGGACCGTGCACGGCGGTCCCGTCTCTACACTTGGCAGCCGAGA	2U	20569627	20569692	66	1.03e-25	100	95.6522	0	0	0	0	0	1	0	1	1	-	0	-	0	0	0	0	0	0	0	0	0	0	0	0	0	0	0	0	0	0	0	0	0	0	0	0	0	0	1	0	0
4300790	TGCAGCACGAAAAGGCGTCCTCCATACCGAAGTGCTGCAAGCTGGGACGGCTGCTCCGAGATCGGAAGA	2U	20708785	20708728	58	2.26e-21	100	84.058	0	0	0	0	0	1	0	1	1	-	0	-	0	0	0	0	0	0	0	0	0	0	0	0	0	0	0	0	0	0	0	0	0	0	0	0	0	0	-	0	0
62899001	TGCAGGTAGAATGATTTCAGAACACACGCCAATGCGTCGCTCATTGCGTCAAGCAGAAATGGCGACAAT	2U	20964152	20964084	69	2.41e-27	100	100	0	0	0	0	0	1	0	1	1	-	-	0	0	0	0	0	0	0	0	0	0	0	0	0	0	0	0	0	0	0	0	0	0	0	0	0	0	0	0	0	0
4281215	TGCAGACGCTATGCGCGATGAGCCAAGTGTCCCAGGACATCATCGTGGGGGACGGCGAGTTCGTCGTGG	2U	21173068	21173136	69	1.03e-25	98.551	100	0	0	0	0	0	1	0	-	1	-	0	-	0	0	0	0	0	0	0	0	0	0	0	0	0	0	0	0	0	0	0	0	0	0	0	0	0	0	1	0	0
62907472	TGCAGGCACGCAGGCAGGCAGGAGAGGAGAGAGGAGGTAGCTAGCTAGCGTGGGGTGCGGGTGCTTGGC	2U	21173071	21173003	69	1.03e-25	98.551	100	0	0	0	0	0	1	0	1	0	0	0	0	0	0	-	0	0	0	0	0	0	0	0	0	0	0	0	0	0	0	0	0	0	0	0	0	0	0	0	0	0
4280328	TGCAGCCGATGCGCCTCCACGCCATGTGAACGCCAGGTCAAGGTGCTGTGTCCCTTCCTTCACCCCCGA	2U	21392844	21392911	68	8.43e-27	100	98.5507	0	0	0	0	0	1	0	1	1	1	0	-	0	0	0	0	0	0	0	0	0	0	0	0	0	0	0	0	0	0	0	0	0	0	0	0	0	0	-	0	0
4278117	TGCAGTGAGCCACAAATTTGCTTTCCAAAAGGCCTTCCACCGCCGAGATCGGAAGAGCGGTTCAGCAGG	2U	21397379	21397335	45	2.58e-14	100	65.2174	0	0	0	0	0	1	0	0	0	0	0	-	0	0	0	0	0	0	0	0	0	0	0	0	0	0	0	0	0	0	0	0	0	0	0	0	0	0	0	0	0
62859434	TGCAGGATCGGCGGCTTTGTAATGTCTGCCTCTCACGAATTATGCTTTCTTTTCCGTCCCATTGTATTT	2U	22980361	22980293	69	2.41e-27	100	100	0	0	0	0	0	1	0	1	1	-	0	-	0	0	0	0	0	0	0	0	0	0	0	0	0	0	0	0	0	0	0	0	0	0	0	0	0	0	-	0	0
4272849	TGCAGAAACAACACTCGTTATGAATTGTTATATAGTATTTGACGTGAGATTTATAGTGATTCCGAGATC	2U	22980727	22980664	64	1.25e-24	100	92.7536	0	0	0	0	0	1	0	1	1	-	0	-	0	0	0	0	0	0	0	0	0	0	0	0	0	0	0	0	0	0	0	0	0	0	0	0	0	0	-	0	0
62862003	TGCAGCAGCAGGCGAGCAAACAAACAAGAAGCTCACCGTACGGCTGCGGCCGAGATCGGAAGAGCGGTT	2U	23542154	23542205	52	4.09e-18	100	75.3623	0	0	0	0	0	1	0	1	-	1	0	1	0	0	0	0	0	0	0	0	0	0	0	0	0	0	0	0	0	0	0	0	0	0	0	0	0	0	1	0	0
62847554	TGCAGCAGCAGGCGAGCAAACAAACAAGAAGCTCACCGTACGGCTGCGGCCGGCCGCCACCACACACAG	2U	23542154	23542213	60	7.89e-21	98.333	86.9565	0	0	0	0	0	1	0	0	1	-	0	0	0	0	0	0	0	0	0	0	0	0	0	0	0	0	0	0	0	0	0	0	0	0	0	0	0	0	0	0	0
62935003	TGCAGCGAATTGTCAAGCTGACGCACAGGCGCGTCTCCAGCTGGGCCGAGATCGGAAGAGCGGTTCAGC	2U	23546862	23546815	48	6.07e-16	100	69.5652	0	0	0	0	0	1	0	1	0	0	0	0	0	0	0	0	0	0	0	0	0	0	0	0	0	0	0	0	0	0	0	0	0	0	0	0	0	0	0	0	0
4305007	TGCAGGAAGGCCTCCCTGGTCCCTATGGACCTCGCCACCTCGGCGGTGCTGATGGCCGAGATCGGAAGA	2U	23724251	23724194	58	2.26e-21	100	84.058	0	0	0	0	0	1	0	1	1	-	0	-	0	0	0	0	0	0	0	0	0	0	0	0	0	0	0	0	0	0	0	0	0	0	0	0	0	0	-	0	0
62918946	TGCAGGCAGTGCTGCGGCAGCGCCGAGAAGCCCTCGACGCCGAGAATGGCCATGTTGCGGTAGATGAGC	2U	23882824	23882892	69	2.41e-27	100	100	0	0	0	0	0	1	0	1	-	-	0	-	0	0	0	0	0	0	0	0	0	0	0	0	0	0	0	0	0	0	0	0	0	0	0	0	0	0	-	0	0
62881966	TGCAGGCGCGCAACCCTAGGACCCCTCCCCGTCAGATCTGCATCGCGGACTGCCGCCGAGATCGGAAGA	2U	24167791	24167848	58	2.26e-21	100	84.058	0	0	0	0	0	1	0	1	1	-	0	1	0	0	0	0	0	0	0	0	0	0	0	0	0	0	0	0	0	0	0	0	0	0	0	0	0	0	-	0	0
4274578	TGCAGGGGAGTGCTCGCAAGGCAGTATGAGCATCCTTGGCCGAGACCCTGAGAGCTCTAGGTGCGCGTC	2U	24231104	24231172	69	2.41e-27	100	100	0	0	0	0	0	1	0	1	1	-	0	1	0	0	0	0	0	0	0	0	0	0	0	0	0	0	0	0	0	0	0	0	0	0	0	0	0	0	0	0	0
4279987	TGCAGGCTGTTCTGGCTCTGTGCCCTCCACCATAGTCATGGGGTTGCCCCTCTCACTCCTTCGAGCTAG	2U	24817961	24817893	69	2.41e-27	100	100	0	0	0	0	0	1	0	1	1	-	0	1	0	0	0	0	0	0	0	0	0	0	0	0	0	0	0	0	0	0	0	0	0	0	0	0	0	0	-	0	0
62842418	TGCAGACGGATGGAGGTGTGGTTTCCCTTACCTCGGCCAGCGTCGGGACCTTGCCTTCCGCCGCCATGG	2U	25933021	25932953	69	2.41e-27	100	100	0	0	0	0	0	1	0	0	0	0	0	-	0	0	0	0	0	0	0	0	0	0	0	0	0	0	0	0	0	0	0	0	0	0	0	0	0	0	0	0	0
4320966	TGCAGCAATCAACCCCCCAAAAACATCAGCACAAACACTAACCATGTCGGATCCAGTCTCGGAACAGGG	2U	26421905	26421973	69	2.41e-27	100	100	0	0	0	0	0	1	0	1	0	0	0	-	0	0	0	0	0	0	0	0	0	0	0	0	0	0	0	0	0	0	0	0	0	0	0	0	0	0	-	0	0
4303914	TGCAGAAGTAGCCTCGTCCAATAGGCGAGTCGACGCACAAGCTGTCGTTGCTGACGCACGGATAGGACT	2U	26724595	26724527	69	2.41e-27	100	100	0	0	0	0	0	1	0	1	1	-	0	-	0	0	0	0	0	0	0	0	0	0	0	0	0	0	0	0	0	0	0	0	0	0	0	0	0	0	-	0	0
4295401	TGCAGGTCGAGTCGACCTGGCTGAATCATGAGGAGGAGGAGGAGGAGCCGAGATCGGAAGAGCGGTTCA	2U	27019722	27019673	50	4.98e-17	100	72.4638	0	0	0	0	0	1	0	1	0	0	0	1	0	0	0	0	0	0	0	0	0	0	0	0	0	0	0	0	0	0	0	0	0	0	0	0	0	0	1	0	0
62872362	TGCAGCCATGTGTACGAACGATCCTGAAGCGAGACGGCGGAGGCGACACCCAGCTGCACCCTCCGTCTT	2U	27019934	27020002	69	1.25e-24	97.101	100	0	0	0	0	0	1	0	1	-	0	0	0	0	0	0	0	0	0	0	0	0	0	0	0	0	0	0	0	0	0	0	0	0	0	0	0	0	0	-	0	0
32774736	TGCAGCGGGCGGCGAGGACGAGGCGGGGTTGCCCCCGCTCGAGCTCCGAGCCATCGACGACCCGAGATC	2U	27046692	27046629	64	5.32e-23	98.438	92.7536	0	0	0	0	0	1	0	0	1	-	0	1	0	0	0	0	0	0	0	0	0	0	0	0	0	0	0	0	0	0	0	0	0	0	0	0	0	0	0	0	0
4296359	TGCAGCTGTAGCGGCAGAGCGAAGCCAAGTAGGAGGAGTAGCGTCTGGCGGTTCGCAATGAAGTCCTTG	2U	27158000	27158068	69	2.41e-27	100	100	0	0	0	0	0	1	0	1	0	0	0	1	0	0	0	0	0	0	0	0	0	0	0	0	0	0	0	0	0	0	0	0	0	0	0	0	0	0	-	0	0
62846965	TGCAGATATAAACGAATAAAGCCACGAGATCGTAAATGGGTGGAACGATCCAACTATAAAAGGTGGCGC	2U	27334598	27334537	62	6.48e-22	98.387	89.8551	0	0	0	0	0	1	0	-	1	1	0	0	0	0	0	0	0	0	0	0	0	0	0	0	0	0	0	0	0	0	0	0	0	0	0	0	0	0	0	0	0
4300401	TGCAGGTCCCGGCCACGGTCCGAGCAGTCGCTGGTCCGAGATCGGAAGAGCGGTTCAGCAGGAATGCCG	2U	27764904	27764867	38	1.63e-10	100	55.0725	0	0	0	0	0	1	0	1	1	1	0	1	0	0	0	0	0	0	0	0	0	0	0	0	0	0	0	0	0	0	0	0	0	0	0	0	0	0	1	0	0
62843663	TGCAGATTGCGCATTGTTGGCTTGGCCAGCGGCTCGCTCAGATTTCCTTGTGCATACACGCACCCAGTA	2U	28337327	28337395	69	2.41e-27	100	100	0	0	0	0	0	1	0	0	1	-	0	0	0	0	0	0	0	0	0	0	0	0	0	0	0	0	0	0	0	0	0	0	0	0	0	0	0	0	0	0	0
62846550	TGCAGACGGAACAACGGACGATCACGACGGCTCCAAGTGCATATGAACGGGCGATAAAAGGGGATGCTT	2U	28542089	28542021	69	2.41e-27	100	100	0	0	0	0	0	1	0	1	-	0	0	0	0	0	0	0	0	0	0	0	0	0	0	0	0	0	0	0	0	0	0	0	0	0	0	0	0	0	-	0	0
4326987	TGCAGCGGCGTTTTCCTTCGTCCGTGCCCGCGTACGCGCGGTGCAGCGGTACGTCGTCCTCTGGCTGAA	2U	30484073	30484005	69	2.41e-27	100	100	0	0	0	0	0	1	0	1	1	-	0	1	0	0	0	0	0	0	0	0	0	0	0	0	0	0	0	0	0	0	0	0	0	0	0	0	0	0	-	0	0
4303137	TGCAGCCACGAGAGACCACACGCAGCTCGTGCATTGTCACTGGAGCAAAGCGCCAGCACCGCAGATTAC	2U	30484197	30484265	69	2.41e-27	100	100	0	0	0	0	0	1	0	-	1	-	0	-	0	0	0	0	0	0	0	0	0	0	0	0	0	0	0	0	0	0	0	0	0	0	0	0	0	0	-	0	0
4304103	TGCAGGGTAGAAGACGAAGCTCGGCCAGCCAGATGGGGTCCATCCTGTGCTGCCTGCGCGGTCCCGACG	2U	31152457	31152389	69	1.03e-25	98.551	100	0	0	0	0	0	1	0	1	-	-	0	1	0	0	0	0	0	0	0	0	0	0	0	0	0	0	0	0	0	0	0	0	0	0	0	0	0	0	1	0	0
62848691	TGCAGCTAGACTGAGTAGAGTGAAGTGCAGGGCGTGCCCAGGTGCTTACCTCCCTGTCTCGCAGACGAC	2U	32793896	32793964	69	2.41e-27	100	100	0	0	0	0	0	1	0	1	1	-	0	1	0	0	0	0	0	0	0	0	0	0	0	0	0	0	0	0	0	0	0	0	0	0	0	0	0	0	0	0	0
4304019	TGCAGCCACCCGTCCCTCGTCGCCGTGTACAGCGTCCCGCCCGCCGCAGCGTCGATGTAAACGTCCTCC	2U	32794647	32794715	69	2.41e-27	100	100	0	0	0	0	0	1	0	0	1	1	-	1	0	0	0	0	0	0	0	0	0	0	0	0	0	0	0	0	0	0	0	0	0	0	0	0	0	0	0	0	0
62925404	TGCAGAGCTTCGTCGGCCTCGCCATCATCGCCTCCGTCCCCGTCTACGACGGCGCCTTCGTGCCCCTGG	2U	32794650	32794582	69	6.48e-22	94.203	100	0	0	0	0	0	1	0	1	0	0	0	0	0	0	0	0	0	0	0	0	0	0	0	0	0	0	0	0	0	0	0	0	0	0	0	0	0	0	0	0	0
62925417	TGCAGAGGATGCACCCCAACGGGACGTGGGAGCAGTGGCGGTTCGTCGGCGGCACGGGCCTGCTCGGGA	2U	32794650	32794582	69	2.41e-27	100	100	0	0	0	0	0	1	0	1	-	-	0	0	0	0	0	0	0	0	0	0	0	0	0	0	0	0	0	0	0	0	0	0	0	0	0	0	0	0	-	0	0
4323425	TGCAGCAGGGCGGGGTGCGCTTCGCGGAAATCGTACGCGCTACGTGTTGACCTGTGCGTTGCAGTGTTA	2U	32862654	32862586	69	2.41e-27	100	100	0	0	0	0	0	1	0	1	1	-	0	-	0	0	0	0	0	0	0	0	0	0	0	0	0	0	0	0	0	0	0	0	0	0	0	0	0	0	-	0	0
62811553	TGCAGCAACCCAGCCATCAACTACCAAAGGTAGTACATGGGCTGGTAAAAAGATTACTCCGAACCAAAC	2U	33145219	33145151	69	2.41e-27	100	100	0	0	0	0	0	1	0	0	1	1	0	-	0	0	0	0	0	0	0	0	0	0	0	0	0	0	0	0	0	0	0	0	0	0	0	0	0	0	0	0	0
62882516	TGCAGTCTCGGCCAACATCGAAAGGGCCTCCTCGGCTGGCCCGAGATCGGAAGAGCGGTTCAGCAGGAA	2U	33495556	33495514	43	1.34e-11	97.674	62.3188	0	0	0	0	0	1	0	1	1	1	0	1	0	0	0	0	0	0	0	0	0	0	0	0	0	0	0	0	0	0	0	0	0	0	0	0	0	0	0	0	0
62806279	TGCAGGACACGGGGAAGCACGTGAGGCGGCTGGCGGAGTTCATGGGGCGGCCGTTCTCGTCCGCCGACG	2U	36858834	36858902	69	2.41e-27	100	100	0	0	0	0	0	1	0	1	1	-	0	1	0	0	0	0	0	0	0	0	0	0	0	0	0	0	0	0	0	0	0	0	0	0	0	0	0	0	-	0	0
4325338	TGCAGCACATCAGACAGTGCGTGTAAGACGTCGATGGCTCACCGAGATCGGAAGAGCGGTTCAGCAGGA	2U	37076730	37076773	44	9.01e-14	100	63.7681	0	0	0	0	0	1	0	1	1	-	0	-	0	0	0	0	0	0	0	0	0	0	0	0	0	0	0	0	0	0	0	0	0	0	0	0	0	0	-	0	0
62893413	TGCAGCAGCAAGCACGCAAACAGAGTTGCTCGTCACGATTTTCACTCGATTATTTACCGAGATCGGAAG	2U	37975597	37975655	59	2.76e-20	98.305	85.5072	0	0	0	0	0	1	0	1	1	-	0	-	0	0	0	0	0	0	0	0	0	0	0	0	0	0	0	0	0	0	0	0	0	0	0	0	0	0	-	0	0
62870986	TGCAGACCAGCGGCGTGGCCATCTCCAGTGACATCTTGAGACGCTCTGACAGGTCGACGCTCCCCGAGG	2U	38465118	38465186	69	2.41e-27	100	100	0	0	0	0	0	1	0	1	1	1	0	1	0	0	0	0	0	0	0	0	0	0	0	0	0	0	0	0	0	0	0	0	0	0	0	0	0	0	1	0	0
4322738	TGCAGCAGTACACATACAGCAAAGAAGAATCTGATGAGTCTGATCTCAAAAGCGTTTCACTAAAAATAA	2U	38976579	38976647	69	1.03e-25	98.551	100	0	0	0	0	0	1	0	1	1	-	0	1	0	0	0	0	0	0	0	0	0	0	0	0	0	0	0	0	0	0	0	0	0	0	0	0	0	0	0	0	0
62807367	TGCAGTAGTCCAATAACAAGGTGAAAATGCAGATAGTATTGAACAGTCACACACTCATCTCTACAACCA	2U	39496227	39496159	69	2.41e-27	100	100	0	0	0	0	0	1	0	1	1	0	0	-	0	0	0	0	0	0	0	0	0	0	0	0	0	0	0	0	0	0	0	0	0	0	0	0	0	0	-	0	0
4279304	TGCAGCGCCATCGACCGCATGTACATTAGTCAAGCTGAAGAACATAAAGAACGCCGAGATCGGAAGAGC	2U	39496294	39496349	56	1.17e-18	98.214	81.1594	0	0	0	0	0	1	0	1	-	1	0	-	0	0	0	0	0	0	0	0	0	0	0	0	0	0	0	0	0	0	0	0	0	0	0	0	0	0	-	0	0
62889096	TGCAGGGCTGGAGCTCGTCGTGCTGCCGCTTGCAGCAGAGTGGGTTCGGACGGAACCATTGGGTCAGGC	2U	39640478	39640410	69	2.41e-27	100	100	0	0	0	0	0	1	0	-	1	-	0	-	0	0	0	0	0	0	0	0	0	0	0	0	0	0	0	0	0	0	0	0	0	0	0	0	0	0	1	0	0
62849638	TGCAGGCAGTAAGGTGCATGTCTTCTTCCAAGCTTTTTGTTGGAGGTATGCTCATACGAGATCACTGTT	2U	39644906	39644974	69	2.41e-27	100	100	0	0	0	0	0	1	0	1	1	0	0	1	0	0	0	0	0	0	0	0	0	0	0	0	0	0	0	0	0	0	0	0	0	0	0	0	0	0	1	0	0
62871606	TGCAGATGTCCTGTTTAATTCAGAGTGGGTTTGATAAGTAACTGATGTCTCAGCCTTGCTCAGAGCTGT	2U	40252506	40252573	68	8.43e-27	100	98.5507	0	0	0	0	0	1	0	1	1	0	0	1	0	0	0	0	0	0	0	0	0	0	0	0	0	0	0	0	0	0	0	0	0	0	0	0	0	0	0	0	0
62909911	TGCAGATGCTGAAGCGCGGGATGCGGCTGGTCATCGCCTCGCTCGGCCCCGCCGACCGAGATCGGAAGA	2U	40256100	40256057	44	9.01e-14	100	63.7681	0	0	0	0	0	1	0	1	1	1	0	-	0	0	0	0	0	0	0	0	0	0	0	0	0	0	0	0	0	0	0	0	0	0	0	0	0	0	-	0	0
62872794	TGCAGCGCCGCCTGCCGCTGCTCCGACCTGCACACGCAGAAATCTGCCACGCAGCAACACCAGCAGCCA	2U	40638226	40638294	69	1.03e-25	98.551	100	0	0	0	0	0	1	0	1	1	-	0	1	0	0	0	0	0	0	0	0	0	0	0	0	0	0	0	0	0	0	0	0	0	0	0	0	0	0	1	0	0
4290209	TGCAGGACCAGATCACGTACAAGGTTGGCAAGCACTACGCCGACTGCCCCGAGATCGGAAGAGCGGTTC	2U	43691258	43691308	51	1.43e-17	100	73.913	0	0	0	0	0	1	0	1	1	-	0	1	0	0	0	0	0	0	0	0	0	0	0	0	0	0	0	0	0	0	0	0	0	0	0	0	0	0	-	0	0
4326708	TGCAGGCGTCAGGAAACGTGCTCCACGGGACGCTACCGAGATCGGAAGAGCGGTTCAGCAGGAATGCCG	2U	45060975	45060938	38	1.63e-10	100	55.0725	0	0	0	0	0	1	0	1	1	-	0	1	0	0	0	0	0	0	0	0	0	0	0	0	0	0	0	0	0	0	0	0	0	0	0	0	0	0	-	0	0
62849716	TGCAGGCCGCGCGACGGCGTGGACGGCGACGGCGAGCGCGAGTTCCGCGCCGAGATGGAGGTGCTCGCC	2U	45062793	45062861	69	2.41e-27	100	100	0	0	0	0	0	1	0	1	1	-	0	-	0	0	0	0	0	0	0	0	0	0	0	0	0	0	0	0	0	0	0	0	0	0	0	0	0	0	-	0	0
62846772	TGCAGAGCTTCTTCACCGCCACGGCGCGGCCGTCGGGGAGCACGCCGCGGTACACCACACCGAGATCGG	2U	45062796	45062735	62	1.52e-23	100	89.8551	0	0	0	0	0	1	0	1	1	-	0	-	0	0	0	0	0	0	0	0	0	0	0	0	0	0	0	0	0	0	0	0	0	0	0	0	0	0	1	0	0
4269379	TGCAGCAAGCAAGCAAGCATCCGTCCGTTGGTCCCTCGCCGCAGAAAAGAATGGAAAATGCACAAAATT	2U	46091744	46091676	69	1.03e-25	98.551	100	0	0	0	0	0	1	0	-	1	-	0	1	0	0	0	0	0	0	0	0	0	0	0	0	0	0	0	0	0	0	0	0	0	0	0	0	0	0	-	0	0
100564453	TGCAGCGGAAGCAATGGCCATGGACGAGAGGCTCCCCCAGCCGTCGCCGCCGCCGCCGCCGCAATTCCA	2U	46148776	46148844	69	1.03e-25	98.551	100	0	0	0	0	0	1	0	0	0	0	0	1	0	0	0	0	0	0	0	0	0	0	0	0	0	0	0	0	0	0	0	0	0	0	0	0	0	0	0	0	0
62914880	TGCAGATGACCCGATCAAATCATACTTCAGTATGCTCACAGTAATCACACAAAGTAAGCTACCATTTGA	2U	46488728	46488660	69	2.41e-27	100	100	0	0	0	0	0	1	0	0	1	0	0	0	0	0	0	0	0	0	0	0	0	0	0	0	0	0	0	0	0	0	0	0	0	0	0	0	0	0	0	0	0
4277995	TGCAGACACGGCGAGGTCCTGGTACGAGGCGACGAGGAAGAGGGCCAGGAGGGCCAGGGTCACCGAGAT	2U	47269705	47269772	68	4.37e-24	97.059	98.5507	0	0	0	0	0	1	0	1	1	-	0	1	0	0	0	0	0	0	0	0	0	0	0	0	0	0	0	0	0	0	0	0	0	0	0	0	0	0	-	0	0
62922677	TGCAGCGTGGGGCGCGGGCAGACGATCAAGGGAGGCGGGCGCGGCGGCGGCGGCTCCTCGTCGAACCCT	2U	47299453	47299385	69	2.41e-27	100	100	0	0	0	0	0	1	0	1	1	-	0	0	0	0	0	-	0	0	0	0	0	0	0	0	0	0	0	0	0	0	0	0	0	0	0	0	0	0	0	0	0
4328523	TGCAGTTGATCTTGATTCCGAAGTCCGAACGACATGGTAATTCTGCCTCCATAACAAAACTGCAAGAAA	2U	47411926	47411858	69	1.03e-25	98.551	100	0	0	0	0	0	1	0	0	0	0	0	-	0	0	0	0	0	0	0	0	0	0	0	0	0	0	0	0	0	0	0	0	0	0	0	0	0	0	0	0	0
4264483	TGCAGAGCACGGAAACAAAGAAAAACACATGCAAAGACCGAGATCGGAAGAGCGGTTCAGCAGGAATGC	2U	47491887	47491926	40	1.34e-11	100	57.971	0	0	0	0	0	1	0	1	1	-	0	-	0	0	0	0	0	0	0	0	0	0	0	0	0	0	0	0	0	0	0	0	0	0	0	0	0	0	1	0	0
62925478	TGCAGATCGCGAACGACAGCGCCAGCGCCGCGCCGCCGTGCAGCACCGACATGCTGCCCCGTGGCTCGC	2U	47647184	47647252	69	2.41e-27	100	100	0	0	0	0	0	1	0	1	1	-	0	0	0	0	0	0	-	0	0	0	0	0	0	0	0	-	-	0	0	-	0	0	0	0	0	0	0	0	0	0	0
62938163	TGCAGAAGTTTATTGAGCTCTTGGTGTCCTTCGAACAATCTGGGTTTATTGCCGAGATCGGAAGAGCGG	2U	47780961	47780911	51	1.43e-17	100	73.913	0	0	0	0	0	1	0	1	0	0	0	0	0	0	-	0	0	0	0	0	0	0	0	0	0	0	0	0	0	0	0	0	0	0	0	0	0	0	0	0	0
100049922	TGCAGAAACGAACGAGGCAAATTTTAATCAGCAATTTCAAGTGGCAGTAAAAAACGTCTGTGATTAGTA	2U	48103979	48104047	69	2.41e-27	100	100	0	0	0	0	0	1	0	0	0	0	0	-	0	0	0	0	0	0	0	0	0	0	0	0	0	0	0	0	0	0	0	0	0	0	0	0	0	0	0	0	0
62863801	TGCAGTAGCGTCATAAATTTTCTCCAAAATTAGGGGTAACCGAAGCCACTGCCGAGATCGGAAGAGCGG	2U	48358116	48358169	54	3.36e-19	100	78.2609	0	0	0	0	0	1	0	1	1	1	0	-	0	0	0	0	0	0	0	0	0	0	0	0	0	0	0	0	0	0	0	0	0	0	0	0	0	0	-	0	0
62874547	TGCAGGGTGGCTCTGGCTTGGCCTTGGCCTCTATTGTTGACAAAGTACGGAAGCATGTACAGCAATCAC	2U	49207385	49207453	69	2.41e-27	100	100	0	0	0	0	0	1	0	1	1	0	0	1	0	0	0	0	0	0	0	0	0	0	0	0	0	0	0	0	0	0	0	0	0	0	0	0	0	0	0	0	0
62803803	TGCAGCGTGTGAAGGAGACCACGCAGTACTTCCATGGCGATGGCAACATGGAGGAGCCTTCTCAGCCTC	2U	49992597	49992529	69	2.41e-27	100	100	0	0	0	0	0	1	0	-	1	-	0	1	0	0	0	0	0	0	0	0	0	0	0	0	0	0	0	0	0	0	0	0	0	0	0	0	0	0	-	0	0
100643406	TGCAGCCCGCTTGAGTGATACACGACCTGACAAATCTCGAAAGGCAGAACAAGACAGATGGGTTGTGCA	2U	50482141	50482209	69	2.41e-27	100	100	0	0	0	0	0	1	0	0	0	0	0	1	0	0	0	0	0	0	0	0	0	0	0	0	0	0	0	0	0	0	0	0	0	0	0	0	0	0	0	0	0
4288410	TGCAGCGGCGCGCGCGAGAACCGCCTGCGCGCCGTGGAGGCCGAGATCGGAAGAGCGGTTCAGCAGGAA	2U	50496090	50496048	43	3.14e-13	100	62.3188	0	0	0	0	0	1	0	1	1	1	0	-	0	0	0	0	0	0	0	0	0	0	0	0	0	0	0	0	0	0	0	0	0	0	0	0	0	0	1	0	0
4266286	TGCAGTTGGTCTCATCGGAAACCAGCCAGGGACGGTTTAACACAAGAGGGAAGGTCAAAAGAATGGCCG	2U	50518577	50518645	69	2.41e-27	100	100	0	0	0	0	0	1	0	1	1	-	0	-	0	0	0	0	0	0	0	0	0	0	0	0	0	0	0	0	0	0	0	0	0	0	0	0	0	0	-	0	0
62889367	TGCAGGTGCCCGCATGCAGGATCTGCAAAGGCTGAAGAATTCCTTATGCAAGGATCGACCCTTCTTTTT	2U	50531272	50531340	69	2.41e-27	100	100	0	0	0	0	0	1	0	1	1	0	0	1	0	0	0	0	0	0	0	0	0	0	0	0	0	0	0	0	0	0	0	0	0	0	0	0	0	0	0	0	0
62899009	TGCAGGAAGGACAAGGACCCCGATCATTTCCACCAGTACGAGGTCGACGCCGCGGGCCACCTGAAGATG	2U	50686781	50686713	69	2.41e-27	100	100	0	0	0	0	0	1	0	-	-	-	0	-	0	0	0	0	0	0	0	0	0	0	0	0	0	0	0	0	0	0	0	0	0	0	0	0	0	0	-	0	0
62807869	TGCAGTTCAGCAAAACTGAACTGAGTTCAGGGAGGAAAAGAACAAGAAAACAATGTTTCTTGTGCCTGT	2U	50687802	50687734	69	2.41e-27	100	100	0	0	0	0	0	1	0	1	1	-	0	1	0	0	0	0	0	0	0	0	0	0	0	0	0	0	0	0	0	0	0	0	0	0	0	0	0	0	-	0	0
62850265	TGCAGGTAGGTGTTTGAAATCTGTACCTCGAGGTAGTGATCCACGATGGTGTACATGAGGTCGTGATCG	2U	50688746	50688678	69	1.03e-25	98.551	100	0	0	0	0	0	1	0	1	-	-	0	1	0	0	0	0	0	0	0	0	0	0	0	0	0	0	0	0	0	0	0	0	0	0	0	0	0	0	0	0	0
62873849	TGCAGGAGTCTCGTGGTGGGTCGTGTGAGGGAGAATCGCATGCCTTCACTCAAGTAAGCAGTGGGCAAG	2U	53961592	53961660	69	2.41e-27	100	100	0	0	0	0	0	1	0	-	1	-	0	1	0	0	0	0	0	0	0	0	0	0	0	0	0	0	0	0	0	0	0	0	0	0	0	0	0	0	1	0	0
4285627	TGCAGACGCACAAGCAACAGCATCCACCTCACTCCACAGCAAGTAGACGGCCCGAGATCGGAAGAGCGG	2U	54680466	54680519	54	3.36e-19	100	78.2609	0	0	0	0	0	1	0	1	1	-	0	-	0	0	0	0	0	0	0	0	0	0	0	0	0	0	0	0	0	0	0	0	0	0	0	0	0	0	-	0	0
62928793	TGCAGGCTAGAAGCAGCGGCATCTACTATAAGCAGTACACGAAAAGTGACCGGAGCCTCCTTACCGGCT	2U	54947670	54947602	69	2.41e-27	100	100	0	0	0	0	0	1	0	1	1	-	0	0	0	0	0	0	0	0	0	0	0	0	0	0	0	0	0	0	0	0	0	0	0	0	0	0	0	0	0	0	0
62911097	TGCAGGTGCTGGAGGACGGCCGGCTGACGGACGGCAAGGGCAGGACAGTGGACTTCCGAGATCGGAAGA	2U	57973228	57973275	48	6.07e-16	100	69.5652	0	0	0	0	0	1	0	1	-	1	0	0	0	0	0	-	0	0	0	0	0	0	0	0	0	0	0	0	0	0	0	0	0	0	0	0	0	0	0	0	0
62918387	TGCAGCGCGCGTCATCGAGGGCCGTACGTGGTCCTAATCTCCCTCCCTTTATTTGCAAAACCTCAGCGT	2U	57973654	57973586	69	2.41e-27	100	100	0	0	0	0	0	1	0	-	1	-	0	0	0	-	0	0	0	0	0	0	0	0	0	0	0	0	0	0	0	0	0	0	0	0	0	0	0	0	0	0	0
62846789	TGCAGAGGAGAGTTCTTTCTTGGTACGTGAAGCTCATGGCATGTTGCTTGTTTCTCTTGTCTGGCGATC	2U	57974183	57974115	69	2.41e-27	100	100	0	0	0	0	0	1	0	1	-	1	0	1	0	0	0	0	0	0	0	0	0	0	0	0	0	0	0	0	0	0	0	0	0	0	0	0	0	0	-	0	0
4265181	TGCAGTGCGAGTACAGGCACTACCTCTTCGCCTGGAGGTTTCGCACCGCCAACGCATCATCGCCCGCCG	2U	59701280	59701348	69	2.41e-27	100	100	0	0	0	0	0	1	0	-	1	1	0	-	0	0	0	0	0	0	0	0	0	0	0	0	0	0	0	0	0	0	0	0	0	0	0	0	0	0	-	0	0
62900665	TGCAGTTTTATTGACGAGATATCGGTGTATAGACTGTGTTCCTAGGGATCCAGTGATCTCGCCACACTC	2U	59881100	59881168	69	2.41e-27	100	100	0	0	0	0	0	1	0	0	0	0	0	1	0	0	0	0	0	0	0	0	0	0	0	0	0	0	0	0	0	0	0	0	0	0	0	0	0	0	0	0	0
62850057	TGCAGGGCGAGACTCTTGGGCAACTCGCCTGGAGCCAGAGTTGATTAATCACATGAATATTTGGGGCCG	2U	60127061	60127129	69	2.41e-27	100	100	0	0	0	0	0	1	0	1	1	-	0	1	0	0	0	0	0	0	0	0	0	0	0	0	0	0	0	0	0	0	0	0	0	0	0	0	0	0	1	0	0
62848747	TGCAGCTCAATCCCTAACTAGTGTGCACCTTTTCCCCCAAAGAATAGCATTCATCAGAAACGACACATA	2U	62448077	62448145	69	2.41e-27	100	100	0	0	0	0	0	1	0	-	1	-	0	1	0	0	0	0	0	0	0	0	0	0	0	0	0	0	0	0	0	0	0	0	0	0	0	0	0	0	-	0	0
62899075	TGCAGGACGGCGTCGGGGGCCTGGAGGTGCTCGGCGACGAAGGTTGTTGGGTGCCCGCAGAGCCCGTGG	2U	64103080	64103148	69	2.41e-27	100	100	0	0	0	0	0	1	0	1	0	0	0	1	0	0	0	0	0	0	0	0	0	0	0	0	0	0	0	0	0	0	0	0	0	0	0	0	0	0	0	0	0
62851584	TGCAGTTGCATTATCCACCTGTGCTTTGCTGTGACAGGGATAGTGAGCCCTATGTTCAGGCGAGGTGAC	2U	64126179	64126111	69	2.41e-27	100	100	0	0	0	0	0	1	0	1	1	-	0	1	0	0	0	0	0	0	0	0	0	0	0	0	0	0	0	0	0	0	0	0	0	0	0	0	0	0	-	0	0
4295304	TGCAGGCAGTGCATCTTGATCGGAGATTCTTGGCCACGACGCCGAGATCGGAAGAGCGGTTCAGCAGGA	2U	65030072	65030029	44	9.01e-14	100	63.7681	0	0	0	0	0	1	0	1	1	1	0	-	0	0	0	0	0	0	0	0	0	0	0	0	0	0	0	0	0	0	0	0	0	0	0	0	0	0	-	0	0
100201780	TGCAGCGAAAACCAGCGTCACCGACGCTATAGGCAGCACAATCTCCAGGACCCTCGACCGTGGATTGGG	2U	65033576	65033510	67	1.25e-24	98.507	97.1014	0	0	0	0	0	1	0	0	0	0	0	0	0	0	0	0	0	0	0	0	0	0	0	0	0	0	0	0	0	0	0	0	0	0	0	0	0	0	0	0	0
4296424	TGCAGGACTACTGCTACTACTACCAGCAGCAGCAGGAGGCCGCCGCCGCGCAGGCCAAGCCCACCAAGC	2U	65890178	65890246	69	2.41e-27	100	100	0	0	0	0	0	1	0	1	1	1	0	1	0	0	0	0	0	0	0	0	0	0	0	0	0	0	0	0	0	0	0	0	0	0	0	0	0	0	-	0	0
62804607	TGCAGATGGAGGACGGCGACGAGGTGGACTTCTTCACCGAGCTGCTGGGCGGCGGCGGGACAAGCGCGC	2U	66357150	66357082	69	2.41e-27	100	100	0	0	0	0	0	1	0	1	1	-	0	-	0	0	0	0	0	0	0	0	0	0	0	0	0	0	0	0	0	0	0	0	0	0	0	0	0	0	-	0	0
4312619	TGCAGATGATCAAGCGGCGCCCGAGGCAGAATGCGCGGCCATGCCGAGATCGGAAGAGCGGTTCAGCAG	2U	66740742	66740787	46	3.14e-13	97.826	66.6667	0	0	0	0	0	1	0	1	1	1	0	-	0	0	0	0	0	0	0	0	0	0	0	0	0	0	0	0	0	0	0	0	0	0	0	0	0	0	0	0	0
62847085	TGCAGATGATCAAGCGGCGCCCGAGGCAGAATGCGCGGCCATGCCGGCAACAGTAGCCGAGCTGCTACC	2U	66740742	66740810	69	1.03e-25	98.551	100	0	0	0	0	0	1	0	1	1	-	0	-	0	0	0	0	0	0	0	0	0	0	0	0	0	0	0	0	0	0	0	0	0	0	0	0	0	0	0	0	0
100055247	TGCAGCCGTATGCCCCCGTCCAAGACGTGACCTTGCGTGAGGCTTGGCCGAGATCGGAAGAGCGGTTCA	2U	66982332	66982381	50	4.98e-17	100	72.4638	0	0	0	0	0	1	0	0	0	0	0	-	0	0	0	0	0	0	0	0	0	0	0	0	0	0	0	0	0	0	0	0	0	0	0	0	0	0	0	0	0
4324254	TGCAGTCACGTCGTGCGCGGCGGTCGCGCCGCATCGAATCACACCGACCACGGGGAGCGCACGGCCGCC	2U	69465139	69465071	69	1.03e-25	98.551	100	0	0	0	0	0	1	0	1	1	0	0	1	0	0	0	0	0	0	0	0	0	0	0	0	0	0	0	0	0	0	0	0	0	0	0	0	0	0	-	0	0
62889284	TGCAGGTCCATGCACGAGGAGGGTCGGACCATCTTTGTGCATGTAGCTGGGGCTGGGGCTGGGTGGAGG	2U	70185157	70185089	69	2.41e-27	100	100	0	0	0	0	0	1	0	1	1	-	0	1	0	0	0	0	0	0	0	0	0	0	0	0	0	0	0	0	0	0	0	0	0	0	0	0	0	0	-	0	0
4295910	TGCAGTGAAGTGAGGTGGATAAGCTGTTGGGGCATGTGCTGCGATGCAGGTGCAAACGCCAGGTTCCGA	2U	70466682	70466615	68	8.43e-27	100	98.5507	0	0	0	0	0	1	0	1	1	-	0	-	0	0	0	0	0	0	0	0	0	0	0	0	0	0	0	0	0	0	0	0	0	0	0	0	0	0	1	0	0
62899097	TGCAGGAGAAGGAAGGCGGCCGGGAAGCTCCCAGCGGAGCAACGCCGCTAATTTTGGCTGCTTTTATCC	2U	71155869	71155801	69	2.41e-27	100	100	0	0	0	0	0	1	0	-	1	-	0	1	0	0	0	0	0	0	0	0	0	0	0	0	0	0	0	0	0	0	0	0	0	0	0	0	0	0	-	0	0
100518832	TGCAGGCTATCTCGGCGCCGTCCTCGCCCAGAACCAGTTCCAAATTCGCTCTTCCTTCGATTTGGCCGA	2U	71675248	71675181	68	3.58e-25	98.529	98.5507	0	0	0	0	0	1	0	0	0	0	0	0	0	0	0	0	0	0	0	0	0	0	0	0	0	0	0	0	0	0	0	0	0	0	0	0	0	0	0	0	0
4315837	TGCAGCTTCCCTTTTTTGTCTGTTTAGTGAATAACGTGTGTACATTTGTTCACAATATCAGATGTGCCA	2U	71908723	71908655	69	2.41e-27	100	100	0	0	0	0	0	1	0	1	1	-	0	1	0	0	0	0	0	0	0	0	0	0	0	0	0	0	0	0	0	0	0	0	0	0	0	0	0	0	-	0	0
4325565	TGCAGCAAATGAGCTGAAGAACCAATCCCTGTTGCCAGCCTGCTCCCCAACCTACGCAGCTCCACCACA	2U	71964118	71964186	69	2.41e-27	100	100	0	0	0	0	0	1	0	1	1	1	0	-	0	0	0	0	0	0	0	0	0	0	0	0	0	0	0	0	0	0	0	0	0	0	0	0	0	0	-	0	0
62806564	TGCAGGCCATGCCTTCGCTTCCGAGGTAGCAGCTCTGCCTCTCCGTTCGTAATATATGGTGGTCTCAGA	2U	72318781	72318713	69	2.41e-27	100	100	0	0	0	0	0	1	0	-	1	-	0	-	0	0	0	0	0	0	0	0	0	0	0	0	0	0	0	0	0	0	0	0	0	0	0	0	0	0	-	0	0
62848937	TGCAGCTGCATGGCTCCGCCTCCGAGCAGGAGCTGGCGGCGGTCGCCGCGGGGGAGGAAGGGGAGCGGG	2U	72579503	72579435	69	1.03e-25	98.551	100	0	0	0	0	0	1	0	1	1	-	0	-	0	0	0	0	0	0	0	0	0	0	0	0	0	0	0	0	0	0	0	0	0	0	0	0	0	0	-	0	0
4279255	TGCAGAGTTCCGCCTGAGCCGAAGCCGTCCCCGTCCACGAGCAGGAAGCTCGTCTGCCTAACCATAAAC	2U	72580153	72580085	69	1.03e-25	98.551	100	0	0	0	0	0	1	0	1	1	-	0	1	0	0	0	0	0	0	0	0	0	0	0	0	0	0	0	0	0	0	0	0	0	0	0	0	0	0	-	0	0
4304333	TGCAGCATGTCGTCGGGGCCGCCGTCAGGGTAGCTTGCTTTGCGGGAGCTGACGATGCCGCAGAATATC	2U	73120675	73120743	69	2.41e-27	100	100	0	0	0	0	0	1	0	0	1	-	0	1	0	0	0	0	0	0	0	0	0	0	0	0	0	0	0	0	0	0	0	0	0	0	0	0	0	0	-	0	0
62889259	TGCAGGTATGCCACAGACGGAAGAGACGTCCTTTCACAGATTAAGGCTGGAGATAAAATTCGCTCTGCC	2U	74475424	74475356	69	2.41e-27	100	100	0	0	0	0	0	1	0	1	1	-	0	1	0	0	0	0	0	0	0	0	0	0	0	0	0	0	0	0	0	0	0	0	0	0	0	0	0	0	1	0	0
62873081	TGCAGCTACCAGAAAGAAAACTGGTCACCAGATTCACGACGATTTGTTTTGGTTGGGTTTGGTTGGGTT	2U	74848046	74847978	69	2.41e-27	100	100	0	0	0	0	0	1	0	1	1	0	0	1	0	0	0	0	0	0	0	0	0	0	0	0	0	0	0	0	0	0	0	0	0	0	0	0	0	0	-	0	0
62807903	TGCAGTTCTATGACGTCGATGCGCTCCGCGAGCGGCAGTCAGCACTTTCTCCACGGCACTAAGGTGCTC	2U	76490096	76490028	69	2.41e-27	100	100	0	0	0	0	0	1	0	1	-	0	0	-	0	0	0	0	0	0	0	0	0	0	0	0	0	0	0	0	0	0	0	0	0	0	0	0	0	0	1	0	0
62847452	TGCAGCACGGGTCCTCCATTGATGGACCGACATTGGGCCACAACTTATCGATCTACTCCTGCAAGGCCT	2U	77887690	77887758	69	2.41e-27	100	100	0	0	0	0	0	1	0	1	1	-	0	-	0	0	0	0	0	0	0	0	0	0	0	0	0	0	0	0	0	0	0	0	0	0	0	0	0	0	1	0	0
62919358	TGCAGTAAATGACATGCCATACGAAGCATCAGGTAATTACTCAAGGGATAATGCCTCAATTAACGTGCG	2U	77918126	77918194	69	1.03e-25	98.551	100	0	0	0	0	0	1	0	0	-	0	0	0	0	0	0	0	0	0	0	0	0	0	0	0	0	0	0	0	0	0	0	0	0	0	0	0	0	0	0	0	0
62807414	TGCAGTATTCAGGCCCTATAGATGCATGGGATCGAGACGACGTTGCGTACCTTGCCGGCGTCCTGCCAG	2U	80350193	80350256	64	3.36e-19	93.75	92.7536	0	0	0	0	0	1	0	1	-	1	0	0	0	0	0	0	0	0	0	0	0	0	0	0	0	0	0	0	0	0	0	0	0	0	0	0	0	0	1	0	0
62915812	TGCAGATACCAGCGGCATGCACAGTGGAGAACGACACGGCTGTGCAGAGGAAGGAACCGAGATCGGAAG	2U	81556109	81556052	58	2.26e-21	100	84.058	0	0	0	0	0	1	0	0	1	-	0	0	0	0	0	0	0	0	0	0	0	0	0	0	0	0	0	0	0	0	0	0	0	0	0	0	0	0	0	0	0
62872083	TGCAGCAGCTGCTGCCATGGCCATGGCCCGTGGCCGTGGGAGCAGGGCAGTGCGTTTTTTCCTTCCATG	2U	84245462	84245394	69	2.41e-27	100	100	0	0	0	0	0	1	0	1	-	-	0	1	0	0	0	0	0	0	0	0	0	0	0	0	0	0	0	0	0	0	0	0	0	0	0	0	0	0	-	0	0
62851193	TGCAGTGCCATCCTTTGGGATCTTGACCCGACTGTCTCATCATATCATGGCAGAAAAGAACTTACCCCA	2U	84774254	84774186	69	2.41e-27	100	100	0	0	0	0	0	1	0	1	1	-	0	1	0	0	0	0	0	0	0	0	0	0	0	0	0	0	0	0	0	0	0	0	0	0	0	0	0	0	0	0	0
62897747	TGCAGCAGCAGGTCGCCGATCACGGATACGCGGCTCGCGAGATTCTTGCACTCCAGCTTGTTCTGTTTC	2U	85449966	85449898	69	2.41e-27	100	100	0	0	0	0	0	1	0	1	1	-	0	-	0	0	0	0	0	0	0	0	0	0	0	0	0	0	0	0	0	0	0	0	0	0	0	0	0	0	-	0	0
62806346	TGCAGGAGCAGGCCTTGCCCTTGCGCGCGCGCTCGGACGTGCAGTGGCCAGGTCATGTGCCGTCCCCCG	2U	86525199	86525131	69	2.41e-27	100	100	0	0	0	0	0	1	0	1	1	-	0	1	0	0	0	0	0	0	0	0	0	0	0	0	0	0	0	0	0	0	0	0	0	0	0	0	0	0	0	0	0
4284063	TGCAGCGTTTTTCACCCAAGGCTGATGTGTGCTTTGGCAGCTCCCCGCCGAGATCGGAAGAGCGGTTCA	2U	87156908	87156957	50	4.98e-17	100	72.4638	0	0	0	0	0	1	0	1	1	-	0	-	0	0	0	0	0	0	0	0	0	0	0	0	0	0	0	0	0	0	0	0	0	0	0	0	0	0	1	0	0
62861167	TGCAGCTGGTCACGTGCCCCGCTGCGACCCATGTCATTTCCCTCCTGACCTTCCTCTCCATCTACAGTG	2U	87888194	87888262	69	2.41e-27	100	100	0	0	0	0	0	1	0	0	0	0	0	-	0	0	0	0	0	0	0	0	0	0	0	0	0	0	0	0	0	0	0	0	0	0	0	0	0	0	0	0	0
62871944	TGCAGCACGTCGCCCCACTGCGCCGTGCGCTCTCTCTGTTGTACTGTAACACCATATATACCCCAGAGG	2U	88402826	88402894	69	2.41e-27	100	100	0	0	0	0	0	1	0	1	0	0	0	-	0	0	0	0	0	0	0	0	0	0	0	0	0	0	0	0	0	0	0	0	0	0	0	0	0	0	1	0	0
4271589	TGCAGAATCAGGGCTAGGGGGAAGGGAACCTTGACGGACCAGGAGAGAGCGTCATTGAGGTCGCCGAGA	2U	88630027	88630092	66	1.03e-25	100	95.6522	0	0	0	0	0	1	0	0	-	-	0	1	0	0	0	0	0	0	0	0	0	0	0	0	0	0	0	0	0	0	0	0	0	0	0	0	0	0	0	0	0
4291834	TGCAGGCAAATGGCAGCAGCAAGGTGGCGAAGAAGATCAGCCCGAAGGACAAGTACTGGGTAGCCGCCG	2U	88818283	88818215	69	1.03e-25	98.551	100	0	0	0	0	0	1	0	1	1	-	0	1	0	0	0	0	0	0	0	0	0	0	0	0	0	0	0	0	0	0	0	0	0	0	0	0	0	0	-	0	0
4291839	TGCAGTGAGTGTCAACCGCGCGGGCGCAAAACTCGCCGATTCGTACCGTTAGCTGCTCAAGAGGGAAGA	2U	88818840	88818772	69	2.41e-27	100	100	0	0	0	0	0	1	0	1	1	-	0	-	0	0	0	0	0	0	0	0	0	0	0	0	0	0	0	0	0	0	0	0	0	0	0	0	0	0	-	0	0
4320441	TGCAGATTTTTCGCATGGCTAGCCCTTCAAAATCGGGTGTGGACCTCAGATAGACTTGCGAGAAGAGGT	2U	89122610	89122678	69	1.03e-25	98.551	100	0	0	0	0	0	1	0	1	0	0	0	0	0	0	0	0	0	0	0	0	0	0	0	0	0	0	0	0	0	0	0	0	0	0	0	0	0	0	1	0	0
62916101	TGCAGCCGAGCCAGAGCGACACCGCGCGCTTCCATGTCGCGCCGCTGTGCTCCGAGATCGGAAGAGCGG	2U	89949146	89949200	55	9.62e-20	100	79.7101	0	0	0	0	0	1	0	1	0	0	0	0	0	0	0	0	0	0	0	0	0	0	0	0	0	0	0	0	0	0	0	0	0	1	0	0	0	0	0	0	0
62888568	TGCAGGATCGACTGGTTCAGCACGAACCTCGAGACCACGTCGCCGCCGCCGTCGACAAGGAACGTGTAG	2U	90436049	90435999	51	7.39e-15	96.078	73.913	0	0	0	0	0	1	0	1	-	1	0	0	0	0	0	0	0	0	0	0	0	0	0	0	0	0	0	0	0	0	0	0	0	0	0	0	0	0	-	0	0
4284798	TGCAGAGCCCCCTCCGATCAAATAACGCACTGCTCAATCTTGCGCCGAACACTATCGCCGCAGCATCTC	2U	90468388	90468320	69	2.41e-27	100	100	0	0	0	0	0	1	0	-	1	-	0	1	0	0	0	0	0	0	0	0	0	0	0	0	0	0	0	0	0	0	0	0	0	0	0	0	0	0	1	0	0
4279975	TGCAGCCCCTTCCGTGGTCTCCTCCTCGCACGCCGCTGGCCGGTCTCTCCTCGCCGAGATCGGAAGAGC	2U	91408752	91408807	56	1.17e-18	98.214	81.1594	0	0	0	0	0	1	0	1	1	-	0	-	0	0	0	0	0	0	0	0	0	0	0	0	0	0	0	0	0	0	0	0	0	0	0	0	0	0	-	0	0
62926909	TGCAGAACCGTCGACGACGGAGTGAGGTGCTGCCGTGTGTTCTCGCCGCGCCAGGTCCATGACCTTGCA	2U	91804033	91803965	69	2.41e-27	100	100	0	0	0	0	0	1	0	1	1	-	0	0	0	-	0	0	0	0	0	0	0	0	0	0	0	0	0	0	0	0	0	0	0	0	0	0	0	0	0	0	0
4285485	TGCAGTTCACTTGGGTGTTCGTCGGAGTGCGCGGCGATGCAATCTGGCTTCTGTCAGCTTGCCGAGATC	2U	91845186	91845123	64	1.25e-24	100	92.7536	0	0	0	0	0	1	0	1	-	1	0	1	0	0	0	0	0	0	0	0	0	0	0	0	0	0	0	0	0	0	0	0	0	0	0	0	0	0	0	0	0
4269068	TGCAGTCCGTGAGAGAGGGGAAGCAGCACCACCGCCTCCATGTCGCCAGAAATCAGAACCACAGCCGAG	2U	94064251	94064317	67	2.94e-26	100	97.1014	0	0	0	0	0	1	0	1	1	0	0	-	0	0	0	0	0	0	0	0	0	0	0	0	0	0	0	0	0	0	0	0	0	0	0	0	0	0	-	0	0
4300657	TGCAGACATGCATCTTTCACTAGCAGCAGCTTCCTTGAACCTAGTGACCTACCTAGCTAGCTGGTTATC	2U	94404248	94404316	69	2.41e-27	100	100	0	0	0	0	0	1	0	1	1	-	0	1	0	0	0	0	0	0	0	0	0	0	0	0	0	0	0	0	0	0	0	0	0	0	0	0	0	0	1	0	0
62875576	TGCAGTGTGCTTCCTGAATCAGCTACAAAGCATCCTGATAGCACACTAAGAGAAAGGCCAAAGAGTGTA	2U	95085478	95085410	69	1.03e-25	98.551	100	0	0	0	0	0	1	0	1	1	0	0	1	0	0	0	0	0	0	0	0	0	0	0	0	0	0	0	0	0	0	0	0	0	0	0	0	0	0	1	0	0
4286305	TGCAGATAGCAAGGCTAACAGCGACGAGGAGGAGGAGGAAGCAGCTGAGCTTCTTGTGAGCCTGAGGCA	2U	95121678	95121746	69	2.41e-27	100	100	0	0	0	0	0	1	0	1	-	-	0	-	0	0	0	0	0	0	0	0	0	0	0	0	0	0	0	0	0	0	0	0	0	0	0	0	0	0	-	0	0
62937011	TGCAGGCAAGTGAGTCTGGCGCACGGGCGAGGGCGGCAAGGAAGCCGCCCAGGGAGCGCTCGTGGACCG	2U	95973356	95973424	69	1.03e-25	98.551	100	0	0	0	0	0	1	0	1	1	-	-	0	0	0	0	0	0	0	0	0	0	0	0	0	0	0	0	0	0	0	0	0	0	0	0	0	0	0	0	0	0
62849407	TGCAGGAGCTGCCTCGGCATCATAATTGGGCAGCTGCCGAACTCGTTCAGAGGCAGGACGGGAGGGGGG	2U	98043946	98043878	69	2.41e-27	100	100	0	0	0	0	0	1	0	1	1	1	0	-	0	0	0	0	0	0	0	0	0	0	0	0	0	0	0	0	0	0	0	0	0	0	0	0	0	0	0	0	0
62897137	TGCAGAGAAGTTGTATTCCACCATCCAAGTGATACCAATCAAGCACCAAAGAACAGCAACGATATGCGC	2U	98046268	98046200	69	2.41e-27	100	100	0	0	0	0	0	1	0	1	1	1	0	-	0	0	0	0	0	0	0	0	0	0	0	0	0	0	0	0	0	0	0	0	0	0	0	0	0	0	0	0	0
4281022	TGCAGCCCCAAGATTTCGGACTTCGGGCTGGCGAAGCTGTTTGGGTGGGATCAGTCGCAGGCCGTCACC	2U	98047286	98047354	69	2.41e-27	100	100	0	0	0	0	0	1	0	1	-	-	0	-	0	0	0	0	0	0	0	0	0	0	0	0	0	0	0	0	0	0	0	0	0	0	0	0	0	0	1	0	0
4301929	TGCAGTCCGAGTCCAGGAGCACATTGCTGGCCTTGAGGTCCCGAGATCGGAAGAGCGGTTCAGCAGGAA	2U	98047289	98047247	43	3.14e-13	100	62.3188	0	0	0	0	0	1	0	1	1	1	0	1	0	0	0	0	0	0	0	0	0	0	0	0	0	0	0	0	0	0	0	0	0	0	0	0	0	0	-	0	0
4272192	TGCAGATAAAAATAAGAATTGAAAGAGTGTGGTAGGTGCTACCTGTTCCTCCAGGCTCTGGAGTTAAAG	2U	98484156	98484224	69	1.03e-25	98.551	100	0	0	0	0	0	1	0	1	1	1	0	1	0	0	0	0	0	0	0	0	0	0	0	0	0	0	0	0	0	0	0	0	0	0	0	0	0	0	-	0	0
62898285	TGCAGCGAGCGAGGGCTCAAGCTCGATCCGACGATGGAGGAGACGGCGGCCGTGGCGGCGGCGACGGAG	2U	98761549	98761481	69	1.03e-25	98.551	100	0	0	0	0	0	1	0	1	1	-	0	0	0	0	0	-	0	0	0	0	0	0	0	0	0	0	0	0	0	0	0	0	0	0	0	0	0	0	0	0	0
62807014	TGCAGGTAGTACGAGATCGCCGCCACAACAATGCCCTGAAACACAAGGGATCCACGCCGCGCGTGGACG	2U	101930119	101930051	69	2.41e-27	100	100	0	0	0	0	0	1	0	1	1	-	0	-	0	0	0	0	0	0	0	0	0	0	0	0	0	0	0	0	0	0	0	0	0	0	0	0	0	0	0	0	0
4266919	TGCAGCGTGCTGCTGGCCCTCATCCTCGTCCTCACCATCGTCTTCGTCGCGCTCTACTTCACCGTGTTC	2U	101955271	101955339	69	2.41e-27	100	100	0	0	0	0	0	1	0	1	1	-	0	1	0	0	0	0	0	0	0	0	0	0	0	0	0	0	0	0	0	0	0	0	0	0	0	0	0	0	-	0	0
4270068	TGCAGCCAACTTGTTGAGCACAAATAAAGAAAAAAACTTACGTGCTTGCTCAACCGAGATCGGAAGAGC	2U	102940882	102940827	56	2.76e-20	100	81.1594	0	0	0	0	0	1	0	1	1	-	0	1	0	0	0	0	0	0	0	0	0	0	0	0	0	0	0	0	0	0	0	0	0	0	0	0	0	0	-	0	0
62929231	TGCAGCGGTGGCTGGTTGCTTACATGGGCAGGCTGAATCTCCGCCTGTCCGCCGTCGTCGAAGTTGTGC	2U	103308918	103308982	65	4.98e-17	90.769	94.2029	0	0	0	0	0	1	0	0	0	0	0	0	0	0	0	0	0	0	0	0	0	0	0	0	0	0	0	0	0	0	0	0	0	0	0	0	0	0	0	0	0
62804293	TGCAGAGCACGGGCTGAATTATGGCATTACCTGATAGCACGGGCTGGATTCCGCAGAGCACAATGGTGC	2U	105216251	105216319	69	2.41e-27	100	100	0	0	0	0	0	1	0	1	1	0	0	-	0	0	0	0	0	0	0	0	0	0	0	0	0	0	0	0	0	0	0	0	0	0	0	0	0	0	0	0	0
4268727	TGCAGCTACATACGCGACGCCTCCATGACCTGCTGAACACCTGGAGTTGTATCTAGTAACGTCTCCGAG	2U	107099517	107099583	67	2.94e-26	100	97.1014	0	0	0	0	0	1	0	1	1	-	0	0	0	0	0	0	0	0	0	0	0	0	0	0	0	0	0	0	0	0	0	0	0	0	0	0	0	0	0	0	0
100491426	TGCAGCCCCGACCCATCTTGTTTCACGGTGGCAGGCCTCCCAACCATCAACGCCGAGATCGGAAGAGCG	2U	110098987	110099041	55	9.62e-20	100	79.7101	0	0	0	0	0	1	0	0	0	0	0	0	0	0	0	0	0	0	0	0	0	0	0	0	0	0	0	0	0	0	0	0	0	0	0	0	0	0	0	0	0
62928464	TGCAGCGCGTGCTCCAGTGCCGCGGCGAGGCTCACCTCACCGCACATGCGGCGGGGACGCGCTGTGGTG	2U	110651289	110651221	69	2.41e-27	100	100	0	0	0	0	0	1	0	1	1	-	0	0	0	0	0	-	0	0	0	0	0	0	0	0	0	0	0	0	0	0	0	0	0	0	0	0	0	0	0	0	0
62928481	TGCAGCGGTGGCTGGAGGTGAGGAAGGGCGACGACGAGTTCATGGTGACCGACGGGGAAGAAGAGGAAG	2U	110668407	110668339	69	1.03e-25	98.551	100	0	0	0	0	0	1	0	-	1	1	-	-	0	0	0	0	0	0	0	0	0	0	0	0	0	0	0	0	0	0	0	0	0	0	0	0	0	0	-	0	0
4322921	TGCAGCCCCGATCTGTGTTGGTATTTGTAGGAGCAGTTGTCGTGGTTTCTTGTGGCCGAGATCGGAAGA	2U	110996113	110996170	58	9.62e-20	98.276	84.058	0	0	0	0	0	1	0	1	1	-	0	-	0	0	0	0	0	0	0	0	0	0	0	0	0	0	0	0	0	0	0	0	0	0	0	0	0	0	1	0	0
62889681	TGCAGTCATGTGGCACCCACACGGCGTGCTGGTCCTTTCCACGGTGCCAAGTGACGCCACTGCTTCGAT	2U	112118864	112118932	69	2.41e-27	100	100	0	0	0	0	0	1	0	1	-	0	0	-	0	0	0	0	0	0	0	0	0	0	0	0	0	0	0	0	0	0	0	0	0	0	0	0	0	0	0	0	0
4312128	TGCAGATGATATGATAAACTTATCAGCAACAGAAGAGCTGCCTGTAGAGGGGATTAATTAGACAAGACG	2U	117242442	117242374	69	2.41e-27	100	100	0	0	0	0	0	1	0	1	1	0	0	-	0	0	0	0	0	0	0	0	0	0	0	0	0	0	0	0	0	0	0	0	0	0	0	0	0	0	1	0	0
62849057	TGCAGCTGGGGCGGTGCAGCCAGCCGCCGCTGCTGGCGCGGGGAGGAGCAGCTCTTCGTCGGCCGAGAT	2U	118687656	118687592	65	3.58e-25	100	94.2029	0	0	0	0	0	1	0	1	1	-	0	-	0	0	0	0	0	0	0	0	0	0	0	0	0	0	0	0	0	0	0	0	0	0	0	0	0	0	-	0	0
100219750	TGCAGTGTTGTTCCCAAATCTGAAAAGAAACAAAAAATCGAAGGGGAGGAGAGGACGCTCAAGGCCGAG	2U	120474890	120474836	55	2.42e-08	85.455	79.7101	0	0	0	0	0	1	0	0	0	0	0	0	0	0	0	0	0	0	0	0	0	0	0	0	0	0	0	0	0	0	0	0	0	0	0	0	0	0	0	0	0
4292988	TGCAGCGCGGAAGGGCGAATAGCACTGCACTGCGCATCTGACCAGGAGCCTCGTGCCACCGAGATCGGA	2U	120475037	120474977	61	2.26e-21	98.361	88.4058	0	0	0	0	0	1	0	1	1	1	0	1	0	0	0	0	0	0	0	0	0	0	0	0	0	0	0	0	0	0	0	0	0	0	0	0	0	0	-	0	0
62850009	TGCAGGGATTCGTCGGCCTCATCTACTCGATAGGTTCAGTGGGTTCGCTGCTCAGCTGTGAGTGCCGCA	2U	120475697	120475629	69	2.41e-27	100	100	0	0	0	0	0	1	0	-	-	-	0	-	0	0	0	0	0	0	0	0	0	0	0	0	0	0	0	0	0	0	0	0	0	0	0	0	0	0	0	0	0
4268445	TGCAGCACAAAGGCCCCTAACCCCCTAATCCGCGCAAAGGATGCCAGATTCTCTCGACCTAATAACCAA	2U	125580871	125580803	69	2.41e-27	100	100	0	0	0	0	0	1	0	1	1	-	0	-	0	0	0	0	0	0	0	0	0	0	0	0	0	0	0	0	0	0	0	0	0	0	0	0	0	0	-	0	0
4326101	TGCAGTGGGCGGGGACCCCATCCGCGGCCAGGCGCACGAGACAGGCAACGTGGCGCTGCTCCGCCGCAC	2U	136582172	136582104	69	1.03e-25	98.551	100	0	0	0	0	0	1	0	1	1	-	0	1	0	-	0	0	0	0	0	0	0	0	0	0	0	0	0	0	0	0	0	0	0	0	0	0	0	0	0	0	0
62934718	TGCAGTCGGAGTAGGCCACGGCCGACGGCGTGGCGCTTGAACACGCCGAACACTGCCAACCGCCTGAGA	2U	138888654	138888586	69	5.32e-23	95.652	100	0	0	0	0	0	1	0	1	1	-	0	0	0	0	0	0	-	0	0	0	0	0	0	0	0	0	0	0	0	0	0	0	0	0	0	0	0	0	0	0	0
4301872	TGCAGGCGCGCGGGCGTAAGCAGGTGGCTCTGGATCGATCCCTTGCTTGCTCGTGAGTATTTTTTACCC	2U	160794680	160794748	69	2.41e-27	100	100	0	0	0	0	0	1	0	1	1	-	0	-	0	0	0	0	0	0	0	0	0	0	0	0	0	0	0	0	0	0	0	0	0	0	0	0	0	0	-	0	0
4274449	TGCAGCAGATCCTGGCCAAGAAGGAAGGACGAACCTGGGGCCGCCGAGATCGGAAGAGCGGTTCAGCAG	2U	160815176	160815226	51	7.39e-15	98.039	73.913	0	0	0	0	0	1	0	1	1	1	0	-	0	0	0	0	0	0	0	0	0	0	0	0	0	0	0	0	0	0	0	0	0	0	0	0	0	0	1	0	0
62847467	TGCAGCACTGCACAATATACATGGAGAAAATACGTCAGCTCATCGATCATGCAAGGATTAATCTTTGGT	2U	161960286	161960354	69	1.03e-25	98.551	100	0	0	0	0	0	1	0	1	1	0	0	0	0	0	0	0	0	0	0	0	0	0	0	0	0	0	0	0	0	0	0	0	0	0	0	0	0	0	-	0	0
4280435	TGCAGATTTCTGCCAAGATGGCAGCACACACACATGGGCGTTCCGAGCAGCCATAGCGGCATGATGATG	2U	162358179	162358247	69	2.41e-27	100	100	0	0	0	0	0	1	0	1	1	-	0	-	0	0	0	0	0	0	0	0	0	0	0	0	0	0	0	0	0	0	0	0	0	0	0	0	0	0	-	0	0
62926552	TGCAGGTGCCTTCACGGGAGCAAATGGCGAGCCGCACGAGTTCTCCGCCACCGTCGTCTCACCCAGGCC	2U	167903824	167903892	69	2.41e-27	100	100	0	0	0	0	0	1	0	1	1	-	0	-	0	0	0	0	0	0	0	0	0	0	0	0	0	0	0	0	0	0	0	0	0	0	0	0	0	0	0	0	0
62804715	TGCAGCAAAAAACGCCGTCCTCGGCAACTTGCGATTCAACCGCTCGCTCGGACGAGCAGTCATTTGACT	2U	169348982	169348914	69	1.03e-25	98.551	100	0	0	0	0	0	1	0	0	1	1	0	0	0	0	0	0	0	0	0	0	0	0	0	0	0	0	0	0	0	0	0	0	0	0	0	0	0	0	0	0	0
62876345	TGCAGGCAAAGGGCGATAGCGGCGGCGCTCAGTTAGATCTGTAGGAGAGAGAGAGAAGATGAGAGGGAG	2U	169571742	169571810	69	1.25e-24	97.101	100	0	0	0	0	0	1	0	1	1	-	0	0	0	0	0	0	0	0	0	0	0	0	0	0	0	0	0	0	0	0	0	0	0	0	0	0	0	0	0	0	0
4300454	TGCAGCATAGGCGGTTTGAAAAAGAGGCAAAACGGAATCGGTCAAGCAGCATTGACTCCTCCGAGATCG	2U	173661460	173661398	63	4.37e-24	100	91.3043	0	0	0	0	0	1	0	1	1	-	0	1	0	0	0	0	0	0	0	0	0	0	0	0	0	0	0	0	0	0	0	0	0	0	0	0	0	0	-	0	0
62871031	TGCAGACGAATCACCTCGTGCAGAAAGTCTTGCCTCAGACTCGGCGGATTGAGACGACGTGACGGTGAC	2U	173661999	173661931	69	2.41e-27	100	100	0	0	0	0	0	1	0	1	-	-	0	-	0	0	0	0	0	0	0	0	0	0	0	0	0	0	0	0	0	0	0	0	0	0	0	0	0	0	-	0	0
62848763	TGCAGCTCAGGAGATGAGGCGGCTTCGCAAAGGTGGCTTGGCGATGGCGGCCTTATGACAGGCAAGCCA	2U	173662373	173662305	69	2.41e-27	100	100	0	0	0	0	0	1	0	1	1	-	0	-	0	0	0	0	0	0	0	0	0	0	0	0	0	0	0	0	0	0	0	0	0	0	0	0	0	0	0	0	0
62914126	TGCAGGGCAGGACAACCGACCCGTGCAACTGTCTGCAACTGTAAATTGCCCAAACCTATACAATGAAGG	2U	173663130	173663198	69	2.41e-27	100	100	0	0	0	0	0	1	0	0	1	1	0	0	0	0	0	0	0	0	0	0	0	0	0	0	0	0	0	0	0	0	0	0	0	0	0	0	0	0	0	0	0
4299634	TGCAGCAGTGGAGGCTATGACAGCTCAACGTGGAAACACCGAGATCGGAAGAGCGGTTCAGCAGGAATG	2U	173663133	173663093	41	3.83e-12	100	59.4203	0	0	0	0	0	1	0	1	1	1	0	1	0	0	0	0	0	0	0	0	0	0	0	0	0	0	0	0	0	0	0	0	0	0	0	0	0	0	1	0	0
4277564	TGCAGCAGGCGCGCGCCACCGCCACCCCCTCCCACAAGAGCAATGGTCCCTGCCGCCGAGATCGGAAGA	2U	174398985	174399042	58	2.26e-21	100	84.058	0	0	0	0	0	1	0	1	1	1	0	1	0	0	0	0	0	0	0	0	0	0	0	0	0	0	0	0	0	0	0	0	0	0	0	0	0	0	1	0	0
4328490	TGCAGGGAACTTGGCGCCCGTGGGAGATGGTGGTGGTGGGACACGCGCCGAGATCGGAAGAGCGGTTCA	2U	174398988	174398939	50	4.98e-17	100	72.4638	0	0	0	0	0	1	0	1	1	-	0	-	0	0	0	0	0	0	0	0	0	0	0	0	0	0	0	0	0	0	0	0	0	0	0	0	0	0	-	0	0
62907510	TGCAGGTCACTTTCCTCCACCTCCACAACCGTGGCATGTAGGTTGCTGACGAACACTTCATCCTCGTAA	2U	174400193	174400125	69	2.41e-27	100	100	0	0	0	0	0	1	0	-	1	-	0	0	0	0	0	0	0	0	0	0	0	0	0	0	0	0	0	0	0	0	0	0	0	0	0	0	0	0	0	0	0
4265808	TGCAGATCAGGAATAGTTGAGCTTCAGAACGCAAGGCAAACTTACTTGCTTGAGGGCCGAGATCGGAAG	2U	176838774	176838832	59	6.48e-22	100	85.5072	0	0	0	0	0	1	0	1	1	1	0	0	0	0	0	0	0	0	0	0	0	0	0	0	0	0	0	0	0	0	0	0	0	0	0	0	0	0	1	0	0
4299163	TGCAGGCTCAACTCTGCTTCTTCCCAATCCTTCATTTTCAATCAAAGGAGAGTGAGGCGAGCTGGCCGA	2U	177406272	177406339	68	3.58e-25	98.529	98.5507	0	0	0	0	0	1	0	1	1	-	0	1	0	0	0	0	0	0	0	0	0	0	0	0	0	0	0	0	0	0	0	0	0	0	0	0	0	0	-	0	0
62888036	TGCAGCTCCTTCAACCTATCGCTACAGGAGGCGGGGGAAGGCGTGGCGGCCATCCACGACGCCATGGCG	2U	181640802	181640735	68	8.43e-27	100	98.5507	0	0	0	0	0	1	0	1	1	-	0	0	0	0	0	0	0	0	0	0	0	0	0	0	0	0	0	0	0	0	0	0	0	0	0	0	0	0	-	0	0
62806583	TGCAGGCCGCACGGGCGCGCAGCCTTACTCCACCACCCAGCCGACCAGGCCCATCGCGGCAACCAGCCC	2U	188228998	188228930	69	2.41e-27	100	100	0	0	0	0	0	1	0	1	1	-	0	1	0	0	0	0	0	0	0	0	0	0	0	0	0	0	0	0	0	0	0	0	0	0	0	0	0	0	1	0	0
62846562	TGCAGACGGGTAATCACAGGTACGCAAGATGTTTTCCTTTCTTTTTGCAGGCTCAAATGGAAAGTATCT	2U	188441320	188441388	69	2.41e-27	100	100	0	0	0	0	0	1	0	1	1	1	0	-	0	0	0	0	0	0	0	0	0	0	0	0	0	0	0	0	0	0	0	0	0	0	0	0	0	0	0	0	0
4274586	TGCAGCCGCTGAGTCGCCCCCATGGTTTTCAAAATTGCCTCCAATGGCCGTACTTCAGCCGAGATCGGA	2U	191153143	191153186	44	9.01e-14	100	63.7681	0	0	0	0	0	1	0	1	1	-	0	0	0	0	0	0	0	0	0	0	0	0	0	0	0	0	0	0	0	0	0	0	0	0	0	0	0	0	-	0	0
4317908	TGCAGTTCATGGACGAGCTTGCGGCGTCCTGGGCATGCTGGCCGAGATCGGAAGAGCGGTTCAGCAGGA	2U	192587929	192587886	44	9.01e-14	100	63.7681	0	0	0	0	0	1	0	1	1	-	0	-	-	0	0	0	0	0	0	0	0	0	0	0	0	0	0	0	0	0	0	0	0	0	0	0	0	0	-	0	0
100337342	TGCAGTTCACTCGCGTCGCCGCCAACTCCCTCTGCCCCGAACGGTTGCCCGCCTCCAGCGCCCTCCTGG	2U	194479651	194479719	69	2.41e-27	100	100	0	0	0	0	0	1	0	0	0	0	0	-	0	0	0	0	0	0	0	0	0	0	0	0	0	0	0	0	0	0	0	0	0	0	0	0	0	0	0	0	0
4284657	TGCAGGCCACCACCTCCTCCTTTTCGCGCTCGCTTCCCTCGGGGGCGCAGCGCCGAGATCGGAAGAGCG	2U	196420910	196420856	55	9.62e-20	100	79.7101	0	0	0	0	0	1	0	1	1	-	0	1	0	0	0	0	0	0	0	0	0	0	0	0	0	0	0	0	0	0	0	0	0	0	0	0	0	0	-	0	0
62848107	TGCAGCCGCTTGAAGTCCCGCATCAGGCGCTTTCTCGACGGCGTCGACATCTCCGCCGCTGGCGCTGCC	2U	197067372	197067440	69	2.41e-27	100	100	0	0	0	0	0	1	0	-	0	0	0	1	0	0	0	0	0	0	0	0	0	0	0	0	0	0	0	0	0	0	0	0	0	0	0	0	0	0	-	0	0
62848508	TGCAGCGGGAGAAGGCGGCCGCTCTCCTGAAGCGCGCCAGTTCCGCCGACTGGCCGAGGGACGCGTCGA	2U	199815473	199815405	69	2.41e-27	100	100	0	0	0	0	0	1	0	-	1	1	0	-	0	0	0	0	0	0	0	0	0	0	0	0	0	0	0	0	0	0	0	0	0	0	0	0	0	0	-	0	0
62872905	TGCAGCGGCAGCGATGGATCCAGCTAGAACGGAGAATATCCAACGGCAGCGTGTTGAATCTGTCCGAGA	2U	200759639	200759701	63	4.98e-17	92.063	91.3043	0	0	0	0	0	1	0	1	0	0	0	0	0	0	0	0	0	0	0	0	0	0	0	0	0	0	0	0	0	0	0	0	0	0	0	0	0	0	0	0	0
62805114	TGCAGCATCGTCGGTCGCCTCCGTGCTGTCCTCGCTCGACTTCTGCCCAACGCCCACACCCCCAGCAGC	2U	203832588	203832520	69	2.41e-27	100	100	0	0	0	0	0	1	0	0	-	-	0	1	0	0	0	0	0	0	0	0	0	0	0	0	0	0	0	0	0	0	0	0	0	0	0	0	0	0	1	0	0
62886175	TGCAGACTCCGCCCTCCACACCCCACCGCTGTAGATTGCTGCCGCCATCGACCCCACGCCATAGCGCCG	2U	211980271	211980339	69	2.41e-27	100	100	0	0	0	0	0	1	0	1	1	-	0	-	0	0	0	0	0	0	0	0	0	0	0	0	0	0	0	0	0	0	0	0	0	0	0	0	0	0	-	0	0
4279495	TGCAGGTCGGCGCGCCCGTGCACGGCACGGTGTTCCGAGATCGGAAGAGCGGTTCAGCAGGAATGCCGA	2U	216145829	216145793	37	2.42e-08	97.297	53.6232	0	0	0	0	0	1	0	0	1	-	0	-	0	0	0	0	0	0	0	0	0	0	0	0	0	0	0	0	0	0	0	0	0	0	0	0	0	0	0	0	0
62872497	TGCAGCCGCCGCCGTCGCCAGGGATCCGTCACCCCGCGTAGCCACTGTCCTCTCCGCTGCTTGTCACCT	2U	220327442	220327374	69	2.41e-27	100	100	0	0	0	0	0	1	0	1	-	0	0	-	0	0	0	0	0	0	0	0	0	0	0	0	0	0	0	0	0	0	0	0	0	0	0	0	0	0	-	0	0
100476929	TGCAGGCGCAGTGGTTTGCACGCGTCTGCTGGGAAAATTGACATAGCGTTGATGTAGACGTGACCTCCA	2U	221574650	221574582	69	1.25e-24	97.101	100	0	0	0	0	0	1	0	0	0	0	0	0	0	0	0	0	0	0	0	0	0	0	0	0	0	0	0	0	0	0	0	0	0	0	0	0	0	0	0	0	0
62897533	TGCAGATTTGTTTCTTTTTCCGTCGGGGAAAAAGGACGAGAAGCCGTTTTCTCTCACTCTTTCCTGCAT	2U	221742599	221742667	69	2.41e-27	100	100	0	0	0	0	0	1	0	1	-	-	0	0	0	0	0	-	0	0	0	0	0	0	0	0	0	0	0	0	0	0	0	0	0	0	0	0	0	0	0	0	0
100197220	TGCAGTGTCAGGTGCAGGGGCGCGACGAGGATAAGCGCGGGGCGGCTGCGGGCTTGGCCTGGCGCAGGG	2U	225505393	225505461	69	1.03e-25	98.551	100	0	0	0	0	0	1	0	0	0	0	0	0	0	0	0	0	0	0	0	0	0	0	0	0	0	0	0	0	0	0	0	0	0	0	0	0	0	0	0	0	0
100577430	TGCAGCTCACCGCGCACACCACTGCGACCCACTACCACCGCGGTCCACCATCTATAGCCGAGATCGGAA	2U	226867756	226867815	60	1.86e-22	100	86.9565	0	0	0	0	0	1	0	0	0	0	0	1	0	0	0	0	0	0	0	0	0	0	0	0	0	0	0	0	0	0	0	0	0	0	0	0	0	0	0	0	0
62889714	TGCAGTCCTACACGTATAGTATAGAGCACGTAATACAAGTACGAAGGCAGCAGATCTTTGCCAGTCCAT	2U	228601426	228601358	69	1.03e-25	98.551	100	0	0	0	0	0	1	0	1	1	-	0	1	0	0	0	0	0	0	0	0	0	0	0	0	0	0	0	0	0	0	0	0	0	0	0	0	0	0	-	0	0
4283240	TGCAGTTGGTGGTGTAGTAATAGTAGTAGCATTAGCGGTATTATCGAGATTACTCCTGCGATGTAAGAT	2U	233165441	233165509	69	2.41e-27	100	100	0	0	0	0	0	1	0	1	1	1	0	-	0	0	0	0	0	0	0	0	0	0	0	0	0	0	0	0	0	0	0	0	0	0	0	0	0	0	-	0	0
62847222	TGCAGATTTCTGCACACTCGAAGGGGAAAAATAGAGGAAGGCTGGACTCGAGGAAAGCTTCCCAGTGCA	2U	234966022	234965954	69	2.41e-27	100	100	0	0	0	0	0	1	0	1	1	-	0	1	0	0	0	0	0	0	0	0	0	0	0	0	0	0	0	0	0	0	0	0	0	0	0	0	0	0	-	0	0
62807088	TGCAGGTGAGGGTGTACACGCCGAAGCGGCTGTTCCAGCAGCTCGAGGCGGCCAAGGAGGAGTACATCC	2U	235152967	235153035	69	2.41e-27	100	100	0	0	0	0	0	1	0	1	1	-	0	-	0	0	0	0	0	0	0	0	0	0	0	0	0	0	0	0	0	0	0	0	0	0	0	0	0	0	1	0	0
62932259	TGCAGGAGCGCGGCTGCTAGGGTTACTGGTGTCGACTGGTTTGGTGTCCATGCACTGTGTATGGGCGCC	2U	235433045	235432977	69	2.41e-27	100	100	0	0	0	0	0	1	0	0	1	1	0	0	0	0	0	-	0	0	0	0	0	0	0	0	0	0	0	0	0	0	0	0	0	0	0	0	0	0	0	0	0
100265916	TGCAGCCAGCGCCGCCGCCATTGCCGCCCATGCGTCCACCGAGATCGGAAGAGCGGTTCAGCAGGAATG	2U	235694058	235694018	41	3.83e-12	100	59.4203	0	0	0	0	0	1	0	0	0	0	0	-	0	0	0	0	0	0	0	0	0	0	0	0	0	0	0	0	0	0	0	0	0	0	0	0	0	0	0	0	0
62807786	TGCAGTGTAAGTGCAGTTTCAGGCAAGAAAAATCAAAGCCTGTAATATGCGTGCATTCATAGGAGAGTA	2U	235748128	235748196	69	2.41e-27	100	100	0	0	0	0	0	1	0	1	1	-	0	1	0	0	0	0	0	0	0	0	0	0	0	0	0	0	0	0	0	0	0	0	0	0	0	0	0	0	-	0	0
4312685	TGCAGCTGCGCTGCACCCGCGGAGTTGCCAGTGAATTCTCCGAGATCGGAAGAGCGGTTCAGCAGGAAT	2U	236012442	236012401	42	1.1e-12	100	60.8696	0	0	0	0	0	1	0	1	1	-	0	1	0	0	0	0	0	0	0	0	0	0	0	0	0	0	0	0	0	0	0	0	0	0	0	0	0	0	-	0	0
62913665	TGCAGCTTTACTGGGCACCGCATTTTCCATATGCGCTTCCAGGTTGGATCATCATGCCTCTCCAATTGT	2U	236013697	236013765	69	2.41e-27	100	100	0	0	0	0	0	1	0	0	0	0	0	0	0	0	0	0	0	0	0	0	0	0	0	0	0	0	0	0	0	0	0	0	0	0	0	0	0	0	0	0	0
4302202	TGCAGACGCTGCCCCTGCTGGACACCTTTCTTACTCGGCCGAGATCGGAAGAGCGGTTCAGCAGGAATG	2U	236098466	236098506	41	3.83e-12	100	59.4203	0	0	0	0	0	1	0	1	1	-	0	-	0	0	0	0	0	0	0	0	0	0	0	0	0	0	0	0	0	0	0	0	0	0	0	0	0	0	-	0	0
62898537	TGCAGCGTGCGGGTGGCCGCCCGTCGTCTGATGCATGCCCCGTGATGCGTGTGCGTGCGCGCGCGTATC	2U	236098659	236098591	69	2.41e-27	100	100	0	0	0	0	0	1	0	1	1	-	0	0	0	0	0	-	0	0	0	0	0	0	0	0	0	0	0	0	0	0	0	0	0	0	0	0	0	0	0	0	0
4280196	TGCAGCTACTCAGGTCAGGTGCGGCACTAGTAATGGCGTTGTGTTGTGGGGTACTCCTACTAGCCTTGC	2U	236145372	236145304	69	1.03e-25	98.551	100	0	0	0	0	0	1	0	1	1	1	0	-	0	0	0	0	0	0	0	0	0	0	0	0	0	0	0	0	0	0	0	0	0	0	0	0	0	0	1	0	0
4286639	TGCAGCGCATCGGTATAGGGTTCCTCTCGGCCACCGTGGCCACCGAGATCGGAAGAGCGGTTCAGCAGG	2U	236837502	236837458	45	2.58e-14	100	65.2174	0	0	0	0	0	1	0	1	1	1	0	-	0	0	0	0	0	0	0	0	0	0	0	0	0	0	0	0	0	0	0	0	0	0	0	0	0	0	-	0	0
4287232	TGCAGCGGACAGATGGCTTTCGGTAAGTAGCTCCCGTCAAATCTGAAGAACAGCCCTGAAATATACACT	2U	236837925	236837857	69	2.41e-27	100	100	0	0	0	0	0	1	0	1	1	1	0	1	0	0	0	0	0	0	0	0	0	0	0	0	0	0	0	0	0	0	0	0	0	0	0	0	0	0	1	0	0
4315762	TGCAGTCCCACTGACGCGCAGACCTGCGAGACGGTCCGTGGCTCCAACCTGAGTCTGCTCCTCCTGGGC	2U	236838514	236838446	69	2.41e-27	100	100	0	0	0	0	0	1	0	1	1	-	0	-	0	0	0	0	0	0	0	0	0	0	0	0	0	0	0	0	0	0	0	0	0	0	0	0	0	0	1	0	0
62805906	TGCAGCTCAGTTGTCGAAACTCATTTCTCTAACGAGTCAAATCCGTTGTGAAATAAGGAAAGAGAAACG	2U	237865446	237865378	69	2.41e-27	100	100	0	0	0	0	0	1	0	-	1	0	0	-	0	0	0	0	0	0	0	0	0	0	0	0	0	0	0	0	0	0	0	0	0	0	0	0	0	0	-	0	0
62807600	TGCAGTGAAATGCATAAATCAAGCATCATCAAATTAGCGTATGTGCATGGTTAACTTTGTTTGCTTGAG	2U	243161155	243161223	69	2.41e-27	100	100	0	0	0	0	0	1	0	1	-	0	0	1	0	0	0	0	0	0	0	0	0	0	0	0	0	0	0	0	0	0	0	0	0	0	0	0	0	0	1	0	0
62805414	TGCAGCCTAGTCAGGGTGTGCAATGCAATGCAATGCATGCTTCAACGCCAAGAATTGCTGCTGGTCTGG	2U	243166315	243166383	69	2.41e-27	100	100	0	0	0	0	0	1	0	1	1	-	0	-	0	0	0	0	0	0	0	0	0	0	0	0	0	0	0	0	0	0	0	0	0	0	0	0	0	0	-	0	0
4309366	TGCAGCCGTAGCACTGGACCATTCCCACGTAGCCATGGATAGTGGCAATCCGCTCCAAGCTATCTTCCA	2U	243299676	243299608	69	2.41e-27	100	100	0	0	0	0	0	1	0	1	1	0	0	1	0	0	0	0	0	0	0	0	0	0	0	0	0	0	0	0	0	0	0	0	0	0	0	0	0	0	1	0	0
4299476	TGCAGCAATCCACACCGAGATCCAGCCACCGCTGATACCCACACCACCGAGATCGGAAGAGCGGTTCAG	2U	245917709	245917757	49	1.74e-16	100	71.0145	0	0	0	0	0	1	0	1	1	1	0	0	0	0	0	0	0	0	0	0	0	0	0	0	0	0	0	0	0	0	0	0	0	0	0	0	0	0	-	0	0
62849811	TGCAGGCGGACAGCATAAACGGGCTCAAAATCGAAGTAGGCGGCGGCATCCCCTCGATGCGTTGTGGGA	2U	248975821	248975753	69	2.41e-27	100	100	0	0	0	0	0	1	0	1	1	-	0	1	0	0	0	0	0	0	0	0	0	0	0	0	0	0	0	0	0	0	0	0	0	0	0	0	0	0	-	0	0
4269316	TGCAGCATGTTCAACAATGATACACCTTCGGTTGTGCAGCTCACCAACGAGATCAAAGACGGCGCTAGA	2U	248980534	248980466	69	2.41e-27	100	100	0	0	0	0	0	1	0	1	1	-	0	-	0	0	0	0	0	0	0	0	0	0	0	0	0	0	0	0	0	0	0	0	0	0	0	0	0	0	-	0	0
4263607	TGCAGGGACGACGCCGACATCGGAACAGCAGAGGTCAACCGTGATCACCACGACATTGCCGAGATCGGA	2U	249240261	249240321	61	5.32e-23	100	88.4058	0	0	0	0	0	1	0	1	1	1	0	-	0	0	0	0	0	0	0	0	0	0	0	0	0	0	0	0	0	0	0	0	0	0	0	0	0	0	1	0	0
62810082	TGCAGGATGGCGGTGGAGGTGGTTCCCTCCGGCTCGGCTCCGAGATCGGAAGAGCGGTTCAGCAGGAAT	2U	249625501	249625542	42	1.1e-12	100	60.8696	0	0	0	0	0	1	0	1	1	-	0	0	0	0	0	0	0	0	0	0	0	0	0	0	0	0	0	0	0	0	0	0	0	0	0	0	0	0	-	0	0
4284376	TGCAGGGGAGGAGAGGGCTCTCAAGCACAAACGCAAGAAACACAACAAGAGTCAGTCAGTGGCAGCAAT	2U	251152835	251152767	69	2.41e-27	100	100	0	0	0	0	0	1	0	1	1	-	0	1	0	0	0	0	0	0	0	0	0	0	0	0	0	0	0	0	0	0	0	0	0	0	0	0	0	0	0	0	0
62871660	TGCAGATTGGAAAGCAAACGTGGACTCTAACCATGAGTTGGCCTTCTAAGTAGAAGAAGGGCAACCGAG	2U	251569911	251569845	67	2.94e-26	100	97.1014	0	0	0	0	0	1	0	1	-	-	0	1	0	0	0	0	0	0	0	0	0	0	0	0	0	0	0	0	0	0	0	0	0	0	0	0	0	0	1	0	0
4328627	TGCAGCACCACCTCCAGCGTGGTGTTGAACCGCAGCCTCCTCACCCTGGTGCCCTTGGACGTCAGCATC	2U	251570841	251570909	69	2.41e-27	100	100	0	0	0	0	0	1	0	1	1	-	0	-	0	0	0	0	0	0	0	0	0	0	0	0	0	0	0	0	0	0	0	0	0	0	0	0	0	0	1	0	0
4282463	TGCAGTCCGCAGCGTCTTCTTTCTGAATGGATAGCATTGCATGCAACTCTAGCCCAAAATCATCCATCT	2U	251572504	251572436	69	2.41e-27	100	100	0	0	0	0	0	1	0	-	1	-	0	-	0	0	0	0	0	0	0	0	0	0	0	0	0	0	0	0	0	0	0	0	0	0	0	0	0	0	-	0	0
100538211	TGCAGCTGGAGGAGGTGTCGACCTAAAGCTCGCCACACACGGCACTACGACCTACAACCACAACGGTCC	2U	258301153	258301085	69	1.03e-25	98.551	100	0	0	0	0	0	1	0	0	0	0	0	0	0	0	0	0	0	0	0	0	0	0	0	0	0	0	0	0	0	0	0	0	0	0	0	0	0	0	0	0	0
62918809	TGCAGGAGAAGATCGAGAAGCTGCCTGAAGTGGAGCGGGCGTTCGTCCATGCGGACTTCGAGACTACCC	2U	258301537	258301605	69	1.03e-25	98.551	100	0	0	0	0	0	1	0	0	0	0	0	0	0	-	0	0	0	0	0	0	0	0	0	0	0	0	0	0	0	0	0	0	0	0	0	0	0	0	0	0	0
4304379	TGCAGTGGATCAGGTCATTGACCACCGCCTGATGCGGCGTTGGACTAGCGGATCCACGCTGCTCCTCCA	2U	258301540	258301472	69	1.03e-25	98.551	100	0	0	0	0	0	1	0	1	1	1	0	0	0	0	0	0	0	0	0	0	0	0	0	0	0	0	0	0	0	0	0	0	0	0	0	0	0	0	-	0	0
4288274	TGCAGCTGCTGGATGTACTCGACCGCGTCCTTGATGATCGAGGCCTTGTCCATCTGCAAAGACGAGGGA	2U	260708776	260708844	69	1.03e-25	98.551	100	0	0	0	0	0	1	0	1	1	-	0	-	0	0	0	0	0	0	0	0	0	0	0	0	0	0	0	0	0	0	0	0	0	0	0	0	0	0	-	0	0
4268189	TGCAGCAGCACGCACCCTACCCAGGCTACCTGCCTCGGTCAGCAGCACCTTCTTTTTTCTCAGATGATT	2U	260804609	260804541	69	1.03e-25	98.551	100	0	0	0	0	0	1	0	1	1	0	0	1	0	0	0	0	0	0	0	0	0	0	0	0	0	0	0	0	0	0	0	0	0	0	0	0	0	0	1	0	0
4302960	TGCAGGTGCGCTAAAAAGAAGACGAAAGAGTGGAAGAAAAGAGACAACTGGGCCTTACCTTGGTGAAAA	2U	261506854	261506786	69	2.41e-27	100	100	0	0	0	0	0	1	0	1	1	-	0	0	0	0	0	0	0	0	0	0	0	0	0	0	0	0	0	0	0	0	0	0	0	0	0	0	0	0	-	0	0
62925619	TGCAGCAGACGGAACACCTATGTGAGCCACACGTTTCCAAGTAGATATCCGTCGTCTATCTGTGCCTGT	2U	262065149	262065084	66	1.03e-25	100	95.6522	0	0	0	0	0	1	0	1	1	-	0	0	0	0	0	-	0	0	0	0	0	0	0	0	0	0	0	0	0	0	0	0	0	0	0	0	0	0	0	0	0
4270162	TGCAGCCCATTGCTTCCATCGGCCCACCCTGTGTATTCCCCCGAGATCGGAAGAGCGGTTCAGCAGGAA	2U	265741293	265741251	43	3.14e-13	100	62.3188	0	0	0	0	0	1	0	-	-	-	0	0	0	0	0	0	0	0	0	0	0	0	0	0	0	0	0	0	0	0	0	0	0	0	0	0	0	0	-	0	0
4289050	TGCAGCCTCCCTTACTCAACTCACGACTGCGACGGAAAGAAAAAACCACGGAGTCAGCGTGCGTTATTA	2U	268226886	268226954	69	2.41e-27	100	100	0	0	0	0	0	1	0	1	1	1	0	-	0	0	0	0	0	0	0	0	0	0	0	0	0	0	0	0	0	0	0	0	0	0	0	0	0	0	-	0	0
62847541	TGCAGCAGCAGCCATGGCGGCGGCGGAGGAGAACAGCTCGCTCTTCCTGATATTCATCCTGACCATGAT	2U	268226889	268226821	69	2.41e-27	100	100	0	0	0	0	0	1	0	1	1	0	0	1	0	0	0	0	0	0	0	0	0	0	0	0	0	0	0	0	0	0	0	0	0	0	0	0	0	0	1	0	0
62918050	TGCAGCAGGTAGGAGGCAGTGGTCACGGCGCCTCCCTCGGAGATGGTCGACGCGCAAGATTCATGCCAC	2U	270740606	270740538	69	1.03e-25	98.551	100	0	0	0	0	0	1	0	1	1	-	0	0	0	0	0	0	0	0	0	0	0	0	0	0	0	0	0	0	0	0	0	0	0	0	0	0	0	0	-	0	0
4274389	TGCAGGCCGCCTCTGCTCCAGCCTCGCGCATGTATGCACCCATGCCATACTTCTCTCCACCATACGTGC	2U	270949612	270949544	69	1.03e-25	98.551	100	0	0	0	0	0	1	0	1	1	-	0	1	0	0	0	0	0	0	0	0	0	0	0	0	0	0	0	0	0	0	0	0	0	0	0	0	0	0	-	0	0
62918023	TGCAGCAGCTGGAGTTCACGGTGCACACCTTGAAGGTGAGAGACACCACATCCACAGGAGCAACGTTGA	2U	270955771	270955839	69	2.41e-27	100	100	0	0	0	0	0	1	0	0	1	-	0	1	0	0	0	0	0	0	0	0	0	0	0	0	0	0	0	0	0	0	0	0	0	0	0	0	0	0	0	0	0
62931021	TGCAGCTCCTGCCCGCCATGGACGCCGCTCTGGACGACGCTCGGCTCGTCGGAAGCCAACCAGCGCCTG	2U	271070308	271070240	69	2.41e-27	100	100	0	0	0	0	0	1	0	1	-	-	0	0	0	0	0	0	-	0	0	0	0	0	0	0	0	0	0	0	0	0	0	0	0	-	0	0	0	0	0	0	0
4274280	TGCAGTCCCTGGTGCCAAGCTGCAACAAGGTACTACTGTAGTAGTATGTGTTTATGCATGTATGAACAC	2U	275944052	275944120	69	2.41e-27	100	100	0	0	0	0	0	1	0	1	1	-	0	-	0	0	0	0	0	0	0	0	0	0	0	0	0	0	0	0	0	0	0	0	0	0	0	0	0	0	-	0	0
62898361	TGCAGCGCCGTTGTCGCCGTTGTTCCGTGCCCGCTGAAGTCCTCCTCGGCGTCCGCCGCGCACTCGAGG	2U	276461951	276461883	69	2.41e-27	100	100	0	0	0	0	0	1	0	-	1	1	0	0	0	0	-	0	0	0	0	0	0	0	0	0	0	0	0	0	0	0	0	0	0	0	0	0	0	0	0	0	0
100550213	TGCAGCCCTCCCTCACTTTAGACGACAGTGGGAGAAAGAACGGAGGTAGAAGAAGCAGTACAGGGACAG	2U	276597750	276597818	69	5.32e-23	95.652	100	0	0	0	0	0	1	0	0	0	0	0	0	0	0	0	0	0	0	0	0	0	0	0	0	0	0	0	0	0	0	0	0	0	0	0	0	0	0	0	0	0
100488333	TGCAGCTAGCGTCGGCGCCTTGCGCGTCGCCTCTGCGGCACGATGGTCGCCACCGAGATCGGAAGAGCG	2U	276615187	276615237	51	6.07e-16	98.039	73.913	0	0	0	0	0	1	0	0	0	0	0	0	0	0	0	0	0	0	0	0	0	0	0	0	0	0	0	0	0	0	0	0	0	0	0	0	0	0	0	0	0
62806898	TGCAGGGGCACTCGCGGCTTAAAGCAGCAACAAGGGCGGAGGCGCTCGGACGGCGCCGCGACACTGGAG	2U	278316883	278316938	56	2.76e-20	100	81.1594	0	0	0	0	0	1	0	-	-	1	0	0	0	0	0	0	0	0	0	0	0	0	0	0	0	0	0	0	0	0	0	0	0	0	0	0	0	0	-	0	0
4286002	TGCAGAAGATTGTGTCGGCCAAATCTTGAAGGGACGCCCGAGATCGGAAGAGCGGTTCAGCAGGAATGC	2U	279240555	279240594	40	5.68e-10	97.5	57.971	0	0	0	0	0	1	0	1	1	1	0	-	0	0	0	0	0	0	0	0	0	0	0	0	0	0	0	0	0	0	0	0	0	0	0	0	0	0	-	0	0
100572591	TGCAGCCGCCGCTGCACTCATCGCGCACCTCGGGATCCATCCCCATCCAATCAGTGGCTGCGCCTCCAC	2U	280566988	280567052	65	1.86e-22	96.923	94.2029	0	0	0	0	0	1	0	0	0	0	0	0	0	0	0	0	0	0	0	0	0	0	0	0	0	0	0	0	0	0	0	0	0	0	0	0	0	0	0	0	0
4324582	TGCAGCCTCAACTCGCCTCTGCTGTTACCTGCTCCAAGGCGCCGATGCTAAGTCACCGAGCTGCTGCCT	2U	280590623	280590691	69	2.41e-27	100	100	0	0	0	0	0	1	0	1	1	-	0	-	0	0	0	0	0	0	0	0	0	0	0	0	0	0	0	0	0	0	0	0	0	0	0	0	0	0	-	0	0
4272838	TGCAGGCGTGTCTGGATGCCAAGAAGGGCCAGGAGCCTGCGAAAACCGATCAGATGCCATCAACCCATG	2U	283822390	283822322	69	2.41e-27	100	100	0	0	0	0	0	1	0	1	1	-	0	-	0	0	0	0	0	0	0	0	0	0	0	0	0	0	0	0	0	0	0	0	0	0	0	0	0	0	-	0	0
4312375	TGCAGAAGCTCGAGTCGTTCAAGAGGTTCTGCGAGATGATGGAGAGGAGCGCTTGATCCACATCCCTAG	2U	284011866	284011934	69	2.41e-27	100	100	0	0	0	0	0	1	0	1	1	-	0	1	0	0	0	0	0	0	0	0	0	0	0	0	0	0	0	0	0	0	0	0	0	0	0	0	0	0	-	0	0
4291158	TGCAGGCACTGATTGTAGACGCCCCGAAATTCATTGTCACCATCATTGTGACTGCTTCGCCGAGATCGG	2U	287240123	287240062	62	1.52e-23	100	89.8551	0	0	0	0	0	1	0	1	-	-	0	-	0	0	0	0	0	0	0	0	0	0	0	0	0	0	0	0	0	0	0	0	0	0	0	0	0	0	-	0	0
62805055	TGCAGCAGGTGACGGTGGACGTCCACGCCGTGAAGCAGCAGACGGCGGAGCAGGCGCGGATGGCGTCGG	2U	290018901	290018833	69	2.41e-27	100	100	0	0	0	0	0	1	0	1	1	-	0	-	0	0	0	0	0	0	0	0	0	0	0	0	0	0	0	0	0	0	0	0	0	0	0	0	0	0	1	0	0
4319511	TGCAGCTGCTGCTGCTGCTGCCTCGGCCCAATGCTCATGGACAGGTCCAGGTCCAGCTGCTGGTGGTCG	2U	290018994	290019062	69	1.03e-25	98.551	100	0	0	0	0	0	1	0	1	1	-	0	-	0	0	0	0	0	0	0	0	0	0	0	0	0	0	0	0	0	0	0	0	0	0	0	0	0	0	1	0	0
62850148	TGCAGGGGGATCTTTGTGTCGCATGGAGCCAATGAACTGGAAAATGAACAATATTTCCATTTGAGGCAG	2U	290713077	290713009	69	1.03e-25	98.551	100	0	0	0	0	0	1	0	1	1	0	0	-	0	0	0	0	0	0	0	0	0	0	0	0	0	0	0	0	0	0	0	0	0	0	0	0	0	0	1	0	0
4321565	TGCAGGTGGACAGGGAGAGTGACGGAGCGGCGCAGGTGAAGTCGCAGGAGCCTGCTCCAGGGCGGCTCG	2U	294682912	294682844	69	1.03e-25	98.551	100	0	0	0	0	0	1	0	1	1	-	0	-	0	0	0	0	0	0	0	0	0	0	0	0	0	0	0	0	0	0	0	0	0	0	0	0	0	0	-	0	0
4274416	TGCAGCTAGCCTCGTGATCGTGTCACGGATAACGGGATCAAGGCGCCGCTCGCCGAGATCGGAAGAGCG	2U	294923274	294923328	55	9.62e-20	100	79.7101	0	0	0	0	0	1	0	1	1	1	0	1	0	0	0	0	0	0	0	0	0	0	0	0	0	0	0	0	0	0	0	0	0	0	0	0	0	0	-	0	0
4307081	TGCAGGATACAGCCAGGTTGACCTCTCAATCTCGATGCCTTGTTCTCAGTTCAATCTAATACAAAGTTT	2U	298614817	298614749	69	2.41e-27	100	100	0	0	0	0	0	1	0	1	1	-	0	-	0	0	0	0	0	0	0	0	0	0	0	0	0	0	0	0	0	0	0	0	0	0	0	0	0	0	-	0	0
62888825	TGCAGGCGCGGAGATTGATAATCACCTTGTGGTGGGAGACATCGAAGATGGCAACGGAGCCGTTGTAGA	2U	298722653	298722585	69	2.41e-27	100	100	0	0	0	0	0	1	0	1	1	-	0	-	0	0	0	0	0	0	0	0	0	0	0	0	0	0	0	0	0	0	0	0	0	0	0	0	0	0	-	0	0
4296756	TGCAGCCTCACGGGCCCACGCCCACCACCTGAGCGCGCGTGCGGACTCCGAGATCGGAAGAGCGGTTCA	2U	299514397	299514446	50	4.98e-17	100	72.4638	0	0	0	0	0	1	0	1	1	-	0	1	0	0	0	0	0	0	0	0	0	0	0	0	0	0	0	0	0	0	0	0	0	0	0	0	0	0	-	0	0
62806237	TGCAGGAAACCCACGCACTGCATGCAGCAGGGAGTGGACCAACGCGTGCATGAGGGGAATATTTCGCGT	2U	299514400	299514332	69	2.41e-27	100	100	0	0	0	0	0	1	0	1	1	-	0	0	0	0	0	0	0	0	0	0	0	0	0	0	0	0	0	0	0	0	0	0	0	0	0	0	0	0	0	0	0
4285242	TGCAGGGTAGACGCTATCAAGGCGGCGTAAACATGATTAAGACAAGCTGAGCGAGCTCGCAGCAGGTCG	2U	300128655	300128723	69	2.41e-27	100	100	0	0	0	0	0	1	0	1	1	-	0	-	0	0	0	0	0	0	0	0	0	0	0	0	0	0	0	0	0	0	0	0	0	0	0	0	0	0	-	0	0
4327280	TGCAGGGGCATGTTGCTAAACCGAAGGCGAAGCTAGCGGCGTGGCCGTGGCCCCGAACGGACGGCCGGG	2U	301922136	301922068	69	1.03e-25	98.551	100	0	0	0	0	0	1	0	1	1	-	0	-	0	0	0	0	0	0	0	0	0	0	0	0	0	0	0	0	0	0	0	0	0	0	0	0	0	0	0	0	0
62887304	TGCAGCCCACGACGTCCCAGCCCCGTCCCCAGGCGCGCCTGCCACACAGCGCCAACGCGCTACACCGAC	2U	304820959	304820891	69	2.41e-27	100	100	0	0	0	0	0	1	0	1	1	1	0	-	0	0	0	0	0	0	0	0	0	0	0	0	0	0	0	0	0	0	0	0	0	0	0	0	0	0	-	0	0
62804811	TGCAGCACAACGGCGGGCGCAGAGGCGGTCGACACGGCACCGACGCGCACGTGATCGTGATGCATCATA	2U	304825783	304825715	69	2.41e-27	100	100	0	0	0	0	0	1	0	1	1	1	0	1	0	0	0	0	0	0	0	0	0	0	0	0	0	0	0	0	0	0	0	0	0	0	0	0	0	0	0	0	0
62919588	TGCAGTGCTGGCTTGGCGCGTTAATTCGGGCGCCCTGTGGGAGTTGCACGCATGCAGGCGAGCACGCGT	2U	305299635	305299703	69	2.41e-27	100	100	0	0	0	0	0	1	0	1	1	-	0	0	-	0	0	0	0	0	0	0	0	0	0	0	0	0	0	0	0	0	0	0	0	0	0	0	0	0	0	0	0
4307828	TGCAGATCTTCTTGGGTCATGCACACCGCACTCACTCACTTCCAAATGATAACAAACCCCATTAGTTTA	2U	305809295	305809363	69	1.03e-25	98.551	100	0	0	0	0	0	1	0	-	1	-	0	1	0	0	0	0	0	0	0	0	0	0	0	0	0	0	0	0	0	0	0	0	0	0	0	0	0	0	-	0	0
62806867	TGCAGGGCGCGTCTTGAATTCTTGATCACTCGCGTTTTCACAGGATGTGGAGCCGAACGTGATGCCACC	2U	308179306	308179374	69	2.41e-27	100	100	0	0	0	0	0	1	0	1	1	-	0	-	0	0	0	0	0	0	0	0	0	0	0	0	0	0	0	0	0	0	0	0	0	0	0	0	0	0	-	0	0
62849755	TGCAGGCGAGCCCTGGTAGGACTCGTGCGGGCGGCACGGGAATTCCTATATGGCGCGCCACGCGCTGGG	2U	308950008	308950076	69	2.41e-27	100	100	0	0	0	0	0	1	0	1	1	0	0	-	0	0	0	0	0	0	0	0	0	0	0	0	0	0	0	0	0	0	0	0	0	0	0	0	0	0	-	0	0
4275028	TGCAGCTCCGCACGCGCCCACCCCGCGATCCCGCTCCACGCTCCCGCGCTAGCCCCCTCGTCGTCTCGA	2U	309649129	309649061	69	2.41e-27	100	100	0	0	0	0	0	1	0	1	1	-	0	-	0	0	0	0	0	0	0	0	0	0	0	0	0	0	0	0	0	0	0	0	0	0	0	0	0	0	-	0	0
62872164	TGCAGCATCATGAGGGGACCGTGAACGTTGGCCAGGTCCCGCAGCCCGCGGTGCGGCAGCACGTTCATG	2U	310006621	310006689	69	2.41e-27	100	100	0	0	0	0	0	1	0	1	-	-	0	-	0	0	0	0	0	0	0	0	0	0	0	0	0	0	0	0	0	0	0	0	0	0	0	0	0	0	-	0	0
4264220	TGCAGCTGATCCTATGGCCATATAAGAACCAGCCGAGACGAAGGCGAAACAGGGCACAATTAAAGCAAG	2U	310929149	310929217	69	2.41e-27	100	100	0	0	0	0	0	1	0	1	1	0	0	1	0	0	0	0	0	0	0	0	0	0	0	0	0	0	0	0	0	0	0	0	0	0	0	0	0	0	-	0	0
4326888	TGCAGCGGAAGCACAGTTCCCGATTTTAATTCCGCGCAGGCACATGCGGGGCCGACGCGGAAGGGGAAG	2U	311373461	311373529	69	2.41e-27	100	100	0	0	0	0	0	1	0	0	0	0	0	1	0	0	0	0	0	0	0	0	0	0	0	0	0	0	0	0	0	0	0	0	0	0	0	0	0	0	0	0	0
62897906	TGCAGCATGGCATTTCCACCGTGGTGCCCTTCCTGGCTTCCTCCTATCGCTCTTCCTTTCTCTGTGTGG	2U	312799946	312800014	69	1.03e-25	98.551	100	0	0	0	0	0	1	0	1	1	-	0	0	-	0	0	0	0	0	0	0	0	0	0	0	0	0	0	0	0	0	0	0	0	0	0	0	0	0	0	0	0
62850617	TGCAGTAAGAACACCACACACATACACGTCCATGTTTTTTTTGCATTCATTTCACAGTTGAGGTTGCTG	2U	313080665	313080733	69	2.41e-27	100	100	0	0	0	0	0	1	0	1	1	-	0	-	0	0	0	0	0	0	0	0	0	0	0	0	0	0	0	0	0	0	0	0	0	0	0	0	0	0	-	0	0
4277078	TGCAGCCTAGCGCGTACCCTCGTCACACACTATTTTCGTATGGTCCGAGATCGGAAGAGCGGTTCAGCA	2U	313312639	313312593	47	2.12e-15	100	68.1159	0	0	0	0	0	1	0	1	1	-	0	1	0	0	0	0	0	0	0	0	0	0	0	0	0	0	0	0	0	0	0	0	0	0	0	0	0	0	-	0	0
4284092	TGCAGCTCTAGGGCACGGCAAAGTCTAAAGATTCGGTTGCATAAAAAAGACACAATGAAATGTAGAAGA	2U	313520662	313520594	69	2.41e-27	100	100	0	0	0	0	0	1	0	1	-	-	0	1	0	0	0	0	0	0	0	0	0	0	0	0	0	0	0	0	0	0	0	0	0	0	0	0	0	0	1	0	0
62888136	TGCAGCTGCCATCCATCAACGGGCCAAATGGTCAAATCTAGAAATGAATCCGCAGTCAAGGCATATAAA	2U	314050873	314050805	69	2.41e-27	100	100	0	0	0	0	0	1	0	1	1	-	0	-	0	0	0	0	0	0	0	0	0	0	0	0	0	0	0	0	0	0	0	0	0	0	0	0	0	0	0	0	0
4299259	TGCAGGCAAGTATATGATTTCATGGCAGCAAACGATATATAGCCCTAGCGGGCGGTCCGAGATCGGAAG	2U	314672334	314672392	59	6.48e-22	100	85.5072	0	0	0	0	0	1	0	1	1	-	0	1	0	0	0	0	0	0	0	0	0	0	0	0	0	0	0	0	0	0	0	0	0	0	0	0	0	0	0	0	0
62887140	TGCAGCAGTTCTTTGGGGCATTTCTTCGAACAGCCTCCTTGCACTCTCCAAATCCCCGCACTTCACGTA	2U	316117509	316117441	69	2.41e-27	100	100	0	0	0	0	0	1	0	1	1	-	0	1	0	0	0	0	0	0	0	0	0	0	0	0	0	0	0	0	0	0	0	0	0	0	0	0	0	0	-	0	0
4310517	TGCAGCCCAAGCGATCAGCGATCGAGTCGACCAAGCAGAGGAATGGAAAATACCGCCAAAAATTACAGG	2U	316785260	316785192	69	1.03e-25	98.551	100	0	0	0	0	0	1	0	1	1	0	0	1	0	0	0	0	0	0	0	0	0	0	0	0	0	0	0	0	0	0	0	0	0	0	0	0	0	0	1	0	0
62889416	TGCAGGTGTACAACGTCGTCAGGCAGAGGAGCAACTGCTGCATGTAGGCGCAGTTCAGTGGATGGTGCA	2U	316875049	316875117	69	2.41e-27	100	100	0	0	0	0	0	1	0	1	-	-	0	-	0	0	0	0	0	0	0	0	0	0	0	0	0	0	0	0	0	0	0	0	0	0	0	0	0	0	-	0	0
4282724	TGCAGCACCACTATGAGCAGAATTAACTGTCAGGGAAAAGCCAAAGCATGAAACAAAGCCAGGTTAACA	2U	317350121	317350053	69	2.41e-27	100	100	0	0	0	0	0	1	0	1	1	-	0	-	0	0	0	0	0	0	0	0	0	0	0	0	0	0	0	0	0	0	0	0	0	0	0	0	0	0	-	0	0
4290329	TGCAGAGAGCAAGTGGTCGCTGTGGCGCTGCTTTATATTGGTGAATGAGTGTTCATCTTTTGAGCAGGC	2U	317354387	317354319	69	2.41e-27	100	100	0	0	0	0	0	1	0	1	1	-	0	1	0	0	0	0	0	0	0	0	0	0	0	0	0	0	0	0	0	0	0	0	0	0	0	0	0	0	1	0	0
62906814	TGCAGCGTGGGCCAGCAGCAGAAAGGAGCCGCTCAACTACCCACACGGACCTGGACCCACCCGCCAGGG	2U	318718675	318718743	69	1.03e-25	98.551	100	0	0	0	0	0	1	0	0	1	-	-	0	0	0	0	0	0	0	0	0	0	0	0	0	0	0	0	0	0	0	0	0	0	0	0	0	0	0	0	0	0
4300018	TGCAGCTGCCACTGCCACTTGTGGAAGATCTTTATTGGATTTGAGTGAGGCACTCGGTCGCGTTTCTGC	2U	318791866	318791934	69	2.41e-27	100	100	0	0	0	0	0	1	0	1	-	1	0	1	0	0	0	0	0	0	0	0	0	0	0	0	0	0	0	0	0	0	0	0	0	0	0	0	0	0	-	0	0
62809773	TGCAGCTCTTCAGCGGCGGGCGCAGTGGCCGACGACGTGAATCCGAGATCGGAAGAGCGGTTCAGCAGG	2U	319709109	319709065	45	2.58e-14	100	65.2174	0	0	0	0	0	1	0	1	-	-	0	-	0	0	0	0	0	0	0	0	0	0	0	0	0	0	0	0	0	0	0	0	0	0	0	0	0	0	-	0	0
4291553	TGCAGACATGGGCTGCGCCGTCCAAGGTTGAAGCTGGTGATGCTTGCCGAGATCGGAAGAGCGGTTCAG	2U	320325537	320325489	49	1.74e-16	100	71.0145	0	0	0	0	0	1	0	1	0	0	0	1	0	0	0	0	0	0	0	0	0	0	0	0	0	0	0	0	0	0	0	0	0	0	0	0	0	0	0	0	0
62907635	TGCAGGCGGTTGTCTCCAACCCGCAACCCGTCGCCGCGTCCCTGGGGGCTCCTTGCGGCCCTGGGCGAG	2U	320340968	320341036	69	2.41e-27	100	100	0	0	0	0	0	1	0	-	1	-	0	0	0	0	-	0	0	0	0	0	0	0	0	0	0	0	0	0	0	0	0	0	0	0	0	0	0	0	0	0	0
4286724	TGCAGGACGAGATTCCCAGTGTTCAGGAGGACAGCAATGGTGTCAGTGGTTGTGACTCTTGCTTGAGAA	2U	320342120	320342052	69	2.41e-27	100	100	0	0	0	0	0	1	0	1	1	-	0	-	0	0	0	0	0	0	-	0	0	0	0	0	0	0	0	0	0	0	0	0	0	0	0	0	0	0	-	0	0
4324419	TGCAGGACAAGGTACATGAAATGGTCAGAATATTCTTCAAATTACCAGTACTAGTTCAGCTATGTTGCC	2U	320625061	320625129	69	2.41e-27	100	100	0	0	0	0	0	1	0	-	1	-	0	1	0	0	0	0	0	0	0	0	0	0	0	0	0	0	0	0	0	0	0	0	0	0	0	0	0	0	0	0	0
4274489	TGCAGACAGTTTCTCTGATCCATATCCCTTTCTCCCTCTTCTCCACTCTCCCGACCTCATCCTTCCCCT	2U	321198692	321198624	69	2.41e-27	100	100	0	0	0	0	0	1	0	-	1	-	0	-	0	0	0	0	0	0	0	0	0	0	0	0	0	0	0	0	0	0	0	0	0	0	0	0	0	0	-	0	0
4279507	TGCAGTTTCTCTCTAGTTACAGTTTCTTCCATATATATTTTTGCAGATTGGCTGGGTCTATGGATCAAT	2U	322481617	322481549	69	2.41e-27	100	100	0	0	0	0	0	1	0	1	1	-	0	-	0	0	0	0	0	0	0	0	0	0	0	0	0	0	0	0	0	0	0	0	0	0	0	0	0	0	0	0	0
4288204	TGCAGGCGCCTCCGTAGGAGTGGCAGAGCCATATGTCGTTCCGAGATCGGAAGAGCGGTTCAGCAGGAA	2U	323383864	323383906	43	3.14e-13	100	62.3188	0	0	0	0	0	1	0	1	1	-	0	-	0	0	0	0	0	0	0	0	0	0	0	0	0	0	0	0	0	0	0	0	0	0	0	0	0	0	-	0	0
62870667	TGCAGAAACTTCACCGCATTCGTAATTAAGCACCAACCAAACTACTCTACTAGGACGTTCTTGTCGACC	2U	323383867	323383799	69	2.41e-27	100	100	0	0	0	0	0	1	0	0	0	0	0	1	0	0	0	0	0	0	0	0	0	0	0	0	0	0	0	0	0	0	0	0	0	0	0	0	0	0	0	0	0
62850794	TGCAGTATGAGGAGCCCCATGGCCCATGTGTCAGTGAAACAAAAATGTCATTTTTTATCAGTTGCGAAT	2U	325710046	325709978	69	2.41e-27	100	100	0	0	0	0	0	1	0	1	1	-	0	1	0	0	0	0	0	0	0	0	0	0	0	0	0	0	0	0	0	0	0	0	0	0	0	0	0	0	1	0	0
62861996	TGCAGCAGCAGCAGCAGTAGCAGGGTCGTTCGATCGCTGATGGACTGCGATCGATCTCAGATCGGAAGA	2U	326214528	326214594	67	1.25e-24	98.507	97.1014	0	0	0	0	0	1	0	1	1	-	0	-	0	0	0	0	0	0	0	0	0	0	0	0	0	0	0	0	0	0	0	0	0	0	0	0	0	0	-	0	0
62930199	TGCAGAGGGAGGCGAGGCTAGCGGAGGTAGAAGAAGAGAGGAGGGCCGTCGCGGCAACCACAGACAAAC	2U	327174605	327174671	67	1.25e-24	98.507	97.1014	0	0	0	0	0	1	0	1	0	0	0	0	0	0	-	0	0	0	0	0	0	0	0	0	0	0	0	0	0	0	0	0	0	0	0	0	0	0	0	0	0
62907681	TGCAGGCTGGCGGAGGTGTGGCAGCGAGGAGCAGGCAAGCGCACACACACATCAAGCTGTCACGGTCGT	2U	327980206	327980274	69	2.41e-27	100	100	0	0	0	0	0	1	0	1	1	-	0	0	0	0	-	0	0	0	0	0	0	0	0	0	0	0	0	0	0	0	0	0	0	0	0	0	0	0	0	0	0
4319684	TGCAGCAGAAATTTAAATGTTTATTTCCAGCTATACTAGAACAACTCGTGTTCATTCGTCGAATTCTCG	2U	328243182	328243249	68	8.43e-27	100	98.5507	0	0	0	0	0	1	0	1	1	-	0	1	0	0	0	0	0	0	0	0	0	0	0	0	0	0	0	0	0	0	0	0	0	0	0	0	0	0	-	0	0
62873269	TGCAGCTCGTCCAGGTCGAACGTGTCCGCCACCGCTGTGTCCACGAGCTCGTGGAGGCGGTAGTCGGTG	2U	328593220	328593288	69	2.41e-27	100	100	0	0	0	0	0	1	0	1	1	-	0	-	0	0	0	0	0	0	0	0	0	0	0	0	0	0	0	0	0	0	0	0	0	0	0	0	0	0	1	0	0
4312466	TGCAGCACCTGGGATCCTGCATAGGCCTGCAACAATGGAGACGCAAAATTGACACGGCAGACAAGAGAT	2U	328794918	328794850	69	2.41e-27	100	100	0	0	0	0	0	1	0	1	1	-	0	1	0	0	0	0	0	0	0	0	0	0	0	0	0	0	0	0	0	0	0	0	0	0	0	0	0	0	-	0	0
62862236	TGCAGCCCCGTGGCAGAGACGCCGAATCGCGCCCGAGATCGGAAGAGCGGTTCAGCAGGAATGCCGAGA	2U	328860695	328860729	35	6.93e-09	100	50.7246	0	0	0	0	0	1	0	-	1	1	0	1	0	0	0	0	0	0	0	0	0	0	0	0	0	0	0	0	0	0	0	0	0	0	0	0	0	0	-	0	0
100271513	TGCAGCAGCAAGCACTGGCGCTGCGGGTCCGCTGGGAGTGGTTGCGCCGAGATCGGAAGAGCGGTTCAG	2U	328865751	328865703	49	1.74e-16	100	71.0145	0	0	0	0	0	1	0	0	0	0	0	1	0	0	0	0	0	0	0	0	0	0	0	0	0	0	0	0	0	0	0	0	0	0	0	0	0	0	0	0	0
4275509	TGCAGATCGTGCACCCCAAGGCCACCAAACTCGCGCGGCCTGCAAACCTGCTTCCAGCTCACCAGGCAC	2U	328939999	328939931	69	2.41e-27	100	100	0	0	0	0	0	1	0	1	1	-	0	-	0	0	0	0	0	0	0	0	0	0	0	0	0	0	0	0	0	0	0	0	0	0	0	0	0	0	-	0	0
4295663	TGCAGTGCGCGCTCAGCCTCATGCCGTCCAACGCGGCCGCGCCGCAGCTCGACTGCCTCAACATGCTCA	2U	329860923	329860991	69	2.41e-27	100	100	0	0	0	0	0	1	0	1	1	-	0	-	0	0	0	0	0	0	0	0	0	0	0	0	0	0	0	0	0	0	0	0	0	0	0	0	0	0	-	0	0
62804031	TGCAGAATGTTGTATTGTACGAGTGGATAGATGTTGCTCTCCCTCCCCTGTTATGTTACTACAGCCTGC	2U	331223285	331223217	69	2.41e-27	100	100	0	0	0	0	0	1	0	1	1	0	0	1	0	0	0	0	0	0	0	0	0	0	0	0	0	0	0	0	0	0	0	0	0	0	0	0	0	0	-	0	0
4292924	TGCAGCCCGTACCTCTGCATCCCGGAGTCAGTGGCGAACTGTGGGCACGACGCAGAGCAAACCCTAGCC	2U	331227176	331227244	69	2.41e-27	100	100	0	0	0	0	0	1	0	1	1	-	0	-	0	0	0	0	0	0	0	0	0	0	0	0	0	0	0	0	0	0	0	0	0	0	0	0	0	0	1	0	0
100669233	TGCAGATCCCGGTAGAGCACCATGTCCAGCGTGTCCCGCAGGTCCTCGTCCGTGTCCACGTCGCGGAGC	2U	331743595	331743527	69	2.76e-20	92.754	100	0	0	0	0	0	1	0	0	0	0	0	0	0	0	0	0	0	0	0	0	0	0	0	0	0	0	0	0	0	0	0	0	0	0	0	0	0	0	0	0	0
62848854	TGCAGCTCGTGGACGCCATGAAGGACCAGGCCGCCCTCTCGATGCTCCCCCTCCGTGGCCTCGGCCTCC	2U	333023444	333023512	69	2.41e-27	100	100	0	0	0	0	0	1	0	1	1	-	0	-	0	0	0	0	0	0	0	0	0	0	0	0	0	0	0	0	0	0	0	0	0	0	0	0	0	0	0	0	0
4274593	TGCAGGTGTTCGTCGCCGCCTTCACCAAGAGGAAGCAAATCTGCCCTACCAATCCTGGAAACGCCGAGA	2U	333453325	333453260	66	1.03e-25	100	95.6522	0	0	0	0	0	1	0	1	1	-	0	-	0	0	0	0	0	0	0	0	0	0	0	0	0	0	0	0	0	0	0	0	0	0	0	0	0	0	-	0	0
62893978	TGCAGCGTTCCTTCCGAAATCCATAAACTAAGGCGGCGGCGGCGGGCGGAGGATTCCGAGATCGGAAGA	2U	335336777	335336720	58	2.26e-21	100	84.058	0	0	0	0	0	1	0	-	1	-	0	-	0	0	0	0	0	0	0	0	0	0	0	0	0	0	0	0	0	0	0	0	0	0	0	0	0	0	-	0	0
62806559	TGCAGGCCAGTGATGAAGGCTCCTCTCCTCCTCTTCTTCAGGGGGTGACCGCGAGCGTGGGAGGGAGAG	2U	335357887	335357955	69	2.41e-27	100	100	0	0	0	0	0	1	0	1	1	-	0	-	0	0	0	0	0	0	0	0	0	0	0	0	0	0	0	0	0	0	0	0	0	0	0	0	0	0	1	0	0
62852315	TGCAGCTGTATTTGATACATTATTATTGCCAATTATAGGGTGTTAACAATTTTTTCTTCTTGTTTCGAT	2U	335824417	335824352	69	1.86e-22	95.652	100	0	0	0	0	0	1	0	1	1	-	0	0	0	0	0	0	0	0	0	0	0	0	0	0	0	0	0	0	0	0	0	0	0	0	0	0	0	0	1	0	0
62889560	TGCAGTACTTTTCCTTCCGACCTACGAGTAGATTGGTCGGCTTGATCGGTTCTGAGCTACGACTGTGCT	2U	335832229	335832297	69	2.41e-27	100	100	0	0	0	0	0	1	0	1	-	-	0	-	0	0	0	0	0	0	0	0	0	0	0	0	0	0	0	0	0	0	0	0	0	0	0	0	0	0	1	0	0
4323970	TGCAGATAGATAATTATGAAGTCAGAAAAGAAGGAACAGCACCGACCAGAAACAGCGAAAGAGACCACA	2U	335832232	335832164	69	2.41e-27	100	100	0	0	0	0	0	1	0	1	1	1	0	-	0	0	0	0	0	0	0	0	0	0	0	0	0	0	0	0	0	0	0	0	0	0	0	0	0	0	-	0	0
62900180	TGCAGTCCATGGGCGAGCGCGACGTGATCTCGTGGACCACAGTCATTTCAATGGACGAGGACGAGGACG	2U	336826994	336827062	69	2.41e-27	100	100	0	0	0	0	0	1	0	-	1	-	0	-	0	0	0	0	0	0	0	0	0	0	0	0	0	0	0	0	0	0	0	0	0	0	0	0	0	0	-	0	0
4284331	TGCAGTGCGAGGGCCTCGTCATCGGGGCACTCGGCGCTCGCGTTGTACGTCATGTACTGCGTGAGCTCC	2U	340336029	340336097	69	2.41e-27	100	100	0	0	0	0	0	1	0	1	1	-	0	-	0	0	0	0	0	0	0	0	0	0	0	0	0	0	0	0	0	0	0	0	0	0	0	0	0	0	-	0	0
4299944	TGCAGGTGGTACAGGATGTGGTCCAACATGATGTTCATGTGGTCCATCTACTCCGTCTTCTACACCCCC	2U	340887536	340887468	69	2.41e-27	100	100	0	0	0	0	0	1	0	1	1	-	0	-	0	0	0	0	0	0	0	0	0	0	0	0	0	0	0	0	0	0	0	0	0	0	0	0	0	0	-	0	0
4286003	TGCAGCATGGAACAGAAGCAGCTTTGCAAGTGGTTTCCTCAAGCATTTAAAAGGTGATATACGGGAGGC	2U	340888262	340888194	69	2.41e-27	100	100	0	0	0	0	0	1	0	1	-	-	0	1	0	0	0	0	0	0	0	0	0	0	0	0	0	0	0	0	0	0	0	0	0	0	0	0	0	0	-	0	0
62804009	TGCAGAATCCAGCCAATCAAATTTCGGCCTGGAGGTTCTCAATTCGAGGGTTGAAAACTGAGGCGGTAG	2U	340899612	340899680	69	2.41e-27	100	100	0	0	0	0	0	1	0	1	1	-	0	-	0	0	0	0	0	0	0	0	0	0	0	0	0	0	0	0	0	0	0	0	0	0	0	0	0	0	0	0	0
4316390	TGCAGAGTTGGGTATCCGTATCCCTAGTGCGTACTACGTGCGTGTCGTCTTCATAGCTCAGTGCTGCCG	2U	340899748	340899816	69	2.41e-27	100	100	0	0	0	0	0	1	0	1	1	-	0	1	0	0	0	0	0	0	0	0	0	0	0	0	0	0	0	0	0	0	0	0	0	0	0	0	0	0	1	0	0
4306517	TGCAGGAGGACGCGCCGCCGAGTGGCGAAGATAAGAGATGAGTGGGCCTAGATTTTCCTATCAGTAGAG	2U	341115443	341115375	69	2.41e-27	100	100	0	0	0	0	0	1	0	1	1	-	0	1	0	0	0	0	0	0	0	0	0	0	0	0	0	0	0	0	0	0	0	0	0	0	0	0	0	0	1	0	0
4295728	TGCAGAGGTCGCAAACATCGATTGTACACATATTTGTTACTCAAGAGGCCCGAGATCGGAAGAGCGGTT	2U	342794824	342794773	52	4.09e-18	100	75.3623	0	0	0	0	0	1	0	0	0	0	0	1	0	0	0	0	0	0	0	0	0	0	0	0	0	0	0	0	0	0	0	0	0	0	0	0	0	0	0	0	0
4302157	TGCAGTGCACTGTTAAGAACAAGGAGCCCGTGTATCTCTGCGCCATGATTCCGAGATCGGAAGAGCGGT	2U	342996752	342996804	53	1.17e-18	100	76.8116	0	0	0	0	0	1	0	1	1	-	0	-	0	0	0	0	0	0	0	0	0	0	0	0	0	0	0	0	0	0	0	0	0	0	0	0	0	0	-	0	0
62849929	TGCAGGCTTCCACAATACAATACTCCAAAAGCCTTCTGTGACTGTATGAGGACTCCAAGTTGGTGTGGA	2U	343434950	343435018	69	2.41e-27	100	100	0	0	0	0	0	1	0	1	1	-	0	1	0	0	0	0	0	0	0	0	0	0	0	0	0	0	0	0	0	0	0	0	0	0	0	0	0	0	-	0	0
62870920	TGCAGACAAAGTGAGCTGAATGATCGTCTTGGCGGCACAGGCTGAGGACGCACGCGTGCATGGAGCCCT	2U	343779366	343779434	69	2.41e-27	100	100	0	0	0	0	0	1	0	1	1	-	0	-	0	0	0	0	0	0	0	0	0	0	0	0	0	0	0	0	0	0	0	0	0	0	0	0	0	0	1	0	0
4292538	TGCAGGCGTGTGAGGTGCAGCAGCATCCACAAGCAGAGCAGCGTGGGGCATGCACGAGCGCCGAGATCG	2U	343930481	343930543	63	4.37e-24	100	91.3043	0	0	0	0	0	1	0	1	1	-	0	1	0	0	0	0	0	0	0	0	0	0	0	0	0	0	0	0	0	0	0	0	0	0	0	0	0	0	-	0	0
62846343	TGCAGAAGTTGCAAATTCGTGGGCTCGGATTCAACTATCGTCCCTGCCCGAATCCTGCCCAGACCCCGT	2U	344145465	344145533	69	1.03e-25	98.551	100	0	0	0	0	0	1	0	1	1	0	0	-	0	0	0	0	0	0	0	0	0	0	0	0	0	0	0	0	0	0	0	0	0	0	0	0	0	0	-	0	0
4321185	TGCAGATTCCTCCTCAAGAAACAGTGGGTCAAGTGACTAGTAACCAAGGGCAAGAGTCATCTTGAAGCA	2U	345394311	345394243	69	2.41e-27	100	100	0	0	0	0	0	1	0	1	1	-	0	1	0	0	0	0	0	0	0	0	0	0	0	0	0	0	0	0	0	0	0	0	0	0	0	0	0	0	1	0	0
62918709	TGCAGCTTGGTACCATCTCAATTCTATAGAGCGGTTTGCTGGCTGGCTCATGGTGACGGGTCCTGCAAC	2U	345577800	345577868	69	2.41e-27	100	100	0	0	0	0	0	1	0	1	0	0	-	0	0	0	0	0	0	0	0	0	0	0	0	0	0	0	0	0	0	0	0	0	0	0	0	0	0	0	0	0	0
62805540	TGCAGCGATAGCGCCCATCGAGCAGGGGAGCCTGGGACGGACGACAATACGAGGGAGAAGACAGCACAG	2U	345661212	345661144	69	2.41e-27	100	100	0	0	0	0	0	1	0	1	1	0	0	1	0	0	0	0	0	0	0	0	0	0	0	0	0	0	0	0	0	0	0	0	0	0	0	0	0	0	0	0	0
4276268	TGCAGGTGGATGGGATGAAGTGAGACGGCCGAGACCGGGAGAAAGGTCCGAGATCGGAAGAGCGGTTCA	2U	346524295	346524246	50	4.98e-17	100	72.4638	0	0	0	0	0	1	0	1	1	1	0	-	0	0	0	0	0	0	0	0	0	0	0	0	0	0	0	0	0	0	0	0	0	0	0	0	0	0	1	0	0
62883149	TGCAGTCGTGAGCTGGTACGGTCCGCTGATCGACCTGTCGGCGGCCGCCGAGATCGGAAGAGCGGTTCA	2U	346747715	346747764	50	4.98e-17	100	72.4638	0	0	0	0	0	1	0	1	1	-	0	-	0	0	0	0	0	0	-	0	0	0	0	0	0	0	0	0	0	0	0	0	0	0	0	0	0	0	0	0	0
62871710	TGCAGCAAAGAAGACGCCGACGAGCAACTTGACCCTGAGAAGCTCGTAGGTCGTCAATGTGTGAAGGAA	2U	346754111	346754043	69	2.41e-27	100	100	0	0	0	0	0	1	0	-	1	0	0	1	0	0	0	0	0	0	0	0	0	0	0	0	0	0	0	0	0	0	0	0	0	0	0	0	0	0	-	0	0
4325104	TGCAGGATGAAGAAAAGTAGGGGAGAAAGAGCGATGGCGGGTCTCGTGTACAATGACACATGCGAGAGC	2U	346760730	346760662	69	2.41e-27	100	100	0	0	0	0	0	1	0	1	1	-	0	-	0	0	0	0	0	0	0	0	0	0	0	0	0	0	0	0	0	0	0	0	0	0	0	0	0	0	0	0	0
62887542	TGCAGCCTTATTCTGTTTCCTCCCGTAGCGAGAAACCTAGCCGCCGCGGCAGGAGAGCCGCTCCTTCCT	2U	347509081	347509149	69	2.41e-27	100	100	0	0	0	0	0	1	0	-	1	-	0	1	0	0	0	0	0	0	0	0	0	0	0	0	0	0	0	0	0	0	0	0	0	0	0	0	0	0	1	0	0
62810702	TGCAGGTGTTCATCGCGCTGCTCTGCGGCATGAAGTACGGCGTGTTCCTCTTCTACGCCGAGATCGGAA	2U	349620590	349620649	60	1.86e-22	100	86.9565	0	0	0	0	0	1	0	1	1	1	0	-	0	0	0	0	0	0	0	0	0	0	0	0	0	0	0	0	0	0	0	0	0	0	0	0	0	0	-	0	0
62807613	TGCAGTGAATCGAAGATTGCGGCTTCAAAATTATCAACTTCTGCCATGGTACTATACTAGTTTGCACAG	2U	349901630	349901562	69	2.41e-27	100	100	0	0	0	0	0	1	0	1	1	-	0	-	0	0	0	0	0	0	0	0	0	0	0	0	0	0	0	0	0	0	0	0	0	0	0	0	0	0	-	0	0
62888578	TGCAGGATCTCGTCGGCGACGCGGACGCCGTTGAGGCTACGGACGGTGGCCATGTCCAGGCCGCGGAGC	2U	351027839	351027771	69	2.41e-27	100	100	0	0	0	0	0	1	0	1	1	1	0	-	0	0	0	0	0	0	0	0	0	0	0	0	0	0	0	0	0	0	0	0	0	0	0	0	0	0	1	0	0
62887636	TGCAGCGCACGGAACAGAGCCTCTACTTCGTCAAGCTTTTGGGCCTTAGCGTTCTGTTTGGCTGCGTCA	2U	352949650	352949718	69	1.03e-25	98.551	100	0	0	0	0	0	1	0	-	1	-	0	-	0	0	0	0	0	0	0	0	0	0	0	0	0	0	0	0	0	0	0	0	0	0	0	0	0	0	1	0	0
62804705	TGCAGATTTTCGTTCATTGTCTACTAATCCTCACCCTCCCCCGTGATACACACACGTCGCTTGCTACTG	2U	352951123	352951192	70	3.58e-25	98.571	101.449	0	0	0	0	0	1	0	1	-	0	0	0	0	0	0	0	0	0	0	0	0	0	0	0	0	0	0	0	0	0	0	0	0	0	0	0	0	0	-	0	0
62898857	TGCAGCTTAAACATCCGCGAGATGCTGGCCGATGCGCTGGTTACCAGCGACCACGACGTCCGCGCCGCC	2U	353324809	353324741	69	2.41e-27	100	100	0	0	0	0	0	1	0	1	1	1	0	0	-	0	0	0	0	0	0	0	0	0	0	0	0	0	0	0	0	0	0	0	0	0	0	0	0	0	0	0	0
62902626	TGCAGATACCCGTTAATGTGTATTCTGCAAACGGACGCCTGCGGCGCCCCACAATGGGCCGAGATCGGA	2U	353884974	353884916	59	6.48e-22	100	85.5072	0	0	0	0	0	1	0	0	0	0	0	0	0	0	0	0	0	0	0	0	0	0	0	0	0	0	0	0	0	0	0	0	0	0	0	0	0	0	0	0	0
4281576	TGCAGGAGAGCGGAGTACACATTTCGGTTTCAGGTCGCGGTCGGGCGCCGTGCGCGGCCGAATAAACAA	2U	354402595	354402663	69	2.41e-27	100	100	0	0	0	0	0	1	0	1	1	-	0	1	0	0	0	0	0	0	0	0	0	0	0	0	0	0	0	0	0	0	0	0	0	0	0	0	0	0	1	0	0
4283428	TGCAGGCCACCGTGCGCGTGGAGCAGGGGCTGCTCGAAGTCCGAGATCGGAAGAGCGGTTCAGCAGGAA	2U	354405682	354405640	43	3.14e-13	100	62.3188	0	0	0	0	0	1	0	1	1	1	0	-	0	0	0	0	0	0	0	0	0	0	0	0	0	0	0	0	0	0	0	0	0	0	0	0	0	0	-	0	0
62897608	TGCAGCAAGGAGCGTCCAGGTGATTCCTTGTGCTCAGTCAACTCCCTGCAAAAAAACGATTAAGTAAGA	2U	354405827	354405894	68	8.43e-27	100	98.5507	0	0	0	0	0	1	0	1	1	1	0	1	0	0	0	0	0	0	0	0	0	0	0	0	0	0	0	0	0	0	0	0	0	0	0	0	0	0	0	0	0
62921953	TGCAGACTATGCAAGGAGTAAAAGTGAAAGCCACGGCACCAGCCGCTTGCCACCGCCAACCCAAGACAG	2U	355554187	355554255	69	2.41e-27	100	100	0	0	0	0	0	1	0	0	1	-	0	0	0	0	0	-	0	0	0	0	0	0	0	0	0	0	0	0	0	0	0	0	0	0	0	0	0	0	0	0	0
4283338	TGCAGGGGCACCACGTTAGGATGGTCCAACCCGCCGATCGCCGCGATTTTGTCCCGAGATCGGAAGAGC	2U	356421161	356421216	56	1.17e-18	98.214	81.1594	0	0	0	0	0	1	0	1	1	-	0	-	0	0	0	0	0	0	0	0	0	0	0	0	0	0	0	0	0	0	0	0	0	0	0	0	0	0	1	0	0
4301165	TGCAGGCCTTCATCGCGCCGTTCGGGTCGGCGTCCGTGTCCTGGAACACGTCCGGCCAGACGTGCTCCT	2U	356422328	356422260	69	1.03e-25	98.551	100	0	0	0	0	0	1	0	1	1	-	0	-	0	0	0	0	0	0	0	0	0	0	0	0	0	0	0	0	0	0	0	0	0	0	0	0	0	0	-	0	0
62872758	TGCAGCGCACGCACAATGTTGAGCATTGATTCATGCGTGTACGTAGGTCCAAAACCGTCGCGATCCTTG	2U	358733872	358733940	69	2.41e-27	100	100	0	0	0	0	0	1	0	1	1	-	0	1	0	0	0	0	0	0	0	0	0	0	0	0	0	0	0	0	0	0	0	0	0	0	0	0	0	0	-	0	0
4274691	TGCAGCAGACGGTGCACTACAATCCCAAAGTGCGGCGAGGTGAGCTGCCCCTTACCCTCTGCCCCGAGA	2U	360164013	360163948	66	1.03e-25	100	95.6522	0	0	0	0	0	1	0	1	1	0	0	0	0	0	0	0	0	0	0	0	0	0	0	0	0	0	0	0	0	0	0	0	0	0	0	0	0	0	0	0	0
62937182	TGCAGGAGGCAGGTGAAAGCGGCTCGGTGCCGCAGGCGCGGGGCGTCCAGAGCCAGCAAGCAGGAGGTG	2U	360683106	360683070	37	5.68e-10	100	53.6232	0	0	0	0	0	1	0	0	-	1	0	0	0	0	0	0	0	0	0	0	0	0	0	0	0	0	0	0	0	0	0	0	0	0	0	0	0	0	0	0	0
100001142	TGCAGCAAGGAGTCAAGTCAGGGTAACAAAAAGCAAGAAAAACTAGACTTCGGAATCACTGTGGTGTTC	2U	361473455	361473523	69	2.41e-27	100	100	0	0	0	0	0	1	0	0	0	0	0	1	0	0	0	0	0	0	0	0	0	0	0	0	0	0	0	0	0	0	0	0	0	0	0	0	0	0	0	0	0
4287998	TGCAGCATTGTGCTTGTGCTGCCCTGTGCAAAGTGATGCTTCATTCATGTGATGCCAAATTCGTGCTCT	2U	361476477	361476409	69	2.41e-27	100	100	0	0	0	0	0	1	0	0	0	0	0	1	0	0	0	0	0	0	0	0	0	0	0	0	0	0	0	0	0	0	0	0	0	0	0	0	0	0	0	0	0
4274169	TGCAGCTTGCGAACACCATGAGAGTAAGAAGTTCTTCAAGTCCAGTTATGTTAGTGTTAAGTCTGTCTG	2U	361685948	361685880	69	2.41e-27	100	100	0	0	0	0	0	1	0	1	1	-	0	-	0	0	0	0	0	0	0	0	0	0	0	0	0	0	0	0	0	0	0	0	0	0	0	0	0	0	-	0	0
4269406	TGCAGCAAAAGATTGTCATCCAATTGAGCCTGTCGTGCGACAAGAGCCGAGATCGGAAGAGCGGTTCAG	2U	362237077	362237125	49	1.74e-16	100	71.0145	0	0	0	0	0	1	0	1	1	-	0	-	0	0	0	0	0	0	0	0	0	0	0	0	0	0	0	0	0	0	0	0	0	0	0	0	0	0	-	0	0
100678079	TGCAGGCCGAGGTCTCCTTCATCTGCAAGTGGTGGCGAGGTGCCACGATGGACGACGACGTGGTGCTCC	2U	362421771	362421703	69	2.41e-27	100	100	0	0	0	0	0	1	0	0	0	0	0	-	0	0	0	0	0	0	0	0	0	0	0	0	0	0	0	0	0	0	0	0	0	0	0	0	0	0	0	0	0
4289920	TGCAGCCCTGTCACGCGCGGCAACCTCGTTCAGCGCCAGCGAACAACAGCAACGCAAAACGTTCCTTCC	2U	363366021	363366089	69	2.41e-27	100	100	0	0	0	0	0	1	0	1	1	1	0	-	0	0	0	0	0	0	0	0	0	0	0	0	0	0	0	0	0	0	0	0	0	0	0	0	0	0	1	0	0
32736817	TGCAGAGGTTTCAGTTTCAGGGTTTTTGGTGGTGCGTGCCTGGTAGCCGCCGAGCAGGTGGAGGATGAT	2U	363372662	363372730	69	1.03e-25	98.551	100	0	0	0	0	0	1	0	1	1	-	0	1	0	0	0	0	0	0	0	0	0	0	0	0	0	0	0	0	0	0	0	0	0	0	0	0	0	0	1	0	0
62871243	TGCAGAGCGAATTTATTACAGAATGCAGAGCTCTGAACTGACACGAAGCAAAAGAAAATGTGGGCAGGT	2U	363372665	363372597	69	2.41e-27	100	100	0	0	0	0	0	1	0	1	1	-	0	1	0	0	0	0	0	0	0	0	0	0	0	0	0	0	0	0	0	0	0	0	0	0	0	0	0	0	-	0	0
62803984	TGCAGAAGGTGAAGCGGAGAGAGCCCAAACCAACCAAACGAAACCGTCGCGGTTACGACGCCATAAATG	2U	363781871	363781939	69	2.41e-27	100	100	0	0	0	0	0	1	0	-	1	-	0	1	0	0	0	0	0	0	0	0	0	0	0	0	0	0	0	0	0	0	0	0	0	0	0	0	0	0	1	0	0
4299655	TGCAGATGCGCCATTATTCTGCGGGGACCAGCCTGTCAGCTCGAGGCACCGAGATCGGAAGAGCGGTTC	2U	364956456	364956506	51	1.43e-17	100	73.913	0	0	0	0	0	1	0	1	1	-	0	-	0	0	0	0	0	0	0	0	0	0	0	0	0	0	0	0	0	0	0	0	0	0	0	0	0	0	-	0	0
62872110	TGCAGCAGGCGTTCCGCTCAGTGACGGAGGTCGGAACACTGCTCGAGCATTCAGTCCAACGCCTGGTGG	2U	365572742	365572674	69	2.41e-27	100	100	0	0	0	0	0	1	0	1	1	-	0	-	0	0	0	0	0	0	0	0	0	0	0	0	0	0	0	0	0	0	0	0	0	0	0	0	0	0	-	0	0
62810583	TGCAGGTCATCCGCGCCGAGAACAACCGTTTCTCCGAGATCGGAAGAGCGGTTCAGCAGGAATGCCGAG	2U	366073898	366073933	36	1.98e-09	100	52.1739	0	0	0	0	0	1	0	1	1	1	0	-	0	0	0	0	0	0	0	0	0	0	0	0	0	0	0	0	0	0	0	0	0	0	0	0	0	0	-	0	0
62893777	TGCAGCGAGAGAGTCGAAGAAACTCGTCAGAACCCGCAAGAAACGGCCCGAGATCGGAAGAGCGGTTCA	2U	366408348	366408299	50	4.98e-17	100	72.4638	0	0	0	0	0	1	0	1	1	1	0	-	0	0	0	0	0	0	0	0	0	0	0	0	0	0	0	0	0	0	0	0	0	0	0	0	0	0	-	0	0
62904187	TGCAGTGGGCCTTTAACCTTTGGCTCATGGCACGACTCTCCTTTGTGCGCTCGGTGGCCGAGATCGGAA	2U	366409337	366409284	54	3.36e-19	100	78.2609	0	0	0	0	0	1	0	0	0	0	0	0	0	0	0	0	0	0	0	0	0	0	0	0	0	0	0	0	0	0	0	0	0	0	0	0	0	0	0	0	0
62889731	TGCAGTCGACGATTTGTTCTGTATAACAAATATGCTACTATCACACAATGTCAGTCCACCGCAGTCCAT	2U	367541449	367541517	69	1.03e-25	98.551	100	0	0	0	0	0	1	0	1	1	-	0	1	0	0	0	0	0	0	0	0	0	0	0	0	0	0	0	0	0	0	0	0	0	0	0	0	0	0	-	0	0
4324850	TGCAGCTTCTGTTTCTTCTTCTTGTCCTGCCGCTGTGTCAGGTCGTCCTCCGTGCACGCAGCGGCAGCC	2U	367554118	367554050	69	2.41e-27	100	100	0	0	0	0	0	1	0	1	1	-	0	-	0	0	0	0	0	0	0	0	0	0	0	0	0	0	0	0	0	0	0	0	0	0	0	0	0	0	-	0	0
4267300	TGCAGCTTCTGTTTCTACTAACCCAAATTCGCAGCATCATGTTAACCGAGATCGGAAGAGCGGTTCAGC	2U	367554530	367554483	48	6.07e-16	100	69.5652	0	0	0	0	0	1	0	1	1	1	0	1	0	0	0	0	0	0	0	0	0	0	0	0	0	0	0	0	0	0	0	0	0	0	0	0	0	0	-	0	0
62849789	TGCAGGCGCCGTCCTCGATCCAAGCGCGGAGTACGGCACATCGAGAGTTCCAGCTCCGTCAAACCAAGC	2U	367875897	367875965	69	2.41e-27	100	100	0	0	0	0	0	1	0	1	1	-	0	1	0	0	0	0	0	0	0	0	0	0	0	0	0	0	0	0	0	0	0	0	0	0	0	0	0	0	-	0	0
62889177	TGCAGGGTACCACGGACTACGACGAACAGCCATGGACATGGAAGAGCCAGGACCCACCCAACTTAACCA	2U	368260782	368260850	69	2.41e-27	100	100	0	0	0	0	0	1	0	1	1	-	0	-	0	0	0	0	0	0	0	0	0	0	0	0	0	0	0	0	0	0	0	0	0	0	0	0	0	0	-	0	0
62913361	TGCAGCTACACGCCCGAGAGAGGAACCTTCGACATACGTGAGCGCAGGGAGTGCGGCGACGGGTACGGG	2U	368260785	368260717	69	2.41e-27	100	100	0	0	0	0	0	1	0	1	1	1	-	0	0	0	0	0	0	0	0	0	0	0	0	0	0	0	0	0	0	0	0	0	0	0	0	0	0	0	0	0	0
62870961	TGCAGACAGATCGTCAGTCACATATCAGACTTGCTTACAAGTATTTCTGCAATTTTACCGTGATCTCGA	2U	368261238	368261306	69	2.41e-27	100	100	0	0	0	0	0	1	0	1	-	-	0	-	0	0	0	0	0	0	0	0	0	0	0	0	0	0	0	0	0	0	0	0	0	0	0	0	0	0	-	0	0
62908228	TGCAGTCCATTTACGAGCAGGAGTCAGGCGGCCTGAGCCGCCGCAGGGTCCGTTTCCAGATTGCCGAGG	2U	368463561	368463493	69	6.48e-22	94.203	100	0	0	0	0	0	1	0	0	0	0	0	0	0	0	0	0	0	0	0	0	0	0	0	0	0	0	0	0	0	0	0	0	0	0	0	0	0	0	0	0	0
62882772	TGCAGTTTTCCCAGGTTGTGCATATCCGCATCGCCGAGATCGGAAGAGCGGTTCAGCAGGAATGCCGAG	2U	368733545	368733580	36	1.98e-09	100	52.1739	0	0	0	0	0	1	0	1	1	-	0	1	0	0	0	0	0	0	0	0	0	0	0	0	0	0	0	0	0	0	0	0	0	0	0	0	0	0	-	0	0
4290700	TGCAGCTGCGGTCGATTCGCGCACGGGAAGGGGGCCACCGAGATCGGAAGAGCGGTTCAGCAGGAATGC	2U	369510899	369510938	40	1.34e-11	100	57.971	0	0	0	0	0	1	0	-	1	-	0	-	0	0	0	0	0	0	0	0	0	0	0	0	0	0	0	0	0	0	0	0	0	0	0	0	0	0	-	0	0
62887322	TGCAGCCCCCCTGCGCGCTTCCCCCCTCCTCCTCCTCGTCCCGTCACCTGCTCCATGCCGCGCGCGCCG	2U	370220271	370220339	69	2.41e-27	100	100	0	0	0	0	0	1	0	0	1	1	0	1	0	0	0	0	0	0	0	0	0	0	0	0	0	0	0	0	0	0	0	0	0	0	0	0	0	0	0	0	0
4269484	TGCAGCGCCCGCTCAGAGGTTCGCGCCCGCCGCGATCTGCTCTGTTCATCTTGGCCGCGCCGAGATCGG	2U	371914276	371914337	62	6.48e-22	98.387	89.8551	0	0	0	0	0	1	0	1	1	-	0	-	0	0	0	0	0	0	0	0	0	0	0	0	0	0	0	0	0	0	0	0	0	0	0	0	0	0	0	0	0
4298927	TGCAGGTGATTGACAAGAGCGCCGACGGATCCACTAGCGTCCGAGATCGGAAGAGCGGTTCAGCAGGAA	2U	371950063	371950021	43	3.14e-13	100	62.3188	0	0	0	0	0	1	0	1	1	-	0	-	0	0	0	0	0	0	0	0	0	0	0	0	0	0	0	0	0	0	0	0	0	0	0	0	0	0	1	0	0
62804455	TGCAGATACTACACAATCCACAGGGGGCAGGGGGTAATTAATCAGGAGCCACCACATGTACAGGTATGC	2U	372086770	372086838	69	2.41e-27	100	100	0	0	0	0	0	1	0	1	-	-	0	-	0	0	0	0	0	0	0	0	0	0	0	0	0	0	0	0	0	0	0	0	0	0	0	0	0	0	0	0	0
4328255	TGCAGTGCATATCACGTTTATTTTTGGGCGTGTTTTGAGCTTGTTGGAGTTGGAGAAGGGATTTGTCCT	2U	372412235	372412303	69	2.41e-27	100	100	0	0	0	0	0	1	0	1	1	1	0	-	0	0	0	0	0	0	0	0	0	0	0	0	0	0	0	0	0	0	0	0	0	0	0	0	0	0	1	0	0
62897217	TGCAGAGCTCGTCCGTGCCGCGGGCGGACGGCCCCCGCGTGGTAGACGAGGAGGAGAAGTTCCATAGCG	2U	372460959	372460891	69	2.41e-27	100	100	0	0	0	0	0	1	0	1	1	-	0	1	0	0	0	0	0	0	0	0	0	0	0	0	0	0	0	0	0	0	0	0	0	0	0	0	0	0	1	0	0
4319165	TGCAGCTAGCAAAATTTGTTACGGTGACATACATGCGTGTCGTATCCGTTGGGCAATTTGGTGATGAAC	2U	372461328	372461396	69	2.41e-27	100	100	0	0	0	0	0	1	0	1	1	1	0	0	0	0	0	0	0	0	0	0	0	0	0	0	0	0	0	0	0	0	0	0	0	0	0	0	0	0	0	0	0
62922151	TGCAGATGTGACGGAGGTTCTGCTTGGGGCCAAGAGTGGCTGCATAGCCGTTGTTGGTGAGGAGGAGGT	2U	372461607	372461675	69	2.41e-27	100	100	0	0	0	0	0	1	0	1	0	0	0	0	0	0	0	0	0	0	0	0	0	0	0	0	0	0	0	0	0	0	0	0	0	0	0	0	0	0	0	0	0
62805097	TGCAGCATATCGCCGCCCGATTTGGAATTAGCCAACGATTCAAGAACACTCAAAAAGCAAGATCCGCCG	2U	373417013	373416945	69	2.41e-27	100	100	0	0	0	0	0	1	0	1	-	-	0	1	0	0	0	0	0	0	0	0	0	0	0	0	0	0	0	0	0	0	0	0	0	0	0	0	0	0	-	0	0
100006204	TGCAGCCGCGCTTGTCGGTGGTGTGCAGGAAGAAGGACCGAGATCGGAAGAGCGGTTCAGCAGGAATGC	2U	373836989	373836947	43	1.63e-10	95.349	62.3188	0	0	0	0	0	1	0	0	0	0	0	0	0	0	0	0	0	0	0	0	0	0	0	0	0	0	0	0	0	0	0	0	0	0	0	0	0	0	0	0	0
4302896	TGCAGGTCGGGTCAGGTCTGGTAAAGGTGCTGGTGCATGCAGGCGCGTGACCGTAGCCCCTTTTATACT	2U	376043249	376043181	69	2.41e-27	100	100	0	0	0	0	0	1	0	1	1	-	0	-	0	0	0	0	0	0	0	0	0	0	0	0	0	0	0	0	0	0	0	0	0	0	0	0	0	0	-	0	0
62846097	TGCAGAAAAGCAAAACAAAGCGATGACATCATCCCGCGCAAACAGCATAACATAATGCAAAGTAACTCA	2U	376048025	376047957	69	2.41e-27	100	100	0	0	0	0	0	1	0	1	1	0	0	1	0	0	0	0	0	0	0	0	0	0	0	0	0	0	0	0	0	0	0	0	0	0	0	0	0	0	-	0	0
4326796	TGCAGGTAGTGAAAAAGGAATCCATCCACTCTGACCCTGCGCAGGCAAGGCAGATCGGGTCGTTTGCCC	2U	377851111	377851043	69	2.41e-27	100	100	0	0	0	0	0	1	0	1	1	0	0	-	0	0	0	0	0	0	0	0	0	0	0	0	0	0	0	0	0	0	0	0	0	0	0	0	0	0	1	0	0
62886869	TGCAGCACCATTGCTGTTAAGAACAGAGGGTGCATAGATAAATTTTCTGCATGTACATATTTCTGACAT	2U	378005065	378004997	69	2.41e-27	100	100	0	0	0	0	0	1	0	1	1	-	0	-	0	0	0	0	0	0	0	0	0	0	0	0	0	0	0	0	0	0	0	0	0	0	0	0	0	0	1	0	0
62847855	TGCAGCCACACCAAAAAAACTCCACGAATCAATCCCCATTGCCGAAATTTGGCTCTTACCCGCTCCATC	2U	378274436	378274504	69	2.41e-27	100	100	0	0	0	0	0	1	0	1	1	-	0	-	0	0	0	0	0	0	0	0	0	0	0	0	0	0	0	0	0	0	0	0	0	0	0	0	0	0	-	0	0
100485046	TGCAGGTTACGCGGCCAACAGGTGCGCGACGCCGTCTGTATCCCCGACGCCGAGATCGGAAGAGCGGTT	2U	378274566	378274515	52	4.09e-18	100	75.3623	0	0	0	0	0	1	0	0	0	0	0	1	0	0	0	0	0	0	0	0	0	0	0	0	0	0	0	0	0	0	0	0	0	0	0	0	0	0	0	0	0
4308473	TGCAGCTACAGCGGATGCACCGTCCCCTTCTTCAGCTGGTGCGTGCGCAGGCCCTCCCGAGATCGGAAG	2U	378710999	378711057	59	6.48e-22	100	85.5072	0	0	0	0	0	1	0	1	1	-	0	-	0	0	0	0	0	0	0	0	0	0	0	0	0	0	0	0	0	0	0	0	0	0	0	0	0	0	-	0	0
62900659	TGCAGTTTGTCACCCACGGCCAGGTTGGCGCTCAACTCAGTAACCTTTTCACGAACCACGTGTGCAACA	2U	378715221	378715153	69	1.03e-25	98.551	100	0	0	0	0	0	1	0	-	1	-	0	-	0	0	0	0	0	0	0	0	0	0	0	0	0	0	0	0	0	0	0	0	0	0	0	0	0	0	-	0	0
32733991	TGCAGCAGGTGGCGGCTCGTTGACCTGACTGAGTACTACCTGCCGCCGAGATCGGAAGAGCGGTTCAGC	2U	378732860	378732907	48	6.07e-16	100	69.5652	0	0	0	0	0	1	0	1	1	-	0	-	0	0	0	0	0	0	0	0	0	0	0	0	0	0	0	0	0	0	0	0	0	0	0	0	0	0	-	0	0
62875196	TGCAGTCCATGGATTGGCACTGGATGAGATTGCTGGAACTAAGAGTTCCCACTCGAGGAGGTTTGATAC	2U	378815521	378815453	69	2.41e-27	100	100	0	0	0	0	0	1	0	-	1	-	0	-	0	0	0	0	0	0	0	0	0	0	0	0	0	0	0	0	0	0	0	0	0	0	0	0	0	0	0	0	0
62808258	TGCAGACCTGATAGCACAGTGACTTGCCCGCGCCGAGATCGGAAGAGCGGTTCAGCAGGAATGCCGAGA	2U	379374923	379374889	35	6.93e-09	100	50.7246	0	0	0	0	0	1	0	1	1	1	0	-	0	0	0	0	0	0	0	0	0	0	0	0	0	0	0	0	0	0	0	0	0	0	0	0	0	0	-	0	0
62889792	TGCAGTCTGATTGTATATACCGATTGCCTCTTTCTGCAAGCGACATGATAAACACCATGGCTAGGCTAG	2U	379389283	379389215	69	2.41e-27	100	100	0	0	0	0	0	1	0	0	0	0	0	-	0	0	0	0	0	0	0	0	0	0	0	0	0	0	0	0	0	0	0	0	0	0	0	0	0	0	0	0	0
62850030	TGCAGGGCAGGGCAGCACATCAAACATTAGCTATTGGTCTCTGTCATACGAGTAGGAGGTGGGCAGACA	2U	379853323	379853391	69	2.41e-27	100	100	0	0	0	0	0	1	0	1	-	1	0	1	0	0	0	0	0	0	0	0	0	0	0	0	0	0	0	0	0	0	0	0	0	0	0	0	0	0	0	0	0
62928638	TGCAGGAAGCTCAGCCTCCGCCCGCCCGCCGACGCCGCCATGCTCCACGAGGCCAGCGACAAGGACGAC	2U	379869381	379869449	69	2.41e-27	100	100	0	0	0	0	0	1	0	-	1	0	0	0	0	0	0	-	0	0	0	0	0	0	0	0	0	0	0	0	0	0	0	0	0	0	0	0	0	0	0	0	0
62871766	TGCAGCAACTTGCCCTGCCGTAGACCGTGCGTGCGCTGTCATTTGGCACGGCGCATTCACGAGGCTGCT	2U	381027769	381027837	69	2.41e-27	100	100	0	0	0	0	0	1	0	-	1	-	0	1	0	0	0	0	0	0	0	0	0	0	0	0	0	0	0	0	0	0	0	0	0	0	0	0	0	0	0	0	0
4269568	TGCAGCTACACTTCTCTGTGAACCTGAAGCGCAAAACGACAGGGTAGCCAGCTCTCTTGGGGCCAAGAC	2U	382116466	382116398	69	2.41e-27	100	100	0	0	0	0	0	1	0	1	1	-	0	-	0	0	0	0	0	0	0	0	0	0	0	0	0	0	0	0	0	0	0	0	0	0	0	0	0	0	-	0	0
4271921	TGCAGTTCGTGCATCTACCCGAGGAATGAGAGAGCGCCGAGATCGGAAGAGCGGTTCAGCAGGAATGCC	2U	382959465	382959427	39	4.67e-11	100	56.5217	0	0	0	0	0	1	0	1	1	1	0	1	0	0	0	0	0	0	0	0	0	0	0	0	0	0	0	0	0	0	0	0	0	0	0	0	0	0	-	0	0
62919404	TGCAGTATCATCGCTAAACACTAACTCGCCAAGCAATGGTAAGGCCACTTGGCCGAGTAAAATCACATG	2U	384023312	384023380	69	1.03e-25	98.551	100	0	0	0	0	0	1	0	1	-	0	0	1	0	0	0	0	0	0	0	0	0	0	0	0	0	0	0	0	0	0	0	0	0	0	0	0	0	0	-	0	0
4282353	TGCAGCACTCGTTCGCCTGGCAGCCGCAGTTCTGCGCCGCCACCAATCCGAGATCGGAAGAGCGGTTCA	2U	384443731	384443779	49	4.67e-11	91.837	71.0145	0	0	0	0	0	1	0	0	1	-	0	0	0	0	0	0	0	0	0	0	0	0	0	0	0	0	0	0	0	0	0	0	0	0	0	0	0	0	0	0	0
62874077	TGCAGGCCGATGGAATGGAAGGATTCCGCTGTCTCCTGGATCGATCGATCGATTGGCTGGGCGCCAGGT	2U	384713181	384713113	69	2.41e-27	100	100	0	0	0	0	0	1	0	1	1	-	0	1	0	0	0	0	0	0	0	0	0	0	0	0	0	0	0	0	0	0	0	0	0	0	0	0	0	0	-	0	0
62889824	TGCAGTGAACGACGGCAGGTTAATCTGACGGATTAGATATTTAGATGAACGCGGGCAGAGCGGCCAGGA	2U	384851186	384851254	69	2.41e-27	100	100	0	0	0	0	0	1	0	1	1	-	0	1	0	0	0	0	0	0	0	0	0	0	0	0	0	0	0	0	0	0	0	0	0	0	0	0	0	0	-	0	0
4279757	TGCAGGTAATATGCTGAGGAATGGCGACTTTGAGGACGGACCGTACATCTTCCCGAGATCGGAAGAGCG	2U	384855698	384855752	55	9.62e-20	100	79.7101	0	0	0	0	0	1	0	1	1	-	0	1	0	0	0	0	0	0	0	0	0	0	0	0	0	0	0	0	0	0	0	0	0	0	0	0	0	0	0	0	0
4278756	TGCAGTTTGAGTTGAATTATTACTCGGTCGTTAGGATTCGCTACCAAGTTGAATCTTCAGATCGATGTG	2U	384855701	384855633	69	2.41e-27	100	100	0	0	0	0	0	1	0	1	1	-	0	1	0	0	0	0	0	0	0	0	0	0	0	0	0	0	0	0	0	0	0	0	0	0	0	0	0	0	-	0	0
62888256	TGCAGCTTAGGAATTCGTTCCGTATGAATTTGCCACACCATTTCCTGTGCCAAAACAGAGGAAGAGAAC	2U	385827330	385827398	69	1.03e-25	98.551	100	0	0	0	0	0	1	0	1	1	1	0	-	0	0	0	0	0	0	0	0	0	0	0	0	0	0	0	0	0	0	0	0	0	0	0	0	0	0	0	0	0
62899245	TGCAGGCAAAACATTGCATAGAGCCAGTGACCAACGCGGTTTTCTCAGAAATCACGCGGCCTGCAATTC	2U	386328334	386328402	69	2.41e-27	100	100	0	0	0	0	0	1	0	1	1	-	0	0	0	0	0	0	-	0	0	0	0	0	0	0	0	0	0	0	0	0	0	0	0	0	0	0	0	0	0	0	0
4276730	TGCAGACGTGCTACGAGCAGCCCAATTAAGGGCCAAACGTTCAGAACCAGACCAGACAGTGCCCGCCGA	2U	386358150	386358217	68	8.43e-27	100	98.5507	0	0	0	0	0	1	0	1	1	1	0	-	0	0	0	0	0	0	0	0	0	0	0	0	0	0	0	0	0	0	0	0	0	0	0	0	0	0	-	0	0
4318141	TGCAGCTGCTAACCATGGCCGCCGTGGCCTTGTGCCCGTGCGTGCTAAGTGCTAACCATGGCTAGCCCT	2U	386453918	386453850	69	1.25e-24	97.101	100	0	0	0	0	0	1	0	0	-	1	0	0	0	0	0	0	0	0	0	0	0	0	0	0	0	0	0	0	0	0	0	0	0	0	0	0	0	0	0	0	0
62918364	TGCAGCGCCGCGTCGGGGAGGCGCTGGCCGTGAACGCAGTGAACCGCATGCACCGCGTTCCCGAGATCG	2U	387303405	387303473	69	2.41e-27	100	100	0	0	0	0	0	1	0	-	1	-	0	1	0	0	0	0	0	0	0	0	0	0	0	0	0	0	0	0	0	0	0	0	0	0	0	0	0	0	1	0	0
4285805	TGCAGCCAATCACGGTGGTGGCGCTGGTGCTAGCTGGGCTTGTCGGACTGTGAGCGAGCAGTGAGCTCG	2U	387949583	387949651	69	2.41e-27	100	100	0	0	0	0	0	1	0	1	1	-	0	-	0	0	0	0	0	0	0	0	0	0	0	0	0	0	0	0	0	0	0	0	0	0	0	0	0	0	-	0	0
62805073	TGCAGCAGTGGCAACCCAATCTCCAAACATGGCATGTTCTCCCACAGAAGCCTCTGATTATCAGTAGAA	2U	388014977	388015045	69	2.41e-27	100	100	0	0	0	0	0	1	0	1	1	-	0	1	0	0	0	0	0	0	0	0	0	0	0	0	0	0	0	0	0	0	0	0	0	0	0	0	0	0	1	0	0
4292750	TGCAGCGTCCATAAAGCCATGTTTCATCGTTTCGGGGACCGAGATCGGAAGAGCGGTTCAGCAGGAATG	2U	388157514	388157561	49	1.1e-12	95.918	71.0145	0	0	0	0	0	1	0	1	1	-	0	-	0	0	0	0	0	0	0	0	0	0	0	0	0	0	0	0	0	0	0	0	0	0	0	0	0	0	-	0	0
4270986	TGCAGGGCGGCCGCACGGGGTCGGACCCGTCGATCCCGAGATCGGAAGAGCGGTTCAGCAGGAATGCCG	2U	388502697	388502734	38	1.63e-10	100	55.0725	0	0	0	0	0	1	0	1	1	1	0	1	0	0	0	0	0	0	0	0	0	0	0	0	0	0	0	0	0	0	0	0	0	0	0	0	0	0	-	0	0
62899631	TGCAGGGCGAGAATTGGAGCGGGGCGCAATTAAGGAAGCTAGCTAGTGCACGCCATGCACAGAGATAGA	2U	388502697	388502763	67	2.94e-26	100	97.1014	0	0	0	0	0	1	0	1	-	1	0	0	0	-	0	0	0	0	0	0	0	0	0	0	0	0	0	0	0	0	0	0	0	0	0	0	0	0	0	0	0
62851346	TGCAGTGGGTAGCTGTACAGCCGATCCTTGACGAAGAAGCACGCCGTCGTGCCGATCGTGTGCGCCGCT	2U	388502700	388502632	69	2.41e-27	100	100	0	0	0	0	0	1	0	1	1	-	0	1	0	0	0	0	0	0	0	0	0	0	0	0	0	0	0	0	0	0	0	0	0	0	0	0	0	0	-	0	0
62810265	TGCAGGCGGGCACACGATCGGGTCGGCGCACTGCGGCACGTTCCGAGATCGGAAGAGCGGTTCAGCAGG	2U	388945043	388944992	52	2.12e-15	96.154	75.3623	0	0	0	0	0	1	0	1	1	-	0	1	0	0	0	0	0	0	0	0	0	0	0	0	0	0	0	0	0	0	0	0	0	0	0	0	0	0	1	0	0
62804576	TGCAGATGATATCACCAGTATACGTAGGAAAGTGATGTTTGCTGGGGAGAGTTTGTATTGTATGTACCT	2U	388945081	388945149	69	2.41e-27	100	100	0	0	0	0	0	1	0	1	1	-	0	1	0	0	0	0	0	0	0	0	0	0	0	0	0	0	0	0	0	0	0	0	0	0	0	0	0	0	1	0	0
62885877	TGCAGAACGCCCTGATTTTTCGACGACACGAGCGTTTCTTCTCGTCGGTGTAGAAACAAGTTGCGAGTC	2U	389367429	389367361	69	2.41e-27	100	100	0	0	0	0	0	1	0	1	-	-	0	-	0	0	0	0	0	0	-	0	0	0	0	0	0	0	0	0	0	0	0	0	0	0	0	0	0	0	-	0	0
4282329	TGCAGTACTGGTAGCCAGTCAGCTCATCAAGAAAATATACGACGCATCTCGTGCTCGTCAGCCAATCGG	2U	389974586	389974654	69	2.41e-27	100	100	0	0	0	0	0	1	0	1	-	-	0	-	0	0	0	0	0	0	0	0	0	0	0	0	0	0	0	0	0	0	0	0	0	0	0	0	0	0	-	0	0
4291650	TGCAGCTGCCATCGACGGTAGTAGTAGTCTTCATATGCATCATGCAAAGAACCCGAGATCGGAAGAGCG	2U	391276740	391276794	55	9.62e-20	100	79.7101	0	0	0	0	0	1	0	1	1	-	0	-	0	0	0	0	0	0	0	0	0	0	0	0	0	0	0	0	0	0	0	0	0	0	0	0	0	0	-	0	0
4280474	TGCAGCCGCACGGCGCGCGGAAGGTGGAGCCCACCTAAGCCTCCATGAGCTGCACTGACCCCCACGGTC	2U	391280124	391280056	69	2.41e-27	100	100	0	0	0	0	0	1	0	1	1	-	0	1	0	0	0	0	0	0	0	0	0	0	0	0	0	0	0	0	0	0	0	0	0	0	0	0	0	0	1	0	0
62854636	TGCAGCCCACAGTCACGGAGGCAGGCCATCTCCGGGAGGAGATCACCCGCCAGGGTGCGCTTGTACGCG	2U	391293892	391293824	69	2.41e-27	100	100	0	0	0	0	0	1	0	0	1	1	0	-	0	0	0	0	0	0	0	0	0	0	0	0	0	0	0	0	0	0	0	0	0	0	0	0	0	0	0	0	0
62851335	TGCAGTGGCTGGACGCCACCAACGCGCTCATGGTGGCCACGCTGTTCCCCAAGACGGACAACTGTTCCA	2U	393405204	393405136	69	1.03e-25	98.551	100	0	0	0	0	0	1	0	1	1	-	0	-	0	0	0	0	0	0	0	0	0	0	0	0	0	0	0	0	0	0	0	0	0	0	0	0	0	0	1	0	0
4304436	TGCAGTTGCAAAACTCTGAACATATCAAGAAACCAAAACCTCAAGGGCATCTTGGCGCAGCTGACGCGT	2U	394729531	394729463	69	2.41e-27	100	100	0	0	0	0	0	1	0	1	1	1	0	-	0	0	0	0	0	0	0	0	0	0	0	0	0	0	0	0	0	0	0	0	0	0	0	0	0	0	-	0	0
62804611	TGCAGATGGCAAAAGCCGATGTTTGCCGACTTCGCTTTGAATCTTGCAGATGCACTTCGGATTCTCTGT	2U	394732808	394732740	69	2.41e-27	100	100	0	0	0	0	0	1	0	1	-	-	0	1	0	0	0	0	0	0	0	0	0	0	0	0	0	0	0	0	0	0	0	0	0	0	0	0	0	0	1	0	0
62871390	TGCAGAGTTATCAATACACATCCACCATGCGCGCTTGCAAGGAATGAAGCTGTTATCCTTTTTCTGAAG	2U	395386681	395386613	69	2.41e-27	100	100	0	0	0	0	0	1	0	1	0	0	0	1	0	0	0	0	0	0	0	0	0	0	0	0	0	0	0	0	0	0	0	0	0	0	0	0	0	0	1	0	0
4327401	TGCAGTCCGCGAAGCCGTCGTACGGGGAGGCCGTCGCATGGTGCACCGAGATCGGAAGAGCGGTTCAGC	2U	395444057	395444010	48	6.07e-16	100	69.5652	0	0	0	0	0	1	0	0	1	-	0	1	0	0	0	0	0	0	0	0	0	0	0	0	0	0	0	0	0	0	0	0	0	0	0	0	0	0	0	0	0
62928743	TGCAGGTCGTTCCCGCAGCCGCCGCTCCTGCCCCTGCCCGCGCACCTCCAGGCCTCGCCGCAGCAGCCG	2U	395444729	395444797	69	1.03e-25	98.551	100	0	0	0	0	0	1	0	1	1	1	0	0	0	0	-	0	0	0	0	0	0	0	0	0	0	0	0	0	0	0	0	0	0	0	0	0	0	0	0	0	0
62938757	TGCAGGACACCATTTACCTCGACCTCGTTGTCGGCCTCCTCCCCTCCCTTCCATCCCAGCCGCGTTCTG	2U	395680871	395680935	65	1.52e-23	98.462	94.2029	0	0	0	0	0	1	0	1	1	1	0	-	0	0	0	0	0	0	0	0	0	0	0	0	0	0	0	0	0	0	0	0	0	0	0	0	0	0	-	0	0
4285968	TGCAGACATCATGACGGTTGACGGAGCAAGGATCAGATCAGTCAGCACCGAGATCGGAAGAGCGGTTCA	2U	396940734	396940783	50	4.98e-17	100	72.4638	0	0	0	0	0	1	0	1	1	-	0	-	0	0	0	0	0	0	0	0	0	0	0	0	0	0	0	0	0	0	0	0	0	0	0	0	0	0	-	0	0
62808683	TGCAGCAAGAAGTCCACAATTCGCACAGGGGAGACTTCAGCTGGGCCGAGATCGGAAGAGCGGTTCAGC	2U	397287273	397287226	48	6.07e-16	100	69.5652	0	0	0	0	0	1	0	1	-	-	0	-	0	0	0	0	0	0	0	0	0	0	0	0	0	0	0	0	0	0	0	0	0	0	0	0	0	0	-	0	0
4306645	TGCAGATAGACAGATAGTTATGCTGTTAGAATCTTTCCACAACAGAAGCATTTCATTTGCGGCATGTTC	2U	397323479	397323411	69	2.41e-27	100	100	0	0	0	0	0	1	0	1	1	0	0	-	0	0	0	0	0	0	0	0	0	0	0	0	0	0	0	0	0	0	0	0	0	0	0	0	0	0	-	0	0
4263176	TGCAGCAGGAAATTCAGGTGCAAAACAAAACAATTCCTATCCCCTTGTAGTTTAAACCAAGGATACAAA	2U	397389199	397389267	69	2.41e-27	100	100	0	0	0	0	0	1	0	1	1	-	0	-	0	0	0	0	0	0	0	0	0	0	0	0	0	0	0	0	0	0	0	0	0	0	0	0	0	0	-	0	0
62851106	TGCAGTGAGCCAGTGACCTAAGCGACGGCTTGTTCATTCAGCGTAGAATTCGACTGGAGAGCCTCGTGA	2U	397389754	397389686	69	2.41e-27	100	100	0	0	0	0	0	1	0	1	1	-	0	-	0	0	0	0	0	0	0	0	0	0	0	0	0	0	0	0	0	0	0	0	0	0	0	0	0	0	-	0	0
4306371	TGCAGGGTCCTCGTCACCGAATGCATACTGCTTGAACAGCTCCCAATAAGCCTCCTCCGAGATCGGAAG	2U	398622166	398622224	59	6.48e-22	100	85.5072	0	0	0	0	0	1	0	1	1	1	0	1	0	0	0	0	0	0	0	0	0	0	0	0	0	0	0	0	0	0	0	0	0	0	0	0	0	0	-	0	0
62806070	TGCAGCTGCTGCGCGATCCTGATGATGTTCACCTGCACACGCGCGTACGTACAGCATTGTCATCTCCGT	2U	399087660	399087592	69	2.41e-27	100	100	0	0	0	0	0	1	0	1	-	-	0	-	0	0	0	0	0	0	0	0	0	0	0	0	0	0	0	0	0	0	0	0	0	0	0	0	0	0	-	0	0
4290527	TGCAGCAGCAACGCTCAAATTAATGAGAAACGTACTCGGGGGCGGGCCAAGTGATTAGATTACCACATG	2U	399577317	399577385	69	2.41e-27	100	100	0	0	0	0	0	1	0	-	1	-	0	-	0	0	0	0	0	0	0	0	0	0	0	0	0	0	0	0	0	0	0	0	0	0	0	0	0	0	-	0	0
4304588	TGCAGCACCCACCCCTCGAGAAGCTTCCTGAGCTCGAGGTCCTCCTCCGAGATCGGAAGAGCGGTTCAG	2U	400244130	400244178	49	1.74e-16	100	71.0145	0	0	0	0	0	1	0	0	0	0	0	1	0	0	0	0	0	0	0	0	0	0	0	0	0	0	0	0	0	0	0	0	0	0	0	0	0	0	0	0	0
100046066	TGCAGGCGCAGGACGCGGACCCCATCGTCCAGGCACGGGCCATCGTCAACCTGAGGTAATGTAATGCCG	2U	400244133	400244065	69	2.41e-27	100	100	0	0	0	0	0	1	0	0	0	0	0	-	0	0	0	0	0	0	0	0	0	0	0	0	0	0	0	0	0	0	0	0	0	0	0	0	0	0	0	0	0
62919073	TGCAGGCTTCGCTCGCTGTATCTAGCTGCAATAGACTAGAGGCCCCTCGGTCGGTTTCGCCTCGCGCTC	2U	400706307	400706375	69	2.41e-27	100	100	0	0	0	0	0	1	0	1	1	-	0	0	-	0	0	0	0	0	0	0	0	0	0	0	0	0	0	0	0	0	0	0	0	0	0	0	0	0	0	0	0
62925929	TGCAGCGTCATCGTCATGGCGGTCGCAGCCAGGCCATCCGCGACACTCGGATCTCGCCACGGATGTCAC	2U	400945224	400945292	69	2.41e-27	100	100	0	0	0	0	0	1	0	1	1	-	0	0	0	0	0	-	0	0	0	0	0	0	0	0	0	0	0	0	0	0	0	0	0	0	0	0	0	0	0	0	0
62878657	TGCAGTGGTACATGGTTCAACTTCCTTGTTGGAGGCACTCTAGTAGAGCTGAGAAGGACCGATGCTTGC	2U	400956316	400956389	74	1.43e-17	87.838	107.246	0	0	0	0	0	1	0	0	1	-	0	0	0	0	0	0	0	0	0	0	0	0	0	0	0	0	0	0	0	0	0	0	0	0	0	0	0	0	0	0	0
62919403	TGCAGTAGTCGCATGGCGCAGTCGTCATCACGTTGTCGTTGTCGTCCTCCTCCTGGTAGACGCAGCGGT	2U	401209145	401209077	69	1.03e-25	98.551	100	0	0	0	0	0	1	0	1	1	-	0	0	0	0	0	0	-	0	0	0	0	0	0	0	0	0	0	0	0	0	0	0	0	-	0	0	0	0	0	0	0
62846339	TGCAGAAGTGGCAGCAGCCGCGCCACGCGGGTCGACGGCCAAGAGTGCCAAGGAGCGGAACTTTGGGTG	2U	401236892	401236824	69	2.41e-27	100	100	0	0	0	0	0	1	0	1	-	-	0	1	0	0	0	0	0	0	0	0	0	0	0	0	0	0	0	0	0	0	0	0	0	0	0	0	0	0	1	0	0
62886961	TGCAGCAGATCCAGTATGCATCTCTTACAAAGCGTCATCATCAATCAACCAACTTCAAGAAATCTTGCA	2U	401267329	401267397	69	1.03e-25	98.551	100	0	0	0	0	0	1	0	-	1	-	0	1	0	0	0	0	0	0	0	0	0	0	0	0	0	0	0	0	0	0	0	0	0	0	0	0	0	0	0	0	0
4270480	TGCAGGCTCTGTATTAGTACCTTGTGTCCCTGCTTGTGGAGTCCCATGCTGGATTTTAATGCTGGAGAG	2U	401389996	401389928	69	2.41e-27	100	100	0	0	0	0	0	1	0	0	0	0	0	-	0	0	0	0	0	0	0	0	0	0	0	0	0	0	0	0	0	0	0	0	0	0	0	0	0	0	0	0	0
4294668	TGCAGTCGATAACAAAATGTACACACTGCACGCATGTAGAATTGTAGAGCACCATTCCGCAAACACAAG	2U	401392161	401392093	69	2.41e-27	100	100	0	0	0	0	0	1	0	1	-	0	0	1	0	0	0	0	0	0	0	0	0	0	0	0	0	0	0	0	0	0	0	0	0	0	0	0	0	0	-	0	0
4328046	TGCAGAGTCACAAATCGCAGTCAATACATCCAAAGACTGAATGAAGCACGGTGTGATTTCTGAAGTCAA	2U	401682407	401682475	69	2.41e-27	100	100	0	0	0	0	0	1	0	1	1	-	0	-	0	0	0	0	0	0	0	0	0	0	0	0	0	0	0	0	0	0	0	0	0	0	0	0	0	0	-	0	0
4269890	TGCAGGGTTGGCTGCCGAACCCTCTCTTCCCGATCTACGTCCACAACATCCACAAGAGCAAGCACGGGA	2U	401682410	401682342	69	2.41e-27	100	100	0	0	0	0	0	1	0	-	1	0	0	1	0	0	0	0	0	0	0	0	0	0	0	0	0	0	0	0	0	0	0	0	0	0	0	0	0	0	0	0	0
62890116	TGCAGTTAGGTTTCTGAGTTGCTTTCTGACCTTCTGCACTGTGAGGGAAGTTGGATTTCATTTCAGTCA	2U	401687436	401687504	69	2.41e-27	100	100	0	0	0	0	0	1	0	1	1	-	0	1	0	0	0	0	0	0	0	0	0	0	0	0	0	0	0	0	0	0	0	0	0	0	0	0	0	0	-	0	0
4296482	TGCAGTTCATTTGGCGTCACTGACGGCTAAGTAAACTGCCGATGAAATGAGAATTCGCAGAGTGCTCTG	2U	401745447	401745515	69	2.41e-27	100	100	0	0	0	0	0	1	0	1	1	-	0	1	0	0	0	0	0	0	0	0	0	0	0	0	0	0	0	0	0	0	0	0	0	0	0	0	0	0	-	0	0
4273355	TGCAGAAATGAGGTAGCACTACGTACCTTGCCTGGGTGCGAGTTGCCCCAGTCCACGGCGAACTTGATG	2U	402191516	402191584	69	2.41e-27	100	100	0	0	0	0	0	1	0	1	1	-	0	-	0	0	0	0	0	0	0	0	0	0	0	0	0	0	0	0	0	0	0	0	0	0	0	0	0	0	1	0	0
4287477	TGCAGCCTCCGTCCAGCCAGCCCGTCGCGCCGCCAGAGATTCTGAACCACTGCTCCCGTCTCATCGCTC	2U	402191519	402191451	69	1.03e-25	98.551	100	0	0	0	0	0	1	0	1	1	-	0	-	0	0	0	0	0	0	0	0	0	0	0	0	0	0	0	0	0	0	0	0	0	0	0	0	0	0	-	0	0
4294474	TGCAGCCTGCACACTCAAAACCGCAAGCAGCATTCCCTTCCCCTCTGCCTCCACCCCGTCTCCGTCTTC	2U	402201435	402201367	69	2.41e-27	100	100	0	0	0	0	0	1	0	1	1	-	0	-	0	0	0	0	0	0	0	0	0	0	0	0	0	0	0	0	0	0	0	0	0	0	0	0	0	0	-	0	0
62913680	TGCAGGAACCCGAACCGCTGGCGATGCGGCGGCCGCAGCTCACTCGGGAGGAAGAGCGGCGCATACTCG	2U	402379235	402379167	69	2.41e-27	100	100	0	0	0	0	0	1	0	1	1	-	0	-	0	0	0	0	0	0	0	0	0	0	0	0	0	0	0	0	0	0	0	0	0	0	0	0	0	0	-	0	0
62877063	TGCAGATGCTTGTGACTACGTGCCATACCATGATGTAGCGGGCATAGGTGTGGCCATGCATGCACTCGC	2U	402461481	402461413	69	1.74e-16	88.406	100	0	0	0	0	0	1	0	0	0	0	0	0	0	0	0	0	0	0	0	0	0	0	0	0	0	0	0	0	0	0	0	0	0	0	0	0	0	0	0	0	0
4288591	TGCAGGTGTATGGCTCCACGTATTCTTGCACAAGTAGACATTGACGGCGTAGATGCTGCCTGTCTCAGA	2U	403582554	403582489	69	1.34e-11	86.957	100	0	0	0	0	0	1	0	0	0	0	0	0	0	0	0	0	0	0	0	0	0	0	0	0	0	0	0	0	0	0	0	0	0	0	0	0	0	0	0	0	0
62919524	TGCAGTGAATCGCGTCAGGGGTCGTTGAAGCTCGTCGGGGGTTGCAAGGGAGCGCTTTCAGGGATTGCA	2U	403726035	403725967	69	1.03e-25	98.551	100	0	0	0	0	0	1	0	1	-	-	0	0	0	0	0	0	0	0	0	0	0	0	0	0	0	0	0	0	0	0	0	0	0	0	0	0	0	0	0	0	0
62850439	TGCAGGTGGCACGGCCCAGGAAGCCCCTGCTCTCCGCCACCGTCAACCTCTCCTCCGTCATCGATGGCA	2U	403956875	403956943	69	2.41e-27	100	100	0	0	0	0	0	1	0	1	1	1	0	-	0	0	0	0	0	0	0	0	0	0	0	0	0	0	0	0	0	0	0	0	0	0	0	0	0	0	-	0	0
62918402	TGCAGCGCTGCCAGCCCCTCCTCCCCGTCGCCGAGGAGCTCCTCATCGTCAGCCGCTGCGTCGAGTCAC	2U	403956878	403956810	69	2.41e-27	100	100	0	0	0	0	0	1	0	1	1	-	0	-	0	0	0	0	0	0	0	0	0	0	0	0	0	0	0	0	0	0	0	0	0	0	0	0	0	0	-	0	0
4281472	TGCAGCAAGCTCCCAATCAATCAATCAATAATTGTCCTGCTGTTTCAGATCTTTGCCCCAAAGAAGTAG	2U	404067126	404067058	69	2.41e-27	100	100	0	0	0	0	0	1	0	-	1	-	0	-	0	0	0	0	0	0	0	0	0	0	0	0	0	0	0	0	0	0	0	0	0	0	0	0	0	0	1	0	0
62873722	TGCAGGACTGAGCTCGGTGGATTCGGTTCTAACGGCGATGGACGTTCTTTTCTTCTTTCAGGGGGAGCG	2U	404856649	404856581	69	2.41e-27	100	100	0	0	0	0	0	1	0	1	-	-	0	-	0	0	0	0	0	0	0	0	0	0	0	0	0	0	0	0	0	0	0	0	0	0	0	0	0	0	-	0	0
4277885	TGCAGTCACCAAGCTCGCTCGCTGGTTCATTCAGAAAATACCGAGATCGGAAGAGCGGTTCAGCAGGAA	2U	406157070	406157028	43	3.14e-13	100	62.3188	0	0	0	0	0	1	0	1	1	-	0	-	0	0	0	0	0	0	0	0	0	0	0	0	0	0	0	0	0	0	0	0	0	0	0	0	0	0	1	0	0
4311132	TGCAGAGCTATATGAATTCATTGAATATGTGCAGGAGATTCTCTACAGAAGAAATAATCAGAGGAAAGA	2U	406504198	406504266	69	2.41e-27	100	100	0	0	0	0	0	1	0	0	0	0	0	0	0	0	0	0	0	0	0	0	0	0	0	0	0	0	0	0	0	0	0	0	0	0	0	0	0	0	0	0	0
62907486	TGCAGGCAGGCGGGAAAATACATGCATGCATGCATACTGTACGTGAGATTTAAGGTGGGGTGTCGATGT	2U	406675021	406675089	69	2.41e-27	100	100	0	0	0	0	0	1	0	0	0	0	0	1	0	0	0	0	0	0	0	0	0	0	0	0	0	0	0	0	0	0	0	0	0	0	0	0	0	0	0	0	0
4290191	TGCAGCAAGCAGACCATGGCCATCAAATGCAGCACGGACAGTACCTCGTACCATGCATCCGCCATGGCC	2U	406676987	406677055	69	1.03e-25	98.551	100	0	0	0	0	0	1	0	1	1	-	0	-	0	0	0	0	0	0	0	0	0	0	0	0	0	0	0	0	0	0	0	0	0	0	0	0	0	0	1	0	0
4306749	TGCAGTGCAAGCAACAGGTAGGACCATACCACATACTACTATCTCAGTGGAGATGCATGGGATACACAT	2U	406694023	406694091	69	1.03e-25	98.551	100	0	0	0	0	0	1	0	1	1	-	0	0	0	0	0	0	0	0	0	0	0	0	0	0	0	0	0	0	0	0	0	0	0	0	0	0	0	0	0	0	0
62803915	TGCAGAACCGCAAGGCTGAGTTCAGACTTCAGAGCTGAGACACAGAGCGCTCGGCCCAAACAGCGCAGC	2U	406881700	406881768	69	2.41e-27	100	100	0	0	0	0	0	1	0	1	1	-	0	-	0	0	0	0	0	0	0	0	0	0	0	0	0	0	0	0	0	0	0	0	0	0	0	0	0	0	0	0	0
4300366	TGCAGAAACATATGTTCAGCGTCTAATTCACAACCAGAGCTATGAACACGAAAGACTACAAAGATTTAT	2U	406914083	406914015	69	2.41e-27	100	100	0	0	0	0	0	1	0	1	1	1	0	-	0	0	0	0	0	0	0	0	0	0	0	0	0	0	0	0	0	0	0	0	0	0	0	0	0	0	-	0	0
62922235	TGCAGCACCTCCTTCTTCGACGGCGAGCGTGGCGGCCCAATGATGAACATCGACGACGACGCCGACGTG	2U	406914499	406914567	69	2.41e-27	100	100	0	0	0	0	0	1	0	-	1	-	0	0	0	0	-	0	0	0	0	0	0	0	0	0	0	0	0	0	0	0	0	0	0	0	0	0	0	0	0	0	0
62937583	TGCAGGCGGCGGCGACGGCGGCCGCGATGGCGAGCACCGCGAGCAGGCGGAGGAGGTCGTCGACGCCGA	2U	406914502	406914434	69	2.41e-27	100	100	0	0	0	0	0	1	0	1	1	1	0	0	0	0	-	0	0	0	0	0	0	0	0	0	0	0	0	0	0	0	0	0	0	0	0	0	0	0	0	0	0
4281438	TGCAGTGACTATCGGCCCAAAGCTGTACGAGACCGTGAGGGGCAAGCTGTCGCTGGGCACGAGAATCCT	2U	406946769	406946837	69	2.41e-27	100	100	0	0	0	0	0	1	0	1	1	1	0	-	0	0	0	0	0	0	0	0	0	0	0	0	0	0	0	0	0	0	0	0	0	0	0	0	0	0	-	0	0
4284134	TGCAGTGACTCTAGGCCCAAAACTGTACGAGACCGTGAGAGGCAAGCTGTCGCTGGGCGCGAGAATCCT	2U	407129334	407129402	69	2.41e-27	100	100	0	0	0	0	0	1	0	1	-	1	0	-	0	0	0	0	0	0	0	0	0	0	0	0	0	0	0	0	0	0	0	0	0	0	0	0	0	0	-	0	0
4281491	TGCAGCTGCGGATAAACACGCAGACGATGGTCGGGAATTCAGGGGCGGATCTGGCCGAGATCGGAAGAG	2U	407575326	407575382	57	7.89e-21	100	82.6087	0	0	0	0	0	1	0	1	1	-	0	-	0	0	0	0	0	0	0	0	0	0	0	0	0	0	0	0	0	0	0	0	0	0	0	0	0	0	1	0	0
4304308	TGCAGCAGAGACAGTGCATGGCGGCGGCGCCACATCACCTGCTCTATGAATTCGCCAAGGCCGCACTTA	2U	407575329	407575261	69	2.41e-27	100	100	0	0	0	0	0	1	0	1	1	-	0	-	0	0	0	0	0	0	0	0	0	0	0	0	0	0	0	0	0	0	0	0	0	0	0	0	0	0	1	0	0
4270367	TGCAGTCGCCTCTTTACAACTGAATTATTTGTCTGATGGACCGAAAGATAATAAATCCTTGTGTGACAA	2U	407823870	407823938	69	2.41e-27	100	100	0	0	0	0	0	1	0	1	1	-	0	-	0	0	0	0	0	0	0	0	0	0	0	0	0	0	0	0	0	0	0	0	0	0	0	0	0	0	-	0	0
62914815	TGCAGTTCGCCATGGCGTGATGTGTCCGTACGCGATGCGCGGATTCACGCGGATTCGGCTGCCGAGATC	2U	407989821	407989889	69	2.41e-27	100	100	0	0	0	0	0	1	0	1	1	-	0	0	0	0	0	0	-	0	0	0	0	0	0	0	0	0	0	0	0	0	0	0	0	1	0	0	0	0	0	0	0
4283154	TGCAGTCACATCGCTTGATGTACATGTACTGCTCGTACGTCAGTACGTGATTGCATCGACCGAGATCGG	2U	407989824	407989763	62	1.52e-23	100	89.8551	0	0	0	0	0	1	0	1	1	-	0	-	0	0	0	0	0	0	0	0	0	0	0	0	0	0	0	0	0	0	0	0	0	0	0	0	0	0	-	0	0
4281828	TGCAGATAACACAACGGTGAGCGAGTTCATGCCGTTTTCGCTGGTCCGAGCAGCTAGCATGCATAAACA	2U	408341473	408341541	69	2.41e-27	100	100	0	0	0	0	0	1	0	0	0	0	0	1	0	0	0	0	0	0	0	0	0	0	0	0	0	0	0	0	0	0	0	0	0	0	0	0	0	0	0	0	0
4308510	TGCAGCTCCTGAAGGGGCGCCGTGTTGCACCGAGGGCGGGGCGGGACGAAGAGGCACGGCCTCGCTGTG	2U	408415706	408415638	69	2.41e-27	100	100	0	0	0	0	0	1	0	1	1	-	0	1	0	0	0	0	0	0	0	0	0	0	0	0	0	0	0	0	0	0	0	0	0	0	0	0	0	0	-	0	0
4272785	TGCAGTAATTTAACCTTTCTTCATGCTCTTGAATCTTGATATGGTCAGGAAATGGGGAGGTCGTGACAT	2U	409041980	409041912	69	2.41e-27	100	100	0	0	0	0	0	1	0	1	1	-	0	-	0	0	0	0	0	0	0	0	0	0	0	0	0	0	0	0	0	0	0	0	0	0	0	0	0	0	-	0	0
62846123	TGCAGAAACCCATGTACAGCAGTACGTATTTTAATCGACAATTTATTAAGAAAAGGCTCTGTACAGTAT	2U	409043447	409043515	69	2.41e-27	100	100	0	0	0	0	0	1	0	1	1	0	0	1	0	0	0	0	0	0	0	0	0	0	0	0	0	0	0	0	0	0	0	0	0	0	0	0	0	0	-	0	0
4273674	TGCAGGTCAGCACGGCCTTCTGCCTTCTGGCTCCATCATCTCTCTCACTAGCCCGAGATCGGAAGAGCG	2U	409173195	409173141	55	9.62e-20	100	79.7101	0	0	0	0	0	1	0	1	-	0	-	0	0	0	0	0	-	0	0	0	0	0	0	0	0	0	0	0	0	0	0	0	0	-	0	0	0	0	0	0	0
4295953	TGCAGATTGGTCGACATTAACAAATTCTACAGATGTCAGTGCCTTCGCTTTAGCCTCCGAGATCGGAAG	2U	409754932	409754990	59	6.48e-22	100	85.5072	0	0	0	0	0	1	0	-	-	1	0	-	0	0	0	0	0	0	0	0	0	0	0	0	0	0	0	0	0	0	0	0	0	0	0	0	0	0	1	0	0
4302557	TGCAGCATGTGACCTTGTAACAGTCGCTCGCTAGCGAGTAGTACTGCTGACGTCAATGTACGTCGACGC	2U	412156561	412156629	69	1.03e-25	98.551	100	0	0	0	0	0	1	0	1	-	-	0	1	0	0	0	0	0	0	0	0	0	0	0	0	0	0	0	0	0	0	0	0	0	0	0	0	0	0	-	0	0
4281507	TGCAGCTACAGCTCCTCTTCAGCACACAGATATACACATACACCTGCCTAGCGCCGAGATCGGAAGAGC	2U	412348633	412348688	56	2.76e-20	100	81.1594	0	0	0	0	0	1	0	1	1	-	0	-	0	0	0	0	0	0	0	0	0	0	0	0	0	0	0	0	0	0	0	0	0	0	0	0	0	0	-	0	0
4300117	TGCAGAGCAGTTCGCGGCCTCTTCTGAGGAAGAAAAACTCACACGGCGACACATGTGACAGGAGGAGTT	2U	412855465	412855533	69	2.41e-27	100	100	0	0	0	0	0	1	0	1	1	1	0	-	0	0	0	0	0	0	0	0	0	0	0	0	0	0	0	0	0	0	0	0	0	0	0	0	0	0	-	0	0
62806760	TGCAGGCTTTGGAATAAATGGAGCCCAATTTTGAAAGCACCACGCTCGGATGCGTTGCAATGCAAGGCG	2U	413333668	413333736	69	2.41e-27	100	100	0	0	0	0	0	1	0	1	1	-	0	1	0	0	0	0	0	0	0	0	0	0	0	0	0	0	0	0	0	0	0	0	0	0	0	0	0	0	-	0	0
62849234	TGCAGGAACGCATACATGAGGCGCGGCATTCGCCATTAACTTAATTCGAACGATCGATGATGGGATTGG	2U	414204513	414204445	69	2.41e-27	100	100	0	0	0	0	0	1	0	1	1	1	0	-	0	0	0	0	0	0	0	0	0	0	0	0	0	0	0	0	0	0	0	0	0	0	0	0	0	0	-	0	0
4280103	TGCAGCTCTATTTTTTTTGTGAAACATGCTGCTCCTCCTTGTTCGTTGAGTTGTCCACTTGTCCAGAGT	2U	414362625	414362693	69	2.41e-27	100	100	0	0	0	0	0	1	0	1	1	-	0	1	0	0	0	0	0	0	0	0	0	0	0	0	0	0	0	0	0	0	0	0	0	0	0	0	0	0	-	0	0
32745129	TGCAGACGGTTAACTCCAAAAGCGACCGATATCAGATCCTCCGTGTCCCCACTTTCTCGGTCGATCTCG	2U	414597323	414597391	69	2.41e-27	100	100	0	0	0	0	0	1	0	1	1	1	0	-	0	0	0	0	0	0	0	0	0	0	0	0	0	0	0	0	0	0	0	0	0	0	0	0	0	0	-	0	0
62872093	TGCAGCAGGACACAGTAAATAGTGCAGTACTGTCCCTCCTTTACCATGCATTCGTTTGTGGCATTTGAC	2U	414602370	414602302	69	1.03e-25	98.551	100	0	0	0	0	0	1	0	-	1	-	0	1	0	0	0	0	0	0	0	0	0	0	0	0	0	0	0	0	0	0	0	0	0	0	0	0	0	0	0	0	0
4323199	TGCAGCTAGCTCCTGGGTGAGTAGTGAATTATTTCAGATGTTGCATGGTTACTCTTGTGAAGCTACGGG	2U	414724101	414724033	69	2.41e-27	100	100	0	0	0	0	0	1	0	1	0	0	0	1	0	0	0	0	0	0	0	0	0	0	0	0	0	0	0	0	0	0	0	0	0	0	0	0	0	0	-	0	0
4273145	TGCAGCTTTGGGTGAATCGCTGCATGCAAGCGTGGAACCAGGTGTGCGCAATAACTAACCTACGATGGA	2U	414846637	414846705	69	2.41e-27	100	100	0	0	0	0	0	1	0	1	1	-	0	1	0	0	0	0	0	0	0	0	0	0	0	0	0	0	0	0	0	0	0	0	0	0	0	0	0	0	-	0	0
4328153	TGCAGAAAATTTGCACAATTGACTGCATTTTCGTCCACTGTATTGGGCTACCGTGGAGAGCTTAGGCGT	2U	416141309	416141241	69	2.41e-27	100	100	0	0	0	0	0	1	0	1	1	-	0	-	0	0	0	0	0	0	0	0	0	0	0	0	0	0	0	0	0	0	0	0	0	0	0	0	0	0	1	0	0
4287573	TGCAGCATGTGTGGCAACATGGCAGCATCGTAGGCGCGCTGAGCAACTTCAGGCTGCAAAAAAAGAAAA	2U	416260171	416260103	69	1.03e-25	98.551	100	0	0	0	0	0	1	0	0	1	0	0	-	0	0	0	0	0	0	0	0	0	0	0	0	0	0	0	0	0	0	0	0	0	0	0	0	0	0	0	0	0
62897597	TGCAGTAAGAAACAGGTGTTAAGAACTTGCTCACTGGAACCTCCCCTGCAATCAGCGTCTAAAACTCAC	2U	416340488	416340420	69	1.03e-25	98.551	100	0	0	0	0	0	1	0	1	-	-	-	0	0	0	0	0	0	0	0	0	0	0	0	0	0	0	0	0	0	0	0	0	0	0	0	0	0	0	0	0	0
100306773	TGCAGGTGCGGTTCCACTATTCCTTCGTTCACCATGGACCTGATCTCCTCCTCGCTCAAGGGCACGGGA	2U	416590751	416590683	69	2.41e-27	100	100	0	0	0	0	0	1	0	0	0	0	0	-	0	0	0	0	0	0	0	0	0	0	0	0	0	0	0	0	0	0	0	0	0	0	0	0	0	0	0	0	0
62872760	TGCAGCGCAGAAGCGCATACGCTGTCCCTCTCAAGTCGTCGCACATTCTATTTGTTCTCAAAAAAGTCG	2U	416621817	416621885	69	1.03e-25	98.551	100	0	0	0	0	0	1	0	-	1	1	0	1	0	0	0	0	0	0	0	0	0	0	0	0	0	0	0	0	0	0	0	0	0	0	0	0	0	0	1	0	0
62847547	TGCAGCAGCAGCGGTGCTAGCTAGCTACTGGAGTAGTAGTATTACGAAACCGCCCCTCGCGCGCGCATG	2U	416818214	416818282	69	2.41e-27	100	100	0	0	0	0	0	1	0	1	-	-	0	1	0	0	0	0	0	0	0	0	0	0	0	0	0	0	0	0	0	0	0	0	0	0	0	0	0	0	-	0	0
62935270	TGCAGATATCCGCCGTGAGGGATGTACTTGGATGCTGCTCGAGTGGCCGCGGCATCGAGCTTGTCGTAC	2U	416824660	416824592	69	2.41e-27	100	100	0	0	0	0	0	1	0	1	0	0	0	1	0	0	0	0	0	0	0	0	0	0	0	0	0	0	0	0	0	0	0	0	0	0	0	0	0	0	0	0	0
62913850	TGCAGGATCATCGATAGGTTTGGAGCCTTGCGTCAGCGGCAGCGGCACAGCAGAGCACGCACGCCTGCC	2U	416825421	416825353	69	1.03e-25	98.551	100	0	0	0	0	0	1	0	0	1	1	0	0	0	0	-	0	0	0	0	0	0	0	0	0	0	0	0	0	0	0	0	0	0	0	0	0	0	0	0	0	0
62921050	TGCAGGCAGTGTGCGCCCGTGGCAGAGTATGGCGCCCGTTAGGACTGATCGGCGGCGCCGAGATCGGAA	2U	417181327	417181365	39	4.67e-11	100	56.5217	0	0	0	0	0	1	0	1	1	1	0	0	0	0	0	-	0	0	0	0	0	0	0	0	0	0	0	0	0	0	0	0	0	0	0	0	0	0	0	0	0
4297191	TGCAGTACTACTACATGGCAGCAGCAGCCAGAGCTCCGAGATCGGAAGAGCGGTTCAGCAGGAATGCCG	2U	417183777	417183740	38	1.63e-10	100	55.0725	0	0	0	0	0	1	0	1	1	-	0	-	0	0	0	0	0	0	0	0	0	0	0	0	0	0	0	0	0	0	0	0	0	0	0	0	0	0	-	0	0
62931553	TGCAGGGCCGGATCCAGGTGGGGGCAGCTCCAGCGTGGCTAGGTTGGTCGGCCGAGATCGGAAGAGCGG	2U	417757778	417757737	42	1.1e-12	100	60.8696	0	0	0	0	0	1	0	0	0	0	0	0	0	0	0	0	0	0	0	0	0	0	0	0	0	0	0	0	0	0	0	0	0	0	0	0	0	0	0	0	0
4326658	TGCAGTGCGCGTAGCAGTTGAATCGTACTGATCCGAGCATTGGGCGACCCACATAATTGTTGGTTCTGT	2U	419542111	419542179	69	2.41e-27	100	100	0	0	0	0	0	1	0	1	1	-	0	1	0	0	0	0	0	0	0	0	0	0	0	0	0	0	0	0	0	0	0	0	0	0	0	0	0	0	-	0	0
62805697	TGCAGCGGCGACGCCAGTGGCACGGCGAGCGCGAGCGACGGCAGCAGCATCTCCGAGTACCTGACCAAG	2U	419709685	419709753	69	2.41e-27	100	100	0	0	0	0	0	1	0	-	1	-	0	1	0	0	0	0	0	0	0	0	0	0	0	0	0	0	0	0	0	0	0	0	0	0	0	0	0	0	-	0	0
62918863	TGCAGGAGTCCGAGAGGCACGCGGGGAGCTCTGGTCGCTTCCCGCCGTAGCCGATGCGGAGCAGCAGCT	2U	419709688	419709623	66	4.37e-24	98.485	95.6522	0	0	0	0	0	1	0	1	1	0	0	0	0	-	0	0	0	0	0	0	0	0	0	0	0	0	0	0	0	0	0	0	0	0	0	0	0	0	0	0	0
100334107	TGCAGTACACTGGGACCAAAAAAGAATCAATATTCGCGGCAGCGCTAATCCGCCAAGTTTTTCCTTCGC	2U	422103181	422103249	69	2.41e-27	100	100	0	0	0	0	0	1	0	0	0	0	0	-	0	0	0	0	0	0	0	0	0	0	0	0	0	0	0	0	0	0	0	0	0	0	0	0	0	0	0	0	0
4303183	TGCAGCTTTCGAATCCGTCAAATTGCTCAGCAAAACCTAACCGAGATCGGAAGAGCGGTTCAGCAGGAA	2U	422201980	422202022	43	3.14e-13	100	62.3188	0	0	0	0	0	1	0	1	1	-	0	-	0	0	0	0	0	0	0	0	0	0	0	0	0	0	0	0	0	0	0	0	0	0	0	0	0	0	1	0	0
4324815	TGCAGCCATGCAAAAGGGAATAGGAATAGCTTCCACGAACAACCACCGAGATCGGAAGAGCGGTTCAGC	2U	425245047	425245094	48	6.07e-16	100	69.5652	0	0	0	0	0	1	0	1	1	-	0	-	0	0	0	0	0	0	0	0	0	0	0	0	0	0	0	0	0	0	0	0	0	0	0	0	0	0	-	0	0
62918935	TGCAGGCAGCTGAGGGTCGTGCACGGGCAAGTGTGGCAAGAAAGTTATTCAGCCCGCCTACTGGGAAGG	2U	425248543	425248611	69	2.41e-27	100	100	0	0	0	0	0	1	0	0	1	-	0	-	0	0	0	0	0	0	0	0	0	0	0	0	0	0	0	0	0	0	0	0	0	0	0	0	0	0	0	0	0
62907667	TGCAGGCTGCCCTGAGCCCCTCCGAGGCTATCTACGGGCGCGACATGGAGTGGCGGAGCCGCCGCGCGC	2U	425432577	425432645	69	2.41e-27	100	100	0	0	0	0	0	1	0	1	1	0	0	0	0	0	0	0	0	0	0	0	0	0	0	0	0	0	0	0	0	0	0	0	0	0	0	0	0	0	0	0	0
62913723	TGCAGGACCGCCTCCTGGTCCACCCACTCCTTGGTCACCAGGCCGCGCCCCCGCACACGCTCCAGGTAC	2U	425640968	425641036	69	2.41e-27	100	100	0	0	0	0	0	1	0	1	0	0	0	0	0	0	0	0	0	0	0	0	0	0	0	0	0	0	0	0	0	0	0	0	0	0	0	0	0	0	0	0	0
4306122	TGCAGCTCAGTGAAGAGCGCGATTGATGCCGTGCAGAGCCCTGGATATGTACAGAAGCCTAAGTCTGAG	2U	425897778	425897844	67	2.94e-26	100	97.1014	0	0	0	0	0	1	0	1	1	-	0	-	0	0	0	0	0	0	0	0	0	0	0	0	0	0	0	0	0	0	0	0	0	0	0	0	0	0	0	0	0
62806408	TGCAGGATCCATCCATCTAACTAATCTTCGTCTCAACTCAACTCAAAGAAAAAAAAAATCGTCGTCTGG	2U	426138506	426138574	69	2.41e-27	100	100	0	0	0	0	0	1	0	-	1	-	0	1	0	0	0	0	0	0	0	0	0	0	0	0	0	0	0	0	0	0	0	0	0	0	0	0	0	0	-	0	0
100386755	TGCAGCAGCTGCTCTCATCTCTCAAAAGAAAGTGGTCAATGCCCCACGCGCCATGCCCCACCTTCACTT	2U	426806304	426806236	69	1.03e-25	98.551	100	0	0	0	0	0	1	0	0	0	0	0	-	0	0	0	0	0	0	0	0	0	0	0	0	0	0	0	0	0	0	0	0	0	0	0	0	0	0	0	0	0
4291933	TGCAGGAAGGTGGGTGGTTGCATCCAGGATGCAGCACGCACTGACTAAACTAATGGCCAGATTCGCTCA	2U	427527799	427527731	69	2.41e-27	100	100	0	0	0	0	0	1	0	1	-	1	0	-	0	0	0	0	0	0	0	0	0	0	0	0	0	0	0	0	0	0	0	0	0	0	0	0	0	0	-	0	0
62875125	TGCAGTATTATTCCCCTCGATCTGATCTAATCCAATCCTAGAGGGTAGAGTAGAGTAATTCAGCGGCTC	2U	427887508	427887440	69	2.41e-27	100	100	0	0	0	0	0	1	0	1	-	-	0	1	0	0	0	0	0	0	0	0	0	0	0	0	0	0	0	0	0	0	0	0	0	0	0	0	0	0	-	0	0
4298890	TGCAGGTGAAGGTGCCGAAAGTGTTCGCACATGGCAACACGGGAGATCCCGGTATTCTCTCGCTAGATT	2U	427888835	427888767	69	1.03e-25	98.551	100	0	0	0	0	0	1	0	-	1	-	0	1	0	0	0	0	0	0	0	0	0	0	0	0	0	0	0	0	0	0	0	0	0	0	0	0	0	0	0	0	0
62879022	TGCAGCAGCACGCAAGGGGGGCAGAGAGGAGAGGAGCAGAGCTCACATTGTAGCGTGTAGGGGGGCCAG	2U	428018301	428018370	70	9.62e-20	92.857	101.449	0	0	0	0	0	1	0	1	0	0	0	0	0	0	0	0	0	0	0	0	0	0	0	0	0	0	0	0	0	0	0	0	0	0	0	0	0	0	-	0	0
62886043	TGCAGACACCTGCGATGGCGAGGCGGCCGAGGCCTGCGGCGGTGATTTGACTGTGGTCGGCGCCGCGGT	2U	428221846	428221778	69	2.41e-27	100	100	0	0	0	0	0	1	0	-	1	1	0	-	0	0	0	0	0	0	0	0	0	0	0	0	0	0	0	0	0	0	0	0	0	0	0	0	0	0	-	0	0
4268247	TGCAGCACCGTCCCCTGGTCGCCTTACAAGATTAGGTCAATTATTTCCAGCGACGCGCTCGAAAGATTA	2U	428241548	428241480	69	1.03e-25	98.551	100	0	0	0	0	0	1	0	1	0	0	0	1	0	0	0	0	0	0	0	0	0	0	0	0	0	0	0	0	0	0	0	0	0	0	0	0	0	0	1	0	0
62905909	TGCAGATGGAAGGATTTCGCGACTGCTTGGCCGACTGCGGCCTTGCAGACCTCGGGTTTTCAGGTTATC	2U	428601489	428601557	69	2.41e-27	100	100	0	0	0	0	0	1	0	1	0	0	0	0	0	0	0	-	0	0	0	0	0	0	0	0	0	0	0	0	0	0	0	0	0	0	0	0	0	0	0	0	0
62872780	TGCAGCGCCACTGGCGTTTCCGATTTTGAATTTCGATGGGGAGTCGAACCCGAGCAGTTTTGATGGATC	2U	429109782	429109850	69	2.41e-27	100	100	0	0	0	0	0	1	0	1	1	0	0	-	0	0	0	0	0	0	0	0	0	0	0	0	0	0	0	0	0	0	0	0	0	0	0	0	0	0	-	0	0
62851228	TGCAGTGCGGGCAGCGTAGCGGCGCGGCCTCCATTGGAGGAGCTCGAGCCACCACCATCAACCTGGGAA	2U	429502220	429502152	69	2.41e-27	100	100	0	0	0	0	0	1	0	1	1	-	0	1	0	0	0	0	0	0	0	0	0	0	0	0	0	0	0	0	0	0	0	0	0	0	0	0	0	0	-	0	0
4271164	TGCAGATCACCCATCGTATTCTAGCTAGCTAGCTCTCAAGAACAGCAGTGTATCCTCAAGAACCCGATG	2U	429850934	429850866	69	2.41e-27	100	100	0	0	0	0	0	1	0	1	1	-	0	1	0	0	0	0	0	0	0	0	0	0	0	0	0	0	0	0	0	0	0	0	0	0	0	0	0	0	-	0	0
4282928	TGCAGTGCAACACGCACGCGGCCATGCATGCAGCAGGCACTGAGACAAAACATCACGCTCGCGGCCTGC	2U	429851438	429851370	69	2.41e-27	100	100	0	0	0	0	0	1	0	-	1	1	0	-	0	0	0	0	0	0	0	0	0	0	0	0	0	0	0	0	0	0	0	0	0	0	0	0	0	0	-	0	0
4318314	TGCAGAGCAGCAGAGATTGAGGCATCCAAGCTGGGGTGCGAGTCCGAGATCGGAAGAGCGGTTCAGCAG	2U	432729648	432729693	46	7.39e-15	100	66.6667	0	0	0	0	0	1	0	1	1	1	0	1	0	0	0	0	0	0	0	0	0	0	0	0	0	0	0	0	0	0	0	0	0	0	0	0	0	0	1	0	0
4281170	TGCAGGTGCTGCCGAGTTGCCACGACCGTGCTGGGAGCCGCCCCGCGCCCGCTGCCGAGATCGGAAGAG	2U	436606215	436606159	57	7.89e-21	100	82.6087	0	0	0	0	0	1	0	1	0	0	0	1	0	0	0	0	0	0	0	0	0	0	0	0	0	0	0	0	0	0	0	0	0	0	0	0	0	0	1	0	0
62807710	TGCAGTGCTTGCATCGTTCACTCGTGCTTATCCTCTTCGGCGTTCAGGCAGCGTCATGCGCGCTACAGG	2U	436979100	436979032	69	2.41e-27	100	100	0	0	0	0	0	1	0	-	1	-	0	-	0	0	0	0	0	0	0	0	0	0	0	0	0	0	0	0	0	0	0	0	0	0	0	0	0	0	-	0	0
62806109	TGCAGCTGGGCGACAACCAGTTCTCCATGGTGGATGTGCCTGGTGGGCTCGGCAAGGGTCTCCAGGTCG	2U	437427934	437427866	69	2.41e-27	100	100	0	0	0	0	0	1	0	1	1	-	0	1	0	0	0	0	0	0	0	0	0	0	0	0	0	0	0	0	0	0	0	0	0	0	0	0	0	0	0	0	0
4327297	TGCAGGCTGAGGTGGAGCAGGGCCGAGCAGTTGGCGAGCGCCGACGGGATGGTCCCCTCGAGAAGGTTG	2U	437428078	437428146	69	2.41e-27	100	100	0	0	0	0	0	1	0	1	1	-	0	-	0	0	0	0	0	0	0	0	0	0	0	0	0	0	0	0	0	0	0	0	0	0	0	0	0	0	-	0	0
62913051	TGCAGCCGTGGCCGCGGACACGATCCACGCAACCGCGAAGCCCAGGTAGATGAGGGCTAACGCCGCGAC	2U	437662070	437662138	69	1.03e-25	98.551	100	0	0	0	0	0	1	0	1	0	0	0	-	0	0	0	0	0	0	0	0	0	0	0	0	0	0	0	0	0	0	0	0	0	0	0	0	0	0	-	0	0
4327228	TGCAGCAAGGAACCATGGCCGAAGCGTCGTCGGTCTTGCCAGCAGTTTTACAGTTCCAGTTATTGCATC	2U	438448123	438448055	69	2.41e-27	100	100	0	0	0	0	0	1	0	1	1	-	0	-	0	0	0	0	0	0	0	0	0	0	0	0	0	0	0	0	0	0	0	0	0	0	0	0	0	0	-	0	0
62913862	TGCAGGATTCGTAAGCATGTATAGGATTGCATAGCCTGATAGCACGGTTAGAACCCTTGATCCTTAGAA	2U	440752109	440752041	69	2.41e-27	100	100	0	0	0	0	0	1	0	0	1	-	0	0	0	-	0	0	0	0	0	0	0	0	0	0	0	0	0	0	0	0	0	0	0	0	0	0	0	0	0	0	0
100179306	TGCAGGCGCGGGGGTGGCGTGTGCTGCGGCCGCTGGATCTTGGCGGAGCTGCTTCAGGCATATGGATGG	2U	440808308	440808240	69	2.41e-27	100	100	0	0	0	0	0	1	0	0	0	0	0	-	0	0	0	0	0	0	0	0	0	0	0	0	0	0	0	0	0	0	0	0	0	0	0	0	0	0	0	0	0
4310904	TGCAGGGTCGGGCTCGGGCGTATGCGTACCACTGGATGTGTGCGTGTGGGCACTGTGGCGTTCAGCGCC	2U	441321227	441321295	69	2.41e-27	100	100	0	0	0	0	0	1	0	1	-	-	0	1	0	0	0	0	0	0	0	0	0	0	0	0	0	0	0	0	0	0	0	0	0	0	0	0	0	0	-	0	0
4281224	TGCAGTGCAGTGCAGTGCAGCACAGCAGGGAGGGCCACTATAGCCATCGAGCCAGCCAGCCAGCCCGAG	2U	441321230	441321164	67	2.94e-26	100	97.1014	0	0	0	0	0	1	0	1	1	-	0	-	0	0	0	0	0	0	0	0	0	0	0	0	0	0	0	0	0	0	0	0	0	0	0	0	0	0	1	0	0
62890041	TGCAGTGGTTGGGAACGGTTCAATCTTGAATGCGCGGGTCGCTCGACGGGAGCCGCGGCGGTGGTGGAC	2U	441634740	441634808	69	2.41e-27	100	100	0	0	0	0	0	1	0	1	1	-	0	-	0	0	0	0	0	0	0	0	0	0	0	0	0	0	0	0	0	0	0	0	0	0	0	0	0	0	-	0	0
62874960	TGCAGTACCAAGTGGCAACGAGGCGACGACGTCGGCGCGTCATGTCATGTCACCTCGGCACCTCCCTCG	2U	441634743	441634675	69	1.03e-25	98.551	100	0	0	0	0	0	1	0	1	1	-	0	1	0	0	0	0	0	0	0	0	0	0	0	0	0	0	0	0	0	0	0	0	0	0	0	0	0	0	-	0	0
62809282	TGCAGCCTGGCATTGGCAAATGGCGATATCTATCCGAGATCGGAAGAGCGGTTCAGCAGGAATGCCGAG	2U	441675683	441675718	36	1.98e-09	100	52.1739	0	0	0	0	0	1	0	1	1	1	0	1	0	0	0	0	0	0	0	0	0	0	0	0	0	0	0	0	0	0	0	0	0	0	0	0	0	0	-	0	0
4278503	TGCAGCAGTTGCTACCTTGAATCACTGTATTTAGGGCCATAATTTAAGGTTTGATTGAATCGTTAACTT	2U	441692982	441693050	69	2.41e-27	100	100	0	0	0	0	0	1	0	1	-	0	0	1	0	0	0	0	0	0	0	0	0	0	0	0	0	0	0	0	0	0	0	0	0	0	0	0	0	0	-	0	0
62846895	TGCAGAGTGCAGATATTACTATTCCGCCGTCTCTGGACATTCCTTTAGGCGCGCGCATGTGCGGCGTGT	2U	441952216	441952148	69	1.03e-25	98.551	100	0	0	0	0	0	1	0	1	-	-	0	1	0	0	0	0	0	0	0	0	0	0	0	0	0	0	0	0	0	0	0	0	0	0	0	0	0	0	1	0	0
62897319	TGCAGAGTTTTTGCTAGCTCTTCCTGCGACTCGATCATGAGCTACCAGCAGGGTGCGTACCAGCTACCA	2U	442123911	442123979	69	2.41e-27	100	100	0	0	0	0	0	1	0	1	1	0	0	0	0	0	0	0	-	0	0	0	0	0	0	0	0	0	0	0	0	0	0	0	0	0	0	0	0	0	0	0	0
4271642	TGCAGCCTTTTCTTCTCTGGCAAGCCTGTGCCTGCGCGCGTCTCGCCGTTTTGGGTTTCATCTCCCGCT	2U	442862661	442862729	69	2.41e-27	100	100	0	0	0	0	0	1	0	1	1	1	0	-	0	0	0	0	0	0	0	0	0	0	0	0	0	0	0	0	0	0	0	0	0	0	0	0	0	0	-	0	0
62874114	TGCAGGCGAAATGTCCCGTGCGTACTGACGTATGCGAGGGAGCGGGGCGTCGGCGGGCGAGAAGAGAAG	2U	443084754	443084822	69	1.03e-25	98.551	100	0	0	0	0	0	1	0	1	1	-	0	1	0	0	0	0	0	0	0	0	0	0	0	0	0	0	0	0	0	0	0	0	0	0	0	0	0	0	0	0	0
62899372	TGCAGGCCGTCGGCGCAGGTCTGCTGGTTGGTCAGGATCGCCGACAGGAGCGTCTGCACGTCCTCGGCC	2U	443321778	443321710	69	2.41e-27	100	100	0	0	0	0	0	1	0	1	1	-	-	0	0	0	0	0	0	0	0	0	0	0	0	0	0	0	0	0	0	0	0	0	0	0	0	0	0	0	0	0	0
62850940	TGCAGTCCTCCGCCTTCACGACGCCGGCCTGCGGTTAGCCACGGGAAAGGGATCAATGCAAAGAAAAGG	2U	443322968	443322900	69	2.41e-27	100	100	0	0	0	0	0	1	0	1	1	1	0	1	0	0	0	0	0	0	0	0	0	0	0	0	0	0	0	0	0	0	0	0	0	0	0	0	0	0	1	0	0
62847308	TGCAGCAAGATTTCAAAACAGGCAATGTAAGTTCAGACATACAGGGAATAGCAACGAGAAGGGAGGGGG	2U	443324233	443324165	69	2.41e-27	100	100	0	0	0	0	0	1	0	1	1	-	0	-	0	0	0	0	0	0	0	0	0	0	0	0	0	0	0	0	0	0	0	0	0	0	0	0	0	0	-	0	0
4303160	TGCAGTGAAGAAACTGAAAGGCATGACGAGGCCGTCAGGTTCAGAAAAGACTAAGCAACAGTTGGACAA	2U	443758242	443758174	69	2.41e-27	100	100	0	0	0	0	0	1	0	-	-	1	0	1	0	0	0	0	0	0	0	0	0	0	0	0	0	0	0	0	0	0	0	0	0	0	0	0	0	0	-	0	0
62871632	TGCAGATTATTCGGTGAAGCTATTATTCCTAATCACGTGAAGCCATGACACGCCTGCTCAAAATGGTAC	2U	443758818	443758886	69	2.41e-27	100	100	0	0	0	0	0	1	0	1	1	1	0	-	0	0	0	0	0	0	0	0	0	0	0	0	0	0	0	0	0	0	0	0	0	0	0	0	0	0	-	0	0
4268325	TGCAGTTCAAACATATGATCATGAGAGTAGCATGGCATGGTGGTAACGAGATAGAAGTTGTAGTATGCG	2U	444395274	444395206	69	2.41e-27	100	100	0	0	0	0	0	1	0	1	-	-	0	-	0	0	0	0	0	0	0	0	0	0	0	0	0	0	0	0	0	0	0	0	0	0	0	0	0	0	-	0	0
4267255	TGCAGGCTGTAGTTGTTGTAGTAGCAGAACTTGGTGTTGGTGGAGTTGCACCGCGGGCAGTTGATCGCC	2U	444602636	444602568	69	2.41e-27	100	100	0	0	0	0	0	1	0	1	1	-	0	1	0	0	0	0	0	0	0	0	0	0	0	0	0	0	0	0	0	0	0	0	0	0	0	0	0	0	-	0	0
62806415	TGCAGGATCTGAGCTACACCAGTACTCCTACCACTACTATTTATGCGTTTCAGAAGCTAAATGGCATGT	2U	446215530	446215598	69	2.41e-27	100	100	0	0	0	0	0	1	0	1	1	-	0	1	0	0	0	0	0	0	0	0	0	0	0	0	0	0	0	0	0	0	0	0	0	0	0	0	0	0	-	0	0
62915556	TGCAGTGGGCGAAGGCAGAGGGCTACAAGGGGGGAGCCTCGGCGGCGGCGCCGAAGCTGCGTCGGAGGA	2U	446216102	446216034	69	1.03e-25	98.551	100	0	0	0	0	0	1	0	1	1	-	0	0	0	0	0	-	0	0	0	0	0	0	0	0	0	0	0	0	0	0	0	0	0	0	0	0	0	0	0	0	0
100201683	TGCAGCCACCGTGTTTCTTCGCTCGGACCCGCGCGCCCCGCATGCTCCTGGAGCAACCAGGAGGCCAAC	2U	446685167	446685099	69	2.41e-27	100	100	0	0	0	0	0	1	0	0	0	0	0	0	0	0	0	0	0	0	0	0	0	0	0	0	0	0	0	0	0	0	0	0	0	0	0	0	0	0	0	0	0
62888846	TGCAGGCGGCCTTTGGTGGTTACTGGTCGCTCGCTCGCTTTGATTATTGTGTGGAAGCCCCTCCGTACT	2U	447093548	447093480	69	2.41e-27	100	100	0	0	0	0	0	1	0	1	1	-	0	1	0	0	0	0	0	0	0	0	0	0	0	0	0	0	0	0	0	0	0	0	0	0	0	0	0	0	1	0	0
62890146	TGCAGTGCCTTGTACCGTCTGCGCCATGCGCTGGTATTTCTTGTTTTACTGCTGGAAAAACTGTGAGGC	2U	447485199	447485131	69	1.03e-25	98.551	100	0	0	0	0	0	1	0	1	1	-	0	-	0	0	0	0	0	0	0	0	0	0	0	0	0	0	0	0	0	0	0	0	0	0	0	0	0	0	1	0	0
4326862	TGCAGTCGTGGCCACAGTCTCAGGTATTCCTCAATCTCCTGAATCTCCAGGTTTGGTCCCAGGTCAAGT	2U	448228382	448228450	69	2.41e-27	100	100	0	0	0	0	0	1	0	1	1	-	0	-	0	0	0	0	0	0	0	0	0	0	0	0	0	0	0	0	0	0	0	0	0	0	0	0	0	0	-	0	0
4318179	TGCAGGAGGTGGATCTCCAACAGGGTGTCAACGACGTGGTCTACTGGTCCTGGGAAAGATAGTGTGATT	2U	448228385	448228317	69	1.03e-25	98.551	100	0	0	0	0	0	1	0	1	1	-	0	1	0	0	0	0	0	0	0	0	0	0	0	0	0	0	0	0	0	0	0	0	0	0	0	0	0	0	-	0	0
4319195	TGCAGCCTGGCCTCCTCTCCGCCTCGCTCCATGCCGGCTGTGCCGCCCCTCCTCAGCATCGCCCGAGAT	2U	450761946	450762010	65	3.58e-25	100	94.2029	0	0	0	0	0	1	0	-	1	-	0	1	0	0	0	0	0	0	0	0	0	0	0	0	0	0	0	0	0	0	0	0	0	0	0	0	0	0	1	0	0
4327899	TGCAGAGAAATGCAGCGCAGCAGCGTGCATGACGGGAATCAAATTCGATCTCCCCGCTTAAAGAAGCCG	2U	451093174	451093242	69	2.41e-27	100	100	0	0	0	0	0	1	0	1	1	-	0	-	0	0	0	0	0	0	0	0	0	0	0	0	0	0	0	0	0	0	0	0	0	0	0	0	0	0	-	0	0
62923472	TGCAGTCTCTGGAGCTGTGGGACATGGTGGAGAACAGGAGCATGACCGTCGCAGCGCACGACGGCCTCA	2U	451633934	451633868	67	1.25e-24	98.507	97.1014	0	0	0	0	0	1	0	1	1	-	0	0	-	0	0	0	0	0	0	0	0	0	0	0	0	0	0	0	0	0	0	0	0	0	0	0	0	0	0	0	0
62928416	TGCAGCGACGCGATCAAGATGGCCTTGGATTTGTTGGAGTCGTCGGCCGCGGCGCTCGTCGTGTTTGCC	2U	451993420	451993488	69	1.03e-25	98.551	100	0	0	0	0	0	1	0	-	1	-	0	0	0	0	0	0	-	0	0	0	0	0	0	0	0	0	0	0	0	0	0	0	0	0	0	0	0	0	0	0	0
62914543	TGCAGTATACGTCGGTTACTAATGTTAGCATGGAGGAATTGTTGTCTTGGAACAGTGGAAAACTTGGAA	2U	452226238	452226170	69	1.03e-25	98.551	100	0	0	0	0	0	1	0	1	0	1	0	0	-	0	0	0	0	0	0	0	0	0	0	0	0	0	0	0	0	0	0	0	0	0	0	0	0	0	0	0	0
4288978	TGCAGGGCCGCAGCAGCAACGTGTACAGGTACAGCAACGTGCGATTGAAACGGGTTCACGTGCCGACCC	2U	452429531	452429599	69	2.41e-27	100	100	0	0	0	0	0	1	0	1	1	-	0	1	0	0	0	0	0	0	0	0	0	0	0	0	0	0	0	0	0	0	0	0	0	0	0	0	0	0	-	0	0
62921462	TGCAGGCCCCTCACGAAGGCGACGGCGTACTTGCTCGCCGTGACGGGGTCCTCGCCGAGATCGGAAGAG	2U	452646333	452646391	59	6.48e-22	100	85.5072	0	0	0	0	0	1	0	0	1	1	0	0	0	0	0	-	0	0	0	0	0	0	0	0	0	0	0	0	0	0	0	0	0	0	0	0	0	0	0	0	0
62897675	TGCAGCACCTGCCCGCTGGTCAGCGTTCCACCGCATCCACGATTCCACATACGTGTCGCGCTCCGAGAT	2U	452751734	452751802	69	1.03e-25	98.551	100	0	0	0	0	0	1	0	0	0	0	0	0	0	0	0	0	0	0	0	0	0	0	0	0	0	0	0	0	0	0	0	0	0	0	0	0	0	0	0	0	0
62812188	TGCAGTTTGTGGCCGTCGCCGCTCGAGGGAACCAATGCGTCCTGGGGCGAGCGAAGGATGTCCATGGGC	2U	452895874	452895943	70	3.58e-25	98.571	101.449	0	0	0	0	0	1	0	0	0	0	0	0	0	0	0	0	0	0	0	0	0	0	0	0	0	0	0	0	0	0	0	0	0	0	0	0	0	0	0	0	0
62880697	TGCAGCAATTGGCTACCTGCGGCAGTATCTTCGAATCCTTCGCCGCAGTAAGCGATCCGAGATCGGAAG	2U	453037637	453037579	59	6.48e-22	100	85.5072	0	0	0	0	0	1	0	1	0	0	0	-	0	0	0	0	0	0	0	0	0	0	0	0	0	0	0	0	0	0	0	0	0	0	0	0	0	0	-	0	0
4293820	TGCAGCCCTGACCCTCCCGATGCAAAGTTGATGCCGTCTTTCATCTGTGGAGTGATGCCGTCGGCCGAG	2U	453096931	453096865	67	2.94e-26	100	97.1014	0	0	0	0	0	1	0	1	0	0	0	-	0	0	0	0	0	0	0	0	0	0	0	0	0	0	0	0	0	0	0	0	0	0	0	0	0	0	-	0	0
4320343	TGCAGCAGCACACCCAAACCCCAAACAACAAACGGGTCAGTCAGTTGCTTCCCCGAGATCGGAAGAGCG	2U	453144130	453144076	55	9.62e-20	100	79.7101	0	0	0	0	0	1	0	1	1	-	0	1	0	0	0	0	0	0	0	0	0	0	0	0	0	0	0	0	0	0	0	0	0	0	0	0	0	0	0	0	0
62914107	TGCAGGGAGGCGGCGGCGGGGAAGGGGTATTCGTCCTCGTAGTCCAGGCGCTTGCCCACCTCCTGTTGG	2U	453565213	453565145	69	2.41e-27	100	100	0	0	0	0	0	1	0	1	1	-	0	0	0	-	0	0	0	0	0	0	0	0	0	0	0	0	0	0	0	0	0	0	0	0	0	0	0	0	0	0	0
4309411	TGCAGAAAACAAGCAAGTGCCATGCTTTCAAGTTCAGACAGAGGAAAGGAGGGGAGTTTGGTTTCAGTT	2U	453600639	453600707	69	1.03e-25	98.551	100	0	0	0	0	0	1	0	1	1	0	0	-	0	0	0	0	0	0	0	0	0	0	0	0	0	0	0	0	0	0	0	0	0	0	0	0	0	0	0	0	0
4274538	TGCAGGAGCGGCAAGCTAGGCAACAAACAGCAAACCAGCCCGCTCCTCCTCGCTGTCACGCCGAGATCG	2U	453601909	453601847	63	4.37e-24	100	91.3043	0	0	0	0	0	1	0	1	1	1	0	1	0	0	0	0	0	0	0	0	0	0	0	0	0	0	0	0	0	0	0	0	0	0	0	0	0	0	-	0	0
4321172	TGCAGATTCAGAAGCAATTGTCGGGCAGCGCCGTCTCCGTCTCCAGGCGAGGCACTGCGGCAAGGAGCA	2U	453826159	453826227	69	2.41e-27	100	100	0	0	0	0	0	1	0	1	1	-	0	1	0	0	0	0	0	0	0	0	0	0	0	0	0	0	0	0	0	0	0	0	0	0	0	0	0	0	-	0	0
62849568	TGCAGGCAATGGCCGGCTTTGTTTATCCGAGGCAGTTTGGAGGTTTGGAGCAGTCCAAATGTCGTGCGC	2U	454167400	454167332	69	2.41e-27	100	100	0	0	0	0	0	1	0	1	-	-	0	1	0	0	0	0	0	0	0	0	0	0	0	0	0	0	0	0	0	0	0	0	0	0	0	0	0	0	-	0	0
62930801	TGCAGGGGCGTACGGGGGAAGAAGAGATGGCGCACGGGGGAAGAAGAGAAAGAAGTGCTGGGATAGGGG	2U	454314951	454314883	69	2.41e-27	100	100	0	0	0	0	0	1	0	1	1	-	0	0	0	0	0	0	0	0	0	0	0	0	0	0	0	0	0	0	0	0	0	0	0	0	0	0	0	0	0	0	0
4287530	TGCAGGGACGACGTGGAGAGGGTGCTCCCCAAGGACGACGGCCTGAGCAGGGTCGTTAACGTCACCGTG	2U	454741145	454741213	69	2.41e-27	100	100	0	0	0	0	0	1	0	1	1	-	0	-	0	0	0	0	0	0	0	0	0	0	0	0	0	0	0	0	0	0	0	0	0	0	0	0	0	0	-	0	0
100603506	TGCAGCTCCACCTGGTACCCGTCCAGCTCCCTCTTGAACCTGTCCTTGGAGCTCGCGTACAGCATCTTG	2U	455855134	455855066	69	2.41e-27	100	100	0	0	0	0	0	1	0	0	0	0	0	1	0	0	0	0	0	0	0	0	0	0	0	0	0	0	0	0	0	0	0	0	0	0	0	0	0	0	0	0	0
62842419	TGCAGAGAACATCGAGCAAGGGATTGAGCTCAGCGGCAACCTTCTTCGTCGCCGACTTGATCTCCGATA	2U	456536478	456536546	69	2.41e-27	100	100	0	0	0	0	0	1	0	0	1	-	0	1	0	0	0	0	0	0	0	0	0	0	0	0	0	0	0	0	0	0	0	0	0	0	0	0	0	0	0	0	0
4280401	TGCAGGAAGATAATGCGAGGTGAGATCTTCAGATAATCATCCTGTGTAACTAGTGCATTGTACCCGAGA	2U	456592760	456592825	66	1.03e-25	100	95.6522	0	0	0	0	0	1	0	1	1	0	0	-	0	0	0	0	0	0	0	0	0	0	0	0	0	0	0	0	0	0	0	0	0	0	0	0	0	0	-	0	0
4285182	TGCAGAAGCAAGCAAGGATCCTACCACTTGGCGTGAGCACTTTGAGCCCTACTAACAGTGGCCCCCTGA	2U	458304862	458304930	69	2.41e-27	100	100	0	0	0	0	0	1	0	1	1	-	0	1	0	0	0	0	0	0	0	0	0	0	0	0	0	0	0	0	0	0	0	0	0	0	0	0	0	0	-	0	0
62899416	TGCAGGCGCCATGATGGGGTTGAGGGTGTGCAATGGAAGGGCTGTGGCGGCGCTGGCTGCGGTGTTTGT	2U	458850112	458850044	69	2.41e-27	100	100	0	0	0	0	0	1	0	-	1	-	0	0	0	-	0	0	0	0	0	0	0	0	0	0	0	0	0	0	0	0	0	0	0	0	0	0	0	0	0	0	0
4327751	TGCAGAGGTTGACCTTCCTCTCCATGCAACAGCATCGTCCCAACATCGTCGGTCTGAACATTGCCGAGA	2U	458893651	458893586	66	1.03e-25	100	95.6522	0	0	0	0	0	1	0	1	-	-	0	-	0	0	0	0	0	0	0	0	0	0	0	0	0	0	0	0	0	0	0	0	0	0	0	0	0	0	-	0	0
62847645	TGCAGCAGGCTACAGTGGCGTACGAGCACACTCCTGCTGCCTGCCAGCGGCCAGCTGCCTACGAGGGCA	2U	459724288	459724220	69	1.03e-25	98.551	100	0	0	0	0	0	1	0	-	1	-	0	-	0	0	0	0	0	0	0	0	0	0	0	0	0	0	0	0	0	0	0	0	0	0	0	0	0	0	0	0	0
62900646	TGCAGTTTGAGATGGGCAGCAACCCGAGGTCGAAGCAATTCGGAGTTGAGGCCCAGCACTGACGGCCTA	2U	460126195	460126263	69	1.03e-25	98.551	100	0	0	0	0	0	1	0	1	1	-	-	0	0	0	0	0	0	0	0	0	0	0	0	0	0	0	0	0	0	0	0	0	0	0	0	0	0	0	0	0	0
62846423	TGCAGACACACAGATAGGCGCGAGCATTCTGAGATGTATGACTAGGAATAGTGGAAGTGATCGATCGAC	2U	460127684	460127616	69	2.41e-27	100	100	0	0	0	0	0	1	0	1	1	-	0	-	0	0	0	0	0	0	0	0	0	0	0	0	0	0	0	0	0	0	0	0	0	0	0	0	0	0	-	0	0
62875242	TGCAGTCGCCGCGAGCCGGCCGGCCAGCCGCTGCATCTGCATCTATGGCTGGCAGGCCAGGCTGGCGAA	2U	461131778	461131710	69	1.03e-25	98.551	100	0	0	0	0	0	1	0	-	1	-	0	-	0	0	0	0	0	0	0	0	0	0	0	0	0	0	0	0	0	0	0	0	0	0	0	0	0	0	0	0	0
62886880	TGCAGCACCGACGAAGAAAACGCCGCGAGCGTCAAGGTAGCCGTGTCCAAGAGCGGCTTCAAGCACCCG	2U	461555653	461555585	69	2.41e-27	100	100	0	0	0	0	0	1	0	1	1	-	0	-	0	0	0	0	0	0	0	0	0	0	0	0	0	0	0	0	0	0	0	0	0	0	0	0	0	0	-	0	0
62922610	TGCAGTGGAGTAGGTTCGCGATCACCACGGCCGCCGTCTTGCCAGTAGGCGTGTACACTCCCACAAGCT	2U	461568627	461568695	69	2.41e-27	100	100	0	0	0	0	0	1	0	0	1	-	-	0	0	0	0	0	0	0	0	0	0	0	0	0	0	0	0	0	0	0	0	0	0	0	0	0	0	0	0	0	0
4302698	TGCAGATGCAGAAACACATACGCGCGGTGTAAAATTTGCCGCATCCAGATCGAGAATCCGTCACACGGA	2U	461754443	461754511	69	2.41e-27	100	100	0	0	0	0	0	1	0	1	1	1	0	-	0	0	0	0	0	0	0	0	0	0	0	0	0	0	0	0	0	0	0	0	0	0	0	0	0	0	-	0	0
62846435	TGCAGACACGGCGCATTTACCTTTGTCCCGTCACGCGGTGAAAGCTAGCTAGCGCACGTCTGTCTGGTG	2U	461835368	461835436	69	2.41e-27	100	100	0	0	0	0	0	1	0	1	1	-	0	-	0	0	0	0	0	0	0	0	0	0	0	0	0	0	0	0	0	0	0	0	0	0	0	0	0	0	1	0	0
62887356	TGCAGCCCTGCATATGGTCTTATTTGGTGCACTTCTGTACATGGTTTTTAACCTGTTCTAGAAGATTTG	2U	461835873	461835805	69	2.41e-27	100	100	0	0	0	0	0	1	0	1	1	-	0	1	0	0	0	0	0	0	0	0	0	0	0	0	0	0	0	0	0	0	0	0	0	0	0	0	0	0	0	0	0
4324456	TGCAGTGCAGAGTGACTTTAGGGACTGTGCAACATGCACGATGGTAAAGCACGTGCCAGGAACATGAGC	2U	462127542	462127474	69	1.03e-25	98.551	100	0	0	0	0	0	1	0	1	0	0	0	-	0	0	0	0	0	0	0	0	0	0	0	0	0	0	0	0	0	0	0	0	0	0	0	0	0	0	-	0	0
62810350	TGCAGGGAAGAATGTAACAGAACGTTAACGTGTTGCTTCAGCTTGCAGCTATGCACCGAGATCGGAAGA	2U	462451843	462451786	58	2.26e-21	100	84.058	0	0	0	0	0	1	0	1	1	-	0	1	0	0	0	0	0	0	0	0	0	0	0	0	0	0	0	0	0	0	0	0	0	0	0	0	0	0	1	0	0
4263717	TGCAGGAATACTATAAAACAGCAGCATACCTTTGAAGTAACAGGACCACATCATATGCTGCCGAGATCG	2U	462505672	462505734	63	4.37e-24	100	91.3043	0	0	0	0	0	1	0	0	1	-	0	-	0	0	0	0	0	0	0	0	0	0	0	0	0	0	0	0	0	0	0	0	0	0	0	0	0	0	0	0	0
4318501	TGCAGCAGCCCATGTTTTTCCCGCAGCAGGGGCAGCGGCAGGAGCAGATGCTGGGTTACATGGAGCTGA	2U	462530064	462529996	69	2.41e-27	100	100	0	0	0	0	0	1	0	1	1	-	0	-	0	0	0	0	0	0	0	0	0	0	0	0	0	0	0	0	0	0	0	0	0	0	0	0	0	0	1	0	0
4278680	TGCAGCCTCAGCTAGGCCACGGTTCAAGCTGTCGCGCACTTCCGCCATCTGCTTCCAACACAACGTCCA	2U	462616646	462616578	69	2.41e-27	100	100	0	0	0	0	0	1	0	1	-	-	0	-	0	0	0	0	0	0	0	0	0	0	0	0	0	0	0	0	0	0	0	0	0	0	0	0	0	0	-	0	0
4324694	TGCAGAATCGCTTCTCTTGTCAACTGCATTTCACGTCAGAAAATCCCTTACTTTTATTCCCTTGTGTAT	2U	462618002	462617934	69	2.41e-27	100	100	0	0	0	0	0	1	0	1	1	-	0	1	0	0	0	0	0	0	0	0	0	0	0	0	0	0	0	0	0	0	0	0	0	0	0	0	0	0	-	0	0
4292264	TGCAGTTCACACCCAAATGAGAAACGGAGACTTCACGCTCAGCAGTTCGATTCTCGCCGAGATCGGAAG	2U	463774641	463774699	59	6.48e-22	100	85.5072	0	0	0	0	0	1	0	1	1	1	0	-	0	0	0	0	0	0	0	0	0	0	0	0	0	0	0	0	0	0	0	0	0	0	0	0	0	0	-	0	0
62874973	TGCAGTACCTGCTGTTCGCGTGCACGGACGGCGGCGACGACGACGACGAGGGGATGGCAGTGGACCCGA	2U	463803236	463803303	68	8.43e-27	100	98.5507	0	0	0	0	0	1	0	1	1	-	0	-	0	0	0	0	0	0	0	0	0	0	0	0	0	0	0	0	0	0	0	0	0	0	0	0	0	0	1	0	0
62912738	TGCAGCGGCACAAAGTGCCATGGCGGCTGGTGAAGCGGGCTCTAGCGGCGAGAGGGGAGGACGACGCAA	2U	463803239	463803171	69	2.41e-27	100	100	0	0	0	0	0	1	0	1	1	-	0	-	0	0	0	0	0	0	0	0	0	0	0	0	0	0	0	0	0	0	0	0	0	0	0	0	0	0	-	0	0
62935776	TGCAGCTAGACCGCCGCCCCTACCCTCGCGCTCCGAGATCGGAAGAGCGGTTCAGCAGGAATGCCGAGA	2U	463803467	463803420	48	6.07e-16	100	69.5652	0	0	0	0	0	1	0	1	0	0	0	0	0	0	0	0	0	0	0	0	0	0	0	0	0	0	0	0	0	0	0	0	0	0	0	0	0	0	0	0	0
62897083	TGCAGACGGATAACGGCAATGTGCTCCCTGGCACGGTCGTCGACACCGTCGTGGTCGACGCGCGACCTA	2U	464402485	464402417	69	2.41e-27	100	100	0	0	0	0	0	1	0	1	1	-	0	1	0	0	0	0	0	0	0	0	0	0	0	0	0	0	0	0	0	0	0	0	0	0	0	0	0	0	-	0	0
4301284	TGCAGCCGTCGCAGCAGCTCACGTTCACCTTCAAATCAACTCTCTGCACACACCACCACCCAACAAATA	2U	464787907	464787975	69	2.41e-27	100	100	0	0	0	0	0	1	0	1	1	-	0	-	0	0	0	0	0	0	0	0	0	0	0	0	0	0	0	0	0	0	0	0	0	0	0	0	0	0	-	0	0
62847072	TGCAGATGAAAACGGACCACGTCAGATTAGAAGAAATCAAAACAGAAAAGCACTGTGTAATCTTGACGA	2U	464983885	464983817	69	2.41e-27	100	100	0	0	0	0	0	1	0	1	1	-	0	-	0	0	0	0	0	0	0	0	0	0	0	0	0	0	0	0	0	0	0	0	0	0	0	0	0	0	-	0	0
62917847	TGCAGATTCCGTTTGCGGCAGTCAGCATCGCCAGAAGGAAGAGGATGATCGGAGGCAGCGAGGGCGTCG	2U	465172913	465172981	69	2.41e-27	100	100	0	0	0	0	0	1	0	1	1	-	0	0	0	0	-	0	0	0	0	0	0	0	0	0	0	0	0	0	0	0	0	0	0	0	0	0	0	0	0	0	0
62925719	TGCAGCCCACGGCGAAGTTGCGCCTGGCGGCGCCCCGTGGAGACATGCGCAGCGTGTCGGAGACGAGGA	2U	465363660	465363728	69	2.41e-27	100	100	0	0	0	0	0	1	0	1	-	1	0	0	0	0	0	-	0	0	0	0	0	0	0	0	0	0	0	0	0	0	0	0	0	0	0	0	0	0	0	0	0
62936483	TGCAGATTCGAGGAACTCGATCATGGTGTGTACCTTTTCAAGCACGTACGACGGCGGCGACATGTGGTC	2U	465561211	465561279	69	2.41e-27	100	100	0	0	0	0	0	1	0	0	0	0	0	0	0	-	0	0	0	0	0	0	0	0	0	0	0	0	0	0	0	0	0	0	0	0	0	0	0	0	0	0	0
4277586	TGCAGATTCTCACCGCAGTTGGCGCCTTGGTCCTTGATTTGGGTGACAGCGCCCTGGGCCCTCCAATCC	2U	465561472	465561541	70	3.58e-25	98.571	101.449	0	0	0	0	0	1	0	1	0	0	0	0	0	0	0	0	0	0	0	0	0	0	0	0	0	0	0	0	0	0	0	0	0	0	0	0	0	0	1	0	0
62936506	TGCAGGCCGCCGCTCTTGGCGATGTAGCTTAAGGCGTCGTTGATGTAGCCGCTCTCGCAGGTGCTGAGG	2U	465822336	465822404	69	2.41e-27	100	100	0	0	0	0	0	1	0	-	0	0	0	1	0	0	0	0	0	0	0	0	0	0	0	0	0	0	0	0	0	0	0	0	0	0	0	0	0	0	-	0	0
4322532	TGCAGCATGGTCCGCGCTGGTGAGAATGGCGCACCCAGTTAGACCGCGGTCCAAGATTTTATGCGGCTC	2U	466844186	466844119	68	8.43e-27	100	98.5507	0	0	0	0	0	1	0	-	0	0	0	1	0	0	0	0	0	0	0	0	0	0	0	0	0	0	0	0	0	0	0	0	0	0	0	0	0	0	1	0	0
62916625	TGCAGGCTTGCCGAGGAAGGCCGAAAGGCACCGCCTAGGATCAAACTAAGAGCAACGCCGAGATCGGAA	2U	466952581	466952521	61	5.32e-23	100	88.4058	0	0	0	0	0	1	0	1	1	-	0	0	0	0	0	-	0	0	0	0	0	0	0	0	0	0	0	0	0	0	0	0	0	0	0	0	0	0	0	0	0
4318279	TGCAGCTGCTGTTTCAGAAGCTGGAGTACACGCTTCTCCCTCTATCCTTGATGAAAGAACAGAAAATCA	2U	467172320	467172388	69	1.03e-25	98.551	100	0	0	0	0	0	1	0	1	1	-	0	-	0	0	0	0	0	0	0	0	0	0	0	0	0	0	0	0	0	0	0	0	0	0	0	0	0	0	-	0	0
62893795	TGCAGCGCACCGCACCGCGCCGCGGTACATAACCTCACCTCGCGCGGCGGCACACGCACCGAGATCGGA	2U	467198298	467198358	61	2.26e-21	98.361	88.4058	0	0	0	0	0	1	0	1	1	1	0	1	0	0	0	0	0	0	0	0	0	0	0	0	0	0	0	0	0	0	0	0	0	0	0	0	0	0	1	0	0
62846157	TGCAGAAAGCTTATTTTCTTTTGTTGCTGAAGTATGTTTCTTGTGTCTGAAACAGGCCCCTGTCGAAAA	2U	467204799	467204731	69	2.41e-27	100	100	0	0	0	0	0	1	0	1	1	-	0	-	0	0	0	0	0	0	0	0	0	0	0	0	0	0	0	0	0	0	0	0	0	0	0	0	0	0	0	0	0
4267835	TGCAGATCGCCGCCGCCCACTCCTCCCAAGCCCCAGCTCGGCCTGCCGAGATCGGAAGAGCGGTTCAGC	2U	467216315	467216362	48	6.07e-16	100	69.5652	0	0	0	0	0	1	0	1	1	1	0	1	0	0	0	0	0	0	0	0	0	0	0	0	0	0	0	0	0	0	0	0	0	0	0	0	0	0	0	0	0
62889076	TGCAGGGCGGCGTGGTGAGCTTGGGGAGGAGGAAGGCCATGGCTTCCTGCTCTCGTTCGTGTCCCCTCG	2U	467216318	467216250	69	2.41e-27	100	100	0	0	0	0	0	1	0	1	1	-	0	1	0	0	0	0	0	0	0	0	0	0	0	0	0	0	0	0	0	0	0	0	0	0	0	0	0	0	-	0	0
62849076	TGCAGCTGTCGATCGATGCGTGCTCGTCTACGTCGCGTCGCCCTCTCCCCTCCCTTTCGCCGCTCGAAA	2U	467423605	467423673	69	2.41e-27	100	100	0	0	0	0	0	1	0	0	1	-	0	1	0	0	0	0	0	0	0	0	0	0	0	0	0	0	0	0	0	0	0	0	0	0	0	0	0	0	0	0	0
4290436	TGCAGTTGCGCGCCATGGTCACCACGGTCGGTTCCTTCCTCTGCCCTCTACTGACAGTCGGACACTCCG	2U	467863332	467863264	69	2.41e-27	100	100	0	0	0	0	0	1	0	1	1	-	0	-	0	0	0	0	0	0	0	0	0	0	0	0	0	0	0	0	0	0	0	0	0	0	0	0	0	0	-	0	0
62898783	TGCAGCTGCGCGGCTGCGTCGTCTCCGAGGGGTACCTCCAGGTCGTGCTTCACGCCGCTCCGAGATCGG	2U	468866969	468866901	69	1.03e-25	98.551	100	0	0	0	0	0	1	0	1	1	-	0	-	0	0	0	0	0	0	0	0	0	0	0	0	0	0	0	0	0	0	0	0	0	0	0	0	0	0	-	0	0
62857022	TGCAGGTAGTAGCTCTCCCTGGAGCGGCGCACCCACGTGTCGTCCCTGGCGGCGGACGAGGCGGGAGCC	2U	469135195	469135263	69	2.41e-27	100	100	0	0	0	0	0	1	0	1	0	0	0	-	0	0	0	0	0	0	0	0	0	0	0	0	0	0	0	0	0	0	0	0	0	0	0	0	0	0	-	0	0
4299903	TGCAGGTCCATCCAGTCGAGCCATGGGATGGAGTCGCCGATGTTGAGCACGCCGTTGAGGAAGAACAGC	2U	470902126	470902058	69	2.41e-27	100	100	0	0	0	0	0	1	0	1	1	1	0	1	0	0	0	0	0	0	0	0	0	0	0	0	0	0	0	0	0	0	0	0	0	0	0	0	0	0	-	0	0
62887824	TGCAGCGGGAACTTGCGCGGGGTCGACAGGCCGAAGGTCTCCTCCATGCTCAGCTTATCCGTCGTCACT	2U	470903397	470903329	69	2.41e-27	100	100	0	0	0	0	0	1	0	1	1	0	0	0	0	0	0	0	0	0	0	0	0	0	0	0	0	0	0	0	0	0	0	0	0	0	0	0	0	0	1	0	0
4312732	TGCAGGACAAGACGTTTCCGCGGCGATTTTTCCACCTTCCACTGAAGTTTGATGTTGAAGTGATCGCTT	2U	471462592	471462660	69	2.41e-27	100	100	0	0	0	0	0	1	0	1	1	-	0	1	0	0	0	0	0	0	0	0	0	0	0	0	0	0	0	0	0	0	0	0	0	0	0	0	0	0	-	0	0
62860166	TGCAGCCGCGACGTCGCGAACCTACGATGCCCGCCTGTGCTATCGACAGCTTCGTCAGTGCACTGATTT	2U	472264145	472264213	69	2.41e-27	100	100	0	0	0	0	0	1	0	0	0	0	0	-	0	0	0	0	0	0	0	0	0	0	0	0	0	0	0	0	0	0	0	0	0	0	0	0	0	0	0	0	0
62919949	TGCAGATCAAAGCAGTCACTCATGTGTGATGTTAATTTGGTAGCAGAGGTTGTGTTCAGAAATGAAAAC	2U	472270034	472269966	69	2.41e-27	100	100	0	0	0	0	0	1	0	0	0	0	0	0	0	0	-	0	0	0	0	0	0	0	0	0	0	0	0	0	0	0	0	0	0	0	0	0	0	0	0	0	0
62938684	TGCAGATGAAAGTCGTCGCGGCAGCCGTGGTTAGGAGGTTCGCCGTTGAAGTACTGGTGCCTGCCGAGA	2U	472992060	472992128	69	2.41e-27	100	100	0	0	0	0	0	1	0	1	1	-	0	0	0	0	-	0	0	0	0	0	0	0	0	0	0	0	0	0	0	0	0	0	0	0	0	0	0	0	0	0	0
4281014	TGCAGCCCGATGTCTCGCTTTAAGACGATCATGTTCTCGTTCGTCGGCATGTACCCGCAGCTCGAGAAC	2U	473063516	473063448	69	1.03e-25	98.551	100	0	0	0	0	0	1	0	-	1	0	0	-	0	0	0	0	0	0	0	0	0	0	0	0	0	0	0	0	0	0	0	0	0	0	0	0	0	0	-	0	0
4302533	TGCAGATACACACATCCTCGTGTGTACAGGGAGATTTTCCAGTCAAGTGGTGCTCACATCACATTGGAT	2U	473551145	473551213	69	2.41e-27	100	100	0	0	0	0	0	1	0	1	1	-	0	-	0	0	0	0	0	0	0	0	0	0	0	0	0	0	0	0	0	0	0	0	0	0	0	0	0	0	-	0	0
4268456	TGCAGCCCCAAATGCGGCGGTACCAACAGAATATACCAGATGCAGGTCTCACATGTTTGATGGTTGCAA	2U	474243175	474243107	69	2.41e-27	100	100	0	0	0	0	0	1	0	1	1	-	0	1	0	0	0	0	0	0	0	0	0	0	0	0	0	0	0	0	0	0	0	0	0	0	0	0	0	0	-	0	0
4299859	TGCAGGTGCGAGTATTCAATGGGACGGCTATCTGTCTACCCCCTACAAAAACAAGGCACAATGGGTCTC	2U	474470618	474470550	69	2.41e-27	100	100	0	0	0	0	0	1	0	1	1	0	0	-	0	0	0	0	0	0	0	0	0	0	0	0	0	0	0	0	0	0	0	0	0	0	0	0	0	0	-	0	0
4311892	TGCAGGGGAACAGAAGGGCCTTGTTGTAAGAGAAGACGAGGCCACCGACAGGGGGCAGGGGCATACCTG	2U	474791949	474792017	69	1.03e-25	98.551	100	0	0	0	0	0	1	0	1	1	-	0	1	0	0	0	0	0	0	0	0	0	0	0	0	0	0	0	0	0	0	0	0	0	0	0	0	0	0	-	0	0
4281441	TGCAGGGGGCAGGGCGCGTCGCGTCTCAGGTTTGAATCTCCTTTGTTTATTGCTGTTCGCCGCTGCGTC	2U	475904538	475904606	69	1.03e-25	98.551	100	0	0	0	0	0	1	0	1	1	0	0	1	0	0	0	0	0	0	0	0	0	0	0	0	0	0	0	0	0	0	0	0	0	0	0	0	0	0	1	0	0
62849867	TGCAGGCTAGTGTCGACATAGAGCCACACGTGTCGAGAGGGCAGGAGGCCGCTCGAGATAGCGTGGGCG	2U	475904541	475904473	69	2.41e-27	100	100	0	0	0	0	0	1	0	1	1	-	0	1	0	0	0	0	0	0	0	0	0	0	0	0	0	0	0	0	0	0	0	0	0	0	0	0	0	0	-	0	0
62894807	TGCAGTACTAGACTGATTGAATGTAAGGTCACTCTGATGCCCCGAGATCGGAAGAGCGGTTCAGCAGGA	2U	475956302	475956259	44	9.01e-14	100	63.7681	0	0	0	0	0	1	0	1	1	0	0	1	0	0	0	0	0	0	0	0	0	0	0	0	0	0	0	0	0	0	0	0	0	0	0	0	0	0	-	0	0
62930375	TGCAGCATCAGCGCTACGTGTACCACCCCAGTTTAGTTATCGGTGCCTCTCAGTACATAATTCCGTGCT	2U	476737497	476737429	69	2.41e-27	100	100	0	0	0	0	0	1	0	-	1	-	0	0	0	0	-	0	0	0	0	0	0	0	0	0	0	0	0	0	0	0	0	0	0	0	0	0	0	0	0	0	0
4266109	TGCAGATACTGTGGGGGCAGACGCAAGTGCTCAACGACGGCAACGGCGACCAGACCATCGAGTTGATGC	2U	476744920	476744988	69	2.41e-27	100	100	0	0	0	0	0	1	0	1	1	-	0	-	0	0	0	0	0	0	0	0	0	0	0	0	0	0	0	0	0	0	0	0	0	0	0	0	0	0	0	0	0
4300240	TGCAGGCCTCCTCAAGCTCCCTCCTTCTTACGCGCCGCCTTCTTCCCCCTCTTCCCTTCTCTCCGAGAT	2U	476870812	476870876	65	3.58e-25	100	94.2029	0	0	0	0	0	1	0	1	1	1	0	1	0	0	0	0	0	0	0	0	0	0	0	0	0	0	0	0	0	0	0	0	0	0	0	0	0	0	1	0	0
4294670	TGCAGGAACTTCTTGCAGCTGTGGATAGCAGGCCGTGGAAAAGGTTGGCGAAAAGGCGAGTTCAGCATT	2U	477023112	477023180	69	2.41e-27	100	100	0	0	0	0	0	1	0	1	-	0	0	-	0	0	0	0	0	0	0	0	0	0	0	0	0	0	0	0	0	0	0	0	0	0	0	0	0	0	-	0	0
4279824	TGCAGATACGGAGCAGAAACACACTCACGCACACACATTTGCATTTCCGAGATCGGAAGAGCGGTTCAG	2U	477135631	477135583	49	1.74e-16	100	71.0145	0	0	0	0	0	1	0	1	1	-	0	-	0	0	0	0	0	0	0	0	0	0	0	0	0	0	0	0	0	0	0	0	0	0	0	0	0	0	-	0	0
62879991	TGCAGTATATATGTAATAACAGAGCTGCTGAGTAAACAAAAGGTAAAGATTCGTTCAAGTAAGATGTTT	2U	477165781	477165714	69	6.48e-22	95.652	100	0	0	0	0	0	1	0	0	0	0	0	0	0	0	0	0	0	0	0	0	0	0	0	0	0	0	0	0	0	0	0	0	0	0	0	0	0	0	0	0	0
62922575	TGCAGCGCCCTGCCGACGCGTCAAAGGCGCCATCCTCCACGGACTCCACGTCCGAGGAGAGCGCGCCGT	2U	477372143	477372075	69	2.41e-27	100	100	0	0	0	0	0	1	0	-	1	-	0	0	0	0	-	0	0	0	0	0	0	0	0	0	0	0	0	0	0	0	0	0	0	0	0	0	0	0	0	0	0
4292915	TGCAGTTTTACAGACAGAGATAGCTGGAAGAAAAATCGCACAAATCTGCTACTCAGAATACCAAATATC	2U	478588196	478588264	69	2.41e-27	100	100	0	0	0	0	0	1	0	1	1	-	0	1	0	0	0	0	0	0	0	0	0	0	0	0	0	0	0	0	0	0	0	0	0	0	0	0	0	0	-	0	0
4283517	TGCAGCTCTTTCCAGCCATGCACTTCGGTCCATCTTAGGGGCAAAACAGTCCAAAACAAGGTAGAAAAT	2U	478588415	478588347	69	2.41e-27	100	100	0	0	0	0	0	1	0	1	1	0	0	1	0	0	0	0	0	0	0	0	0	0	0	0	0	0	0	0	0	0	0	0	0	0	0	0	0	0	1	0	0
4323243	TGCAGTGGCTGTTGCTATGTACGCTAAATTGACCTGATTAGTTTGTTGCTCCAAGGTAGTCAGGCCCTG	2U	478588776	478588708	69	2.41e-27	100	100	0	0	0	0	0	1	0	1	1	0	0	1	0	0	0	0	0	0	0	0	0	0	0	0	0	0	0	0	0	0	0	0	0	0	0	0	0	0	0	0	0
4328706	TGCAGATCGCAATGTTTGACCCTCTCACATCTTGTGGATACAGTCGGTCGTATGCACGCGTACGTACAA	2U	479057959	479058027	69	2.41e-27	100	100	0	0	0	0	0	1	0	1	-	-	0	1	0	0	0	0	0	0	0	0	0	0	0	0	0	0	0	0	0	0	0	0	0	0	0	0	0	0	-	0	0
62938742	TGCAGCTGCTGCTTGTGCCGCAGGCGCTGGTCGGGAACACGCTGTTCCCGCCTCTGCTGGCCGCGTGCG	2U	479137857	479137925	69	1.03e-25	98.551	100	0	0	0	0	0	1	0	1	1	1	0	1	0	0	0	0	0	0	0	0	0	0	0	0	0	0	0	0	0	0	0	0	0	0	0	0	0	0	-	0	0
62938754	TGCAGGACACCATTTACGTCGACTTCGTTGTCGGCCTCCTCCCCTCCGTTCCATCCGAGCCGCGTTCTG	2U	479209124	479209192	69	1.03e-25	98.551	100	0	0	0	0	0	1	0	0	1	-	0	-	0	0	0	0	0	0	0	0	0	0	0	0	0	0	0	0	0	0	0	0	0	0	0	0	0	0	0	0	0
62863251	TGCAGGCGAGCTTGGGGTGCCGTGCGTTAGCTGCCCACATGGCCAGTGGCGGCGGTGGCCGAGATCGGA	2U	479211735	479211667	69	1.52e-23	97.101	100	0	0	0	0	0	1	0	0	1	1	0	1	0	0	0	0	0	0	0	0	0	0	0	0	0	0	0	0	0	0	0	0	0	0	0	0	0	0	0	0	0
4318772	TGCAGAGAGGAGCAAAGGAGGGAGCAAAGGAGGCAGGGGCAGCGATGCAAGCCATGCCGCAAGCAAGAT	2U	479407352	479407284	69	2.41e-27	100	100	0	0	0	0	0	1	0	0	1	-	0	1	0	0	0	0	0	0	0	0	0	0	0	0	0	0	0	0	0	0	0	0	0	0	0	0	0	0	0	0	0
62937424	TGCAGACGCACTTGCAGCAATGGGTGGCCTTGAAGGTCACGCGCGAGATGATCTCGACGAGGAGGTCGT	2U	479588353	479588421	69	2.41e-27	100	100	0	0	0	0	0	1	0	1	1	0	0	0	0	0	0	0	-	0	0	0	0	0	0	0	-	0	0	0	0	0	0	0	0	-	0	0	0	0	0	0	0
4299049	TGCAGAACACCTACAATGGCAGCGGTTACCAAGATGGTGCTGCCGTCACCGCCTCGTGGGTGAACGGGC	2U	479588497	479588565	69	2.41e-27	100	100	0	0	0	0	0	1	0	1	1	-	0	-	0	0	0	0	0	0	0	0	0	0	0	0	0	0	0	0	0	0	0	0	0	0	0	0	0	0	-	0	0
4283449	TGCAGGAACTGGAACGCCACGGGCACTCTAGGGGCCGCGACGGCGACGCCATTGTTGTCGTTAATGCTG	2U	479728131	479728064	68	8.43e-27	100	98.5507	0	0	0	0	0	1	0	1	1	-	0	-	0	0	0	0	0	0	-	0	0	0	0	0	0	0	0	0	0	0	0	0	0	0	0	0	0	0	-	0	0
62849244	TGCAGGAACTGCGTCGCCGTGGGCACGCTAGGGGCGGCGACGGCGACGGCTACGCCATTGTTGCTAGTG	2U	479940801	479940733	69	2.41e-27	100	100	0	0	0	0	0	1	0	-	1	1	0	-	0	0	0	0	0	0	0	0	0	0	0	0	0	0	0	0	0	0	0	0	0	0	0	0	0	0	-	0	0
62849134	TGCAGCTTCGTGTCAGCGTACAGTGGGAGCAGGAGTGGTTGCAAAAAGAAGAGGACGATTCTTTTGGTC	2U	479964796	479964864	69	2.41e-27	100	100	0	0	0	0	0	1	0	1	1	-	0	1	0	0	0	0	0	0	0	0	0	0	0	0	0	0	0	0	0	0	0	0	0	0	0	0	0	0	1	0	0
4313635	TGCAGTGCGTGTTAATTGAAGTAATCAATTCATGCCGAGATCGGAAGAGCGGTTCAGCAGGAATGCCGA	2U	480008211	480008175	37	5.68e-10	100	53.6232	0	0	0	0	0	1	0	1	0	0	0	-	0	0	0	0	0	0	0	0	0	0	0	0	0	0	0	0	0	0	0	0	0	0	0	0	0	0	-	0	0
4270928	TGCAGCTGAAGCCTCAAGACGAGTTGCTACTTGCTACACGCGGCATTGGGAGCTAGGAACCAACGGCTA	2U	480513206	480513138	69	2.41e-27	100	100	0	0	0	0	0	1	0	1	1	-	0	1	0	0	0	0	0	0	0	0	0	0	0	0	0	0	0	0	0	0	0	0	0	0	0	0	0	0	0	0	0
62908283	TGCAGTCTGCATACTACTCGGGCTTCTGACGTTTGCTCCATCTGAACAAGATTCGGTTGGCTCGCCAGC	2U	480536898	480536830	69	2.41e-27	100	100	0	0	0	0	0	1	0	1	-	0	0	0	0	0	0	0	-	0	0	0	0	0	0	0	0	0	0	0	0	0	0	0	0	-	0	0	0	0	0	0	0
4272795	TGCAGCTGCGCACATGCAGCCCATAACGAGAAACGAGGTCCAGTACGTAGTTCAACTCGGCCCGAGATC	2U	480750093	480750156	64	1.25e-24	100	92.7536	0	0	0	0	0	1	0	1	1	-	0	1	0	0	0	0	0	0	0	0	0	0	0	0	0	0	0	0	0	0	0	0	0	0	0	0	0	0	-	0	0
62805518	TGCAGCGAGACCAATATCTAAGACGGTAGGGACGGTGGAAGAAACTGCGCCTCCAATGGTTCGTCGGCT	2U	480750471	480750403	69	2.41e-27	100	100	0	0	0	0	0	1	0	1	1	-	0	1	0	0	0	0	0	0	0	0	0	0	0	0	0	0	0	0	0	0	0	0	0	0	0	0	0	0	0	0	0
4265516	TGCAGGAGCACGACGAGTTTCTCTTCTAGCGCAGGTGTGTTGCTGCGTGCTTTGCCAACCGAGATCGGA	2U	481001586	481001521	67	1.52e-23	98.507	97.1014	0	0	0	0	0	1	0	1	0	0	0	1	0	0	0	0	0	0	0	0	0	0	0	0	0	0	0	0	0	0	0	0	0	0	0	0	0	0	1	0	0
4284023	TGCAGGGTCATCGACGCCGAGTCCAAGAAGCTGAAAAGAGTGGATGACGACATGGACATCAACCGCATG	2U	481077637	481077705	69	2.41e-27	100	100	0	0	0	0	0	1	0	-	1	1	0	1	0	0	0	0	0	0	0	0	0	0	0	0	0	0	0	0	0	0	0	0	0	0	0	0	0	0	-	0	0
62887544	TGCAGCCTTCGTCCGCTCGGCAAAATTGTGGCCGTCGCCATTCAGCTGCACAACATTCCTGGCCACGGC	2U	481079560	481079492	69	1.03e-25	98.551	100	0	0	0	0	0	1	0	1	-	0	0	-	0	0	0	0	0	0	0	0	0	0	0	0	0	0	0	0	0	0	0	0	0	0	0	0	0	0	0	0	0
62875134	TGCAGTCAAAACAGGCGAAAGTTGCTCGCCATCCTAACCCGAAACTCGCCTGGTGCCTGTGCCTGTGCG	2U	481559597	481559665	69	2.41e-27	100	100	0	0	0	0	0	1	0	1	0	0	0	1	0	0	0	0	0	0	0	0	0	0	0	0	0	0	0	0	0	0	0	0	0	0	0	0	0	0	1	0	0
4287664	TGCAGTGAAGTTTCTGTAGCAAAGAACCACCAGGGCAAGTGAGCCGACAGAGAAAAAGCACGAGCATTG	2U	483312551	483312483	69	2.41e-27	100	100	0	0	0	0	0	1	0	1	-	-	0	-	0	0	0	0	0	0	0	0	0	0	0	0	0	0	0	0	0	0	0	0	0	0	0	0	0	0	-	0	0
4275611	TGCAGATAGGGTGAGGATGCCTCGGAGGATACTTGGAGGCCAACACTTGACCATTTGGCCCTTTTCCTC	2U	483315464	483315532	69	2.41e-27	100	100	0	0	0	0	0	1	0	1	1	-	0	-	0	0	0	0	0	0	0	0	0	0	0	0	0	0	0	0	0	0	0	0	0	0	0	0	0	0	-	0	0
62887030	TGCAGCAGCCGTTCGTATGGCTCGGTGGGGATGCGTCTGGGCGTTACTTTTGCCCGCCCATTTGCGAGT	2U	483315467	483315399	69	1.25e-24	97.101	100	0	0	0	0	0	1	0	-	1	-	0	0	0	0	0	0	0	0	0	0	0	0	0	0	0	0	0	0	0	0	0	0	0	0	0	0	0	0	-	0	0
4313600	TGCAGGACGATGTCCAGCAGTGTGAGCAGTCTCCAGTCGCCCTGAATGTTGTTGATCAGGAAGGCCATT	2U	483495713	483495645	69	2.41e-27	100	100	0	0	0	0	0	1	0	1	1	0	0	1	0	0	0	0	0	0	0	0	0	0	0	0	0	0	0	0	0	0	0	0	0	0	0	0	0	0	0	0	0
4264283	TGCAGCGCGTCCACGTCCGCGTCCTCTTCCGCGACCGCGACCGCGCCCGAGATCGGAAGAGCGGTTCAG	2U	483498855	483498903	49	1.74e-16	100	71.0145	0	0	0	0	0	1	0	1	1	1	0	-	0	0	0	0	0	0	0	0	0	0	0	0	0	0	0	0	0	0	0	0	0	0	0	0	0	0	1	0	0
62881993	TGCAGGCGGGCGCGCACGGGTCGAGCCTGTGGCTGCTCCGAGATCGGAAGAGCGGTTCAGCAGGAATGC	2U	483498858	483498819	40	1.34e-11	100	57.971	0	0	0	0	0	1	0	1	1	1	0	-	0	0	0	0	0	0	0	0	0	0	0	0	0	0	0	0	0	0	0	0	0	0	0	0	0	0	1	0	0
4316326	TGCAGGAGAAGTATCGATCGGATCGAGGTCAGGAGGCTTGCGCGCTGTTGCAGGAGGCCCGAGATCGGA	2U	483900114	483900054	61	5.32e-23	100	88.4058	0	0	0	0	0	1	0	1	1	1	0	-	0	0	0	0	0	0	0	0	0	0	0	0	0	0	0	0	0	0	0	0	0	0	0	0	0	0	1	0	0
4266821	TGCAGAAGTTTGAGTCTTGTGCGTTGGTTGGAAGCAGATTTTGCGTTTCATCCGAGATCGGAAGAGCGG	2U	484590807	484590860	54	3.36e-19	100	78.2609	0	0	0	0	0	1	0	1	1	0	0	-	0	0	0	0	0	0	0	0	0	0	0	0	0	0	0	0	0	0	0	0	0	0	0	0	0	0	1	0	0
62888271	TGCAGCTTCCACGACAAGCAACTCGTGTCCGTCTCCCTCGAGCTGCTCCACACCGACGCCGCTACGGAC	2U	484945068	484945136	69	1.03e-25	98.551	100	0	0	0	0	0	1	0	1	1	1	0	-	0	0	0	0	0	0	0	0	0	0	0	0	0	0	0	0	0	0	0	0	0	0	0	0	0	0	-	0	0
4272647	TGCAGAACCTTCCTCTCGTCCAGTCTCTTCTCAGCAAGGACCAGGAAGGAGATGACAAAGGCAAGAGGA	2U	485165393	485165325	69	2.41e-27	100	100	0	0	0	0	0	1	0	1	1	1	0	-	0	0	0	0	0	0	0	0	0	0	0	0	0	0	0	0	0	0	0	0	0	0	0	0	0	0	1	0	0
62806463	TGCAGGCAAGCTTGCTGTGAGCTCCAGGTAATAACTTCTTGTTCAGGACACATGTTGGCGTGCAACTGT	2U	485459758	485459823	69	2.26e-21	94.203	100	0	0	0	0	0	1	0	0	1	-	0	0	0	0	0	0	0	0	0	0	0	0	0	0	0	0	0	0	0	0	0	0	0	0	0	0	0	0	0	0	0
4295219	TGCAGATCCACCCATCCCATTCCCAGTGACCGAAGCCCTGCCCAGCCAGCCCGTCTCAGGTTCAGCACA	2U	485459761	485459693	69	2.41e-27	100	100	0	0	0	0	0	1	0	0	1	-	0	-	0	0	0	0	0	0	0	0	0	0	0	0	0	0	0	0	0	0	0	0	0	0	0	0	0	0	0	0	0
62850298	TGCAGGTCAGCACTATAGTCGTACGAACAGAGAAATTGCATTGCAATTCCTCACACCACAGACCAGTGC	2U	485652659	485652591	69	2.41e-27	100	100	0	0	0	0	0	1	0	-	1	-	0	1	0	0	0	0	0	0	0	0	0	0	0	0	0	0	0	0	0	0	0	0	0	0	0	0	0	0	1	0	0
4298208	TGCAGCAGGAGGGGGATTAGATAGATTACTCTGTTATTACTATTATTAGGTCTTCTGTCAAATCACAGT	2U	485717252	485717317	69	9.62e-20	92.754	100	0	0	0	0	0	1	0	0	1	-	0	0	0	0	0	0	0	0	0	0	0	0	0	0	0	0	0	0	0	0	0	0	0	0	0	0	0	0	0	0	0
62926591	TGCAGTAAACCGTGCTTGCTCAAACTCACAAAATTGCCCGTGCTCATAGAGGGTATATTCCCGAGATCG	2U	486176392	486176460	69	1.03e-25	98.551	100	0	0	0	0	0	1	0	0	0	0	0	0	0	0	0	0	0	0	0	0	0	0	0	0	0	0	0	0	0	0	0	0	0	0	0	0	0	0	0	0	0
4301635	TGCAGCTGAAAGTAACAGCTTGTCTGAATCAAACGTGGTAGCACGCCACCCATCAACATCCACATCGTA	2U	486490241	486490309	69	2.41e-27	100	100	0	0	0	0	0	1	0	1	1	-	0	1	0	0	0	0	0	0	0	0	0	0	0	0	0	0	0	0	0	0	0	0	0	0	0	0	0	0	-	0	0
62888283	TGCAGCTTCGACGCCGACGGAGTGGGATTTGCCTCCGTCCATCTCCTCCTTGACATGTACCCTCGGCTG	2U	486490535	486490603	69	1.03e-25	98.551	100	0	0	0	0	0	1	0	1	1	1	0	-	0	0	0	0	0	0	0	0	0	0	0	0	0	0	0	0	0	0	0	0	0	0	0	0	0	0	-	0	0
62859001	TGCAGCCTCCCTCTCGAGTCGCCAATCTTCCAGGTACGTACCTCACCGCTCTCCCCGCACACATCCGTC	2U	486539661	486539701	41	4.37e-05	87.805	59.4203	0	0	0	0	0	1	0	1	-	0	0	0	0	0	0	0	0	0	0	0	0	0	0	0	0	0	0	0	0	0	0	0	0	0	0	0	0	0	0	0	0
4321482	TGCAGCTAGGTTGGCGATGAGGCCGCTGGTGCCATTGTTGGAGCCGATGGCCTGGAGGAGCTGCTGTAG	2U	487532086	487532018	69	5.32e-23	95.652	100	0	0	0	0	0	1	0	1	1	-	0	0	0	0	0	0	0	0	0	0	0	0	0	0	0	0	0	0	0	0	0	0	0	0	0	0	0	0	1	0	0
62899385	TGCAGGCCTGCGGGGTGAGGACAGCCTTGCGACGACTTGCGAGACGGGCGACGGGGCTGACCCGTGGGA	2U	487862356	487862288	69	2.41e-27	100	100	0	0	0	0	0	1	0	1	1	1	0	-	0	0	0	0	0	0	0	0	0	0	0	0	0	0	0	0	0	0	0	0	0	0	0	0	0	0	-	0	0
4301684	TGCAGGGGTACGAGACGAGTAGCCGCTGATTGACCGCCGCTGGCCGAGATCGGAAGAGCGGTTCAGCAG	2U	487881749	487881794	46	7.39e-15	100	66.6667	0	0	0	0	0	1	0	1	0	0	0	-	0	0	0	0	0	0	0	0	0	0	0	0	0	0	0	0	0	0	0	0	0	0	0	0	0	0	-	0	0
4264169	TGCAGCATGTACTGCCCCCAGTGGTGCTACTTCATCTTCCCCCCGCCGCCGAGATCGGAAGAGCGGTTC	2U	488361650	488361700	51	1.43e-17	100	73.913	0	0	0	0	0	1	0	1	1	-	0	-	0	0	0	0	0	0	0	0	0	0	0	0	0	0	0	0	0	0	0	0	0	0	0	0	0	0	1	0	0
4263584	TGCAGCATGTACTGCCCCCAGTGGTGCTACTTCATCTTCCCCCCGCCGCCGGCCTTCGACCTCGCCGAG	2U	488361650	488361716	67	2.94e-26	100	97.1014	0	0	0	0	0	1	0	1	0	-	0	-	0	0	0	0	0	0	0	0	0	0	0	0	0	0	0	0	0	0	0	0	0	0	0	0	0	0	0	0	0
62905662	TGCAGAGCATCACCACTATGCCCATCCTCGTCAAGGGAGTCATCACCGCGGAAGACGGTAACCCATCTC	2U	488361653	488361585	69	2.41e-27	100	100	0	0	0	0	0	1	0	-	1	-	0	0	0	0	-	0	0	0	0	0	0	0	0	0	0	0	0	0	0	0	0	0	0	0	0	0	0	0	0	0	0
62931890	TGCAGCACCTGTCGGCGACGCCGCGCGCGGTCCCAATCGTCGTCGGCGAGGCGGTCACCACGGCCGCCG	2U	488362512	488362444	69	2.41e-27	100	100	0	0	0	0	0	1	0	-	1	1	0	0	0	0	0	-	0	0	0	0	0	0	0	0	0	0	0	0	0	0	0	0	0	0	0	0	0	0	0	0	0
62871377	TGCAGAGTGAACATCTACTGCTGCACAATCTAGTTTTTGTGAAAACACACAGTGCACCGTCAAAATGAA	2U	488599772	488599704	69	1.03e-25	98.551	100	0	0	0	0	0	1	0	1	1	0	0	1	0	0	0	0	0	0	0	0	0	0	0	0	0	0	0	0	0	0	0	0	0	0	0	0	0	0	0	0	0
62848094	TGCAGCCGCGTCTCCCGAAGCTTCGGCCATGGCGGCTCCGCTCTGCTTTTGTTGGTGGTGTTGAGAAAC	2U	488626943	488626875	69	1.03e-25	98.551	100	0	0	0	0	0	1	0	1	-	0	0	0	0	0	0	0	0	0	0	0	0	0	0	0	0	0	0	0	0	0	0	0	0	0	0	0	0	0	1	0	0
62936795	TGCAGAGCGTAGGGGTCGTTGTCGTACATGTCAGCGTGGAAGATGAATCCCCGCGCGTCGGGCATCTTG	2U	488855074	488855142	69	1.03e-25	98.551	100	0	0	0	0	0	1	0	-	1	-	0	0	0	0	0	0	-	0	0	0	0	0	0	0	0	0	0	0	0	0	0	0	0	1	0	0	0	0	0	0	0
4273356	TGCAGAGGGTCGTCAGGAAGCGGAGGTCGCCGTGCGCGGAGTCGCTCACGAGGCCGCTCTTGGAGCAAG	2U	489139461	489139393	69	1.03e-25	98.551	100	0	0	0	0	0	1	0	1	1	-	0	-	0	0	0	0	0	0	0	0	0	0	0	0	0	0	0	0	0	0	0	0	0	0	0	0	0	0	-	0	0
4295799	TGCAGCACCTGTGAAGAATTAGAAATGATGCTTATAGCCGAGATCGGAAGAGCGGTTCAGCAGGAATGC	2U	489159502	489159541	40	1.34e-11	100	57.971	0	0	0	0	0	1	0	1	1	-	0	-	0	0	0	0	0	0	0	0	0	0	0	0	0	0	0	0	0	0	0	0	0	0	0	0	0	0	-	0	0
62848823	TGCAGCTCGAGGTGGGCGCGAAGTAAGGCGAGACCCAGTAATGACGAGAAGAAACCATGGCGGGTTAGC	2U	489596749	489596817	69	1.03e-25	98.551	100	0	0	0	0	0	1	0	1	1	-	0	1	0	0	0	0	0	0	0	0	0	0	0	0	0	0	0	0	0	0	0	0	0	0	0	0	0	0	-	0	0
4264496	TGCAGCGAGCTGCTATTCCCGCGGCCTTGCTTATGCCGTGAGCCGCCGAGATCGGAAGAGCGGTTCAGC	2U	489597158	489597111	48	6.07e-16	100	69.5652	0	0	0	0	0	1	0	1	1	-	0	1	0	0	0	0	0	0	0	0	0	0	0	0	0	0	0	0	0	0	0	0	0	0	0	0	0	0	0	0	0
4280701	TGCAGCGAGCTGCTATTCCCGCGGCCTTGCTTATGCCGTGAGCCGCCGGCAAAACTCCTACTCATCCAC	2U	489597158	489597090	69	2.41e-27	100	100	0	0	0	0	0	1	0	1	1	0	0	1	0	0	0	0	0	0	0	0	0	0	0	0	0	0	0	0	0	0	0	0	0	0	0	0	0	0	1	0	0
4309892	TGCAGTTGCAACGAATTCGATATCGATGCTGGCTCTTTTCTGTTTTTCTTTTGCCCCCGAGATCGGAAG	2U	489804306	489804248	59	6.48e-22	100	85.5072	0	0	0	0	0	1	0	1	1	-	0	-	0	0	0	0	0	0	0	0	0	0	0	0	0	0	0	0	0	0	0	0	0	0	0	0	0	0	1	0	0
4314745	TGCAGGTAAATATTTGGGGGAACTCTCCACTATCTGCACGTAAATATTTGGGGGAAATCAAGCTAGGGT	2U	489866215	489866283	69	2.41e-27	100	100	0	0	0	0	0	1	0	-	1	-	0	-	0	0	0	0	0	0	0	0	0	0	0	0	0	0	0	0	0	0	0	0	0	0	0	0	0	0	-	0	0
100042125	TGCAGCCATTCGTTTTGGGAAATGTTGGCCTGAATGCGAAAACAAGCAATCTGATCCAGTGTCAAAATG	2U	490039944	490039876	69	2.41e-27	100	100	0	0	0	0	0	1	0	0	0	0	0	-	0	0	0	0	0	0	0	0	0	0	0	0	0	0	0	0	0	0	0	0	0	0	0	0	0	0	0	0	0
4266251	TGCAGCCAAGTGCACACTTGAAGGTGCGTTGAGCGGTGTGAAGGTTTCCGTGTCGACGGAGAAGCAAAG	2U	490478894	490478826	69	2.41e-27	100	100	0	0	0	0	0	1	0	1	0	0	0	1	0	0	0	0	0	0	0	0	0	0	0	0	0	0	0	0	0	0	0	0	0	0	0	0	0	0	-	0	0
4283453	TGCAGCAGCACAGCGAACCCTGAAGCATGTTGGGCCTAAGAAATTTGTTAGTGCCAGACCCAGCAGTTG	2U	491101559	491101491	69	2.41e-27	100	100	0	0	0	0	0	1	0	-	1	-	0	1	0	0	0	0	0	0	0	0	0	0	0	0	0	0	0	0	0	0	0	0	0	0	0	0	0	0	-	0	0
4287927	TGCAGACTCCCGCTGGCAACGAGTGGTATAGGTACGGCGAGGCGCCTCGGGACTATGTACAGGACAGGG	2U	492302787	492302855	69	2.41e-27	100	100	0	0	0	0	0	1	0	1	0	0	0	1	0	0	0	0	0	0	0	0	0	0	0	0	0	0	0	0	0	0	0	0	0	0	0	0	0	0	-	0	0
4305331	TGCAGAAAGAGAATGATCGCTCCATGCTTGATTTATGTTGAGTCAAATCTCTAGTCCGACCTCAATTCC	2U	492456389	492456457	69	2.41e-27	100	100	0	0	0	0	0	1	0	1	1	-	0	1	0	0	0	0	0	0	0	0	0	0	0	0	0	0	0	0	0	0	0	0	0	0	0	0	0	0	1	0	0
62940750	TGCAGCGACGAGTGCCGGCATGAGCAGATGCACCTCGACGCCGCCTGCGCCAGGCAGGCGGCCAGGGCG	2U	492960546	492960614	69	2.41e-27	100	100	0	0	0	0	0	1	0	-	0	0	0	1	0	0	0	0	0	0	0	0	0	0	0	0	0	0	0	0	0	0	0	0	0	0	0	0	0	0	-	0	0
62933371	TGCAGCCTCGCCTCGACGCACCCATGCCAGCTGCTCGACGGCGGGGACGAGCGGAGGGACACATCGGCC	2U	492990978	492991045	68	3.58e-25	98.529	98.5507	0	0	0	0	0	1	0	1	-	-	0	0	0	0	0	0	-	0	0	0	0	0	0	0	0	0	0	0	0	0	0	0	0	0	0	0	0	0	0	0	0
62940744	TGCAGCGACGAGTGTCGGCACGAGCAGATGCAGCTCGACGCCGTCTGCGCCAGGCAGGCGGCCAGGGCG	2U	493084036	493084104	69	2.41e-27	100	100	0	0	0	0	0	1	0	1	0	0	0	1	0	0	0	0	0	0	0	0	0	0	0	0	0	0	0	0	0	0	0	0	0	0	0	0	0	0	1	0	0
62892347	TGCAGCGCTTCTCGACGGAGACGGAGTCCCAGTCCCACCGTGGGCAGCGGCAGTCCAGGAAGGTGTCCA	2U	493301023	493301091	69	1.03e-25	98.551	100	0	0	0	0	0	1	0	-	1	1	0	-	0	0	0	0	0	0	0	0	0	0	0	0	0	0	0	0	0	0	0	0	0	0	0	0	0	0	0	0	0
62862356	TGCAGCCTCCGCGCGGCCTGCCTGGCGGAGACGGTGTCGAGGTGCATCTGCTCGCGCCGAGATCGGAAG	2U	493301026	493300968	59	6.48e-22	100	85.5072	0	0	0	0	0	1	0	1	0	0	0	-	0	0	0	0	0	0	0	0	0	0	0	0	0	0	0	0	0	0	0	0	0	0	0	0	0	0	1	0	0
62898494	TGCAGCGGTGATCCGTCGACCAGCTTGGCGACCTTATCGAGGGTGGATGGTGGGGAGCGGCGGCGCACC	2U	493448746	493448814	69	2.41e-27	100	100	0	0	0	0	0	1	0	1	1	-	0	0	0	0	0	0	-	0	0	0	0	0	0	0	0	0	0	0	0	0	0	0	0	0	0	0	0	0	0	0	0
4285113	TGCAGACTCAGCATTGTCTATCCATCAGATCAGTGTGTGCTGGGAAATGAGCAGCATCACGGCAGGGCG	2U	493757527	493757595	69	2.41e-27	100	100	0	0	0	0	0	1	0	1	1	-	0	-	0	0	0	0	0	0	0	0	0	0	0	0	0	0	0	0	0	0	0	0	0	0	0	0	0	0	-	0	0
4267517	TGCAGCGGCAGCAGCCTGTATCGGTGACGAACATGATGTATAGGTTAGAGACGGACTGAAGGGAAATGG	2U	493978301	493978369	69	2.41e-27	100	100	0	0	0	0	0	1	0	-	1	-	0	1	0	0	0	0	0	0	0	0	0	0	0	0	0	0	0	0	0	0	0	0	0	0	0	0	0	0	-	0	0
4264814	TGCAGCACAGCGCTAATTAAGTACAGTACTTACGTTGGGGGGTTACTGCTATATGTCACACTTACTACG	2U	494186574	494186506	69	2.41e-27	100	100	0	0	0	0	0	1	0	-	1	-	0	1	0	0	0	0	0	0	0	0	0	0	0	0	0	0	0	0	0	0	0	0	0	0	0	0	0	0	1	0	0
4282546	TGCAGGTTCGCTCGCCTTCGTCCTTATTTATGTTCGTCTGTGCTCGAACGCGCAATGTGCCTCCGAGAT	2U	494210402	494210466	65	3.58e-25	100	94.2029	0	0	0	0	0	1	0	1	1	-	0	-	0	0	0	0	0	0	0	0	0	0	0	0	0	0	0	0	0	0	0	0	0	0	0	0	0	0	1	0	0
4291186	TGCAGCGCCTTGCGGTTCGCGTACCAGAGCTTCAACGCGGCCAGCGAGGCCGACCTCAGCTTCACCCCG	2U	494430495	494430427	69	2.41e-27	100	100	0	0	0	0	0	1	0	1	1	1	0	1	0	0	0	0	0	0	0	0	0	0	0	0	0	0	0	0	0	0	0	0	0	0	0	0	0	0	-	0	0
62869246	TGCAGTCTACAGAATCGTGGCACATGGCTAGGCCACCGAGATCGGAAGAGCGGTTCAGCAGGAATGCCG	2U	494949755	494949718	38	1.63e-10	100	55.0725	0	0	0	0	0	1	0	1	0	0	0	1	0	0	0	0	0	0	0	0	0	0	0	0	0	0	0	0	0	0	0	0	0	0	0	0	0	0	1	0	0
62923696	TGCAGGATTCTTCTCTTTCGGAGGATCCATCCATGGTCTCTCTCACTCGCAGCGGTCAGTAACCCTGTC	2U	495025441	495025509	69	5.32e-23	95.652	100	0	0	0	0	0	1	0	1	0	0	0	0	0	0	0	0	0	0	0	0	0	0	0	0	0	-	1	-	0	-	1	1	0	1	0	0	1	-	0	0	0
62926520	TGCAGGTCCGCGCCCGTCCGCGGAGTTGCCCGCAGGTCGAGCGCCTCATCGCTGCTAGCGAGAGCAGAG	2U	495179161	495179093	69	2.41e-27	100	100	0	0	0	0	0	1	0	1	1	-	0	0	0	-	0	0	0	0	0	0	0	0	0	0	0	0	0	0	0	0	0	0	0	0	0	0	0	0	0	0	0
4292892	TGCAGAGCGTCCAACAAAGAGAATTCCCTTCGGACAATCAGCACACAGTTCTTCTCATAACTTGCGCTT	2U	495962704	495962772	69	2.41e-27	100	100	0	0	0	0	0	1	0	1	1	-	0	1	0	0	0	0	0	0	0	0	0	0	0	0	0	0	0	0	0	0	0	0	0	0	0	0	0	0	-	0	0
4270677	TGCAGTGCGGCTGTTCTAGAGTTTGTCCTTCTTGTGAAGCCAATTTGACGATGTCTCTGTTCTTTGTTC	2U	496471579	496471647	69	2.41e-27	100	100	0	0	0	0	0	1	0	1	-	-	0	1	0	0	0	0	0	0	0	0	0	0	0	0	0	0	0	0	0	0	0	0	0	0	0	0	0	0	-	0	0
4273286	TGCAGATCGATAGTCGTGTGGTGAGCAATCATGTGATGCAGAGGCAACCCAGAGTAGTGGTGCTAATAA	2U	496668490	496668422	69	2.41e-27	100	100	0	0	0	0	0	1	0	1	1	-	0	-	0	0	0	0	0	0	0	0	0	0	0	0	0	0	0	0	0	0	0	0	0	0	0	0	0	0	0	0	0
4273424	TGCAGGCGCCGTGGCGAGAGCGCGCCGCTACCACCTGTCCGCGTACCTCCGCATGCTCTGAACGCCGAG	2U	496867532	496867598	67	2.94e-26	100	97.1014	0	0	0	0	0	1	0	1	1	-	0	1	0	0	0	0	0	0	0	0	0	0	0	0	0	0	0	0	0	0	0	0	0	0	0	0	0	0	1	0	0
62862852	TGCAGCTGGCCGCTGGCGACTGAGCGCGGTCGCCTGCACCGAGATCGGAAGAGCGGTTCAGCAGGAATG	2U	496876960	496877009	51	3.83e-12	94.118	73.913	0	0	0	0	0	1	0	1	1	-	0	-	0	0	0	0	0	0	0	0	0	0	0	0	0	0	0	0	0	0	0	0	0	0	0	0	0	0	-	0	0
62807850	TGCAGTTATAGAATTACATTATAAGACACAAACTGATCTAACACTGAAAATAAAGTAATTCACTACTAA	2U	496894591	496894659	69	2.41e-27	100	100	0	0	0	0	0	1	0	1	1	1	0	-	0	0	0	0	0	0	0	0	0	0	0	0	0	0	0	0	0	0	0	0	0	0	0	0	0	0	1	0	0
62899314	TGCAGGCATGTCTCCAAGGGCCAGGCTTCCTCGGTTACGTCGTGTTCCCTCGTCGCCTTCGCCGTCCGA	2U	497280095	497280163	69	2.41e-27	100	100	0	0	0	0	0	1	0	1	-	-	0	0	0	0	0	-	0	0	0	0	0	0	0	0	0	0	0	0	0	0	0	0	0	0	0	0	0	0	0	0	0
62838740	TGCAGCCGCCTTGGCAGTACACGGCGCCCGCCTTGTTGCGTGGAATCTGGAAATGGGTTTGGAACTGGA	2U	497461400	497461468	69	2.41e-27	100	100	0	0	0	0	0	1	0	1	1	-	0	1	0	0	0	0	0	0	0	0	0	0	0	0	0	0	0	0	0	0	0	0	0	0	0	0	0	0	1	0	0
62933681	TGCAGGTGCTGCACCTCGTGTGCTGCGTCTGCCGCGGCACCGAGATCTTCACCATCGACGCCCCCATGT	2U	497603023	497602957	67	2.94e-26	100	97.1014	0	0	0	0	0	1	0	1	1	0	0	1	0	0	0	0	0	0	0	0	0	0	0	0	0	0	0	0	0	0	0	0	0	0	0	0	0	0	-	0	0
62937639	TGCAGTGCGTGGTGGCGCACCTGTGGCGGAGCATGACAAAGGCGCGCGGGCTCGACGGCGGGGAGACCA	2U	497659576	497659644	69	2.41e-27	100	100	0	0	0	0	0	1	0	1	1	-	0	-	0	0	0	0	0	0	0	0	0	0	0	0	0	0	0	0	0	0	0	0	0	0	0	0	0	0	-	0	0
62888378	TGCAGGAACGGCGCCGCCGCGGCCACACCCCCTAAGCAGCGGCAGCAGCAGGCGTGCGCGCACCCGCTC	2U	498002261	498002193	69	2.41e-27	100	100	0	0	0	0	0	1	0	-	1	-	0	1	0	0	0	0	0	0	0	0	0	0	0	0	0	0	0	0	0	0	0	0	0	0	0	0	0	0	-	0	0
62886632	TGCAGATGCGCTCGTTCGACGGTGGTGGTGGTGGTTCCGTGTTAATCCCGCCCCATGTGACCCCCTGCC	2U	498215244	498215176	69	2.41e-27	100	100	0	0	0	0	0	1	0	1	1	0	0	1	0	0	0	0	0	0	0	0	0	0	0	0	0	0	0	0	0	0	0	0	0	0	0	0	0	0	0	0	0
4300013	TGCAGGTTGGCGAACACGATGCTCACAGCGGCCAGAATAAGCAGCCTCATCCGAGATCGGAAGAGCGGT	2U	498897684	498897736	53	1.17e-18	100	76.8116	0	0	0	0	0	1	0	1	1	-	0	1	0	0	0	0	0	0	0	0	0	0	0	0	0	0	0	0	0	0	0	0	0	0	0	0	0	0	-	0	0
4269548	TGCAGCTACAGTAGCAAGGTACACTGGCGCACACTCCAGATTTGGTTTGACAGCCGCATAGCCGCCGAG	2U	499123857	499123791	67	2.94e-26	100	97.1014	0	0	0	0	0	1	0	1	-	-	0	-	0	0	0	0	0	0	0	0	0	0	0	0	0	0	0	0	0	0	0	0	0	0	0	0	0	0	-	0	0
32745298	TGCAGTGACAGTGGCGAGTATAGAGCTTGGATATATACTACCAACTCGGGCTCAAAAACTTTCAGCTAA	2U	499352754	499352822	69	1.03e-25	98.551	100	0	0	0	0	0	1	0	1	1	0	0	-	0	0	0	0	0	0	0	0	0	0	0	0	0	0	0	0	0	0	0	0	0	0	0	0	0	0	-	0	0
4307160	TGCAGGAAGCATCTCTGCTCCTTTGGATGCTGATGTAGGCACAACACTACGAACACTCAACATGGATAG	2U	499985134	499985066	69	2.41e-27	100	100	0	0	0	0	0	1	0	1	1	-	0	0	0	0	0	0	0	0	0	0	0	0	0	0	0	0	0	0	0	0	0	0	0	0	0	0	0	0	1	0	0
4263056	TGCAGCCGCGCGTTGGACACCTTGAGCACGTCCAGCGCCTCCACGCACTTCTGCACCCGCTTCGCCTGC	2U	500312765	500312697	69	2.41e-27	100	100	0	0	0	0	0	1	0	1	-	-	0	1	0	0	0	0	0	0	0	0	0	0	0	0	0	0	0	0	0	0	0	0	0	0	0	0	0	0	0	0	0
4270254	TGCAGATACCGAATTCGAAGGCTCACACGGCCACACATATGGCTTTGACAACAAACAAGACCATGCAAA	2U	500426422	500426354	69	1.03e-25	98.551	100	0	0	0	0	0	1	0	1	1	-	0	0	0	0	0	0	0	0	0	0	0	0	0	0	0	0	0	0	0	0	0	0	0	0	0	0	0	0	-	0	0
4323349	TGCAGGCTAAGTTTTGAGAATCTGTGAGTTGCACGCTCACGCTGGTCATGGCCAAGGCCCAGGTCGTCG	2U	501242920	501242852	69	2.41e-27	100	100	0	0	0	0	0	1	0	1	1	-	0	-	0	0	0	0	0	0	0	0	0	0	0	0	0	0	0	0	0	0	0	0	0	0	0	0	0	0	-	0	0
62850036	TGCAGGGCATCGGCGTGGAAAAGCTCGTCAGCTCGACCGTCTTCAGCGTCGGCGGCTTCAGCTGGACGA	2U	503035530	503035598	69	1.25e-24	97.101	100	0	0	0	0	0	1	0	1	1	-	0	0	0	0	0	0	0	0	0	0	0	0	0	0	0	0	0	0	0	0	0	0	0	0	0	0	0	0	1	0	0
62935400	TGCAGCGGCTCATCGGCAGCTACGGGCTGATCAGGTCGTCGGACGCGGCGGCGGTGTCCAAGCTGGCGC	2U	503441335	503441267	69	2.41e-27	100	100	0	0	0	0	0	1	0	-	1	-	0	0	0	-	0	0	0	0	0	0	0	0	0	0	0	0	0	0	0	0	0	0	0	0	0	0	0	0	0	0	0
4299790	TGCAGCTTGCACTTCTCAACAATCACCCGATCTTCCCAGCCACTGAAAATCTCGATACCTACATGTGAG	2U	503592344	503592276	69	2.41e-27	100	100	0	0	0	0	0	1	0	-	1	-	0	-	0	0	0	0	0	0	0	0	0	0	0	0	0	0	0	0	0	0	0	0	0	0	0	0	0	0	1	0	0
62914386	TGCAGGTGGCGCGGGTGGTCCCAGTCGAACTTGTTCATGGCAAGGTCGCGCCGCACCTGCTCCTCCGTC	2U	503690267	503690199	69	1.03e-25	98.551	100	0	0	0	0	0	1	0	1	1	0	0	0	0	0	0	-	0	0	0	0	0	0	0	0	0	0	0	0	0	0	0	0	0	0	0	0	0	0	0	0	0
62871557	TGCAGATGCAGAGGGACAACGAGCGAGGGACTGACGGAGAGCGGGGGGAGGGGGTCGGTCAACCGAGAT	2U	504659223	504659159	65	3.58e-25	100	94.2029	0	0	0	0	0	1	0	1	1	-	0	-	0	0	0	0	0	0	0	0	0	0	0	0	0	0	0	0	0	0	0	0	0	0	0	0	0	0	-	0	0
4325475	TGCAGCTCAAGGACGCGGGCTTCCACGCCTGCGTTACTTCGCCCGAGATCGGAAGAGCGGTTCAGCAGG	2U	504914859	504914903	45	2.58e-14	100	65.2174	0	0	0	0	0	1	0	1	1	1	0	-	0	0	0	0	0	0	0	0	0	0	0	0	0	0	0	0	0	0	0	0	0	0	0	0	0	0	-	0	0
62863544	TGCAGGTAACTGGTCATCTCGAAATTCAGCGTTCCGAGATCGGAAGAGCGGTTCAGCAGGAATGCCGAG	2U	504923263	504923228	36	1.98e-09	100	52.1739	0	0	0	0	0	1	0	1	1	-	0	-	0	0	0	0	0	0	0	0	0	0	0	0	0	0	0	0	0	0	0	0	0	0	0	0	0	0	-	0	0
4305735	TGCAGTTTTATTTTGCGAAATTTTCTGATCGGATTTCCGAGTCTCAGATTGACTCGTGGTTCCTCTGTT	2U	504977185	504977253	69	1.03e-25	98.551	100	0	0	0	0	0	1	0	1	1	-	0	1	0	0	0	0	0	0	0	0	0	0	0	0	0	0	0	0	0	0	0	0	0	0	0	0	0	0	-	0	0
62879346	TGCAGGAATTAGTGATTTACGACTGTTATGCACTCGAGTCGCTGCCAAACAGCCTCCCGAGTTCTCTGG	2U	505318882	505318950	69	1.25e-24	97.101	100	0	0	0	0	0	1	0	0	-	-	0	0	0	0	0	0	0	0	0	0	0	0	0	0	0	0	0	0	0	0	0	0	0	0	0	0	0	0	0	0	0
62881932	TGCAGGCCGTTTGATCGTGGCTGATCTGGCAATGGAGGAGGCGGCGGATAACCGAGATCGGAAGAGCGG	2U	505559142	505559195	54	1.43e-17	98.148	78.2609	0	0	0	0	0	1	0	1	1	-	0	1	0	0	0	0	0	0	0	0	0	0	0	0	0	0	0	0	0	0	0	0	0	0	0	0	0	0	-	0	0
4288049	TGCAGGCGCCGCTCAGTTCGCAGCGCAGTCCTAGAGCTTCCTGTTGGCTTATATTACTCCGAGATCGGA	2U	505560122	505560062	61	5.32e-23	100	88.4058	0	0	0	0	0	1	0	1	1	-	0	1	0	0	0	0	0	0	0	0	0	0	0	0	0	0	0	0	0	0	0	0	0	0	0	0	0	0	-	0	0
62852355	TGCAGGAATCTTCTCGTCAAGTAATGATGCCTTAATCGAGGATTACACTGTTTACTGGCACCAGTGTAC	2U	505710452	505710520	69	2.41e-27	100	100	0	0	0	0	0	1	0	0	1	-	0	1	0	0	0	0	0	0	0	0	0	0	0	0	0	0	0	0	0	0	0	0	0	0	0	0	0	0	0	0	0
100630886	TGCAGCAGCTGCGCATCGCCTAGCATCACCTTGAGCGCTGCCAGTGCGCGCTTGACTGGCTCGACGTCG	2U	505906892	505906960	69	1.03e-25	98.551	100	0	0	0	0	0	1	0	1	-	-	0	-	0	0	0	0	0	0	0	0	0	0	0	0	0	0	0	0	0	0	0	0	0	0	0	0	0	0	1	0	0
32745409	TGCAGTGCAATGCTGCAAGAACACCTATCATTTCTTCTTGCCACCTCTCTCGCTCGCTGGCTATTTATA	2U	506578823	506578755	69	1.03e-25	98.551	100	0	0	0	0	0	1	0	1	1	-	0	1	0	0	0	0	0	0	0	0	0	0	0	0	0	0	0	0	0	0	0	0	0	0	0	0	0	0	0	0	0
62930291	TGCAGCACCCGCATCGGGGTGACGGCGAGGTCCAGCGGCACCGCCATCACCACTCCTGCACCACCACCA	2U	506604855	506604923	69	2.41e-27	100	100	0	0	0	0	0	1	0	1	-	-	0	0	0	0	0	0	-	0	0	0	0	0	0	0	0	0	0	0	0	0	0	0	0	0	0	0	0	0	0	0	0
4299936	TGCAGCAGGAACCAATAACTGATGGTTTCTATTGATGGAAACCGAGATCGGAAGAGCGGTTCAGCAGGA	2U	506817461	506817507	47	8.44e-08	89.362	68.1159	0	0	0	0	0	1	0	0	0	0	0	0	0	0	0	0	0	0	0	0	0	0	0	0	0	0	0	0	0	0	0	0	0	0	0	0	0	0	0	0	0
4324782	TGCAGTCCAATAATGTGATAGGATGGAGTTCTTGATCCAGCAAGTGCACACAAGAACACTATATTCCGA	2U	507567167	507567234	68	8.43e-27	100	98.5507	0	0	0	0	0	1	0	1	1	-	0	1	0	0	0	0	0	0	0	0	0	0	0	0	0	0	0	0	0	0	0	0	0	0	0	0	0	0	-	0	0
62875587	TGCAGTGTTATGTGGCCTTATTTTCTGCATTCCCTTACTTTGGTACCAATTGTTGAAGCCAAATCTCTC	2U	507568324	507568256	69	1.03e-25	98.551	100	0	0	0	0	0	1	0	1	0	0	0	1	0	0	0	0	0	0	0	0	0	0	0	0	0	0	0	0	0	0	0	0	0	0	0	0	0	0	1	0	0
62849848	TGCAGGCGTGCAGTGTGCTCGGAAGGAACAGGCCGATCAATGGAGTCGTTGGCCAACGCAGGAGCAGCA	2U	507597170	507597238	69	2.41e-27	100	100	0	0	0	0	0	1	0	-	1	1	0	0	0	0	0	0	0	0	0	0	0	0	0	0	0	0	0	0	0	0	0	0	0	0	0	0	0	0	0	0	0
4268080	TGCAGAGAGGGCCTCTTCTTCATCGCAGGCCGCCCGAGGCCCGAGTTCCTCCTGGACAAACTCGCATCC	2U	507733793	507733861	69	2.41e-27	100	100	0	0	0	0	0	1	0	1	1	-	0	-	-	0	0	0	0	0	0	0	0	0	0	0	0	0	0	0	0	0	0	0	0	0	0	0	0	0	-	0	0
4263029	TGCAGGACAGCCTGAGCAGCATGCAAGGCAGGACAGCAGCCCCTGCGGCCAGGAACAACGCCCCAGCTC	2U	507734657	507734589	69	2.41e-27	100	100	0	0	0	0	0	1	0	1	-	-	0	-	0	0	0	0	0	0	0	0	0	0	0	0	0	0	0	0	0	0	0	0	0	0	0	0	0	0	-	0	0
4310029	TGCAGGCAGCCAACGCCGATGGGCGCTTCCGATTCATCGGTGAGCAAATAGCAGACCTGGTTGGCAAAA	2U	507962557	507962489	69	1.03e-25	98.551	100	0	0	0	0	0	1	0	0	1	-	0	-	0	0	0	0	0	0	0	0	0	0	0	0	0	0	0	0	0	0	0	0	0	0	0	0	0	0	0	0	0
4271295	TGCAGCAAGGAGGAACTCGATCGATCGATCATATTGGGAATTTGAGGGACGCATATAATCGATCGATTT	2U	508280072	508280004	69	2.41e-27	100	100	0	0	0	0	0	1	0	1	1	-	0	1	0	0	0	0	0	0	0	0	0	0	0	0	0	0	0	0	0	0	0	0	0	0	0	0	0	0	1	0	0
62805727	TGCAGCGGGCATGAGGCGGGGTTTTCGGTCGGACGACGACTTCACGTGTCTGGCGAATTTCTGACCGAG	2U	508466173	508466107	67	2.94e-26	100	97.1014	0	0	0	0	0	1	0	1	1	0	0	1	0	0	0	0	0	0	0	0	0	0	0	0	0	0	0	0	0	0	0	0	0	0	0	0	0	0	1	0	0
62873362	TGCAGCTGCCCACCTCCCGCGGCCGCTGGATCTCCACGTCCATGCCGCCGCCTCCCTACCCCTCTCTCC	2U	508627329	508627397	69	2.41e-27	100	100	0	0	0	0	0	1	0	1	-	-	0	-	0	0	0	0	0	0	0	0	0	0	0	0	0	0	0	0	0	0	0	0	0	0	0	0	0	0	0	0	0
4314604	TGCAGTGAAGCGACTGAAGCCGAGCAGCGACGCCGCACCTCCGTGCTGCTGACTTCTCTCCCCTCCTCC	2U	508710643	508710575	69	2.41e-27	100	100	0	0	0	0	0	1	0	1	-	-	0	-	0	0	0	0	0	0	0	0	0	0	0	0	0	0	0	0	0	0	0	0	0	0	0	0	0	0	-	0	0
62898757	TGCAGCTGAGGCGCCGTGGCGCGCACCACCGAGGGACGGGCCAATCTCCACATCGGGCACCACGTGCCA	2U	508711600	508711668	69	1.03e-25	98.551	100	0	0	0	0	0	1	0	-	1	-	-	0	0	0	0	0	0	0	0	0	0	0	0	0	0	0	0	0	0	0	0	0	0	0	0	0	0	0	0	0	0
4276955	TGCAGGAGGATGCAGTAACTGGTGACAGAAGAGTATGTCGCGGACACGGCCCATATGTGGCCGTCGGCG	2U	509909800	509909868	69	2.41e-27	100	100	0	0	0	0	0	1	0	0	0	0	0	-	0	0	0	0	0	0	0	0	0	0	0	0	0	0	0	0	0	0	0	0	0	0	0	0	0	0	0	0	0
4301510	TGCAGGATGGACTTGCGAATCTGGCTAGCGCTAACAGCACGACTGGTCATGTGAGGTCGTACAGTTGCT	2U	510115177	510115109	69	2.41e-27	100	100	0	0	0	0	0	1	0	-	-	-	0	-	0	0	0	0	0	0	0	0	0	0	0	0	0	0	0	0	0	0	0	0	0	0	0	0	0	0	-	0	0
4283115	TGCAGCTTTTCTACTACTTCTTTTTGCGACAGGGAGTTCTTACCGAGATCGGAAGAGCGGTTCAGCAGG	2U	510262094	510262050	45	2.58e-14	100	65.2174	0	0	0	0	0	1	0	1	1	1	0	-	0	0	0	0	0	0	0	0	0	0	0	0	0	0	0	0	0	0	0	0	0	0	0	0	0	0	-	0	0
4266568	TGCAGCTTGTCTGTTTCTATACACAGGATCTTCTTTGGCCCCGAGGGGATATATGCGGGTTCTCAGGTA	2U	510422292	510422360	69	1.03e-25	98.551	100	0	0	0	0	0	1	0	1	1	-	0	-	0	0	0	0	0	0	0	0	0	0	0	0	0	0	0	0	0	0	0	0	0	0	0	0	0	0	-	0	0
4283508	TGCAGCAGATGTACCTCCTAGACGAGGACTCGTTCTCGGCAACGAACACCTCGGCGCGACAGAGATCCT	2U	510424035	510423967	69	1.03e-25	98.551	100	0	0	0	0	0	1	0	1	1	-	0	-	0	0	0	0	0	0	0	0	0	0	0	0	0	0	0	0	0	0	0	0	0	0	0	0	0	0	-	0	0
4309837	TGCAGGTGGGCCTCATGGACGAGCAGGCCACGAAGGTGTGATGGTGGACTATGTTTGCCGAGATCGGAA	2U	510452409	510452350	60	1.86e-22	100	86.9565	0	0	0	0	0	1	0	1	1	1	0	-	0	0	0	0	0	0	0	0	0	0	0	0	0	0	0	0	0	0	0	0	0	0	0	0	0	0	-	0	0
62936036	TGCAGAAGAGCGACAGGTACGCCAGCGAGATGTCCTCCCACAGGTCCCACACCACCCCGCCCGACCACT	2U	510453675	510453743	69	1.03e-25	98.551	100	0	0	0	0	0	1	0	1	1	-	0	0	-	0	0	0	0	0	0	0	0	0	0	0	0	0	0	0	0	0	0	0	0	0	0	0	0	0	0	0	0
4272664	TGCAGCTATAACAAGCCGAGATCGACATGAGTTCTTTTTCTTCACCGAGATCGGAAGAGCGGTTCAGCA	2U	510632308	510632258	52	2.12e-15	98.077	75.3623	0	0	0	0	0	1	0	-	-	-	0	1	0	0	0	0	0	0	0	0	0	0	0	0	0	0	0	0	0	0	0	0	0	0	0	0	0	0	-	0	0
4266142	TGCAGTACTCATCAAGCTGCTGCTCGAGAAAGGCTACGCCGTGAAGACGACAGTCAGAGACCCCGAGAT	2U	510633891	510633955	65	3.58e-25	100	94.2029	0	0	0	0	0	1	0	1	1	-	0	1	0	0	0	0	0	0	0	0	0	0	0	0	0	0	0	0	0	0	0	0	0	0	0	0	0	0	1	0	0
4326379	TGCAGCCGCTTGGAGGCGGAGACCTTGTCCTTGTCGTTCTCACCATCCGAGATCGGAAGAGCGGTTCAG	2U	510727452	510727404	49	7.39e-15	97.959	71.0145	0	0	0	0	0	1	0	1	1	1	0	-	0	0	0	0	0	-	0	0	0	0	0	0	0	0	0	0	0	0	0	0	0	0	0	0	0	0	-	0	0
4289391	TGCAGCACAATCGTTTGATTACCTGTCGTCTACACATCGGGCGTGTGAATATCGTGTGTAGAGTAGTTT	2U	510864705	510864637	69	2.41e-27	100	100	0	0	0	0	0	1	0	1	1	-	0	0	-	0	0	0	0	0	0	0	0	0	0	0	0	0	0	0	0	0	0	0	0	0	0	0	0	0	0	0	0
4304437	TGCAGCTTGAGCGGGCAATTGGCCTGGAACTTGCACTTGGTGAAGTGGGCCTGGTACCGAGATCGGAAG	2U	510978229	510978171	59	6.48e-22	100	85.5072	0	0	0	0	0	1	0	1	1	1	0	1	0	0	0	0	0	0	0	0	0	0	0	0	0	0	0	0	0	0	0	0	0	0	0	0	0	0	1	0	0
62926716	TGCAGTGGTGGACACGTAGGCACGATGGACAGCAGGGAAGGTACTGAGGTGGAACACGCACGGCCGTGG	2U	510978366	510978298	69	2.41e-27	100	100	0	0	0	0	0	1	0	1	1	-	0	0	0	0	0	0	0	0	0	0	0	0	0	0	0	0	0	0	0	0	0	0	0	0	0	0	0	0	-	0	0
4275054	TGCAGTCCGACCCATCCCGATCGCGCCCCTTCCTGCTACAAGGCGCTGAAGCTCCAGAACCCGAGATCG	2U	510980758	510980696	63	1.86e-22	98.413	91.3043	0	0	0	0	0	1	0	0	0	0	0	-	0	0	0	0	0	0	0	0	0	0	0	0	0	0	0	0	0	0	0	0	0	0	0	0	0	0	0	0	0
100069174	TGCAGTAGGGCGGCTCCATTGCAGACACCGCTGGTCCGTTGCCACTTGCAGCATGTGGTTGTCTAAGGC	2U	512064072	512064140	69	2.41e-27	100	100	0	0	0	0	0	1	0	0	0	0	0	-	0	0	0	0	0	0	0	0	0	0	0	0	0	0	0	0	0	0	0	0	0	0	0	0	0	0	0	0	0
4273665	TGCAGCTGTGTCAAGGGCTTTGCCCCCACGTCACCGTCGGCGTGGTACATGAGGGAGACCTCCGCCGAG	2U	512634688	512634754	67	2.94e-26	100	97.1014	0	0	0	0	0	1	0	1	1	1	0	1	0	0	0	0	0	0	0	0	0	0	0	0	0	0	0	0	0	0	0	0	0	0	0	0	0	0	-	0	0
62803923	TGCAGAACGACGTGGACGCCGCGGTGACGTCGCACAGGCCGAACGCGCCGCACCGAGCGTACGCGTCGC	2U	512634691	512634623	69	2.41e-27	100	100	0	0	0	0	0	1	0	1	1	-	0	-	0	0	0	0	0	0	0	0	0	0	0	0	0	0	0	0	0	0	0	0	0	0	0	0	0	0	1	0	0
62914735	TGCAGTGGGCACCGCCTTGCCCTTGCCGCAGGTGCCGTTCCCGACGGCCGAGGTGCGGGCGCGCTGCTG	2U	512759159	512759227	69	1.25e-24	97.101	100	0	0	0	0	0	1	0	0	-	-	0	1	0	0	0	0	0	0	0	0	0	0	0	0	0	0	0	0	0	0	0	0	0	0	0	0	0	0	0	0	0
62838456	TGCAGCAGCCATCTCCTCTTGCTGGTCTGGTGGAAAGTGGTCGAACTGAGGCTGATTTGTGATTGATTG	2U	512824962	512825030	69	2.41e-27	100	100	0	0	0	0	0	1	0	0	1	-	0	1	0	0	0	0	0	0	0	0	0	0	0	0	0	0	0	0	0	0	0	0	0	0	0	0	0	0	0	0	0
4278564	TGCAGCATTATGTGCCCAATCTTGTAGAGAAAGTGTCCCAACAACCCGAGATCGGAAGAGCGGTTCAGC	2U	512969851	512969898	48	6.07e-16	100	69.5652	0	0	0	0	0	1	0	1	1	-	0	-	0	0	0	0	0	0	0	0	0	0	0	0	0	0	0	0	0	0	0	0	0	0	0	0	0	0	-	0	0
4327399	TGCAGCTTGGAGGCGAATGATGGTCTGGATTGGTTCCTTCCGAGATCGGAAGAGCGGTTCAGCAGGAAT	2U	512969854	512969813	42	1.1e-12	100	60.8696	0	0	0	0	0	1	0	1	1	-	0	1	0	0	0	0	0	0	0	0	0	0	0	0	0	0	0	0	0	0	0	0	0	0	0	0	0	0	-	0	0
62850559	TGCAGGTTGTTGGAATCATCGGGAAGATATTAGCAAGAGGCTCGCTGATGAGCCAACGGCCCAACCAGA	2U	513024629	513024561	69	1.03e-25	98.551	100	0	0	0	0	0	1	0	1	0	0	0	1	0	0	0	0	0	0	0	0	0	0	0	0	0	0	0	0	0	0	0	0	0	0	0	0	0	0	-	0	0
62889754	TGCAGTCGGCAGCGCGCGTACGTATCCAGTGAATCGAAACGTTGGAACGGAAGCGCGCGTACGGCGTAC	2U	513207201	513207133	69	2.41e-27	100	100	0	0	0	0	0	1	0	1	0	0	0	1	0	0	0	0	0	0	0	0	0	0	0	0	0	0	0	0	0	0	0	0	0	0	0	0	0	0	1	0	0
62874214	TGCAGGCGTAGCCCGTGGCTAGAAACGTCGGGGGTCACGCGGTTGCAGTCGACGGGCGTTCGTACGTGC	2U	513240506	513240438	69	1.03e-25	98.551	100	0	0	0	0	0	1	0	1	1	1	0	1	0	0	0	0	0	0	0	0	0	0	0	0	0	0	0	0	0	0	0	0	0	0	0	0	0	0	1	0	0
4292904	TGCAGCGTAGGAGATAGGGAAAGCATTTCAGCATGGCAGTTGACAAAATTTGGTTGGAGGATGGCGGTG	2U	514072948	514072880	69	2.41e-27	100	100	0	0	0	0	0	1	0	1	1	-	0	1	0	0	0	0	0	0	0	0	0	0	0	0	0	0	0	0	0	0	0	0	0	0	0	0	0	0	-	0	0
62930362	TGCAGCATCACGGAGATCGTAGAAGACGGCAACGTCGAGCCGCCGACGGCAGAAGTGGAAGACGACCCC	2U	514123595	514123663	69	1.03e-25	98.551	100	0	0	0	0	0	1	0	0	0	0	0	0	0	0	-	0	0	0	0	0	0	0	0	0	0	0	0	0	0	0	0	0	0	0	0	0	0	0	0	0	0
4285286	TGCAGACGAGAGGAGCAGCTGATTGTCGACCATAGCAGTGGAACGCAGATTGTGGGAAACCGAGATCGG	2U	514281535	514281474	62	1.52e-23	100	89.8551	0	0	0	0	0	1	0	1	1	-	0	1	0	0	0	0	0	0	0	0	0	0	0	0	0	0	0	0	0	0	0	0	0	0	0	0	0	0	1	0	0
62897794	TGCAGCAGCTCCCCGCCGTTGGCTTCCTCCCAAGTCCTCTTCTTCGCCGAGGCCGACGCTTGCGCGGCC	2U	514346520	514346452	69	2.41e-27	100	100	0	0	0	0	0	1	0	1	1	-	0	0	0	0	0	0	-	0	0	0	0	0	0	0	0	0	0	0	0	0	0	0	0	0	0	0	0	0	0	0	0
62893955	TGCAGCGTCAGGTCGGCGAGGCGGGGGCAGCTCGAGATCAGCCGCCGAGATCGGAAGAGCGGTTCAGCA	2U	514348109	514348063	47	2.12e-15	100	68.1159	0	0	0	0	0	1	0	1	1	1	0	-	0	0	0	0	0	0	0	0	0	0	0	0	0	0	0	0	0	0	0	0	0	0	0	0	0	0	1	0	0
4267553	TGCAGTATCGGCTCAAGAAGGAGATCGAAGGCTGGATCGTGGCCGAGATCGGAAGAGCGGTTCAGCAGG	2U	514348748	514348792	45	1.1e-12	97.778	65.2174	0	0	0	0	0	1	0	1	1	1	0	-	0	0	0	0	0	0	0	0	0	0	0	0	0	0	0	0	0	0	0	0	0	0	0	0	0	0	-	0	0
4291503	TGCAGCCGAAGAGATGGTGCTGCGTCTTGACGTTTCTGTTCCGCTGGTGTACCTCGAAGTCCGCCGAGG	2U	514426871	514426939	69	2.41e-27	100	100	0	0	0	0	0	1	0	1	1	1	0	-	0	0	0	0	0	0	0	0	0	0	0	0	0	0	0	0	0	0	0	0	0	0	0	0	0	0	1	0	0
100633921	TGCAGCGACGCGCTCCTGGACGGCCTCGGCACCGCGCTCCTCTGCCGCCGCCTGTGCCCCGAGATCGGA	2U	514495481	514495541	61	5.32e-23	100	88.4058	0	0	0	0	0	1	0	0	0	0	0	1	0	0	0	0	0	0	0	0	0	0	0	0	0	0	0	0	0	0	0	0	0	0	0	0	0	0	0	0	0
62937620	TGCAGGTGACGCGGCTCAAGTGTGGAGGCTTCATATTTGGGCACCGCGTGTGCCACTGCATGGTGGACG	2U	514649142	514649210	69	2.41e-27	100	100	0	0	0	0	0	1	0	1	1	1	-	0	0	0	0	0	0	0	0	0	0	0	0	0	0	0	0	0	0	0	0	0	0	0	0	0	0	0	0	0	0
100370009	TGCAGCAAATGCAGAGCAGCGAAGGCCCCGCCGCCACCTTCCTTGGCTGCGCCCCGAGATCGGAAGAGC	2U	514657433	514657488	56	1.17e-18	98.214	81.1594	0	0	0	0	0	1	0	0	0	0	0	0	0	0	0	0	0	0	0	0	0	0	0	0	0	0	0	0	0	0	0	0	0	0	0	0	0	0	0	0	0
4277773	TGCAGGGCAGGTCTCTCCCCCGCCTCTGCCAGGCGACGTCCGCACGCGGCGTTCACTTCCACGCGCGGC	2U	515162628	515162560	69	2.41e-27	100	100	0	0	0	0	0	1	0	1	1	-	0	-	0	0	0	0	0	0	0	0	0	0	0	0	0	0	0	0	0	0	0	0	0	0	0	0	0	0	-	0	0
4276267	TGCAGCGCACAGGACAGAAAAGCATGCACAGCCAGCGAGCACAAGCACAGCGCCATGCTTGTCTTCGCA	2U	515356241	515356173	69	2.41e-27	100	100	0	0	0	0	0	1	0	1	1	-	0	-	0	0	0	0	0	0	0	0	0	0	0	0	0	0	0	0	0	0	0	0	0	0	0	0	0	0	-	0	0
62805124	TGCAGCATGCACGTCGTCGGTGCAGCGGACCAGGCGCGCCGTGTGCGTCCAACCGAACCCACAGCTACA	2U	515560257	515560325	69	2.41e-27	100	100	0	0	0	0	0	1	0	-	1	-	0	-	0	0	0	0	0	0	0	0	0	0	0	0	0	0	0	0	0	0	0	0	0	0	0	0	0	0	-	0	0
100461050	TGCAGGTGCTGCGTTGGAGGATCATATTATACTGAAAAGCTTAGTCGTGGCTCACTTGCACGTCTTTTT	2U	516177272	516177228	45	1.1e-12	97.778	65.2174	0	0	0	0	0	1	0	0	0	0	0	0	0	0	0	0	0	0	0	0	0	0	0	0	0	0	0	0	0	0	0	0	0	0	0	0	0	0	0	0	0
62888707	TGCAGGCCAGTAGCACTGCGCGCGCGCCCATGCCGCGGCGCCGTGCCATCCATGGCGACGAGTGCGCGC	2U	516769398	516769466	69	5.32e-23	95.652	100	0	0	0	0	0	1	0	1	0	0	0	0	0	0	0	0	0	0	0	0	0	0	0	0	0	0	0	0	0	0	0	0	0	0	0	0	0	0	1	0	0
62919118	TGCAGGGCCAGAGTCACCTGGGAGACGACGCCGAGGACCCCAAGAGAGACCTTGGCGGCGTCCAGGTCC	2U	516892038	516892106	69	1.25e-24	97.101	100	0	0	0	0	0	1	0	1	1	-	-	0	0	0	0	0	0	0	0	0	0	0	0	0	0	0	0	0	0	0	0	0	0	0	0	0	0	0	0	0	0
4268801	TGCAGGGGGTGGCCTTCCCGTGAGCGCGCGCGCCGCGGCACCGAAGGATCGGGCGACGGAGCACACCCA	2U	516919660	516919728	69	1.03e-25	98.551	100	0	0	0	0	0	1	0	1	1	-	0	1	0	0	0	0	0	0	0	0	0	0	0	0	0	0	0	0	0	0	0	0	0	0	0	0	0	0	-	0	0
62852647	TGCAGTGAAGGCGGAGCGCGGCAGGCGAGGTGGAGGGAGGTCGAGGGAGCCCGTTGGATGCTAGCGCGG	2U	517062074	517062142	69	1.43e-17	89.855	100	0	0	0	0	0	1	0	1	0	0	0	0	0	0	0	0	0	0	0	0	0	0	0	0	0	0	0	0	0	0	0	0	0	0	0	0	0	0	0	0	0
4291739	TGCAGTCCAACCAACTCGGTGTTCATTGATTTTTTCTCGGTGAGGAGATTCCGAGATCGGAAGAGCGGT	2U	517241712	517241660	53	1.17e-18	100	76.8116	0	0	0	0	0	1	0	1	1	-	0	1	0	0	0	0	0	0	0	0	0	0	0	0	0	0	0	0	0	0	0	0	0	0	0	0	0	0	-	0	0
4287442	TGCAGCGAGCATGGACGCCACACTCTCTGCTAGTGCTAGGAGTACTACGTCCGTCCCGAGCTTAATAAT	2U	517385137	517385205	69	2.41e-27	100	100	0	0	0	0	0	1	0	1	1	-	0	-	0	0	0	0	0	0	0	0	0	0	0	0	0	0	0	0	0	0	0	0	0	0	0	0	0	0	-	0	0
62887237	TGCAGCCACAACTCACGGTGAAGCGACGCCACAAATTGGTTTAGTTGTGCTCTTCTATGAGATTTGTAT	2U	518065493	518065425	69	2.41e-27	100	100	0	0	0	0	0	1	0	1	0	0	0	1	0	0	0	0	0	0	0	0	0	0	0	0	0	0	0	0	0	0	0	0	0	0	0	0	0	0	-	0	0
62873139	TGCAGCTCACACAAGAATTAGACGATGGAAGAGTTTGTGATCTTATGATGTTTTCCATTGGTGTGGGAG	2U	519322883	519322951	69	2.41e-27	100	100	0	0	0	0	0	1	0	0	1	0	0	0	0	0	0	0	0	0	0	0	0	0	0	0	0	0	0	0	0	0	0	0	0	0	0	0	0	0	0	0	0
4269120	TGCAGGTTCTTCTCCTCCCACCGTCGACGGCACTCCTCTAGTTCCGCCCCGTTCCGAGATCGGAAGAGC	2U	519340423	519340365	59	2.76e-20	98.305	85.5072	0	0	0	0	0	1	0	-	-	-	0	-	0	0	0	0	0	0	0	0	0	0	0	0	0	0	0	0	0	0	0	0	0	0	0	0	0	0	-	0	0
62848797	TGCAGCTCCGTCATTGTCGTCGTCGTCGCTGCCCGTGGAAGCGACCAACTCGACTGATCGGGCGCCGAG	2U	519734449	519734383	67	2.94e-26	100	97.1014	0	0	0	0	0	1	0	1	1	1	0	-	0	0	0	0	0	0	0	0	0	0	0	0	0	0	0	0	0	0	0	0	0	0	0	0	0	0	-	0	0
4278800	TGCAGGGCGAAGAAGACGGTGCAGCAGCAGGATACCAGCAGCGGCCGAGATCGGAAGAGCGGTTCAGCA	2U	519734850	519734804	47	2.12e-15	100	68.1159	0	0	0	0	0	1	0	1	1	-	0	-	0	0	0	0	0	0	0	0	0	0	0	0	0	0	0	0	0	0	0	0	0	0	0	0	0	0	-	0	0
62849604	TGCAGGCAGCACGGGATCAGACGAGTGGATCCGCCAGAGAGAGGGGGGGAGAGAAGGCAGCCGAGATCG	2U	520014807	520014745	63	4.37e-24	100	91.3043	0	0	0	0	0	1	0	1	1	-	0	-	0	0	0	0	0	0	0	0	0	0	0	0	0	0	0	0	0	0	0	0	0	0	0	0	0	0	-	0	0
4291930	TGCAGACTCCCAATTCCATTCGCACCCAAACCCTAAACCTAAATGGCCCTCGCCCCGAGCTCGACGGAG	2U	520305416	520305484	69	2.41e-27	100	100	0	0	0	0	0	1	0	1	1	-	0	1	0	0	0	0	0	0	0	0	0	0	0	0	0	0	0	0	0	0	0	0	0	0	0	0	0	0	0	0	0
4284064	TGCAGCTGCGCTGTGCCGCACCGCACTCTCTCCCTTGCTTCCCTCATGGTGTCACCGAGATCGGAAGAG	2U	520638691	520638747	57	3.36e-19	98.246	82.6087	0	0	0	0	0	1	0	1	1	-	0	1	0	0	0	0	0	0	0	0	0	0	0	0	0	0	0	0	0	0	0	0	0	0	0	0	0	0	-	0	0
62888313	TGCAGCTTGGCGATGCGGCGCACGTACGGCTCGGAGCAAAACGCGATCATGGTCCTCTTTACGTCCTTG	2U	521862388	521862320	69	2.41e-27	100	100	0	0	0	0	0	1	0	1	0	0	0	-	0	0	0	0	0	0	0	0	0	0	0	0	0	0	0	0	0	0	0	0	0	0	0	0	0	0	-	0	0
62805595	TGCAGCGCCGCCGCGCCCATCACCTCGCAGCTCAGCGCGGCCACGGAATGCGAGCTAGTACATCACAAA	2U	521941748	521941680	69	2.41e-27	100	100	0	0	0	0	0	1	0	-	1	1	0	1	0	0	0	0	0	0	-	0	0	0	0	0	0	0	0	0	0	0	0	0	0	0	0	0	0	0	0	0	0
4325497	TGCAGGGGACGGGCATCGTCGGCAAACAGTTGCGAGCTTGCGAGGACATGAAACAAACACGTCGCCGAG	2U	522039169	522039103	67	1.25e-24	98.507	97.1014	0	0	0	0	0	1	0	1	1	-	0	-	0	0	0	0	0	0	0	0	0	0	0	0	0	0	0	0	0	0	0	0	0	0	0	0	0	0	-	0	0
62880960	TGCAGCCACCTGTGGATCCCTCCACCTTTTGCTCCGAGATCGGAAGAGCGGTTCAGCAGGAATGCCGAG	2U	523217640	523217675	36	1.98e-09	100	52.1739	0	0	0	0	0	1	0	1	1	1	0	-	0	0	0	0	0	0	0	0	0	0	0	0	0	0	0	0	0	0	0	0	0	0	0	0	0	0	-	0	0
4298323	TGCAGATTTCACTTATTGCTATCCGTTGAGGAGATGGCCGTCCTGGTCCTTAAACAATACCTACGACAC	2U	525087612	525087544	69	2.41e-27	100	100	0	0	0	0	0	1	0	1	1	0	0	-	0	0	0	0	0	0	0	0	0	0	0	0	0	0	0	0	0	0	0	0	0	0	0	0	0	0	-	0	0
62878433	TGCAGTAGTCCATCTGCCTGCGGCGCTGTCGAAGAGGAGGACTCCGAGGTCAGCCTCGCAGAGCACGTC	2U	526872297	526872231	67	1.25e-24	98.507	97.1014	0	0	0	0	0	1	0	0	-	-	0	0	0	0	0	0	0	0	0	0	0	0	0	0	0	0	0	0	0	0	0	0	0	0	0	0	0	0	0	0	0
4299715	TGCAGGCCCAGCAGCAGCGCCAGTGGATAAGATAGCCGACCGAGATCGGAAGAGCGGTTCAGCAGGAAT	2U	526881545	526881504	42	1.1e-12	100	60.8696	0	0	0	0	0	1	0	0	1	-	0	0	0	0	0	0	0	0	0	0	0	0	0	0	0	0	0	0	0	0	0	0	0	0	0	0	0	0	0	0	0
62913401	TGCAGCTCACGCAGGTCCTTGGAGAACTGGGAATCAGGTCCGAAGAGGAGAGAGTTCAAATCCTTCGCC	2U	527496729	527496797	69	2.41e-27	100	100	0	0	0	0	0	1	0	1	1	0	0	1	0	0	0	0	0	0	0	0	0	0	0	0	0	0	0	0	0	0	0	0	0	0	0	0	0	0	-	0	0
62918561	TGCAGCTCCGCCTTGCGGCAGGTCTCCCCCAGCGCCTCGAGGAGGCGGGAGCATGGCCAGGAGAAGGCG	2U	528076704	528076772	69	2.41e-27	100	100	0	0	0	0	0	1	0	1	1	-	0	0	0	0	0	-	0	0	0	0	0	0	0	0	0	0	0	0	0	0	0	0	0	0	0	0	0	0	0	0	0
62872677	TGCAGAGAACGTGCCGATGGCGACGCTGTCGTTGTAGAAAGGCTGCGGCGGAAAGCCGAGCGAAATGGA	2U	528214823	528214755	69	1.03e-25	98.551	100	0	0	0	0	0	1	0	1	1	-	0	-	0	0	0	0	0	0	0	0	0	0	0	0	0	0	0	0	0	0	0	0	0	0	0	0	0	0	0	0	0
4282096	TGCAGACGACGCACACCCCGCGGTTCCTCGGGCTGAACACGGCGCTGGGCTATAGGAACCCGTCCGTCG	2U	528251538	528251470	69	2.41e-27	100	100	0	0	0	0	0	1	0	1	1	-	0	-	0	0	0	0	0	0	0	0	0	0	0	0	0	0	0	0	0	0	0	0	0	0	0	0	0	0	1	0	0
62849591	TGCAGGCACGAGCACGGACATTCCCGTAGCACACTTGGGGAGTGGAGGAGCAAACGCCATGAGAGCGCT	2U	528291509	528291441	69	2.41e-27	100	100	0	0	0	0	0	1	0	1	1	-	0	-	0	0	0	0	0	0	0	0	0	0	0	0	0	0	0	0	0	0	0	0	0	0	0	0	0	0	-	0	0
62907599	TGCAGGCGCTCTGCATGGACCGCGCCGACTTCGAGGCCAGGTACCCGCCCCGCGACGCTCCCGAGATCG	2U	528792567	528792635	69	1.03e-25	98.551	100	0	0	0	0	0	1	0	1	1	1	0	0	0	0	0	-	0	0	0	0	0	0	0	0	0	0	0	0	0	0	0	0	0	0	0	0	0	0	0	0	0
4292751	TGCAGCAACGTTGTGGGTCTAGCTTTCGGCTTTGTGGCTGCGGTTGCCATCGTGGCCATCGCCGTTTTT	2U	528942878	528942946	69	2.41e-27	100	100	0	0	0	0	0	1	0	1	1	-	0	-	0	0	0	0	0	0	0	0	0	0	0	0	0	0	0	0	0	0	0	0	0	0	0	0	0	0	-	0	0
4282107	TGCAGTGGTAAACGTGTTTAAAGAGGAGTGCTTGAGCGAACCAAATCTCCGAGATCGGAAGAGCGGTTC	2U	529133468	529133518	51	1.43e-17	100	73.913	0	0	0	0	0	1	0	1	1	-	0	-	0	0	0	0	0	0	0	0	0	0	0	0	0	0	0	0	0	0	0	0	0	0	0	0	0	0	-	0	0
4268922	TGCAGCGACGCGTCTCTGGAGCACGGTGCGTTTGTCACCTTCCGCCGAGATCGGAAGAGCGGTTCAGCA	2U	529235773	529235727	47	2.12e-15	100	68.1159	0	0	0	0	0	1	0	0	1	1	0	-	0	0	0	0	0	0	0	0	0	0	0	0	0	0	0	0	0	0	0	0	0	0	0	0	0	0	0	0	0
4325347	TGCAGAGTGCGGACATACCTTGTGAAGGTTGGTCTTGGCTGTGCTGTACCAGGTGACGAGGATGGTGTT	2U	530513149	530513217	69	2.41e-27	100	100	0	0	0	0	0	1	0	1	1	0	0	1	0	0	0	0	0	0	0	0	0	0	0	0	0	0	0	0	0	0	0	0	0	0	0	0	0	0	-	0	0
4284158	TGCAGTATGCCGTGCCCCGTTGCTGATTCCATGCATCCATGTATGTTGTGGCCGAGATCGGAAGAGCGG	2U	530572811	530572758	54	3.36e-19	100	78.2609	0	0	0	0	0	1	0	0	1	-	0	1	0	0	0	0	0	0	0	0	0	0	0	0	0	0	0	0	0	0	0	0	0	0	0	0	0	0	0	0	0
62887630	TGCAGCGCAAGACCCAAAATCAACCTAAAGAACTCTTGGTTGTGATTTATTCGCCAGAAACGTCGAGTC	2U	530804543	530804611	69	1.03e-25	98.551	100	0	0	0	0	0	1	0	1	1	-	0	1	0	0	0	0	0	0	0	0	0	0	0	0	0	0	0	0	0	0	0	0	0	0	0	0	0	0	1	0	0
62940485	TGCAGCTGGATTACTCGGCGGAGCCGCAGAGGATTGCTGCGTCGACGGTGGTTCCGACGGTGTTAGAAT	2U	531243073	531243005	69	2.41e-27	100	100	0	0	0	0	0	1	0	0	0	0	0	1	0	0	0	0	0	0	0	0	0	0	0	0	0	0	0	0	0	0	0	0	0	0	0	0	0	0	0	0	0
62897735	TGCAGCAGCAGCACCAGCAAAACGAGGGCCAGAGGTAAATACCCACCACCCTCGCCACCGACGAGCTCC	2U	531466009	531465941	69	1.03e-25	98.551	100	0	0	0	0	0	1	0	-	1	1	0	-	0	0	0	0	0	0	0	0	0	0	0	0	0	0	0	0	0	0	0	0	0	0	0	0	0	0	-	0	0
4297966	TGCAGCAGCTCAACGGCACGTGGTCCGCCGGCCTGAGGCCCGAGATCGGAAGAGCGGTTCAGCAGGAAT	2U	531577623	531577664	42	1.1e-12	100	60.8696	0	0	0	0	0	1	0	0	1	-	0	-	0	0	0	0	0	0	0	0	0	0	0	0	0	0	0	0	0	0	0	0	0	0	0	0	0	0	0	0	0
4296766	TGCAGGGAGCTCGTGTCGAGCATCCTGGTGCGGATCCGCACCGTGCCGTCCGAGATCGGAAGAGCGGTT	2U	531577626	531577575	52	4.09e-18	100	75.3623	0	0	0	0	0	1	0	0	1	-	0	1	0	0	0	0	0	0	0	0	0	0	0	0	0	0	0	0	0	0	0	0	0	0	0	0	0	0	0	0	0
62850960	TGCAGTCGAGCTGAGGAAGAAAAACTACGGGCCATGTGCGGCTCCGTTCAGCTCCAGCCTCCAGGAGAC	2U	531662958	531662890	69	2.41e-27	100	100	0	0	0	0	0	1	0	1	1	-	0	1	0	0	0	0	0	0	0	0	0	0	0	0	0	0	0	0	0	0	0	0	0	0	0	0	0	0	-	0	0
62918327	TGCAGCGAGCAAAAACATCAGGTTTTATTTTTCTAATTACCTGCACCGTATATTACTCTTTGCACGGAT	2U	532102315	532102247	69	2.41e-27	100	100	0	0	0	0	0	1	0	1	1	1	0	0	0	0	0	0	-	0	0	0	0	0	0	0	0	0	0	0	0	0	0	0	0	1	0	0	0	0	0	0	0
62806429	TGCAGGATGTGCACTGACCACTGAAGGCATGGAGGCGCAAAGAAAGATCATCCATCTCTTTTGGAGAAA	2U	532315616	532315548	69	2.41e-27	100	100	0	0	0	0	0	1	0	1	1	1	0	1	0	0	0	0	0	0	0	0	0	0	0	0	0	0	0	0	0	0	0	0	0	0	0	0	0	0	1	0	0
4267661	TGCAGAAGACGTCAAATGCGCATGGTCCATTTAAAAGCTATACTCGCATCATGGAACAAGGAAAGGAGA	2U	532320242	532320310	69	2.41e-27	100	100	0	0	0	0	0	1	0	1	0	0	0	1	0	0	0	0	0	0	0	0	0	0	0	0	0	0	0	0	0	0	0	0	0	0	0	0	0	0	-	0	0
62898162	TGCAGCCTAACACTGGGAGGCCTCGTATGCTCCAGAATGCGTCGGCCCGCTCCCAGCAGGCCTCTGCAA	2U	532320245	532320177	69	2.41e-27	100	100	0	0	0	0	0	1	0	1	1	-	0	0	0	0	0	0	0	0	0	0	0	0	0	0	0	0	0	0	0	0	0	0	0	0	0	0	0	0	0	0	0
62870730	TGCAGAACGGCATCCAGATCAACAACGTCATCAGAGTTGCTCTGCACAGCTGATTCGAGCTCAGCTGGA	2U	532654466	532654534	69	1.03e-25	98.551	100	0	0	0	0	0	1	0	1	1	-	0	-	0	0	0	0	0	0	0	0	0	0	0	0	0	0	0	0	0	0	0	0	0	0	0	0	0	0	1	0	0
62811603	TGCAGCAGCTCGCCTGGATCCGCCTCTCCGTCGCGCTCTCCGCCGTGCGCCGACGACCATCGCGACGAA	2U	532829715	532829647	69	2.41e-27	100	100	0	0	0	0	0	1	0	0	0	0	0	-	0	0	0	0	0	0	0	0	0	0	0	0	0	0	0	0	0	0	0	0	0	0	0	0	0	0	0	0	0
62912526	TGCAGATGGCGAAGCTCGAAGGCGGCAGCAAGAGCAAGGATGTTGACGAAGCCATGGAGAGGTGGCACG	2U	533209353	533209421	69	2.41e-27	100	100	0	0	0	0	0	1	0	1	1	-	0	0	0	0	-	0	0	0	0	0	0	0	0	0	0	0	0	0	0	0	0	0	0	0	0	0	0	0	0	0	0
4294549	TGCAGATCAAAAGCATTTTTGCCCAACTTGATTGACTGTGCTGCCCGCCGCCGCTGCGGCGTCGTTGTC	2U	533467607	533467539	69	2.41e-27	100	100	0	0	0	0	0	1	0	1	1	-	0	-	0	0	0	0	0	0	0	0	0	0	0	0	0	0	0	0	0	0	0	0	0	0	0	0	0	0	-	0	0
4327169	TGCAGTTTCTAACTTGAGCGCTGCACAGCTCCTTTGTTCTCACTAGTCCTTGTACAGAACCTCCGAGAT	2U	533782936	533782872	65	3.58e-25	100	94.2029	0	0	0	0	0	1	0	1	0	0	0	1	0	0	0	0	0	0	0	0	0	0	0	0	0	0	0	0	0	0	0	0	0	0	0	0	0	0	-	0	0
62875841	TGCAGTTTTCAGCTTGAGTGCTGAGCTTCGGGATCTCTCTATTTGTATTGTACACGGGTGTACAGAAGT	2U	533933006	533932938	69	2.41e-27	100	100	0	0	0	0	0	1	0	-	1	0	0	-	0	0	0	0	0	0	0	0	0	0	0	0	0	0	0	0	0	0	0	0	0	0	0	0	0	0	0	0	0
4269992	TGCAGTGCACGGTGAGATGACTTCATCTTCTTCCTGATACGAGGCACGAGACGCCGAGATCGGAAGAGC	2U	534444537	534444592	56	2.76e-20	100	81.1594	0	0	0	0	0	1	0	1	0	0	0	-	0	0	0	0	0	0	0	0	0	0	0	0	0	0	0	0	0	0	0	0	0	0	0	0	0	0	-	0	0
62870595	TGCAGCTACTATGTACAAGAACACGCCGAGCACCTCTCCCATCACTCCTCCGACGAGCGCTGCCGAGAT	2U	534447147	534447083	65	1.52e-23	98.462	94.2029	0	0	0	0	0	1	0	1	-	-	0	-	0	0	0	0	0	0	0	0	0	0	0	0	0	0	0	0	0	0	0	0	0	0	0	0	0	0	-	0	0
4296564	TGCAGTATCCATGTGATGCTTCTGTTCCTTGCAATCCGAGATCGGAAGAGCGGTTCAGCAGGAATGCCG	2U	534534430	534534393	38	1.63e-10	100	55.0725	0	0	0	0	0	1	0	1	1	-	0	1	0	0	0	0	0	0	0	0	0	0	0	0	0	0	0	0	0	0	0	0	0	0	0	0	0	0	0	0	0
4263365	TGCAGGAAGCCCTTGGCCGCCACGAACGCCAGCAGGTGAATCGCCATTAAACTAATCCCCGCAGCTCCA	2U	534730741	534730673	69	1.03e-25	98.551	100	0	0	0	0	0	1	0	-	0	0	0	-	0	0	0	0	0	0	0	0	0	0	0	0	0	0	0	0	0	0	0	0	0	0	0	0	0	0	-	0	0
4312167	TGCAGGAAAGCTATATAGGCAGAATCATTTTTTCTCTCGGGTACACGGCAGAATGATTGGCTTGGACAT	2U	534885495	534885427	69	2.41e-27	100	100	0	0	0	0	0	1	0	1	1	1	0	-	0	0	0	0	0	0	0	0	0	0	0	0	0	0	0	0	0	0	0	0	0	0	0	0	0	0	0	0	0
4293086	TGCAGCCGAGAAATGCAGGAAAAAGGAAAATGAAAGATGGAACGCCTATGTACATGATCCAAAGAAAAT	2U	534888283	534888215	69	2.41e-27	100	100	0	0	0	0	0	1	0	1	1	1	0	1	0	0	0	0	0	0	0	0	0	0	0	0	0	0	0	0	0	0	0	0	0	0	0	0	0	0	1	0	0
62907254	TGCAGGAAGGAGTCTCGTATAGGCTTGATTTTCTCCGAGTTGCATATCCAGATCACCATGTCGACTGGT	2U	534973813	534973745	69	2.41e-27	100	100	0	0	0	0	0	1	0	1	0	0	0	0	0	0	0	-	0	0	0	0	0	0	0	0	0	0	0	0	0	0	0	0	0	0	0	0	0	0	0	0	0
4310123	TGCAGATGTTTCGACCGATGCATGTGTCCACGACCCATCCATCACTCAATCACAGGAGGATACTTCCAA	2U	535046845	535046913	69	2.41e-27	100	100	0	0	0	0	0	1	0	1	1	-	0	-	0	0	0	0	0	0	0	0	0	0	0	0	0	0	0	0	0	0	0	0	0	0	0	0	0	0	0	0	0
62902500	TGCAGGGCGAGGAAGATCGTCGCCATGGCGGACCCAGGTTCTTTCTCGAGCGGGCCGAGATCGGAAGAG	2U	535056441	535056497	57	3.36e-19	98.246	82.6087	0	0	0	0	0	1	0	1	1	1	0	0	-	0	0	0	0	0	0	0	0	0	0	0	0	0	0	0	0	0	0	0	0	0	0	0	0	0	0	0	0
4266631	TGCAGCGCTCTCTCTCCTTCTCCTTCCTTAAGCTCTCAAGAAAGGAAAGGAAAGGAAAGGAAAGAGACG	2U	535058457	535058525	69	2.41e-27	100	100	0	0	0	0	0	1	0	1	0	0	0	1	0	0	0	0	0	0	0	0	0	0	0	0	0	0	0	0	0	0	0	0	0	0	0	0	0	0	0	0	0
62806540	TGCAGGCATGGGCACTCTCATTTTTCATTCCGTGTGGCGACTTTTCCCACCCAAAGCCTCTGCATGCCA	2U	535321111	535321043	69	2.41e-27	100	100	0	0	0	0	0	1	0	1	0	0	0	-	0	0	0	0	0	0	0	0	0	0	0	0	0	0	0	0	0	0	0	0	0	0	0	0	0	0	-	0	0
62849635	TGCAGGCAGGTTAATCATAACTCTGGGTTCTTCTGGACGGATCAGGTGCATGCATCGCTGCATTTCCTG	2U	535484344	535484276	69	2.41e-27	100	100	0	0	0	0	0	1	0	1	-	-	0	1	0	0	0	0	0	0	0	0	0	0	0	0	0	0	0	0	0	0	0	0	0	0	0	0	0	0	1	0	0
4267852	TGCAGCGGCTGTGCGTACCGTACTACACTGCTTCTATGGCTGATGTTACGCTACCATGGCCATGGCCGA	2U	535484387	535484454	68	8.43e-27	100	98.5507	0	0	0	0	0	1	0	1	1	-	0	1	0	0	0	0	0	0	0	0	0	0	0	0	0	0	0	0	0	0	0	0	0	0	0	0	0	0	-	0	0
62898619	TGCAGCTAGTTTTGGCTGCTCGTCTTTCCACGCTGCATGCGTCGTGTCACTTCACTGGCGCGGCTACAT	2U	535558548	535558480	69	1.03e-25	98.551	100	0	0	0	0	0	1	0	-	1	1	0	0	0	0	0	0	0	0	0	0	0	0	0	0	0	0	0	0	0	0	0	0	0	0	0	0	0	0	0	0	0
4299370	TGCAGTGCATGCGCGGATCGCCCAAGTACTCCTGTCGACCTGCCGCCAACCCGAGATCGGAAGAGCGGT	2U	535568728	535568780	53	1.17e-18	100	76.8116	0	0	0	0	0	1	0	1	1	-	0	-	0	0	0	0	0	0	0	0	0	0	0	0	0	0	0	0	0	0	0	0	0	0	0	0	0	0	-	0	0
62807219	TGCAGGTTTAGTTGGGCTAGCCAAGCTTCGATATCTCGACCTCAGTTTCACTTGGTTGGGAGGGGGTTT	2U	536073564	536073496	69	2.41e-27	100	100	0	0	0	0	0	1	0	1	1	-	0	-	0	0	0	0	0	0	0	0	0	0	0	0	0	0	0	0	0	0	0	0	0	0	0	0	0	0	-	0	0
4293213	TGCAGCTGCGGTACCTCCAGGGGCTGCGTACCTGAACGGCCGAGATCGGAAGAGCGGTTCAGCAGGAAT	2U	536265929	536265888	42	1.1e-12	100	60.8696	0	0	0	0	0	1	0	1	1	1	0	-	0	0	0	0	0	0	0	0	0	0	0	-	0	0	0	0	0	0	0	0	0	0	0	0	0	0	0	0	0
100585129	TGCAGCCAGGTAATTACCCCTTGGACCCTGTACACTCCGATCGAGTTTCTGACCGAACGATCCATCACG	2U	536472702	536472770	69	2.41e-27	100	100	0	0	0	0	0	1	0	0	0	0	0	1	0	0	0	0	0	0	0	0	0	0	0	0	0	0	0	0	0	0	0	0	0	0	0	0	0	0	0	0	0
62933676	TGCAGGTCGGGGATGGGCGGGGCGGGGCGGCCGAGGAGGCGCGTGGCTTTGGACCACGCGTAGAGCACC	2U	536827534	536827602	69	1.03e-25	98.551	100	0	0	0	0	0	1	0	1	1	-	0	0	0	0	0	0	0	0	0	0	0	0	0	0	0	0	0	0	0	0	0	0	0	0	0	0	0	0	0	0	0
62806219	TGCAGCTTTGCTCGTGTTGGAATGAATGAACGGTATGAACAAGCGCTCTAAGCATATTGGTTGGTGTGC	2U	536990362	536990294	69	2.41e-27	100	100	0	0	0	0	0	1	0	1	1	-	0	1	0	0	0	0	0	0	0	0	0	0	0	0	0	0	0	0	0	0	0	0	0	0	0	0	0	0	-	0	0
62809793	TGCAGCTGCAACGGCTTATTAACTGTGGAACCCAGGGGAGAGGTGTCGCCGAGATCGGAAGAGCGGTTC	2U	537097119	537097188	70	4.09e-18	91.429	101.449	0	0	0	0	0	1	0	1	1	-	0	-	0	0	0	0	0	0	0	0	0	0	0	0	0	0	0	0	0	0	0	0	0	0	0	0	0	0	1	0	0
62849896	TGCAGGCTCTGGGCAATGTAATCAAGAATCAACTTGTTCTACTAACACTGAATGGCAATGCAAAATCAC	2U	537134620	537134688	69	2.41e-27	100	100	0	0	0	0	0	1	0	0	1	0	0	1	0	0	0	0	0	0	0	0	0	0	0	0	0	0	0	0	0	0	0	0	0	0	0	0	0	0	0	0	0
4284009	TGCAGTTTTCCCTAGTGTACATATTAGTCTGAATCCCTCAGCGTCGCGTGGACTGCCCCCCTGTATGAG	2U	537763893	537763961	69	2.41e-27	100	100	0	0	0	0	0	1	0	1	1	-	0	1	0	0	0	0	0	0	0	0	0	0	0	0	0	0	0	0	0	0	0	0	0	0	0	0	0	0	-	0	0
4284125	TGCAGTGTTTTGTCTCCCTGTAAGTGTAGTTCCGCTCAATCAAACTCTGTCCATGCTACAGCTGCGTGT	2U	537875173	537875241	69	2.41e-27	100	100	0	0	0	0	0	1	0	1	0	0	0	-	0	0	0	0	0	0	0	0	0	0	0	0	0	0	0	0	0	0	0	0	0	0	0	0	0	0	1	0	0
62890873	TGCAGTGACGTCTTCATGGATATGTGGTTCCTGACAGACTCCGAGGAGGTTCCGTGGTCGAATCGGTAC	2U	537905684	537905752	69	2.41e-27	100	100	0	0	0	0	0	1	0	0	1	-	0	1	0	0	0	0	0	0	0	0	0	0	0	0	0	0	0	0	0	0	0	0	0	0	0	0	0	0	0	0	0
62849030	TGCAGCTGGAGCGATGGGCCGAGGCGGACGGCACGGCGCGTACGGCTCCAGACGCCGTCATCACGCACG	2U	538027880	538027948	69	1.03e-25	98.551	100	0	0	0	0	0	1	0	1	1	-	0	-	0	0	0	0	0	0	0	0	0	0	0	0	0	0	0	0	0	0	0	0	0	0	0	0	0	0	-	0	0
4329145	TGCAGCAATTAGTATTAGTTATCGACCAGCCCATGCCAACAGCACACTATCCACTAGCACCCGAGATCG	2U	539620754	539620692	63	4.37e-24	100	91.3043	0	0	0	0	0	1	0	1	1	1	0	0	0	0	0	0	0	0	0	0	0	0	0	0	0	0	0	0	0	0	0	0	0	0	0	0	0	0	-	0	0
4300398	TGCAGCTTTGTGTACCTGGGAGCTGGGAGGTTTTGCATCACCAAAATCTTCGAGTTTGGCGAGAGGACG	2U	540724263	540724195	69	2.41e-27	100	100	0	0	0	0	0	1	0	0	1	-	0	-	0	0	0	0	0	0	0	0	0	0	0	0	0	0	0	0	0	0	0	0	0	0	0	0	0	0	0	0	0
62849680	TGCAGGCCATAGGCGTCGTCGGCACTGGAAGCGACAACCAGAAGGAGAAGTGGGAGGAAAACCTCCTGC	2U	540911381	540911449	69	1.03e-25	98.551	100	0	0	0	0	0	1	0	1	-	-	0	-	0	0	0	0	0	0	0	0	0	0	0	0	0	0	0	0	0	0	0	0	0	0	0	0	0	0	-	0	0
62887138	TGCAGCAGTTCTGTTGTTCATGGATTTAGGCGTGTGATGATGTCCAACCTAGGTATATGCACGCGAGCA	2U	541377571	541377639	69	1.03e-25	98.551	100	0	0	0	0	0	1	0	1	0	0	0	-	0	0	0	0	0	0	0	0	0	0	0	0	0	0	0	0	0	0	0	0	0	0	0	0	0	0	1	0	0
62940789	TGCAGGACGTCGAACTTGTATGCCTTGTTGATGCTGCATGGGACGTGCACCACCTTGTACTGCCCGAGA	2U	542400783	542400848	66	4.37e-24	98.485	95.6522	0	0	0	0	0	1	0	1	1	1	0	-	0	0	0	0	0	0	0	0	0	0	0	0	0	0	0	0	0	0	0	0	0	0	0	0	0	0	-	0	0
62904439	TGCAGGGAGCATCAAATACCCAAAGCTTCGCACAGGACGCCCAGTACTGGGCCGAGATCGGAAGAGCGG	2U	542517161	542517204	44	9.01e-14	100	63.7681	0	0	0	0	0	1	0	1	0	0	0	0	0	0	0	0	0	0	0	0	0	0	0	0	0	0	0	0	0	0	0	0	0	0	0	0	0	0	0	0	0
62940790	TGCAGGGCGTCGAACTTGTATGCCTCGCTGATGCTGCATGGGATGTGCACCACCTTGTACTGCCCGAGA	2U	542517164	542517099	66	4.37e-24	98.485	95.6522	0	0	0	0	0	1	0	0	1	-	0	0	0	0	0	0	0	0	0	0	0	0	0	0	0	0	0	0	0	0	0	0	0	0	0	0	0	0	0	0	0
4292078	TGCAGGGTGAAGAGGTCGGCTGATTGGCCGACAACCTTGTCGTACTCCAGGCCTTCAGCAGCCAGTCCG	2U	542620239	542620171	69	1.03e-25	98.551	100	0	0	0	0	0	1	0	1	1	-	0	1	0	0	0	0	0	0	0	0	0	0	0	0	0	0	0	0	0	0	0	0	0	0	0	0	0	0	-	0	0
4311615	TGCAGTCTGAGAGAAAGGAAAAGCGGCACCACCGCCGCCATGTCGACAATTCTACAGGGCACCAGACCA	2U	542624371	542624303	69	1.03e-25	98.551	100	0	0	0	0	0	1	0	0	1	-	0	-	0	0	0	0	0	0	0	0	0	0	0	0	0	0	0	0	0	0	0	0	0	0	0	0	0	0	0	0	0
4293279	TGCAGATGCACAGAAGCCCAACAAGTTGGCATTTGTGGAGAAGTTCCAGACCGAGGAAGTAGTCGAGAT	2U	542772114	542772046	69	2.41e-27	100	100	0	0	0	0	0	1	0	1	1	-	0	1	0	0	0	0	0	0	0	0	0	0	0	0	0	0	0	0	0	0	0	0	0	0	0	0	0	0	-	0	0
4277261	TGCAGGCGTACGATTCTGAGGTTCTTTCATCTTGAATCTTTGTGTGGAGGATAGATCAGATGTGCTCGA	2U	543015643	543015575	69	2.41e-27	100	100	0	0	0	0	0	1	0	1	1	-	0	1	0	0	0	0	0	0	0	0	0	0	0	0	0	0	0	0	0	0	0	0	0	0	0	0	0	0	-	0	0
4326479	TGCAGCACGTCCTGCTGTACGAGGGCGAAGACATGCCGCCCTTCGACGACATTCTCCACTCCCTCAGGT	2U	543312518	543312586	69	2.41e-27	100	100	0	0	0	0	0	1	0	-	-	-	0	-	0	0	0	0	0	0	0	0	0	0	0	0	0	0	0	0	0	0	0	0	0	0	0	0	0	0	1	0	0
62812677	TGCAGGTGGTTGGCACCCTGGGGTACGCGGCACCGAGATCGGAAGAGCGGTTCAGCAGGAATGCCGAGA	2U	543344151	543344185	35	6.93e-09	100	50.7246	0	0	0	0	0	1	0	0	1	1	0	1	0	0	0	0	0	0	0	0	0	0	0	0	0	0	0	0	0	0	0	0	0	0	0	0	0	0	0	0	0
62936063	TGCAGAGGGAATGTGGCTTGATTCCAGCCATGTCGGGAGCACACATGGTAGGATGGGGACACTGGGTAT	2U	543363409	543363474	66	1.03e-25	100	95.6522	0	0	0	0	0	1	0	0	-	0	-	0	0	0	0	0	0	0	0	0	0	0	0	0	0	0	0	0	0	0	0	0	0	0	0	0	0	0	0	0	0
4275407	TGCAGAATCCAACCCATGATTTCCCATTTTGTATAAAATGGACACGAAAACGAGTACCGAGATCGGAAG	2U	543364619	543364677	59	6.48e-22	100	85.5072	0	0	0	0	0	1	0	1	1	-	0	-	0	0	0	0	0	0	0	0	0	0	0	0	0	0	0	0	0	0	0	0	0	0	0	0	0	0	-	0	0
62849436	TGCAGGAGGCGGCGGTGGAGGACCTCCTCATCCCCAACACCAGCTACTCCACGGACACGCTCTACGACG	2U	543672379	543672311	69	1.03e-25	98.551	100	0	0	0	0	0	1	0	1	-	-	0	-	0	0	0	0	0	0	0	0	0	0	0	0	0	0	0	0	0	0	0	0	0	0	0	0	0	0	-	0	0
32761747	TGCAGCGCGCGCACGGCGGCGTCCCAGCTGCCTAGCACGTCGCGGACGAAGAAGGCCTCGGCGTGGGCG	2U	543672961	543673029	69	2.41e-27	100	100	0	0	0	0	0	1	0	1	1	-	0	-	0	0	0	0	0	0	0	0	0	0	0	0	0	0	0	0	0	0	0	0	0	0	0	0	0	0	1	0	0
62928057	TGCAGAATGTGCACATGTGTGTAGAAAGGCTCGATCCAAGAATCAGTTGATGGGCGATGCTGTAATTAG	2U	543673246	543673178	69	2.41e-27	100	100	0	0	0	0	0	1	0	1	1	0	0	0	0	0	0	0	-	0	0	0	0	0	0	0	0	0	0	0	0	0	0	0	0	0	0	0	0	0	0	0	0
62929060	TGCAGTGGGCCATGGCGGAGCTGATGAGGAACCCGAGGGTGCTGCGCAAGGCGCAGGAGGAGGTCCGAG	2U	543711806	543711738	69	2.41e-27	100	100	0	0	0	0	0	1	0	0	1	1	-	0	0	0	0	0	0	0	0	0	0	0	0	0	0	0	0	0	0	0	0	0	0	0	0	0	0	0	0	0	0
100630294	TGCAGAGGACTACTTCGCCTCGAGGCTCCCGATCGTGACGCGGCGGATCGCGCAGGGGGGAGTGAGGCT	2U	544026558	544026490	69	2.41e-27	100	100	0	0	0	0	0	1	0	0	0	0	0	1	0	0	0	0	0	0	0	0	0	0	0	0	0	0	0	0	0	0	0	0	0	0	0	0	0	0	0	0	0
100060832	TGCAGTTCCTGCTGCTACTGCCACCAGTAAGCCACATAGTGAAGACGTGCCCGAGATCGGAAGAGCGGT	2U	544042015	544042067	53	1.17e-18	100	76.8116	0	0	0	0	0	1	0	0	0	0	0	1	0	0	0	0	0	0	0	0	0	0	0	0	0	0	0	0	0	0	0	0	0	0	0	0	0	0	0	0	0
4301500	TGCAGCCACCCGAGGATGAGAAAGAGCTCGAGCAGGGGCTCTGCCTCCGAGATCGGAAGAGCGGTTCAG	2U	544052739	544052691	49	7.39e-15	97.959	71.0145	0	0	0	0	0	1	0	0	1	1	0	-	0	0	0	0	0	0	0	0	0	0	0	0	0	0	0	0	0	0	0	0	0	0	0	0	0	0	0	0	0
100060685	TGCAGCGGCGAAGCGGCCGACGAGGATAAAGAGTTTGACATCCGAAGCTGTGGGAGTGTGTGGGTTGCT	2U	544063462	544063530	69	2.41e-27	100	100	0	0	0	0	0	1	0	0	0	0	0	1	0	0	0	0	0	0	0	0	0	0	0	0	0	0	0	0	0	0	0	0	0	0	0	0	0	0	0	0	0
100060668	TGCAGCCACCGCCGCCCTGACCTCCTCCCCCATCGCGCGGCGGCCTAGCGACCCGCGTAGCGGCAGGCT	2U	544063563	544063631	69	2.41e-27	100	100	0	0	0	0	0	1	0	0	0	0	0	1	0	0	0	0	0	0	0	0	0	0	0	0	0	0	0	0	0	0	0	0	0	0	0	0	0	0	0	0	0
100054366	TGCAGCTCTTGGCGGTCGCTGGGCCTCCATACGACACCTTGGAGGAGGTCATTGGGATCAGGGGGTCGG	2U	544153539	544153607	69	2.41e-27	100	100	0	0	0	0	0	1	0	0	0	0	0	1	0	0	0	0	0	0	0	0	0	0	0	0	0	0	0	0	0	0	0	0	0	0	0	0	0	0	0	0	0
32732682	TGCAGTACACCCAGGGGCTGCTGTCCGCGTCCGTGGGGAGGGACGTGAGCGACGACCCCGAGATCGGAA	2U	544289482	544289541	60	7.89e-21	98.333	86.9565	0	0	0	0	0	1	0	0	1	1	0	1	0	0	0	0	0	0	0	0	0	0	0	0	0	0	0	0	0	0	0	0	0	0	0	0	0	0	0	0	0
4291868	TGCAGCGTGGTTGGTGACAGTCATGGGCTCATGGCCGCCTAATGCCGAGCCGAGATCGGAAGAGCGGTT	2U	544451094	544451043	52	4.09e-18	100	75.3623	0	0	0	0	0	1	0	1	1	-	0	-	0	0	0	0	0	0	0	0	0	0	0	0	0	0	0	0	0	0	0	0	0	0	0	0	0	0	-	0	0
4284704	TGCAGTGCTCGTCGCCCACGCCGAAGCCAGGGAAGAAGGCGTCTGCCAGCATGATGCCGCAGCGGGACG	2U	544710701	544710633	69	2.41e-27	100	100	0	0	0	0	0	1	0	1	1	1	0	1	0	0	0	0	0	0	0	0	0	0	0	0	0	0	0	0	0	0	0	0	0	0	0	0	0	0	-	0	0
4297844	TGCAGCTGGCCGCACACATGCTTGCATGCTAGCTAGCCAGCCGCTGGTCGCCGCTGCTCTGTGTGCTTC	2U	544806084	544806152	69	2.41e-27	100	100	0	0	0	0	0	1	0	1	1	-	0	-	0	0	0	0	0	0	0	0	0	0	0	0	0	0	0	0	0	0	0	0	0	0	0	0	0	0	-	0	0
4294054	TGCAGGCAGCTGAGGGCGGTGCACGGGCGAGGGCGGCAAGAAAATTGTTGAGCGTGCGTACTGGGACTG	2U	544821841	544821773	69	2.41e-27	100	100	0	0	0	0	0	1	0	1	1	-	0	1	0	0	0	0	0	0	0	0	0	0	0	0	0	0	0	0	0	0	0	0	0	0	0	0	0	0	-	0	0
62918927	TGCAGGCAGCCGCACTTGGCGTACATGCTCACCAGCGCCGACCCGACGAACGCGTCCGCGAGCAGCTCC	2U	545008127	545008195	69	2.41e-27	100	100	0	0	0	0	0	1	0	0	1	1	0	0	0	0	0	0	0	0	0	0	0	0	0	0	0	0	0	0	0	0	0	0	0	0	0	0	0	0	0	0	0
62914721	TGCAGTGGCCACCTGGCCTGCCACGTCCCGTTACAACCCGACCTGCCGCTACGGTATAAATATCCACTA	2U	545098239	545098171	69	2.41e-27	100	100	0	0	0	0	0	1	0	1	1	-	0	0	0	0	-	0	0	0	0	0	0	0	0	0	0	0	0	0	0	0	0	0	0	0	0	0	0	0	0	0	0
62896849	TGCAGAAAGGATGGAATAGGGGAAAACAACAAAGGAGTCGAATCTCAAAGAACTCGCATAGCATGCCGA	2U	545294234	545294302	69	2.41e-27	100	100	0	0	0	0	0	1	0	1	1	1	0	-	0	0	0	0	0	0	0	0	0	0	0	0	0	0	0	0	0	0	0	0	0	0	0	0	0	0	-	0	0
62935416	TGCAGCGTGGCCACCTGCGTGGGGAGCACACCGTAGACGTCGTTGTGGCTGATGTCCAACATGCCGAGC	2U	545394771	545394839	69	2.41e-27	100	100	0	0	0	0	0	1	0	1	1	-	0	1	0	0	0	0	0	0	0	0	0	0	0	0	0	0	0	0	0	0	0	0	0	0	0	0	0	0	1	0	0
4275322	TGCAGCGGGCGGACGTGGAACGGTGCTTGCTCCTGCCAGAGATCAGGGATATCATTGCCTGTGATGGCG	2U	545582493	545582561	69	2.41e-27	100	100	0	0	0	0	0	1	0	1	1	-	0	1	0	0	0	0	0	0	0	0	0	0	0	0	0	0	0	0	0	0	0	0	0	0	0	0	0	0	-	0	0
4297017	TGCAGGCTAATGTGTTTCATCTGTGGAAATGCAGTGGCTATATCGCCCCGAGATCGGAAGAGCGGTTCA	2U	545758006	545758055	50	4.98e-17	100	72.4638	0	0	0	0	0	1	0	1	1	-	0	1	0	0	0	0	0	0	0	0	0	0	0	0	0	0	0	0	0	0	0	0	0	0	0	0	0	0	-	0	0
4288053	TGCAGTTGCTCTTGATCTGCTTCTACCTCCTTTCGATCCACACCTTCGGCGCCGAGATCGGAAGAGCGG	2U	545937777	545937830	54	3.36e-19	100	78.2609	0	0	0	0	0	1	0	1	0	0	0	-	0	0	0	0	0	0	0	0	0	0	0	0	0	0	0	0	0	0	0	0	0	0	0	0	0	0	1	0	0
4292821	TGCAGGTCCCATCATGCACTAAATTCCCAGGTATGTCCATCGGTCGTCGCCGAGCAGGAAATCGTGGCT	2U	546215335	546215403	69	2.41e-27	100	100	0	0	0	0	0	1	0	1	1	-	0	-	0	0	0	0	0	0	0	0	0	0	0	0	0	0	0	0	0	0	0	0	0	0	0	0	0	0	-	0	0
62897802	TGCAGCAGCTGCTCTCGAGCTGCCCGCGCCTCGCCAGCCTGACGCTGGAGGAGTGCCCGAGCGTCAAGG	2U	546518955	546518887	69	1.03e-25	98.551	100	0	0	0	0	0	1	0	1	-	-	0	1	0	0	0	0	0	0	0	0	0	0	0	0	0	0	0	0	0	0	0	0	0	0	0	0	0	0	1	0	0
62886301	TGCAGAGCCACGACACCATTCCCTCATCGCCATGTACTCCAACCTCGGCTGCCCCCGTCTCTTGGAACT	2U	546698115	546698183	69	1.03e-25	98.551	100	0	0	0	0	0	1	0	-	1	-	0	-	0	0	0	0	0	0	0	0	0	0	0	0	0	0	0	0	0	0	0	0	0	0	0	0	0	0	1	0	0
4270413	TGCAGCCCGAACTTCTGCGAAGACAGGCGAGGAGGAGGAAAGGCGTCGGGGCGGAGGAAGCCGTGGGCA	2U	546698118	546698050	69	1.03e-25	98.551	100	0	0	0	0	0	1	0	0	0	0	0	-	0	0	0	0	0	0	0	0	0	0	0	0	0	0	0	0	0	0	0	0	0	0	0	0	0	0	0	0	0
32714663	TGCAGTTAGAGAAGTACGATTGAGAGTAGGGAGCACGAAATCCACCCAAACCTGGGAGCTATCCGACGA	2U	546831823	546831755	69	2.41e-27	100	100	0	0	0	0	0	1	0	0	1	-	0	1	0	0	0	0	0	0	0	0	0	0	0	0	0	0	0	0	0	0	0	0	0	0	0	0	0	0	0	0	0
62848269	TGCAGCGAGAGCATGACGCCGATCATGCTCTGCTCCTCCTCCTCCTGTTTGTCGGCGGCGGCCGCAGCG	2U	546859400	546859468	69	2.41e-27	100	100	0	0	0	0	0	1	0	1	1	-	0	-	0	0	0	0	0	0	0	0	0	0	0	0	0	0	0	0	0	0	0	0	0	0	0	0	0	0	1	0	0
4270119	TGCAGCCCACAAGAAAGCAAGTAGCGGCCATTTGCGCGTTCGCCGAGATCGGAAGAGCGGTTCAGCAGG	2U	547650780	547650824	45	2.58e-14	100	65.2174	0	0	0	0	0	1	0	1	1	1	0	1	0	0	0	0	0	0	0	0	0	0	0	0	0	0	0	0	0	0	0	0	0	0	0	0	0	0	-	0	0
4278004	TGCAGCTTCGATCACCTCAAGAGCCTGGACGCCAACAAAACCGAGATCGGAAGAGCGGTTCAGCAGGAA	2U	548014797	548014755	43	3.14e-13	100	62.3188	0	0	0	0	0	1	0	1	1	1	0	-	0	0	0	0	0	0	0	0	0	0	0	0	0	0	0	0	0	0	0	0	0	0	0	0	0	0	1	0	0
62920255	TGCAGGCTCGTTCCCAAGGGATGCCATCTTCGACATCCTCTCCTGGGCGACGTTCAAGTCTGTGTGCCG	2U	548015898	548015830	69	2.41e-27	100	100	0	0	0	0	0	1	0	0	0	0	0	0	0	0	0	-	0	0	0	0	0	0	0	0	0	0	0	0	0	0	0	0	0	0	0	0	0	0	0	0	0
100080214	TGCAGGCCCTCTTCGTGTGTCTGCCGCGATAACATATCCACCGTCCGCCGACCGATCCAGCGATCCCCC	2U	548512707	548512639	69	2.41e-27	100	100	0	0	0	0	0	1	0	0	0	0	0	1	0	0	0	0	0	0	0	0	0	0	0	0	0	0	0	0	0	0	0	0	0	0	0	0	0	0	0	0	0
4319638	TGCAGTATTTCTCACTTCTAATGCTGCGACACCTTATCAGCAAGGTTGGACATATAATGCACAATTTAG	2U	548849184	548849252	69	2.41e-27	100	100	0	0	0	0	0	1	0	1	1	-	0	-	0	0	0	0	0	0	0	0	0	0	0	0	0	0	0	0	0	0	0	0	0	0	0	0	0	0	-	0	0
62940376	TGCAGTCGTCGCTCATCATGTCGGCGGTGGTGTCTGTGGTGATCGCCATCATCTGGCTCTTCACGGAGC	2U	549148828	549148895	68	4.37e-24	97.059	98.5507	0	0	0	0	0	1	0	0	1	1	0	0	0	0	0	0	0	0	0	0	0	0	0	0	0	0	0	0	0	0	0	0	0	0	0	0	0	0	0	0	0
62930378	TGCAGCATGGCCATCGGGGAGTACGTGTCCGTCTGCTCCCAGCGCGACGTGGAGATCGCGCAGCTGGAC	2U	549404761	549404693	69	1.03e-25	98.551	100	0	0	0	0	0	1	0	1	1	1	0	1	0	0	0	0	0	0	0	0	0	0	0	0	0	0	0	0	0	0	0	0	0	0	0	0	0	0	1	0	0
62921270	TGCAGGTGGCACCACGCGGGGTCGAACATCGGCTCGTCCTCGTCGCCCTCTCCGCCGAGATCGGAAGAG	2U	549722318	549722265	54	3.36e-19	100	78.2609	0	0	0	0	0	1	0	1	1	-	0	0	0	0	0	-	0	0	0	0	0	0	0	0	0	0	0	0	0	0	0	0	0	0	0	0	0	0	0	0	0
4301713	TGCAGTAATCGCTACTCCTGAAGCCAATCAAACAACCTACAACAGAGCGACAGACCAAACCCTAGCTCA	2U	549753964	549754032	69	2.41e-27	100	100	0	0	0	0	0	1	0	1	1	1	0	-	0	0	0	0	0	0	0	0	0	0	0	0	0	0	0	0	0	0	0	0	0	0	0	0	0	0	-	0	0
4322199	TGCAGTCCTAGCACAGCAATCATGCACAAGTTTATAACAATTCGGCCCCAAAGTACTTTTCTGTTGCCA	2U	551236073	551236005	69	1.03e-25	98.551	100	0	0	0	0	0	1	0	0	1	-	0	-	0	0	0	0	0	0	0	0	0	0	0	0	0	0	0	0	0	0	0	0	0	0	0	0	0	0	1	0	0
62806777	TGCAGGGAATCCGAGCCACCGCCTTGCTCGCGTGGTGCTAGCCGTCGCTGCATTGTGCCTGCCACCGAG	2U	551239602	551239536	67	2.94e-26	100	97.1014	0	0	0	0	0	1	0	0	1	1	0	1	0	0	0	0	0	0	0	0	0	0	0	0	0	0	0	0	0	0	0	0	0	0	0	0	0	0	0	0	0
62889676	TGCAGTCATAGTATATATTATTGGGTGCATATGTTTCTCACTTTGGGTCCTCTATTTCACCGCAGCCAG	2U	551459046	551459114	69	2.41e-27	100	100	0	0	0	0	0	1	0	1	1	-	0	1	0	0	0	0	0	0	0	0	0	0	0	0	0	0	0	0	0	0	0	0	0	0	0	0	0	0	-	0	0
62875564	TGCAGTGTCGTGCGCGCCGTGAGGTCTGCCTGGCACCCTGGCCGCACACTGCCCCAACCAGTCAATCAC	2U	553139517	553139449	69	1.25e-24	97.101	100	0	0	0	0	0	1	0	1	-	1	0	0	0	0	0	0	0	0	0	0	0	0	0	0	0	0	0	0	0	0	0	0	0	0	0	0	0	0	0	0	0
62873708	TGCAGGACGAGGCCGATGACGGGCGCCTCGGGGTTCTTGAGCCTGTCGTTGGCGTCGCGGCGGGTGCCG	2U	555335260	555335328	69	2.41e-27	100	100	0	0	0	0	0	1	0	1	1	1	0	1	0	0	0	0	0	0	0	0	0	0	0	0	0	0	0	0	0	0	0	0	0	0	0	0	0	0	1	0	0
4297727	TGCAGAGATGGGATTGAGAGAAGTTACATTGAGGAAGCAGAGGAGGGAGCCCGCCAGCGAGCCGAGATC	2U	555368607	555368544	64	1.25e-24	100	92.7536	0	0	0	0	0	1	0	1	1	-	0	1	0	0	0	0	0	0	0	0	0	0	0	0	0	0	0	0	0	0	0	0	0	0	0	0	0	0	1	0	0
62860894	TGCAGCGGCGTCGTACTCGTACCATGTGATCATCCACAGGGTTCGCACTGACGGGGAGCTAGCCGAGAT	2U	555808322	555808387	66	5.32e-23	98.485	95.6522	0	0	0	0	0	1	0	0	0	1	0	0	0	0	0	0	0	0	0	0	0	0	0	0	0	0	0	0	0	0	0	0	0	0	0	0	0	0	0	0	0
4272006	TGCAGAGCATTTAGGTCCTCACAGTGTGCCTAGTGCCTACCGAACTTTGGAAAGAGAAAAAGACAGTGT	2U	555824536	555824468	69	1.03e-25	98.551	100	0	0	0	0	0	1	0	1	1	-	0	-	0	0	0	0	0	0	0	0	0	0	0	0	0	0	0	0	0	0	0	0	0	0	0	0	0	0	-	0	0
62811877	TGCAGGCATCAAGTGCCGTAAGCGGCGAGGCCGTGCATGACAGCTCCTCCTGATCAGGCTCCCCCTCGC	2U	556261300	556261237	64	5.32e-23	98.438	92.7536	0	0	0	0	0	1	0	1	1	0	0	0	0	0	0	0	0	0	0	0	0	0	0	0	0	0	0	0	0	0	0	0	0	0	0	0	0	0	1	0	0
4280868	TGCAGGTTTCTGTTGCCACCTTCTCAACACTACTAGCTAGAAACGGCCGTTGTCCCCTGAGCAGACACA	2U	556283251	556283183	69	1.03e-25	98.551	100	0	0	0	0	0	1	0	1	1	-	0	-	0	0	0	0	0	0	0	0	0	0	0	0	0	0	0	0	0	0	0	0	0	0	0	0	0	0	-	0	0
62806363	TGCAGGAGCTGTACTCTCAGAAAATCATTCTCGGGCATGCAGTTACATCCATTTTGTCAAACAAACCTC	2U	556287100	556287032	69	2.41e-27	100	100	0	0	0	0	0	1	0	-	1	-	0	1	0	0	0	0	0	0	0	0	0	0	0	0	0	0	0	0	0	0	0	0	0	0	0	0	0	0	-	0	0
4277137	TGCAGCTTGAAAACAGAGCTCGACTTGCAGCTGCGTGCTCATGCGCTATGTGGAATGTTTGGTTTCATT	2U	557873133	557873065	69	2.41e-27	100	100	0	0	0	0	0	1	0	1	1	-	0	-	0	0	0	0	0	0	0	0	0	0	0	0	0	0	0	0	0	0	0	0	0	0	0	0	0	0	1	0	0
4287552	TGCAGTGAACAATTGACGAAAGCTCTGAAGCCATAGGCATTCAGTGCTGCGGCACGTACGTGCGTAGCA	2U	559175125	559175193	69	2.41e-27	100	100	0	0	0	0	0	1	0	1	-	0	0	-	0	0	0	0	0	0	0	0	0	0	0	0	0	0	0	0	0	0	0	0	0	0	0	0	0	0	-	0	0
4283001	TGCAGCGCACGCATGCATGGTTTGAACTACCTACAAGGCTAGGGCGACACAAAATAGGAGCCGAGATCG	2U	559705981	559706043	63	4.37e-24	100	91.3043	0	0	0	0	0	1	0	0	1	-	0	1	0	0	0	0	0	0	0	0	0	0	0	0	0	0	0	0	0	0	0	0	0	0	0	0	0	0	0	0	0
4275063	TGCAGCAGTCATATTGGTGCCGACCATGTCTATTCGTCGCTGGTGCTGCGTTCAAATGTACCGAGATCG	2U	559967398	559967463	66	5.32e-23	96.97	95.6522	0	0	0	0	0	1	0	0	1	1	0	0	0	0	0	0	0	0	0	0	0	0	0	0	0	0	0	0	0	0	0	0	0	0	0	0	0	0	0	0	0
62928901	TGCAGGTCGAGACCACCCGAATATGCAGGTCGAGGCCGCAGGATGGGGAGGCGGTGGTTAGTCGGGAGA	2U	560006423	560006491	69	2.41e-27	100	100	0	0	0	0	0	1	0	-	-	0	0	0	0	0	0	0	-	0	0	0	0	0	0	0	0	0	0	0	0	0	0	0	0	0	0	0	0	0	0	0	0
62908063	TGCAGGTTCCCGAACGAGACAGCTGATGGGCGACGACGTGCTCCGCCGCGCCTCCGTCCATCCTCCTGA	2U	560317853	560317785	69	2.41e-27	100	100	0	0	0	0	0	1	0	1	0	0	0	0	0	0	-	0	0	0	0	0	0	0	0	0	0	0	0	0	0	0	0	0	0	0	0	0	0	0	0	0	0
62874098	TGCAGGCCTAGTCCAAGGCAAAAAACAAAGAGGTTTGCCTTCAGCGATGCGAACCAACATGATCGTGGC	2U	560321074	560321020	69	1.63e-10	79.71	100	0	0	0	0	0	1	0	1	1	-	0	0	0	0	0	0	0	0	0	0	0	0	0	0	0	0	0	0	0	0	0	0	0	0	0	0	0	0	-	0	0
4324096	TGCAGTTGTTAATTAGCTCGCAATCAGCACGAATGACTTTATTAGAAGGGTCTAATTCGACAGACTTTT	2U	560686730	560686798	69	1.03e-25	98.551	100	0	0	0	0	0	1	0	1	1	0	0	1	0	0	0	0	0	0	0	0	0	0	0	0	0	0	0	0	0	0	0	0	0	0	0	0	0	0	0	0	0
62874909	TGCAGTAACCAGATCCATAGGAATTAGAACCCAAATAAAACATTGGAAAAAGCTATTTGTTCTTTCAGA	2U	560686910	560686842	69	1.03e-25	98.551	100	0	0	0	0	0	1	0	-	1	-	0	1	0	0	0	0	0	0	0	0	0	0	0	0	0	0	0	0	0	0	0	0	0	0	0	0	0	0	1	0	0
4300073	TGCAGCCTGTCGCCGCTGGTGAGGTTCAAGGCGTTGAAGAGGCCGAGATCGGAAGAGCGGTTCAGCAGG	2U	561174820	561174776	45	2.58e-14	100	65.2174	0	0	0	0	0	1	0	1	1	-	0	-	0	0	0	0	0	0	0	0	0	0	0	0	0	0	0	0	0	0	0	0	0	0	0	0	0	0	-	0	0
4270934	TGCAGCTTGCTGTCATCGTCCTGACGGCGATGATACAAGTACTTGTCAAGGCTTCCGTTGGGCATGTAG	2U	561175570	561175502	69	5.32e-23	95.652	100	0	0	0	0	0	1	0	0	1	0	0	0	0	0	0	0	0	0	0	0	0	0	0	0	0	0	0	0	0	0	0	0	0	0	0	0	0	0	0	0	0
100601810	TGCAGCAGCGCGTGCTTCTCCTGGGCACTCAGCTTCTCCACGTTCACCTCCTTGAGCCCCTCCCCCGAG	2U	561421143	561421209	67	1.52e-23	97.015	97.1014	0	0	0	0	0	1	0	0	0	0	0	0	0	0	0	0	0	0	0	0	0	0	0	0	0	0	0	0	0	0	0	0	0	0	0	0	0	0	0	0	0
4312358	TGCAGTTCATCATCCTGACTACTACTACTAGTATATTTGGCAAATAAAATTGTGAGTACTCTGAGATCG	2U	562328197	562328265	69	2.41e-27	100	100	0	0	0	0	0	1	0	-	-	1	0	-	0	0	0	0	0	0	0	0	0	0	0	0	0	0	0	0	0	0	0	0	0	0	0	0	0	0	-	0	0
4304424	TGCAGACCACTACGAACTAGCAGATCTGATCAAGTACAGCGAGCGAGTAGGGTAGGCGACTGTGCTCAC	2U	562479477	562479409	69	2.41e-27	100	100	0	0	0	0	0	1	0	1	1	-	0	-	0	0	0	0	0	0	0	0	0	0	0	0	0	0	0	0	0	0	0	0	0	0	0	0	0	0	-	0	0
62805979	TGCAGCTCGGAAAGAAAGAAAGAAGCTGAGCAACAGCCGCCAGTTTTTATTAACGTAATTAAAAACCAT	2U	564544406	564544474	69	2.41e-27	100	100	0	0	0	0	0	1	0	1	1	-	0	1	0	0	0	0	0	0	0	0	0	0	0	0	0	0	0	0	0	0	0	0	0	0	0	0	0	0	0	0	0
4328341	TGCAGCTAGTACTTTTGTTGCCTTTATAGGAAGACAGCACGTGTGGCACGCCCCTGACCATGTTTTCCA	2U	564544409	564544341	69	2.41e-27	100	100	0	0	0	0	0	1	0	1	1	-	0	-	0	0	0	0	0	0	0	0	0	0	0	0	0	0	0	0	0	0	0	0	0	0	0	0	0	0	-	0	0
4287320	TGCAGTTTCGGTTAGCGGCGTTCATGGCTTTTTTGCCATGGCCTTTGCATGCCGAGCTATGGCTTTTCC	2U	564545167	564545235	69	2.41e-27	100	100	0	0	0	0	0	1	0	1	1	1	0	0	0	0	0	0	0	0	0	0	0	0	0	0	0	0	0	0	0	0	0	0	0	0	0	0	0	0	1	0	0
4291548	TGCAGGCCATGGAGCTCCGCATGCTTGGGTTCGTCCCAGTGATGAAGGGCAACTGATATTTTGCTGGCC	2U	564612037	564612105	69	2.41e-27	100	100	0	0	0	0	0	1	0	1	1	-	0	-	0	0	0	0	0	0	0	0	0	0	0	0	0	0	0	0	0	0	0	0	0	0	0	0	0	0	1	0	0
62917662	TGCAGAGCGCGTGAACGACAGCATTGTAGGAGGAGCACACAGGCACTGTCTCTGCCACGACCCTCCTGG	2U	565048815	565048883	69	2.41e-27	100	100	0	0	0	0	0	1	0	1	1	-	-	0	0	0	0	0	0	0	0	0	0	0	0	0	0	0	0	0	0	0	0	0	0	0	0	0	0	0	0	0	0
62860857	TGCAGCACACACCATCGCGGACGCAGTACGGTACCGCATGCAGACGAGGATCCCCGAGCCACAGTCCTT	2U	565186278	565186346	69	2.41e-27	100	100	0	0	0	0	0	1	0	0	1	-	0	-	0	0	0	0	0	0	0	0	0	0	0	0	0	0	0	0	0	0	0	0	0	0	0	0	0	0	0	0	0
4328667	TGCAGCGATGGGATCCGCCGTTTCTTCCGCCATCGCCGACGCAGCAGTGGAGTTTTTACACCTTGACGT	2U	565195197	565195129	69	1.25e-24	97.101	100	0	0	0	0	0	1	0	0	0	0	0	0	0	0	0	0	0	0	0	0	0	0	0	0	0	0	0	0	0	0	0	0	0	0	0	0	0	0	0	0	0
4323823	TGCAGGTGTCGACTGAGTTCTTGCGCTTCGACATGTCCACGTGAATCGCACTATCAAATCCTGGGATGG	2U	565800297	565800229	69	2.41e-27	100	100	0	0	0	0	0	1	0	1	-	-	0	-	0	0	0	0	0	0	0	0	0	0	0	0	0	0	0	0	0	0	0	0	0	0	0	0	0	0	-	0	0
4272516	TGCAGAGGCGACGCTTCTTCTTGGCCTCCAGCGCGTCCAGCACGGTGTGCAGCTCCCTGATGAACTCGA	2U	567225604	567225672	69	1.03e-25	98.551	100	0	0	0	0	0	1	0	1	1	-	0	-	0	0	0	0	0	0	0	0	0	0	0	0	0	0	0	0	0	0	0	0	0	0	0	0	0	0	-	0	0
4326160	TGCAGCTGTGCGCCCAGCGCGTGGCCTACGTGATTGCAGTTGTATCTGGATCCACTTCGGGATTCAAGA	2U	567292906	567292838	69	5.32e-23	95.652	100	0	0	0	0	0	1	0	1	1	-	0	0	0	0	0	0	0	0	0	0	0	0	0	0	0	0	0	0	0	0	0	0	0	0	0	0	0	0	-	0	0
4284498	TGCAGTACTGCTGTAATTCGACCACAATAAAGATCACAGGGAGTCAATTTGCACAATTAACTACTAATA	2U	567498057	567498125	69	2.41e-27	100	100	0	0	0	0	0	1	0	1	1	-	0	-	0	0	0	0	0	0	0	0	0	0	0	0	0	0	0	0	0	0	0	0	0	0	0	0	0	0	-	0	0
62870704	TGCAGAACAACGTCTTCCTGCTCTATGCCATGAACACGGCGATCGTGCTGGACCTGCTCGGCCTCCTCG	2U	568034904	568034972	69	2.41e-27	100	100	0	0	0	0	0	1	0	1	1	1	0	1	0	0	0	0	0	0	0	0	0	0	0	0	0	0	0	0	0	0	0	0	0	0	0	0	0	0	0	0	0
4282019	TGCAGCAGTGGTTGCTGACCTTGCAGCTTGCAGCACGATGGTGACTCGCGTATGCGTGGTCTTCTCCGA	2U	568295563	568295630	68	3.58e-25	98.529	98.5507	0	0	0	0	0	1	0	0	1	-	0	-	0	0	0	0	0	0	0	0	0	0	0	0	0	0	0	0	0	0	0	0	0	0	0	0	0	0	0	0	0
62847130	TGCAGATGGCAAGCAGCAGCCGCCGATGCTGCAATGGGCAAGCTCGCACTGGCGGCGACATTGCGGGGG	2U	568295566	568295498	69	2.41e-27	100	100	0	0	0	0	0	1	0	0	1	1	0	1	0	0	0	0	0	0	0	0	0	0	0	0	0	0	0	0	0	0	0	0	0	0	0	0	0	0	0	0	0
62936090	TGCAGCAGCAGCTTTCCCTGGACACGAGCGCTAGTGGCGGTGGACGTGGTCTGCACGTCGGAGCCGAGA	2U	568297610	568297542	69	2.41e-27	100	100	0	0	0	0	0	1	0	-	1	1	0	-	0	0	0	0	0	0	0	0	0	0	0	0	0	0	0	0	0	0	0	0	0	0	0	0	0	0	1	0	0
4287851	TGCAGCCCCTATGTTTTAAAAGATCAACACTCCCAATCAGCCAGAGATTGACCTGAACCGAGATCGGAA	2U	568360482	568360541	60	7.89e-21	98.333	86.9565	0	0	0	0	0	1	0	1	1	-	0	-	0	0	0	0	0	0	0	0	0	0	0	0	0	0	0	0	0	0	0	0	0	0	0	0	0	0	-	0	0
62932143	TGCAGCTGCCACGGATCTGGTTCTGCTTCGGGCCACTGTAGCGCGTTGATCGATCGATCTACACGAGCG	2U	568369373	568369305	69	1.03e-25	98.551	100	0	0	0	0	0	1	0	0	1	-	0	0	0	0	0	0	-	0	0	0	0	0	0	0	0	0	0	0	0	0	0	0	0	0	0	0	0	0	0	0	0
100055993	TGCAGGTCCCCGCGTTTTCGTGAGCTAGCCATGGAATGGATGGATGGAATCGCTGCTCCGAGATCGGAA	2U	568558884	568558824	61	2.76e-20	98.361	88.4058	0	0	0	0	0	1	0	0	0	0	0	0	0	0	0	0	0	0	0	0	0	0	0	0	0	0	0	0	0	0	0	0	0	0	0	0	0	0	0	0	0
62803994	TGCAGAAGTTCAGGACCTGTTTTGAACTAGCTTTTGGTCGATCTTGGCGTTCGGTAATGTCCGAAAATT	2U	569724677	569724609	69	2.41e-27	100	100	0	0	0	0	0	1	0	0	-	-	0	1	0	0	0	0	0	0	0	0	0	0	0	0	0	0	0	0	0	0	0	0	0	0	0	0	0	0	0	0	0
62909325	TGCAGTAACTAGCTAGAAAGAGGCATGGCAATGGAGGTCGCCGTTGGTGGCTCGAGGATGCCGAGATCG	2U	569748875	569748943	69	2.41e-27	100	100	0	0	0	0	0	1	0	1	0	0	0	0	0	-	0	0	0	0	0	0	0	0	0	0	0	0	0	0	0	0	0	0	0	0	0	0	0	0	0	0	0
62810853	TGCAGTATTAATTGGGTCTGGTTGATTGATTGACCGAGATCGGAAGAGCGGTTCAGCAGGAATGCCGAG	2U	569749057	569749022	36	1.98e-09	100	52.1739	0	0	0	0	0	1	0	1	1	-	0	-	0	0	0	0	0	0	0	0	0	0	0	0	0	0	0	0	0	0	0	0	0	0	0	0	0	0	-	0	0
4309472	TGCAGGAGCGGGTGGCGAGCCTCCGTCGAAACCCCATCCATGGCGGCACAGGCAAGCGGAGAAGACGGC	2U	569771189	569771257	69	1.03e-25	98.551	100	0	0	0	0	0	1	0	0	1	-	0	1	0	0	0	0	0	0	0	0	0	0	0	0	0	0	0	0	0	0	0	0	0	0	0	0	0	0	0	0	0
62804816	TGCAGCACAATTGTTCAAGGACAAATGTTATTAAAATGAAAGCAACCCGTTAAAAGCAGATAATCTGTT	2U	570053228	570053296	69	2.41e-27	100	100	0	0	0	0	0	1	0	1	1	-	0	-	0	0	0	0	0	0	0	0	0	0	0	0	0	0	0	0	0	0	0	0	0	0	0	0	0	0	1	0	0
62927670	TGCAGGCTTGTCAAGTTGCCATGGAAGTAGAAGGAAATGGCCGCGTCATGCTCGTCCGAGATCGGAAGA	2U	570530140	570530090	51	1.43e-17	100	73.913	0	0	0	0	0	1	0	1	0	0	0	1	0	0	0	0	0	0	0	0	0	0	0	0	0	0	0	0	0	0	0	0	0	0	0	0	0	0	1	0	0
62851134	TGCAGTGATGAAGCAAGCAAGCGAGAGGCGCGGGAGGTGCAGGAGGAGGGCCACTCACAATGTAAGCGA	2U	570924452	570924384	69	2.41e-27	100	100	0	0	0	0	0	1	0	1	1	1	0	-	0	0	0	0	0	0	0	0	0	0	0	0	0	0	0	0	0	0	0	0	0	0	0	0	0	0	-	0	0
62900167	TGCAGTCATTGCATTGTAGGAGTACTACATATAGTGGCCTGGCCAGGGTGTGGTCTGTGGTGCCGTGGC	2U	570935635	570935567	69	2.41e-27	100	100	0	0	0	0	0	1	0	1	0	0	0	0	0	0	0	0	0	0	0	0	0	0	0	0	0	0	0	0	0	0	0	0	0	-	0	0	0	0	0	0	0
4284763	TGCAGCACTCCCACGCGTGCGACCTGTTATTATGCTCCGCATGGCGCACCATGTCCACCGAGATCGGAA	2U	571340039	571339980	60	1.86e-22	100	86.9565	0	0	0	0	0	1	0	1	1	-	0	-	0	0	0	0	0	0	0	0	0	0	0	0	0	0	0	0	0	0	0	0	0	0	0	0	0	0	-	0	0
62890282	TGCAGTTTCCCGTTCTATCGAGAATTTTCCCGTTCTGGTGCGTGGAGTGGGGCCTAGTTTGGTGGGTAG	2U	571342353	571342285	69	2.41e-27	100	100	0	0	0	0	0	1	0	1	1	1	0	1	0	0	0	0	0	0	0	0	0	0	0	0	0	0	0	0	0	0	0	0	0	0	0	0	0	0	-	0	0
62913745	TGCAGGACGGCGGGGAGGAGCCAGCGTCGGACCAAGGGCTTGCATCCGAGGTTCTAGGGAGCATGCTGG	2U	571364262	571364194	69	1.03e-25	98.551	100	0	0	0	0	0	1	0	1	1	-	0	1	0	0	0	0	0	0	0	0	0	0	0	0	0	0	0	0	0	0	0	0	0	0	0	0	0	0	-	0	0
4305919	TGCAGCAAGCAGTACAACACTAGCAAAGATCGACCTATCAATCAAAGATAGCTAGTAGCTAGTAAGGAG	2U	571564001	571564069	69	2.41e-27	100	100	0	0	0	0	0	1	0	-	1	1	0	1	0	0	0	0	0	0	0	0	0	0	0	0	0	0	0	0	0	0	0	0	0	0	0	0	0	0	-	0	0
62882046	TGCAGGCTGGTTATCTGATGCTGCTGATGGTGTCCGAGATCGGAAGAGCGGTTCAGCAGGAATGCCGAG	2U	571564004	571563969	36	1.98e-09	100	52.1739	0	0	0	0	0	1	0	1	1	-	0	1	0	0	0	0	0	0	0	0	0	0	0	0	0	0	0	0	0	0	0	0	0	0	0	0	0	0	-	0	0
4322183	TGCAGCGGCTCTGCTTCCCCTGACGCCATGGAAAGAAGGAGAAAGGGAGCTAAAGCTACAGAGACTGAG	2U	571720143	571720075	69	2.41e-27	100	100	0	0	0	0	0	1	0	-	1	-	0	-	0	0	0	0	0	0	0	0	0	0	0	0	0	0	0	0	0	0	0	0	0	0	0	0	0	0	-	0	0
62849260	TGCAGGAAGGGTGCGACAGGATGCGCCGCTGCGGCGCCCACCCTTCCACCACCAGCCCGCGCGCTGGCG	2U	572463560	572463492	69	2.41e-27	100	100	0	0	0	0	0	1	0	0	1	-	0	-	0	0	0	0	0	0	0	0	0	0	0	0	0	0	0	0	0	0	0	0	0	0	0	0	0	0	0	0	0
4311916	TGCAGGTATCGTTACCTTTGCAAGAGTCCAATTATCTTTTGGATTATTGAAATGCTGTCGAGGGAGCTC	2U	572466463	572466531	69	2.41e-27	100	100	0	0	0	0	0	1	0	0	1	1	0	-	0	0	0	0	0	0	0	0	0	0	0	0	0	0	0	0	0	0	0	0	0	0	0	0	0	0	0	0	0
62807442	TGCAGTCAGCACGCAACTAAGCCGTTGAGAATGTGCACACTTGCTGCCGATCCTTTCATCATGAGATAA	2U	574275557	574275598	42	5.68e-10	95.238	60.8696	0	0	0	0	0	1	0	1	1	-	0	0	0	0	0	0	0	0	0	0	0	0	0	0	0	0	0	0	0	0	0	0	0	0	0	0	0	0	1	0	0
4308649	TGCAGCAGCCGCCTCCTGTCCGCCGCCGCCACCCACGCCGGGAACCCGCGCCGCACCGAGATCGGAAGA	2U	574904561	574904618	58	2.26e-21	100	84.058	0	0	0	0	0	1	0	-	1	-	0	-	0	0	0	0	0	0	0	0	0	0	0	0	0	0	0	0	0	0	0	0	0	0	0	0	0	0	-	0	0
62886376	TGCAGAGGCACTGCTCGTCCTCGGGTTCCTCTTCCTACCCCTCACGGCGTCGAGCTTCCTCGTCCCAGA	2U	576186438	576186506	69	2.41e-27	100	100	0	0	0	0	0	1	0	1	0	0	0	-	0	0	0	0	0	0	0	0	0	0	0	0	0	0	0	0	0	0	0	0	0	0	0	0	0	0	1	0	0
4286863	TGCAGTACGACGAGCCATGGACTTGGCCCAGATCGATTTGGAGGACAGCTCTAGGGCACGCCTCGTCTG	2U	576186441	576186373	69	2.41e-27	100	100	0	0	0	0	0	1	0	1	0	0	0	-	0	0	0	0	0	0	0	0	0	0	0	0	0	0	0	0	0	0	0	0	0	0	0	0	0	0	1	0	0
4291972	TGCAGCCAATTTGCTCGACATCTCTCAAGGCCAACTGCCCCCGGCAGACCAGGTCCGAGATCGGAAGAG	2U	576267798	576267742	57	7.89e-21	100	82.6087	0	0	0	0	0	1	0	1	1	1	0	-	0	0	0	0	0	0	0	0	0	0	0	0	0	0	0	0	0	0	0	0	0	0	0	0	0	0	-	0	0
4328040	TGCAGCCAGCAAAACACGCACGGCAAATAATCGGTCAATCCCAGCAGTTCTTCGGTCAAGCAAATCAGT	2U	576534318	576534386	69	2.41e-27	100	100	0	0	0	0	0	1	0	1	1	-	0	1	0	0	0	0	0	0	0	0	0	0	0	0	0	0	0	0	0	0	0	0	0	0	0	0	0	0	1	0	0
4275686	TGCAGTCGGACAGGTACGTGTGCGAGTTCTTCGTGCAGCGGTTCCGAGATCGGAAGAGCGGTTCAGCAG	2U	576750860	576750905	46	7.39e-15	100	66.6667	0	0	0	0	0	1	0	1	-	-	0	-	0	0	0	0	0	0	0	0	0	0	0	0	0	0	0	0	0	0	0	0	0	0	0	0	0	0	1	0	0
4315658	TGCAGTCGCGCACACACTCGATTTGTCCCCCCAATGATCGGTGCAGCAGTCGCGGTCTTCGAACTTTTT	2U	577145472	577145540	69	2.41e-27	100	100	0	0	0	0	0	1	0	1	1	0	0	1	0	0	0	0	0	0	0	0	0	0	0	0	0	0	0	0	0	0	0	0	0	0	0	0	0	0	0	0	0
4296137	TGCAGCAGCGGCAGCTTCTGGGCGTCACCGCGGCACTGGGAAAGCTCCCCGAGATCGGAAGAGCGGTTC	2U	577145475	577145425	51	1.43e-17	100	73.913	0	0	0	0	0	1	0	1	1	-	0	-	0	0	0	0	0	0	0	0	0	0	0	0	0	0	0	0	0	0	0	0	0	0	0	0	0	0	-	0	0
62858679	TGCAGATGCTTGGGCAATACTGAACTGAACCAGTCCCTACCATGAGATGATAAGACTATGAAACGGGCA	2U	577223913	577223981	69	2.41e-27	100	100	0	0	0	0	0	1	0	-	0	0	0	1	0	0	0	0	0	0	0	0	0	0	0	0	0	0	0	0	0	0	0	0	0	0	0	0	0	0	0	0	0
4304910	TGCAGCTCGTGGCCATGATCCTCGTCTTGTGCCTCCTGAACATCTACTTCAATATTTACAACAAGCCGA	2U	577443205	577443138	68	8.43e-27	100	98.5507	0	0	0	0	0	1	0	1	1	-	0	-	0	0	0	0	0	0	0	0	0	0	0	0	0	0	0	0	0	0	0	0	0	0	0	0	0	0	-	0	0
62920452	TGCAGAGGCTGAGGCGTTGGATGACGCCTTAAACAAGGCTCGTCCGAGATCGGAAGAGCGGTTCAGCAG	2U	577468015	577467970	46	3.14e-13	97.826	66.6667	0	0	0	0	0	1	0	1	0	0	0	0	0	0	0	0	0	0	0	0	0	0	0	0	0	0	0	0	0	0	0	0	0	0	0	0	0	0	0	0	0
62906781	TGCAGCGTCACCACGCGCCATGCGCCGACGACCGCGCTGGCCGACGCGACATGCTCGTCTTTGAGGATG	2U	577666243	577666177	67	2.94e-26	100	97.1014	0	0	0	0	0	1	0	-	1	1	0	0	-	0	0	0	0	0	0	0	0	0	0	0	0	0	0	0	0	0	0	0	0	0	0	0	0	0	0	0	0
4282818	TGCAGTTCAAGGCCAAGGAGATCAACTGCTTCCCGGCGCAGCTCGCCAAGTTCCTCGTGGAGAACGCCA	2U	577828713	577828781	69	2.41e-27	100	100	0	0	0	0	0	1	0	1	1	1	0	0	0	0	0	0	0	0	0	0	0	0	0	0	0	0	0	0	0	0	0	0	0	0	0	0	0	0	1	0	0
4301723	TGCAGACTAATTGAGCATGCAACATGGTCCACGAAAGTCAAAACGTTTGATTTGAATTCGACAGACATC	2U	578087328	578087260	69	2.41e-27	100	100	0	0	0	0	0	1	0	1	-	-	0	1	0	0	0	0	0	0	0	0	0	0	0	0	0	0	0	0	0	0	0	0	0	0	0	0	0	0	-	0	0
62920567	TGCAGCAGCAGCTGGCCAAGTACGGCGGCGGGAACGGCAACGGCAACTGCGCGGCCACCGAGATCGGAA	2U	578088346	578088289	58	2.26e-21	100	84.058	0	0	0	0	0	1	0	1	-	0	0	0	0	0	0	0	0	0	0	0	0	0	0	0	0	0	0	0	0	0	0	0	0	0	0	0	0	0	0	0	0
62890322	TGCAGTTTTTGGAGTCAGAAGATTGGTTGGTTAGCTTATGGTTCTGAAGTACAAGATACTTTTTTCTCT	2U	578526982	578526914	69	2.41e-27	100	100	0	0	0	0	0	1	0	1	1	0	0	1	0	0	0	0	0	0	0	0	0	0	0	0	0	0	0	0	0	0	0	0	0	0	0	0	0	0	-	0	0
62934005	TGCAGCAGGAACTTGCCGATGTGGTGGGGCTCGACCGAGATCGGAAGAGCGGTTCAGCAGGAATGCCGA	2U	578733489	578733543	55	9.62e-20	100	79.7101	0	0	0	0	0	1	0	1	1	-	0	0	0	0	0	0	-	0	0	0	0	0	0	0	0	0	0	0	0	0	0	0	0	0	0	0	0	0	0	0	0
4299270	TGCAGGGATCCCTCCACATTTCCATCACTCATCGTCCAAGGGGCTGCCGACGCTGCCCCGTCGCCGAGA	2U	578763155	578763090	66	4.37e-24	98.485	95.6522	0	0	0	0	0	1	0	-	1	-	0	1	0	0	0	0	0	0	0	0	0	0	0	0	0	0	0	0	0	0	0	0	0	0	0	0	0	0	0	0	0
4275383	TGCAGCATCGCCACGCGGTCGCGAACATCCACAAGGTCGTCCAAGACCACCGCCGCCGAGATCGGAAGA	2U	578764727	578764784	58	9.62e-20	98.276	84.058	0	0	0	0	0	1	0	1	-	-	0	1	0	0	0	0	0	0	0	0	0	0	0	0	0	0	0	0	0	0	0	0	0	0	0	0	0	0	-	0	0
62871163	TGCAGAGAGCAGAGTAGAGTCTGTAGGGTTAGCGTGCCGCAGTTTTTATCGGCGTGCTGGACGCGCGGT	2U	578764846	578764914	69	1.03e-25	98.551	100	0	0	0	0	0	1	0	1	1	-	0	-	0	0	0	0	0	0	0	0	0	0	0	0	0	0	0	0	0	0	0	0	0	0	0	0	0	0	0	0	0
62873363	TGCAGCTGCCGCACTCAGGCCTGACGTGGTCGCAGCAGCTGTGCCGGCATGTTCCTGCGGGGCGCGCGT	2U	579004175	579004243	69	2.41e-27	100	100	0	0	0	0	0	1	0	1	0	0	0	1	0	0	0	0	0	0	0	0	0	0	0	0	0	0	0	0	0	0	0	0	0	0	0	0	0	0	-	0	0
62849382	TGCAGGAGCACGCAAAGCGGGACGTCTCATCTCGTCTCGAGTGGACGCCGAGGGGAAAGTGCGAGATTT	2U	579006035	579005967	69	2.41e-27	100	100	0	0	0	0	0	1	0	1	0	0	0	-	0	0	0	0	0	0	0	0	0	0	0	0	0	0	0	0	0	0	0	0	0	0	0	0	0	0	-	0	0
4310374	TGCAGATGCAGGGAGTTCGACCTAGAGGATTGCGTCCGCACGGGTGAGGAGTCGATCGTTTGCTGCTGC	2U	579211558	579211490	69	2.41e-27	100	100	0	0	0	0	0	1	0	-	1	-	0	-	0	0	0	0	-	0	0	0	0	0	0	0	0	0	0	0	0	0	0	0	0	0	0	0	0	0	-	0	0
100655568	TGCAGTTCACGCAGATCTGTAACCTCTGCTACCCATGGCCGTGCAGCGACACGAGCCACTGGGGAGGCG	2U	580839179	580839247	69	1.25e-24	97.101	100	0	0	0	0	0	1	0	0	0	0	0	0	0	0	0	0	0	0	0	0	0	0	0	0	0	0	0	0	0	0	0	0	0	0	0	0	0	0	0	0	0
4286895	TGCAGACACCAAACGAGACACGGTCAAGATCGAGGCTTTACATCCACAGACCGCAGATCCGAGATCGGA	2U	581072857	581072797	61	5.32e-23	100	88.4058	0	0	0	0	0	1	0	1	1	1	0	-	0	0	0	0	0	0	0	0	0	0	0	0	0	0	0	0	0	0	0	0	0	0	0	0	0	0	1	0	0
4278833	TGCAGCTACAATACGGCCAGCGATACGACCGCGACGCCGAGCGATCGAGCATGCAGCGACTGACACATT	2U	581427075	581427143	69	2.41e-27	100	100	0	0	0	0	0	1	0	1	1	-	0	-	0	0	0	0	0	0	0	0	0	0	0	0	0	0	0	0	0	0	0	0	0	0	0	0	0	0	-	0	0
4275274	TGCAGCTGCTCGACCTCAAGACCCGCTCCGCCGCCGCCGCCGAGATCGGAAGAGCGGTTCAGCAGGAAT	2U	581433273	581433232	42	1.1e-12	100	60.8696	0	0	0	0	0	1	0	1	1	1	0	1	0	0	0	0	0	0	0	0	0	0	0	0	0	0	0	0	0	0	0	0	0	0	0	0	0	0	-	0	0
4275727	TGCAGAGCAACAGCGGAAATAAATGGTCATGGGGATGTCTTGGTTGGTTACTGCTGCCGAGATCGGAAG	2U	581433593	581433651	59	6.48e-22	100	85.5072	0	0	0	0	0	1	0	1	1	-	0	1	0	0	0	0	0	0	0	0	0	0	0	0	0	0	0	0	0	0	0	0	0	0	0	0	0	0	-	0	0
62897722	TGCAGCAGATGGTGGCGAGAATGCGCCCATGTTCAAGGAGGTCCTGTCGTGGCAGGCGCACAGCCGCAC	2U	581434274	581434206	69	1.03e-25	98.551	100	0	0	0	0	0	1	0	1	1	1	0	0	0	0	0	0	-	0	0	0	0	0	0	0	0	0	0	0	0	0	0	0	0	-	0	0	0	0	0	0	0
62889389	TGCAGGTGGAGCTCGTCGAGGATCAGCGAGTCCCCGCCGAAGAAGGGCGACTGCGGGGCCCCGCCCCCG	2U	581434736	581434804	69	1.03e-25	98.551	100	0	0	0	0	0	1	0	1	0	0	0	-	0	0	0	0	0	0	0	0	0	0	0	0	0	0	0	0	0	0	0	0	0	0	0	0	0	0	-	0	0
4325698	TGCAGATGCAATTAGGACGTAGGCAATGGCCATAAGAGATGGGCTAGCTCTTGCCAATTCTCTTGGGCT	2U	581734253	581734185	69	2.41e-27	100	100	0	0	0	0	0	1	0	1	-	-	0	-	0	0	0	0	0	0	0	0	0	0	0	0	0	0	0	0	0	0	0	0	0	0	0	0	0	0	0	0	0
100347080	TGCAGTACAATTGGTGCCGTAATCCTCATGTCCTTGCTGCGTATGAACCTATACTGTATGGGAGGGGAG	2U	582332858	582332790	69	2.41e-27	100	100	0	0	0	0	0	1	0	0	0	0	0	-	0	0	0	0	0	0	0	0	0	0	0	0	0	0	0	0	0	0	0	0	0	0	0	0	0	0	0	0	0
4296686	TGCAGCAACGACCATGTCTTCCCTGAAACAACGCCATTCCCAGTTGGGCCACTTGGCTAGCCAGCTAGC	2U	583174410	583174478	69	2.41e-27	100	100	0	0	0	0	0	1	0	1	1	-	0	1	0	0	0	0	0	0	0	0	0	0	0	0	0	0	0	0	0	0	0	0	0	0	0	0	0	0	1	0	0
4268986	TGCAGCAACGGGTCCAACGGTCTTGCCTTCCCTGAAACAACACAATTTCCAGTTGAGCCACTTGGCTAG	2U	583215985	583216053	69	1.03e-25	98.551	100	0	0	0	0	0	1	0	1	1	-	0	1	0	0	0	0	0	0	0	0	0	0	0	0	0	0	0	0	0	0	0	0	0	0	0	0	0	0	1	0	0
62871948	TGCAGCACGTTGGAGTGGGCTGGAACCCACATGAATCCCGTCACAAACGTCGCTGCGGCGCACAGCCTT	2U	583869352	583869284	69	2.41e-27	100	100	0	0	0	0	0	1	0	1	1	0	0	-	0	0	0	0	0	0	0	0	0	0	0	0	0	0	0	0	0	0	0	0	0	0	0	0	0	0	-	0	0
4328752	TGCAGAAACACCACTTTAATCCATTGAAAGGCAAAACTAGCGAATTATCTGAGCGCAGAAGCGACCGAG	2U	583900586	583900652	67	2.94e-26	100	97.1014	0	0	0	0	0	1	0	1	1	-	0	1	0	0	0	0	0	0	0	0	0	0	0	0	0	0	0	0	0	0	0	0	0	0	0	0	0	0	1	0	0
32760431	TGCAGCGGCGGATCCATGACGGGAAAGTCGTACTGGTGCAGGGGGCATACTACCCAGCCATGCACCGAG	2U	584073868	584073936	69	2.41e-27	100	100	0	0	0	0	0	1	0	0	0	0	0	-	0	0	0	0	0	0	0	0	0	0	0	0	0	0	0	0	0	0	0	0	0	0	0	0	0	0	0	0	0
100556671	TGCAGGGGCGATTTTACCGTACGGGCACCCTGGGCACGTGCCCGAGATCGGAAGAGCGGTTCAGCAGGA	2U	584709861	584709910	50	2.58e-14	96	72.4638	0	0	0	0	0	1	0	0	0	0	0	0	0	0	0	0	0	0	0	0	0	0	0	0	0	0	0	0	0	0	0	0	0	0	0	0	0	0	0	0	0
4292379	TGCAGGTTTGAGGTGCTCACGCTGGGCACTGACAACGAATGGCGACGAACCGTTGATCCATTGTACCCG	2U	584761335	584761267	69	1.03e-25	98.551	100	0	0	0	0	0	1	0	1	1	-	0	-	0	0	0	0	0	0	0	0	0	0	0	0	0	0	0	0	0	0	0	0	0	0	0	0	0	0	-	0	0
62888474	TGCAGGAAAGGAGAGGAGATTAGTGGTTCAATGATCGTCATTGGCTTATGACAGGGATTAATGGTCTGT	2U	584874889	584874821	69	1.03e-25	98.551	100	0	0	0	0	0	1	0	1	0	0	0	1	0	0	0	0	0	0	0	0	0	0	0	0	0	0	0	0	0	0	0	0	0	0	0	0	0	0	-	0	0
62887884	TGCAGCGTCAGGGTGTTGTCGTCGACGGCACCGCCGACGTCGGCGAGCGCAGAGGCGAGGTGCTGAAGG	2U	585935293	585935225	69	1.03e-25	98.551	100	0	0	0	0	0	1	0	1	1	-	0	0	0	0	0	0	0	0	0	0	0	0	0	0	0	0	0	0	0	0	0	0	0	0	0	0	0	0	-	0	0
4294654	TGCAGAAATGTTATTCAGACACGTTTAAGATGAATGCTGACATGCTTGCTGCAATTGCATCTGATTACA	2U	586430382	586430450	69	2.41e-27	100	100	0	0	0	0	0	1	0	0	1	0	0	-	0	0	0	0	0	0	0	0	0	0	0	0	0	0	0	0	0	0	0	0	0	0	0	0	0	0	0	0	0
4327516	TGCAGGGTAGTAGAGCTGCTCCAAAACAAGTCCAAGAACAGGAGGCGGCGACCGAGATCGGAAGAGCGG	2U	586959361	586959414	54	3.36e-19	100	78.2609	0	0	0	0	0	1	0	1	-	1	0	1	0	0	0	0	0	0	0	0	0	0	0	0	0	0	0	0	0	0	0	0	0	0	0	0	0	0	-	0	0
4281528	TGCAGAAAAAAATCATCTAAAACTAACCTAATTCATTCCAGCTATAACCTGGATAAGCAATCACGTTTA	2U	586979768	586979827	60	1.34e-11	88.333	86.9565	0	0	0	0	0	1	0	0	1	-	0	0	0	0	0	0	0	0	0	0	0	0	0	0	0	0	0	0	0	0	0	0	0	0	0	0	0	0	0	0	0
62897694	TGCAGCACGGCATCCTCGCCGCCGCACCGACGTGAGGAGGAGGAGGAGGGAGGCGGTGGCGATGGTTAC	2U	587529263	587529198	66	1.03e-25	100	95.6522	0	0	0	0	0	1	0	1	1	-	0	-	0	0	0	0	0	0	0	0	0	0	0	0	0	0	0	0	0	0	0	0	0	0	0	0	0	0	-	0	0
4296891	TGCAGTAAACGGTAGCAAGCAAACTGTGCACGCTCGTCGGGATATAGTCGTGTAGCAGCAGATCCGAGA	2U	588032869	588032804	66	1.03e-25	100	95.6522	0	0	0	0	0	1	0	1	1	-	0	-	0	0	0	0	0	0	0	0	0	0	0	0	0	0	0	0	0	0	0	0	0	0	0	0	0	0	-	0	0
62887163	TGCAGCATCCATTTGGGCTACTTGGTGCAGAGGTCTGAAGCAATGAAACCTATGAGAGACACATCGACT	2U	588416989	588416921	69	2.41e-27	100	100	0	0	0	0	0	1	0	1	1	-	0	1	0	0	0	0	0	0	0	0	0	0	0	0	0	0	0	0	0	0	0	0	0	0	0	0	0	0	-	0	0
4264274	TGCAGGAGCTCGCCGCAATAATAAACCAGCGACGCCGTACAGATCCGGTACGATTCCGAGATCGGAAGA	2U	588439862	588439919	58	9.62e-20	98.276	84.058	0	0	0	0	0	1	0	1	1	-	0	1	0	0	0	0	0	0	0	0	0	0	0	0	0	0	0	0	0	0	0	0	0	0	0	0	0	0	-	0	0
4283098	TGCAGCCAACCAACCAGCCACAGGTCAAACAGCGAAACCGCACGCCATTACAGACGGAAAGAACAGCAA	2U	588459963	588459895	69	2.41e-27	100	100	0	0	0	0	0	1	0	1	1	-	0	1	0	0	0	0	0	0	0	0	0	0	0	0	0	0	0	0	0	0	0	0	0	0	0	0	0	0	1	0	0
4302733	TGCAGGAGCTCCCCGCAATAATAAACCAGCGACGCCGTGCAGATTCGGTACGATTCCGAGATCGGAAGA	2U	588604130	588604073	58	2.26e-21	100	84.058	0	0	0	0	0	1	0	1	1	-	0	-	0	0	0	0	0	0	0	0	0	0	0	0	0	0	0	0	0	0	0	0	0	0	0	0	0	0	-	0	0
62917743	TGCAGGTATAACCCGAAGAAGCTTACCTATGAGCAGAGGAAGGCCAGCCTCGTTGAAAGGCTCAACGCC	2U	588731849	588731781	69	2.41e-27	100	100	0	0	0	0	0	1	0	1	1	-	0	0	0	0	-	0	0	0	0	0	0	0	0	0	0	0	0	0	0	0	0	0	0	0	0	0	0	0	0	0	0
62851477	TGCAGTTCAAGATCGACCCGTGCCCGCACCCTGCTTCCAGGAAGCTGACGATAAAGGAGGAGGCAAACA	2U	590698464	590698532	69	2.41e-27	100	100	0	0	0	0	0	1	0	-	0	0	0	-	0	0	0	0	0	0	0	0	0	0	0	0	0	0	0	0	0	0	0	0	0	0	0	0	0	0	-	0	0
4300866	TGCAGATGCTGAACACACACCTGCTAGTCGGATGCTCAATCTCTAACATCATATGGAGCAAATAGCTCC	2U	590703823	590703891	69	2.41e-27	100	100	0	0	0	0	0	1	0	1	1	-	0	-	0	0	0	0	0	0	0	0	0	0	0	0	0	0	0	0	0	0	0	0	0	0	0	0	0	0	1	0	0
4296598	TGCAGATTCATCATTCAGACCACCAAGCTCTACTGCCTGGTGATCAGAGAATCCAGGAGGGAAGCATAA	2U	590707285	590707353	69	2.41e-27	100	100	0	0	0	0	0	1	0	1	-	-	0	-	0	0	0	0	0	0	0	0	0	0	0	0	0	0	0	0	0	0	0	0	0	0	0	0	0	0	-	0	0
4307628	TGCAGGCCGCTATTTTACCCGCGTTCCTATCAGTAGAGTTTGGTCGTCCCAATGATGAACCAGCAAGAT	2U	590707288	590707220	69	2.41e-27	100	100	0	0	0	0	0	1	0	1	1	-	0	-	0	0	0	0	0	0	0	0	0	0	0	0	0	0	0	0	0	0	0	0	0	0	0	0	0	0	0	0	0
62936862	TGCAGCAGCTATCGCGCGCGTGCGCCAGCGGTGAACGTGGGTGGCAGGGCGTGGGGCGCAGGGTGTGAT	2U	590708079	590708011	69	2.41e-27	100	100	0	0	0	0	0	1	0	1	1	-	0	0	0	0	-	0	0	0	0	0	0	0	0	0	0	0	0	0	0	0	0	0	0	0	0	0	0	0	0	0	0
4294409	TGCAGTACCCCTAACAAGGAAAGAACAACAAGGACACCACCTCCAGGATAGGCTAATGGCGCCGCCAGC	2U	590709185	590709117	69	1.03e-25	98.551	100	0	0	0	0	0	1	0	-	1	0	0	1	0	0	0	0	0	0	0	0	0	0	0	0	0	0	0	0	0	0	0	0	0	0	0	0	0	0	0	0	0
4309586	TGCAGTTAGCAAGGAGGAGCACCGAGCCGACGCATAGAAGCAGCAAGGCAGGCAGCCCATTTCTCCCTC	2U	591034883	591034951	69	2.41e-27	100	100	0	0	0	0	0	1	0	1	1	0	0	1	0	0	0	0	0	0	0	0	0	0	0	0	0	0	0	0	0	0	0	0	0	0	0	0	0	0	0	0	0
4288773	TGCAGGTGGCCATTTCACAGCTATACCTTCCTCGACGCCGAGATCGGAAGAGCGGTTCAGCAGGAATGC	2U	591193393	591193432	40	1.34e-11	100	57.971	0	0	0	0	0	1	0	1	1	-	0	-	0	0	0	0	0	0	0	0	0	0	0	0	0	0	0	0	0	0	0	0	0	0	0	0	0	0	-	0	0
62847802	TGCAGCATGTGCACTCCAACGACTTCCATGCAGTTATGCTAGGTAGGTGCAAGTGTTTCACCAAACTGT	2U	591633038	591633106	69	2.41e-27	100	100	0	0	0	0	0	1	0	-	1	-	0	-	0	0	0	0	0	0	0	0	0	0	0	0	0	0	0	0	0	0	0	0	0	0	0	0	0	0	-	0	0
4327215	TGCAGGTAACAAGTGGAGCAGAAGAACAAACACTAACATGTGCAGAAGAAGTGTGATGGGGTTCATGTG	2U	591739754	591739686	69	2.41e-27	100	100	0	0	0	0	0	1	0	0	-	-	0	-	0	0	0	0	0	0	0	0	0	0	0	0	0	0	0	0	0	0	0	0	0	0	0	0	0	0	0	0	0
4292023	TGCAGATGGGTACCATAAATACAAGGTAAACAATAAGAGCAAAATCTTCTGCCGAGATCGGAAGAGCGG	2U	591741121	591741174	54	3.36e-19	100	78.2609	0	0	0	0	0	1	0	0	1	0	0	1	0	0	0	0	0	0	0	0	0	0	0	0	0	0	0	0	0	0	0	0	0	0	0	0	0	0	0	0	0
62918360	TGCAGCGCCCAATGTGGGGATGGACGACGACGCTCGTGCGGCCATAGAGGAGGTCGACGAAGTCAATAG	2U	591842033	591841971	63	4.37e-24	100	91.3043	0	0	0	0	0	1	0	0	0	0	0	0	0	0	0	0	0	0	0	0	0	0	0	0	0	0	0	0	0	0	0	0	0	0	0	0	0	0	0	0	0
4295947	TGCAGAAAAAAATAATGGAAGCTGGTTCTCGCAAAATAAATGCACGGAAAAGATCCCGTCTGGATGGTG	2U	592134667	592134735	69	2.41e-27	100	100	0	0	0	0	0	1	0	1	1	0	0	-	0	0	0	0	0	0	0	0	0	0	0	0	0	0	0	0	0	0	0	0	0	0	0	0	0	0	0	0	0
62914690	TGCAGTGCGAGTGCGAGTGCGGCGGCTGGGGGTTCGTTATCGCGTTGCACCAATAGTGGCAAGGCCACT	2U	592287568	592287636	69	1.25e-24	97.101	100	0	0	0	0	0	1	0	1	1	-	0	0	-	0	0	0	0	0	0	0	0	0	0	0	0	0	0	0	0	0	0	0	0	0	0	0	0	0	0	0	0
4293430	TGCAGTACACTGTACACGTACTGGTACTCCAACCACTGCCGATCGACTGGTGTCGCTTCCCGAGATCGG	2U	592337534	592337473	62	1.52e-23	100	89.8551	0	0	0	0	0	1	0	0	1	-	0	1	0	0	0	0	0	0	0	0	0	0	0	0	0	0	0	0	0	0	0	0	0	0	0	0	0	0	0	0	0
4288316	TGCAGGTCACCTCACAAGCAATTTTCACCAGCCTTCTTGCATAGCAATTGCAGTTGCACCGCCTTCTTC	2U	592338773	592338841	69	2.41e-27	100	100	0	0	0	0	0	1	0	1	-	0	0	-	0	0	0	0	0	0	0	0	0	0	0	0	0	0	0	0	0	0	0	0	0	0	0	0	0	0	1	0	0
62874390	TGCAGGGCAGCCTCGGCTAGCCCATCCCTGAGAGAAGCTAGCGAAGTAGCGGTGCAGCGGAACGGCGCA	2U	592509459	592509527	69	2.41e-27	100	100	0	0	0	0	0	1	0	1	0	0	0	-	0	0	0	0	0	0	0	0	0	0	0	0	0	0	0	0	0	0	0	0	0	0	0	0	0	0	0	0	0
4297831	TGCAGGCGAAGCTGACGCCAAGCAAACTCCCATGAAAAAGAAGCTTAAAAATGCGTTCGTGCTCGTGAA	2U	592622975	592623043	69	2.41e-27	100	100	0	0	0	0	0	1	0	1	1	-	0	-	0	0	0	0	0	0	0	0	0	0	0	0	0	0	0	0	0	0	0	0	0	0	0	0	0	0	1	0	0
4275734	TGCAGGTTTGTTGGCTGCTCTCACAAAATTCGTGGTGAAGATGTAGACGCGGATGCGGTACCCGAGCCG	2U	592657553	592657621	69	2.41e-27	100	100	0	0	0	0	0	1	0	1	-	-	0	1	0	0	0	0	0	0	0	0	0	0	0	0	0	0	0	0	0	0	0	0	0	0	0	0	0	0	1	0	0
4302823	TGCAGATCAACATGACGGCCCCTTCCTGGTTGCTCGATCCGCAAGCAGAACAACTTATTTCAGGGTCGC	2U	593523159	593523227	69	2.41e-27	100	100	0	0	0	0	0	1	0	1	1	-	0	1	0	0	0	0	0	0	0	0	0	0	0	0	0	0	0	0	0	0	0	0	0	0	0	0	0	0	-	0	0
62890166	TGCAGTTCTATATATGCACTTTTATCTTATAAACATTTATTTTCTCAACAGGACACGCTGAAGCGTGTG	2U	593523615	593523547	69	2.41e-27	100	100	0	0	0	0	0	1	0	1	1	-	0	1	0	0	0	0	0	0	0	0	0	0	0	0	0	0	0	0	0	0	0	0	0	0	0	0	0	0	0	0	0
4288832	TGCAGTACCACCTGTGGTCGGACCAGCAGCAACTCGGACTCGGAGGGCTCGCCCGTCTCCGACATGTGT	2U	594321299	594321231	69	2.41e-27	100	100	0	0	0	0	0	1	0	1	1	-	0	-	0	0	0	0	0	0	0	0	0	0	0	0	0	0	0	0	0	0	0	0	0	0	0	0	0	0	-	0	0
62806316	TGCAGGACTGTACTGCGACCACCGACCCATGCATGATTGGCTTGGGTGTTGGGTTGGAGCGGCCGCCGA	2U	595308146	595308079	68	8.43e-27	100	98.5507	0	0	0	0	0	1	0	1	0	0	0	1	0	0	0	0	0	0	0	0	0	0	0	0	0	0	0	0	0	0	0	0	0	0	0	0	0	0	-	0	0
4275366	TGCAGGTATGCTTCCATTCAGAAGGTTACCTCCAAGGTCCAAAAAGAAGAGCCTCTTGCAGTCTCTAAG	2U	596327447	596327508	62	7.89e-21	96.774	89.8551	0	0	0	0	0	1	0	1	0	0	0	0	0	0	0	0	0	0	0	0	0	0	0	0	0	0	0	0	0	0	0	0	0	0	0	0	0	0	1	0	0
4279157	TGCAGCTCCTCCATGTCCGTCATTTCCCACAATGCCGGAGGTACTGTCCCATGGAGCGTGTTCTTGAAC	2U	596328063	596328131	69	3.36e-19	91.304	100	0	0	0	0	0	1	0	1	1	-	0	0	0	0	0	0	0	0	0	0	0	0	0	0	0	0	0	0	0	0	0	0	0	0	0	0	0	0	1	0	0
4271020	TGCAGCTGGAGCTCCACCAGCTCCCGGCATCTCCCGATTTCCCGTGGGATTGTCCCGAGATCGGAAGAG	2U	596328201	596328257	57	7.89e-21	100	82.6087	0	0	0	0	0	1	0	1	-	1	0	1	0	0	0	0	0	0	0	0	0	0	0	0	0	0	0	0	0	0	0	0	0	0	0	0	0	0	0	0	0
62860875	TGCAGCCGCAGGGGGGAGCTCCAGCACGCCGAGCTCGGTGGGCAAGCGGAGGAAGTAGAACTTGCCCCG	2U	597065348	597065280	69	2.41e-27	100	100	0	0	0	0	0	1	0	0	1	1	0	1	0	0	0	0	0	0	0	0	0	0	0	0	0	0	0	0	0	0	0	0	0	0	0	0	0	0	0	0	0
62889700	TGCAGTCCCACCAGCTGGGCTGCAAGCGTGCTCTAGCGAGAAGCCAGCGCTTGAGAAGCTCTCTACTAC	2U	597148819	597148887	69	2.41e-27	100	100	0	0	0	0	0	1	0	1	1	1	0	-	0	0	0	0	0	0	0	0	0	0	0	0	0	0	0	0	0	0	0	0	0	0	0	0	0	0	0	0	0
4269399	TGCAGCTCCCTCGACATTGGGCACACCACGTACACGCAGTCGCCTCGGAGCCGAGATCGGAAGAGCGGT	2U	597452826	597452878	53	1.17e-18	100	76.8116	0	0	0	0	0	1	0	1	1	-	0	-	0	0	0	0	0	0	0	0	0	0	0	0	0	0	0	0	0	0	0	0	0	0	0	0	0	0	-	0	0
62872852	TGCAGCGCTCGCAGAACCAGGAGATGACGGGAGCTGCCACTGGCCCTCCCTGGCCAGCGGCGTTGCCCC	2U	597772498	597772566	69	2.41e-27	100	100	0	0	0	0	0	1	0	1	0	0	0	1	0	0	0	0	0	0	0	0	0	0	0	0	0	0	0	0	0	0	0	0	0	0	0	0	0	0	-	0	0
62928422	TGCAGCGAGAGCGGCAGCTGCACGAACATCCACGTCAACTCCGTGGCCATCTCTGCTGCGGACGGCGGA	2U	598160617	598160685	69	1.03e-25	98.551	100	0	0	0	0	0	1	0	0	1	-	0	-	0	0	0	0	0	0	0	0	0	0	0	0	0	0	0	0	0	0	0	0	0	0	0	0	0	0	0	0	0
62877733	TGCAGCTCCACGCGAGAGCGCTAGAGACCCTGACGCTGTACCAGCTCGCCGACCTGAGGCGGCTGGACC	2U	598231517	598231449	69	1.03e-25	98.551	100	0	0	0	0	0	1	0	0	0	0	0	1	0	0	0	0	0	0	0	0	0	0	0	0	0	0	0	0	0	0	0	0	0	0	0	0	0	0	0	0	0
62926390	TGCAGGGAGACCGTGATGACCATCTGGCACTACCACGGCGGATGCCACGTCGGCGCCGTCGTCGACGAC	2U	598231769	598231701	69	1.03e-25	98.551	100	0	0	0	0	0	1	0	1	0	0	0	0	0	0	0	0	0	0	0	0	0	0	0	0	0	0	0	0	0	0	0	0	0	0	0	0	0	0	0	0	0
4295209	TGCAGCGGCATCTGCTCCGTCGACGTGCCAATCACGGTCGGCATCCCGAGATCGGAAGAGCGGTTCAGC	2U	598246398	598246351	48	6.07e-16	100	69.5652	0	0	0	0	0	1	0	0	0	0	0	1	0	0	0	0	0	0	0	0	0	0	0	0	0	0	0	0	0	0	0	0	0	0	0	0	0	0	0	0	0
62935600	TGCAGTTCAGGGACGGTAGCAGTTCTCGACCGCATCCATGCGCGGCCGCCGTGGCGTGGTCCTACTCAC	2U	598254783	598254851	69	2.41e-27	100	100	0	0	0	0	0	1	0	0	1	0	0	0	0	0	0	0	0	0	0	0	0	0	0	0	0	0	0	0	0	0	0	0	0	0	0	0	0	0	0	0	0
4320740	TGCAGCTCGACTCGAGAGCGCTGGAGATCCTGAAGCTGGGCCAGCTCGCCGACCTGAGGCGGCTGGACC	2U	598277938	598277870	69	1.03e-25	98.551	100	0	0	0	0	0	1	0	0	-	-	0	1	0	0	0	0	0	0	0	0	0	0	0	0	0	0	0	0	0	0	0	0	0	0	0	0	0	0	0	0	0
62935689	TGCAGACGCGCCGCTCGAGGACGGCGTCGACGAAGGCGTTGAACCGCCATAGGGAGGCGCGGAACCGCT	2U	598278324	598278392	69	2.41e-27	100	100	0	0	0	0	0	1	0	1	1	-	0	-	0	0	0	0	0	0	0	0	0	0	0	0	0	0	0	0	0	0	0	0	0	0	0	0	0	0	0	0	0
62924295	TGCAGCATTAATTCAGAGCGGGGACGTGGCCAGAGGCGAGCGACACAGTGGCCCGAGATCGGAAGAGCG	2U	598296094	598296041	54	1.74e-16	96.296	78.2609	0	0	0	0	0	1	0	0	1	1	0	0	0	0	0	0	0	0	0	0	0	0	0	0	0	0	0	0	0	0	0	0	0	0	0	0	0	0	0	0	0
4275823	TGCAGCCCGTGTCCCAATCATCCAGCACCAGGTAGAGGTGCTTCTTGGGCGCACGCCGCGGCCTTTTTC	2U	598712168	598712236	69	2.41e-27	100	100	0	0	0	0	0	1	0	1	1	-	0	1	0	0	0	0	0	0	0	0	0	0	0	0	0	0	0	0	0	0	0	0	0	0	0	0	0	0	1	0	0
4272766	TGCAGCATCTACAAGGTTGATGCCGACACTTTGCAAGATACCTGCACCGAGATCGGAAGAGCGGTTCAG	2U	598712171	598712123	49	1.74e-16	100	71.0145	0	0	0	0	0	1	0	1	-	-	0	-	0	0	0	0	0	0	0	0	0	0	0	0	0	0	0	0	0	0	0	0	0	0	0	0	0	0	-	0	0
62863391	TGCAGGGAGGGGGCGGAGAAAAAGGAGGAGGTGGAGGAGGATGGGCGGCCGAGATCGGAAGAGCGGTTC	2U	599095173	599095223	51	6.07e-16	98.039	73.913	0	0	0	0	0	1	0	1	1	-	0	1	0	0	0	0	0	0	0	0	0	0	0	0	0	0	0	0	0	0	0	0	0	0	0	0	0	0	-	0	0
100055349	TGCAGAACGGCAGCAGCAACCACCCACGGAGAGAGAGACGGTGAGCTCGACTGGATAGCAAGATTTAAT	2U	599148520	599148452	69	2.41e-27	100	100	0	0	0	0	0	1	0	0	0	0	0	-	0	0	0	0	0	0	0	0	0	0	0	0	0	0	0	0	0	0	0	0	0	0	0	0	0	0	0	0	0
62879893	TGCAGCTGGAGGTAGTCGCGCCAGTACCGACTGCCCCCGCTACCACTACGGTCGAGGACGTAGCTGTAG	2U	599943348	599943413	66	1.43e-17	90.909	95.6522	0	0	0	0	0	1	0	1	0	0	0	0	0	0	0	0	0	0	0	0	0	0	0	0	0	0	0	0	0	0	0	0	0	0	0	0	0	0	0	0	0
4269957	TGCAGCCTGGTAAATGTAAATGCCTCCCACAGCTTCAGTGATAGTACATCAGGACGGCTTCAGTGGCGT	2U	600240817	600240885	69	2.41e-27	100	100	0	0	0	0	0	1	0	0	0	0	0	-	0	0	0	0	0	0	0	0	0	0	0	0	0	0	0	0	0	0	0	0	0	0	0	0	0	0	0	0	0
100458714	TGCAGGCGGATCTGGTCCAGCAGGCGGTCCGCCTCGCCCTCGGCGTCGTCCGCGGCGGCGTCGGGGTCG	2U	600244971	600245039	69	2.41e-27	100	100	0	0	0	0	0	1	0	0	0	0	0	1	0	0	0	0	0	0	0	0	0	0	0	0	0	0	0	0	0	0	0	0	0	0	0	0	0	0	0	0	0
100669361	TGCAGTGGACGCGGCCCACGGAGTGCGCGCCCAGCAGCGCCACCACGGCCTCGGCGCCCAGTCCCATGG	2U	600260676	600260608	69	1.03e-25	98.551	100	0	0	0	0	0	1	0	0	0	0	0	-	0	0	0	0	0	0	0	0	0	0	0	0	0	0	0	0	0	0	0	0	0	0	0	0	0	0	0	0	0
62872322	TGCAGCCAGCGTGCGCTTTCGCCGCTGCTTATATAGCAGCCAACGCAAGGCTTCGGTGCATCATTTTTG	2U	601660992	601660924	69	2.41e-27	100	100	0	0	0	0	0	1	0	1	1	0	0	-	0	0	0	0	0	0	0	0	0	0	0	0	0	0	0	0	0	0	0	0	0	0	0	0	0	0	0	0	0
100055508	TGCAGGTGGCATTCGGCCGGGACCTTCGACGTGGCCACCAAGACCGAGATCGGAAGAGCGGTTCAGCAG	2U	601675817	601675772	46	7.39e-15	100	66.6667	0	0	0	0	0	1	0	0	0	0	0	1	0	0	0	0	0	0	0	0	0	0	0	0	0	0	0	0	0	0	0	0	0	0	0	0	0	0	0	0	0
100266520	TGCAGGAACACTCTGATCACCAGCAGCCGAATTAGAACTTTCGGACCGAGATCGGAAGAGCGGTTCAGC	2U	601771938	601771891	48	3.14e-13	95.833	69.5652	0	0	0	0	0	1	0	0	0	0	0	0	0	0	0	0	0	0	0	0	0	0	0	0	0	0	0	0	0	0	0	0	0	0	0	0	0	0	0	0	0
62869171	TGCAGGTGGCACTGGCAGCTGCTGCCCCATCTGCCTCCAGGAGTTCGAGGCCGAGATCGGAAGAGCGGT	2U	602242858	602242910	53	1.17e-18	100	76.8116	0	0	0	0	0	1	0	1	1	1	0	-	0	0	0	0	0	0	0	0	0	0	0	0	0	0	0	0	0	0	0	0	0	0	0	0	0	0	-	0	0
4276738	TGCAGGATGAGAATGGTGTGCTCCGCAATGAAATTCTGGAGCTACAAAATGAGCTGGCGACGCGCCCCG	2U	602350845	602350777	69	2.41e-27	100	100	0	0	0	0	0	1	0	1	1	0	0	-	0	0	0	0	0	0	0	0	0	0	0	0	0	0	0	0	0	0	0	0	0	0	0	0	0	0	-	0	0
62940656	TGCAGGTGGTGCGTGCGGGTACCATGGCGACGTGGAGCAGCCGCCGTTCTCCGCCATGGTCACGGCGGG	2U	602417253	602417185	69	1.25e-24	97.101	100	0	0	0	0	0	1	0	1	1	-	0	0	0	0	0	0	0	0	0	0	0	0	0	0	0	0	0	0	0	0	0	0	0	0	0	0	0	0	-	0	0
4319828	TGCAGCCCCAGCGCCATAGTGTTGGAACCGCTTGACGGTAGTGCTCGAACTGCCTGACGATAGTGTTGG	2U	602721089	602721154	66	4.37e-24	98.485	95.6522	0	0	0	0	0	1	0	1	1	-	0	0	0	0	0	0	0	0	0	0	0	0	0	0	0	0	0	0	0	0	0	0	0	0	0	0	0	0	1	0	0
32772920	TGCAGAATCCCCCATACGGATACCTCCTCGGGCTCATCCACCTGGAGCCGGGACGGCTGATCCGAGATC	2U	603067133	603067070	64	1.25e-24	100	92.7536	0	0	0	0	0	1	0	1	-	-	0	-	0	0	0	0	0	0	0	0	0	0	0	0	0	0	0	0	0	0	0	0	0	0	0	0	0	0	-	0	0
4280807	TGCAGTTGAACCATTAGCCATGGTTATGTTCGGAAGATCAAGAACAAATTTGGCAAGAAGAGAACTGCA	2U	603335018	603334950	69	2.41e-27	100	100	0	0	0	0	0	1	0	1	1	1	0	-	0	0	0	0	0	0	0	0	0	0	0	0	0	0	0	0	0	0	0	0	0	0	0	0	0	0	1	0	0
62873138	TGCAGCTCAATCCCTGTCGATCAACAACTGCAATTCGCTCAATCGATAGGAGCAATTCAAGAAGCGGGT	2U	603335198	603335130	69	1.03e-25	98.551	100	0	0	0	0	0	1	0	1	1	1	0	1	0	0	0	0	0	0	0	0	0	0	0	0	0	0	0	0	0	0	0	0	0	0	0	0	0	0	1	0	0
4309543	TGCAGCAGCATTCAGCTATTAGCTGTAAACTAGGATGTATGCAAATGCTGAGTCTCATCTCATCTTCGT	2U	603372147	603372079	69	2.41e-27	100	100	0	0	0	0	0	1	0	-	1	-	0	-	0	0	0	0	0	0	0	0	0	0	0	0	0	0	0	0	0	0	0	0	0	0	0	0	0	0	-	0	0
4299596	TGCAGCTTGGGCCGCCTCGCCTGTCATACTCAAAGCCGAACGCCATCCTCAATGGCGTCGAGATCATGA	2U	603647190	603647258	69	2.41e-27	100	100	0	0	0	0	0	1	0	1	1	-	0	1	0	0	0	0	0	0	0	0	0	0	0	0	0	0	0	0	0	0	0	0	0	0	0	0	0	0	-	0	0
62930686	TGCAGGCAGCGACACGCCACAGCCCAGCGCGCACCTCGTCGCGCAGCTGCTCCCTCTCCCACCCGCAGA	2U	603647715	603647647	69	1.03e-25	98.551	100	0	0	0	0	0	1	0	1	1	-	0	0	0	0	0	0	-	0	0	0	0	0	0	0	0	0	0	0	0	0	0	0	0	0	0	0	0	0	0	0	0
100662824	TGCAGCTCCTCGAGGTACACGCTGCTGGTGCCGTCGAGGAAGCTGTCGGTCAGCCTCGAGAGCGGGACG	2U	603653944	603654012	69	6.48e-22	94.203	100	0	0	0	0	0	1	0	0	0	0	0	0	0	0	0	0	0	0	0	0	0	0	0	0	0	0	0	0	0	0	0	0	0	0	0	0	0	0	0	0	0
4266201	TGCAGGAGGAGGGAGATTATGATGCCTTGGAGCTGGAGCAGTGGATGCACGAGAGCAGCGAGCCGAGAT	2U	603804998	603804932	67	1.52e-23	97.015	97.1014	0	0	0	0	0	1	0	0	0	0	0	0	0	0	0	0	0	0	0	0	0	0	0	0	0	0	0	0	0	0	0	0	0	0	0	0	0	0	0	0	0
62846022	TGCAGCATCCGTCGCCGCTGGCGCAGGAGGACTACGACGCCATGGAGTGGTTGACGCGGGAGCCGAGAT	2U	603817165	603817101	65	3.58e-25	100	94.2029	0	0	0	0	0	1	0	0	0	0	0	1	0	0	0	0	0	0	0	0	0	0	0	0	0	0	0	0	0	0	0	0	0	0	0	0	0	0	0	0	0
100572051	TGCAGTGGACTAGAGGCCGATCGCGGCCGTCGGTGTCGTCGAGCACGGGGTACACGGTGTGGACGTGGA	2U	603817960	603817892	69	2.41e-27	100	100	0	0	0	0	0	1	0	0	0	0	0	-	0	0	0	0	0	0	0	0	0	0	0	0	0	0	0	0	0	0	0	0	0	0	0	0	0	0	0	0	0
100676116	TGCAGGTGACTCTCCTGGTCACGGCGGAGATCCGCCGTCGCAAAGATTCCGAGATCGGAAGAGCGGTTC	2U	604346317	604346267	51	6.07e-16	98.039	73.913	0	0	0	0	0	1	0	0	0	0	0	1	0	0	0	0	0	0	0	0	0	0	0	0	0	0	0	0	0	0	0	0	0	0	0	0	0	0	0	0	0
62888789	TGCAGGCGAGGCTCTCCTGCGCCGAGTTCCACCCGCAGTGCGTCAGGAAGCCGCCCGTGGCTGAGTGCG	2U	604623892	604623957	66	2.26e-21	95.455	95.6522	0	0	0	0	0	1	0	0	0	0	0	0	0	0	0	0	0	0	0	0	0	0	0	0	0	0	0	0	0	0	0	0	0	0	0	0	0	0	0	0	0
62880860	TGCAGCAGGGCAGCCAACGCGTGCGGTGGCCGTGATTTAGGCGGGCCGAGATCGGAAGAGCGGTTCAGC	2U	604725341	604725294	48	6.07e-16	100	69.5652	0	0	0	0	0	1	0	1	0	0	0	1	0	0	0	0	0	0	0	0	0	0	0	0	0	0	0	0	0	0	0	0	0	0	0	0	0	0	-	0	0
62916269	TGCAGCGGGGACGTCGACCACCTCACGAACGTCATCAACATGATCTCGATCGCTCGCCGAGATCGGAAG	2U	604799932	604799973	42	2.94e-07	90.476	60.8696	0	0	0	0	0	1	0	0	1	-	0	0	0	0	0	0	0	0	0	0	0	0	0	0	0	0	0	0	0	0	0	0	0	0	0	0	0	0	0	0	0
4274362	TGCAGCTTTTTCCGCGATCTCGAGCTCAGAGCCTGTGCCGATGAGAATGAGGTCCGAGATCGGAAGAGC	2U	605419520	605419465	56	1.17e-18	98.214	81.1594	0	0	0	0	0	1	0	1	-	-	0	0	0	0	0	0	0	0	0	0	0	0	0	0	0	0	0	0	0	0	0	0	0	0	0	0	0	0	1	0	0
62876162	TGCAGCGACGCGGCGACGACGACGCCCCAGGGCAGGTCGAGCGTCCAGTTGGCCAGGCGCAGGCGCCGC	2U	605841689	605841754	66	2.26e-21	95.455	95.6522	0	0	0	0	0	1	0	-	-	-	0	0	0	0	0	0	0	0	0	0	0	0	0	0	0	0	0	0	0	0	0	0	0	0	0	0	0	0	-	0	0
4308025	TGCAGTTCTCGTCTCCTTCCTCCTCCTGCCCTTCTCCGCCCTGGCCCTGACCCAGGACTTCTGCGTGGC	2U	606068476	606068544	69	1.03e-25	98.551	100	0	0	0	0	0	1	0	1	0	0	0	-	0	0	0	0	0	0	-	0	0	0	0	0	0	0	0	0	0	0	0	0	0	0	0	0	0	0	-	0	0
62917753	TGCAGATCAAGGTATTTCTGCACTGAAATTTCCGAAAAGGCCTCAAGCTTCTCCATGAATGTCACGAGG	2U	606068973	606069041	69	2.41e-27	100	100	0	0	0	0	0	1	0	0	1	-	0	-	0	0	0	0	0	0	0	0	0	0	0	0	0	0	0	0	0	0	0	0	0	0	0	0	0	0	0	0	0
62886601	TGCAGATGACGTGCATGTAGCTCCCGGACGCAGGAAGCCAGTCGAAGGCGTAGAACTGGGCGAGTTCGG	2U	606073422	606073490	69	2.41e-27	100	100	0	0	0	0	0	1	0	0	0	0	0	1	0	0	0	0	0	0	0	0	0	0	0	0	0	0	0	0	0	0	0	0	0	0	0	0	0	0	0	0	0
4327204	TGCAGGTCCACCGGCAAGACTGTAAGTAAACCCACATATACCCGAGATCGGAAGAGCGGTTCAGCAGGA	2U	606073425	606073382	44	9.01e-14	100	63.7681	0	0	0	0	0	1	0	-	0	0	0	-	0	0	0	0	0	0	0	0	0	0	0	0	0	0	0	0	0	0	0	0	0	0	0	0	0	0	-	0	0
62926328	TGCAGGCGGCGCGGCCGTCGACGGCGTCCACGCCCTTCTCGCGGCTCGCGCTCTCCTCCTCCTCGTCGG	2U	606116567	606116635	69	2.41e-27	100	100	0	0	0	0	0	1	0	1	-	-	0	0	-	0	0	0	0	0	0	0	0	0	0	0	0	0	0	0	0	0	0	0	0	0	0	0	0	0	0	0	0
62897781	TGCAGCAGCGCTCAATAAAACTTGTAAGCACAAAAACCAGGCACTGGTAGACACCCAAACAATCAGATA	2U	606353112	606353180	69	2.41e-27	100	100	0	0	0	0	0	1	0	1	1	0	0	0	0	0	0	0	-	0	0	0	0	0	0	0	0	0	0	0	0	0	0	0	0	1	0	0	0	0	0	0	0
4280351	TGCAGCATATAGAGGAGCTCCGCGTCAGGTTTGAGGTCCTTATCCAGATGAGGCTAGGGCAGGAGAAGC	2U	606353115	606353047	69	2.41e-27	100	100	0	0	0	0	0	1	0	1	1	-	0	1	0	0	0	0	0	0	0	0	0	0	0	0	0	0	0	0	0	0	0	0	0	0	0	0	0	0	-	0	0
62849366	TGCAGGAGAGGGCGGCGCGGACGAGGCTAGGGAGGGCCGGGAGGCGGAGGAACACCTCGCGGAGAAGGT	2U	606472620	606472688	69	2.41e-27	100	100	0	0	0	0	0	1	0	0	0	0	0	0	0	0	0	0	0	0	0	0	0	0	0	0	0	0	0	0	0	0	0	0	0	0	0	0	0	0	0	0	0
62932011	TGCAGCCGCGCCGCGCCGCACCTGTCGTGCCCCCTGTCCTGGGCGTGATGCTGCTGCCGCTGGGGCGTG	2U	606812198	606812130	69	2.41e-27	100	100	0	0	0	0	0	1	0	0	1	-	0	0	0	0	0	0	0	0	0	0	0	0	0	0	0	0	0	0	0	0	0	0	0	0	0	0	0	0	0	0	0
4312929	TGCAGTACGCAGTTCTGCTCCTCTGTCTCTAACCCCATCGCTTATGCCGACGAGCACGAGATCAAATAA	2U	607513315	607513383	69	2.41e-27	100	100	0	0	0	0	0	1	0	1	0	0	0	1	0	0	0	0	0	0	0	0	0	0	0	0	0	0	0	0	0	0	0	0	0	0	0	0	0	0	1	0	0
62937485	TGCAGCGCGCCCTCGCCGCAGACATCAAGGATCTCCTGGTGCGTACCACCACCGTCAGCGAACGCCGTG	2U	607533011	607533079	69	1.03e-25	98.551	100	0	0	0	0	0	1	0	1	0	0	0	0	0	-	0	0	0	0	0	0	0	0	0	0	0	0	0	0	0	0	0	0	0	0	0	0	0	0	0	0	0
62912827	TGCAGCATAGCATGGCACCTCCTCTTCTCCGCGATCTCCTCCATCTCCATGTCCATATCCCTGAGAGCA	2U	607727029	607727097	69	2.41e-27	100	100	0	0	0	0	0	1	0	1	-	-	-	0	0	0	0	0	0	0	0	0	0	0	0	0	0	0	0	0	0	0	0	0	0	0	0	0	0	0	0	0	0
4303125	TGCAGGTCAAACAAGAGTGTGTCCTGTCCAACAGGTGCGTAGAAAAACTAGGTCCAGTTGTCCGAGATC	2U	607730153	607730090	64	1.25e-24	100	92.7536	0	0	0	0	0	1	0	0	0	0	0	1	0	0	0	0	0	0	0	0	0	0	0	0	0	0	0	0	0	0	0	0	0	0	0	0	0	0	0	0	0
62888399	TGCAGGAAGGTGTCGCTTGGTATGAAAACGTCGAGATGGGTCTCGGGGTCGAGCTGATCGCCATGGCTG	2U	608319979	608319911	69	1.03e-25	98.551	100	0	0	0	0	0	1	0	0	1	-	0	1	0	0	0	0	0	0	0	0	0	0	0	0	0	0	0	0	0	0	0	0	0	0	0	0	0	0	0	0	0
62914742	TGCAGTGGTTCCTCGCCGGCCTTGTCCCCGACGTCGTTCACGACTGGTACCGCCTGCGGCAGCATCTCA	2U	608354607	608354539	69	2.41e-27	100	100	0	0	0	0	0	1	0	0	1	-	0	0	0	0	0	0	0	0	0	0	0	0	0	0	0	0	0	0	0	0	0	0	0	0	0	0	0	0	0	0	0
62899436	TGCAGGTGCTCCTGCTGCTGTTGGCGCTTCTGCTTGTACCCCGCGGCGGCGATGGCGCCGCGGTGTTCT	2U	608712078	608712010	69	2.41e-27	100	100	0	0	0	0	0	1	0	1	1	-	0	0	-	0	0	0	0	0	0	0	0	0	0	0	0	0	0	0	0	0	0	0	0	0	0	0	0	0	0	0	0
4299390	TGCAGCATCGCGCTCGACGTCGCCGCGGAGCTCGGTGTCCCCGAGATCGGAAGAGCGGTTCAGCAGGAA	2U	608749810	608749768	43	3.14e-13	100	62.3188	0	0	0	0	0	1	0	-	0	0	0	1	0	0	0	0	0	0	0	0	0	0	0	0	0	0	0	0	0	0	0	0	0	0	0	0	0	0	1	0	0
4301921	TGCAGAACTGCTGATTAGATTACAGTGAGAACATACACGGTACCTCCCCTGGGACGTAGTCCGAGATCG	2U	608754834	608754899	66	5.32e-23	96.97	95.6522	0	0	0	0	0	1	0	1	1	-	0	0	0	0	0	0	0	0	0	0	0	0	0	0	0	0	0	0	0	0	0	0	0	0	0	0	0	0	1	0	0
4310272	TGCAGAACTGCTGATTAGATTACAGTGAGAACATACACGGTACCTCCCCTGGGACGTAGTCCGGGACGT	2U	608754834	608754902	69	1.03e-25	98.551	100	0	0	0	0	0	1	0	1	-	1	0	0	0	0	0	0	0	0	0	0	0	0	0	0	0	0	0	0	0	0	0	0	0	0	0	0	0	0	-	0	0
62876034	TGCAGATGGATGGACCTGGATTCAGGATCTGTTTTTCAGAAATATTTCCCCGCCGAAATCCTTGACATT	2U	608754837	608754769	69	5.32e-23	95.652	100	0	0	0	0	0	1	0	-	-	0	0	0	0	0	0	0	0	0	0	0	0	0	0	0	0	0	0	0	0	0	0	0	0	0	0	0	0	0	1	0	0
100295726	TGCAGCCAGAGGAACAACGGCGTGTCAACCAGCGCGGTGAGCGGCTGGCTGGCCTCGTAGAAGGCGTAG	2U	609158635	609158567	69	2.41e-27	100	100	0	0	0	0	0	1	0	0	0	0	0	1	0	0	0	0	0	0	0	0	0	0	0	0	0	0	0	0	0	0	0	0	0	0	0	0	0	0	0	0	0
4286128	TGCAGAAGTTGAGTGAGTCATTGCGCCATGATCTGAGAACACCGAGATCGGAAGAGCGGTTCAGCAGGA	2U	609357064	609357021	44	3.83e-12	97.727	63.7681	0	0	0	0	0	1	0	0	0	0	0	1	0	0	0	0	0	0	0	0	0	0	0	0	0	0	0	0	0	0	0	0	0	0	0	0	0	0	0	0	0
100151150	TGCAGTACGCAGAGTCGCAATCAACTCGAACGAATTCGACCACAAATTTCGTGTGGAGAGAGTGACAGA	2U	609765877	609765809	69	7.39e-15	86.957	100	0	0	0	0	0	1	0	0	0	0	0	0	0	0	0	0	0	0	0	0	0	0	0	0	0	0	0	0	0	0	0	0	0	0	0	0	0	0	0	0	0
4300857	TGCAGGCCGGAAAGAAAGCACACGCATTTGAAATCCGAACCGAATCCTCATCCTCGCCGAGATCGGAAG	2U	610141318	610141260	59	6.48e-22	100	85.5072	0	0	0	0	0	1	0	0	-	1	0	0	0	0	0	0	0	0	0	0	0	0	0	0	0	0	0	0	0	0	0	0	0	0	0	0	0	0	1	0	0
62863684	TGCAGGTGTATCAGTGAAAAACTATTCCAAGCCTGTAAAATTCGGCCATTAGCCGCCGAGATCGGAAGA	2U	610515806	610515749	58	2.26e-21	100	84.058	0	0	0	0	0	1	0	1	1	1	0	1	0	0	0	0	0	0	0	0	0	0	0	0	0	0	0	0	0	0	0	0	0	0	0	0	0	0	-	0	0
62919385	TGCAGTACTCCCCCCATTTGCTGCACCTGTAGTGTCAAAAATTGCCCCATTTTCTTGAGGAAAAGCAAC	2U	611487038	611487106	69	2.41e-27	100	100	0	0	0	0	0	1	0	0	1	-	0	0	0	0	-	0	0	0	0	0	0	0	0	0	0	0	0	0	0	0	0	0	0	0	0	0	0	0	0	0	0
4274252	TGCAGGCAGCAACCGCAAATGCGTCCATGGTGTCGATCAGAAGCGCCTCGTTGCAGCCGTTCTCGCCCG	2U	611597548	611597616	69	2.41e-27	100	100	0	0	0	0	0	1	0	0	1	-	0	1	0	0	0	0	0	0	0	0	0	0	0	0	0	0	0	0	0	0	0	0	0	0	0	0	0	0	0	0	0
4276344	TGCAGCCAGCAATTCCAGCGTCTTGTGTCTGCGAGGGTCCCCAACGCGCAGCAAGCATCCGAGATCGGA	2U	611605680	611605620	61	5.32e-23	100	88.4058	0	0	0	0	0	1	0	0	1	1	0	-	0	0	0	0	0	0	0	0	0	0	0	0	0	0	0	0	0	0	0	0	0	0	0	0	0	0	0	0	0
62845067	TGCAGCCCGATGATGGAGTTGGCATGGAACATGCACATCTTGCGGAAGTCCAAACTTCCAGCCGCCCTA	2U	611663142	611663074	69	2.41e-27	100	100	0	0	0	0	0	1	0	1	0	0	0	0	0	0	0	0	0	0	0	0	0	0	0	0	0	0	0	0	0	0	0	0	0	0	0	0	0	0	1	0	0
4291963	TGCAGTTTGTGCGATGTGGGTCAACAAAACGACGGACCAAGGGACCAATTACAACTGCGACAGCGTGAA	2U	611747591	611747659	69	2.41e-27	100	100	0	0	0	0	0	1	0	1	1	-	0	1	0	0	0	0	0	0	0	0	0	0	0	0	0	0	0	0	0	0	0	0	0	0	0	0	0	0	-	0	0
100456358	TGCAGGAAAAAAAATGTCATTTGAGGAATCTTTCTTGGATTACTATTCAGACCAACCTCCTCAACGTCA	2U	612413472	612413404	69	1.03e-25	98.551	100	0	0	0	0	0	1	0	0	0	0	0	1	0	0	0	0	0	0	0	0	0	0	0	0	0	0	0	0	0	0	0	0	0	0	0	0	0	0	0	0	0
62914653	TGCAGTGACGGCGACCCAGGCCGTGGTCTCCCTGTCTCGCTCAGTTTATGCTAGTAGATGTGATCCATG	2U	612803828	612803896	69	2.41e-27	100	100	0	0	0	0	0	1	0	1	1	-	-	0	0	0	0	0	0	0	0	0	0	0	0	0	0	0	0	0	0	0	0	0	0	0	0	0	0	0	0	0	0
4304725	TGCAGGTTAGGCTGGTGAAACGCCATTGTCGGAATCCCTTGAGGTGTCGATCGAGCATCAGATATATGC	2U	614132249	614132181	69	2.41e-27	100	100	0	0	0	0	0	1	0	1	1	-	0	-	0	0	0	0	0	0	0	0	0	0	0	0	0	0	0	0	0	0	0	0	0	0	0	0	0	0	1	0	0
62906419	TGCAGCCCCTCGCGCTCGTCGGGGAGATAGATGTGCATGCTGAAGCTTTGCCTGCCGCCGACCCTGCCG	2U	614224775	614224843	69	1.25e-24	97.101	100	0	0	0	0	0	1	0	1	1	-	0	0	0	-	0	0	0	0	0	0	0	0	0	0	0	0	0	0	0	0	0	0	0	0	0	0	0	0	0	0	0
4293601	TGCAGTGGCATCAGCCACAGGCCGTGCAGCCCGTGCATGGCGCCCGACACCATCGACGCGTCCACCTGC	2U	614225629	614225561	69	2.41e-27	100	100	0	0	0	0	0	1	0	0	1	-	0	1	0	0	0	0	0	0	0	0	0	0	0	0	0	0	0	0	0	0	0	0	0	0	0	0	0	0	0	0	0
62898007	TGCAGCCCAAGGTGCCGTTCTTCACCGTCATCACCGACCTCAACACCTGCCACCCGACATGGTAACCGA	2U	614436541	614436473	69	1.03e-25	98.551	100	0	0	0	0	0	1	0	1	1	-	0	0	0	0	0	-	0	0	0	0	0	0	0	0	0	0	0	0	0	0	0	0	0	0	0	0	0	0	0	0	0
62887295	TGCAGCCATGTGAGTGCCACGTTCGTTGCACGCGTCCAGAAAATGTAAGCAATCATGTACTAGTGTTTA	2U	614513635	614513577	59	2.76e-20	98.305	85.5072	0	0	0	0	0	1	0	0	1	1	0	0	0	0	0	0	0	0	0	0	0	0	0	0	0	0	0	0	0	0	0	0	0	0	0	0	0	0	0	0	0
4285375	TGCAGCCCGAGCTGGCGCTGGACGATGTCCTCGAGTCCGTGTGCAGCGGCGCGGTGCCGTATGGACCCG	2U	614530004	614529936	69	2.41e-27	100	100	0	0	0	0	0	1	0	1	0	0	0	1	0	0	0	0	0	0	0	0	0	0	0	0	0	0	0	0	0	0	0	0	0	0	0	0	0	0	-	0	0
62919316	TGCAGGTTATCTATCTCAGTTCTTTATCTTCTATTTAAATCCATCAAAAGGGAGTACTGTACAGTCCGA	2U	615947062	615946994	69	2.41e-27	100	100	0	0	0	0	0	1	0	1	-	0	0	0	0	0	0	-	0	0	0	0	0	0	0	0	0	0	0	0	0	0	0	0	0	0	0	0	0	0	0	0	0
4293425	TGCAGCCAGCTCATCTCCTTGCAGTTGGCACGTGTCACCCCGAGCTCCGAGATCGGAAGAGCGGTTCAG	2U	616116648	616116597	52	1.74e-16	98.077	75.3623	0	0	0	0	0	1	0	1	-	0	0	1	0	0	0	0	0	0	0	0	0	0	0	0	0	0	0	0	0	0	0	0	0	0	0	0	0	0	1	0	0
62930204	TGCAGCGGCAGGCGGCACGTGCTCACGGGCCAGGACAAGTGGGTCGCTACCGCCACTGCCGCCGAGATC	2U	616856247	616856179	69	2.41e-27	100	100	0	0	0	0	0	1	0	1	1	-	0	-	0	0	0	0	0	0	0	0	0	0	0	0	0	0	0	0	0	0	0	0	0	0	0	0	0	0	-	0	0
4287385	TGCAGCGCGTAGGTGGACGTACTCCTACGTCCATGCAGAGCTCGCTGACCAACCATGTCAGCGTCGGTG	2U	617682415	617682347	69	2.41e-27	100	100	0	0	0	0	0	1	0	-	1	1	0	-	0	0	0	0	0	0	0	0	0	0	0	0	0	0	0	0	0	0	0	0	0	0	0	0	0	0	-	0	0
62913413	TGCAGCTCCACCATCCACCATGTCTCAGGGAGCGGGTCAGCCAGAACCTTGGCCTGCCGTTGGGTGCGC	2U	618099676	618099610	67	4.09e-18	91.045	97.1014	0	0	0	0	0	1	0	1	1	1	0	0	0	-	0	0	0	0	0	0	0	0	0	0	0	0	0	0	0	0	0	0	0	0	0	0	0	0	0	0	0
62889472	TGCAGGTTGCGGTATTTCTCTAAGTTTTATGTACTGTTTTAATTAAGTTGTAATGTAAGTGGACTTTGA	2U	618755724	618755792	69	2.41e-27	100	100	0	0	0	0	0	1	0	1	1	-	0	-	0	0	0	0	0	0	0	0	0	0	0	0	0	0	0	0	0	0	0	0	0	0	0	0	0	0	-	0	0
4267204	TGCAGGACCACAAGGACACCAGGAATCGGAGCATTTTTCTCCGGTGGATGACGCCGAGATCGGAAGAGC	2U	618779890	618779835	56	2.76e-20	100	81.1594	0	0	0	0	0	1	0	1	1	1	0	1	0	0	0	0	0	0	0	0	0	0	0	0	0	0	0	0	0	0	0	0	0	0	0	0	0	0	1	0	0
62886875	TGCAGCACCCTCAGCTGCTGGTTGCGAGCCATGGTTCCTTGCTATTTTCCTGCCGTTTGTTGTTGTTGT	2U	619171086	619171018	69	2.41e-27	100	100	0	0	0	0	0	1	0	-	0	0	0	1	0	0	0	0	0	0	0	0	0	0	0	0	0	0	0	0	0	0	0	0	0	0	0	0	0	0	0	0	0
62896451	TGCAGCATGCGGGCCGGCATGGCGCGCCCGTATAATAATCGTGCCTTGGTGGGCCGAGATCGGAAGAGC	2U	619580005	619580060	56	1.17e-18	98.214	81.1594	0	0	0	0	0	1	0	1	0	0	0	-	0	0	0	0	0	0	0	0	0	0	0	0	0	0	0	0	0	0	0	0	0	0	0	0	0	0	1	0	0
100344027	TGCAGCAGCAGCAGGAGCTCTTGGAGGCTATGCTGCACCTGCGACATGGCTGTTCAGTTTAGGGAATGA	2U	619646753	619646821	69	1.25e-24	97.101	100	0	0	0	0	0	1	0	0	0	0	0	0	0	0	0	0	0	0	0	0	0	0	0	0	0	0	0	0	0	0	0	0	0	0	0	0	0	0	0	0	0
62873755	TGCAGGAGCACTTGGGAGATTTCAAGGAGTTTTGGCATGTTCGTACATAACGAAGTTGAGTTGCTAGTA	2U	619647344	619647276	69	2.41e-27	100	100	0	0	0	0	0	1	0	1	0	0	0	1	0	0	0	0	0	0	0	0	0	0	0	0	0	0	0	0	0	0	0	0	0	0	0	0	0	0	1	0	0
4290729	TGCAGACACCAGCATCATCACCACAGAGAGCACCAACCCAATGCCGATCCTCTGGAGCTGGGTGATGCC	2U	619757099	619757167	69	2.41e-27	100	100	0	0	0	0	0	1	0	1	0	0	0	1	0	0	0	0	0	0	0	0	0	0	0	0	0	0	0	0	0	0	0	0	0	0	0	0	0	0	-	0	0
[truncated: 59 more rows]
[truncated: 62 more columns]

## Sheet: 3U
									Wheat lines					Ae. umbellulata	Ae. comosa	Ae. biuncialis		Mv9kr1 x Ae.biuncialis amphiploid	Wheat x Ae. umbellulata addition lines							Wheat x Ae. geniculata addition lines							Mv9kr1 x MvGB382 BC3
[truncated: 852 more rows]
[truncated: 62 more columns]

[truncated: 4 more sheets: 4U, 5U, 6U, 7U]
